# Supplementary material for: Cellular signaling within aged skeletal muscle reveals a dysregulated stress‐induced remodeling response following volumetric muscle loss in female mice
Source: Physiol Rep. 2026 Jul 23;14(14):e71022. doi: 10.14814/phy2.71022 (PMC13396886; doi:10.14814/phy2.71022)
Supplement: Supplementary file 5 — Table S2: Global proteome dataset used for differential abundance analysis. [file PHY2-14-e71022-s007.xlsx]

## Sheet: SuppTableS2_20251216_VML_CAMERA
Contrast	GeneSet	NGenes	Direction	TwoSampleT	df	ZScore	PValue	FDR	database	set_id	set_short
Y.L - Y.R	CELLMARKER_Microglial Cell Embryonic Prefrontal Cortex Human	263	Up	6.55786	7311	6.54803	5.83e-11	1.21e-08	CELLMARKER	665	CELLMARKER_Microglial Cell Embryonic Prefrontal Cortex Human
Y.L - Y.R	CELLMARKER_Paneth Cell Large Intestine Human	134	Up	6.01821	7311	6.01057	1.85e-09	1.92e-07	CELLMARKER	859	CELLMARKER_Paneth Cell Large Intestine Human
Y.L - Y.R	GOBP_ANTIGEN_PROCESSING_AND_PRESENTATION	63	Up	5.69707	7311	5.69057	1.27e-08	2.92e-05	GOBP	1316	GOBP_ANTIGEN_PROCESSING_AND_PRESENTATION
Y.L - Y.R	GOBP_PHAGOCYTOSIS	125	Up	5.65672	7311	5.65035	1.6e-08	2.92e-05	GOBP	5093	GOBP_PHAGOCYTOSIS
Y.L - Y.R	CELLMARKER_Macrophage Brain Human	48	Up	5.43027	7311	5.42462	5.81e-08	4.03e-06	CELLMARKER	563	CELLMARKER_Macrophage Brain Human
Y.L - Y.R	GOBP_SUBSTRATE_ADHESION_DEPENDENT_CELL_SPREADING	62	Up	5.20574	7311	5.20075	1.98e-07	0.000241496	GOBP	8473	GOBP_SUBSTRATE_ADHESION_DEPENDENT_CELL_SPREADING
Y.L - Y.R	GOBP_ANTIGEN_PROCESSING_AND_PRESENTATION_OF_EXOGENOUS_ANTIGEN	22	Up	5.14277	7311	5.13796	2.78e-07	0.000242763	GOBP	1318	GOBP_ANTIGEN_PROCESSING_AND_PRESENTATION_OF...(01318)
Y.L - Y.R	GOBP_ACTIN_NUCLEATION	40	Up	5.10872	7311	5.104	3.33e-07	0.000242763	GOBP	1135	GOBP_ACTIN_NUCLEATION
Y.L - Y.R	CELLMARKER_Macrophage Undefined Human	16	Up	5.03246	7311	5.02794	4.96e-07	2.58e-05	CELLMARKER	586	CELLMARKER_Macrophage Undefined Human
Y.L - Y.R	CELLMARKER_Monocyte Bone Marrow Human	19	Up	4.92132	7311	4.91708	8.78e-07	3.14e-05	CELLMARKER	676	CELLMARKER_Monocyte Bone Marrow Human
Y.L - Y.R	CELLMARKER_Microglial Cell Brain Human	185	Up	4.91517	7311	4.91095	9.06e-07	3.14e-05	CELLMARKER	664	CELLMARKER_Microglial Cell Brain Human
Y.L - Y.R	GOBP_COLLAGEN_METABOLIC_PROCESS	59	Up	4.85218	7311	4.84812	1.25e-06	0.000738444	GOBP	2059	GOBP_COLLAGEN_METABOLIC_PROCESS
Y.L - Y.R	REACTOME_MRNA_SPLICING	174	Up	4.84036	7311	4.83633	1.32e-06	0.000939819	REACTOME	9831	REACTOME_MRNA_SPLICING
Y.L - Y.R	GOBP_MEMBRANE_INVAGINATION	42	Up	4.82672	7311	4.82271	1.42e-06	0.000738444	GOBP	3600	GOBP_MEMBRANE_INVAGINATION
Y.L - Y.R	CELLMARKER_Macrophage Spleen Human	20	Up	4.76746	7311	4.7636	1.9e-06	5.65e-05	CELLMARKER	582	CELLMARKER_Macrophage Spleen Human
Y.L - Y.R	GOBP_COLLAGEN_FIBRIL_ORGANIZATION	40	Up	4.7635	7311	4.75964	1.94e-06	0.000884831	GOBP	2058	GOBP_COLLAGEN_FIBRIL_ORGANIZATION
Y.L - Y.R	GOBP_REGULATION_OF_ACTIN_NUCLEATION	21	Up	4.69864	7311	4.69494	2.67e-06	0.00108157	GOBP	6550	GOBP_REGULATION_OF_ACTIN_NUCLEATION
Y.L - Y.R	REACTOME_ANTIGEN_PROCESSING_UBIQUITINATION_PROTEASOME_DEGRADATION	176	Down	-4.63103	7311	-4.62748	3.7e-06	0.000939819	REACTOME	9221	REACTOME_ANTIGEN_PROCESSING_UBIQUITINATION...(09221)
Y.L - Y.R	REACTOME_NEDDYLATION	133	Down	-4.61961	7311	-4.61608	3.91e-06	0.000939819	REACTOME	9846	REACTOME_NEDDYLATION
Y.L - Y.R	GOBP_REGULATION_OF_IMMUNE_EFFECTOR_PROCESS	175	Up	4.59915	7311	4.59567	4.31e-06	0.00157447	GOBP	7048	GOBP_REGULATION_OF_IMMUNE_EFFECTOR_PROCESS
Y.L - Y.R	GOBP_LAMELLIPODIUM_MORPHOGENESIS	13	Up	4.56018	7311	4.55678	5.19e-06	0.00172355	GOBP	3292	GOBP_LAMELLIPODIUM_MORPHOGENESIS
Y.L - Y.R	CELLMARKER_Plasma Cell Nasopharynx Human	48	Up	4.52321	7311	4.51989	6.19e-06	0.000142569	CELLMARKER	881	CELLMARKER_Plasma Cell Nasopharynx Human
Y.L - Y.R	GOBP_HEMOSTASIS	112	Up	4.51431	7311	4.51101	6.45e-06	0.00179598	GOBP	2987	GOBP_HEMOSTASIS
Y.L - Y.R	GOBP_ANTIGEN_PROCESSING_AND_PRESENTATION_OF_EXOGENOUS_PEPTIDE_ANTIGEN	18	Up	4.50707	7311	4.50379	6.68e-06	0.00179598	GOBP	1319	GOBP_ANTIGEN_PROCESSING_AND_PRESENTATION_OF...(01319)
Y.L - Y.R	CELLMARKER_Monocyte Lung Human	19	Up	4.50413	7311	4.50085	6.77e-06	0.000142569	CELLMARKER	685	CELLMARKER_Monocyte Lung Human
Y.L - Y.R	CELLMARKER_DCLK1+ Progenitor Cell Large Intestine Human	57	Up	4.50143	7311	4.49816	6.85e-06	0.000142569	CELLMARKER	225	CELLMARKER_DCLK1+ Progenitor Cell Large Intestine Human
Y.L - Y.R	GOBP_RESPONSE_TO_TYPE_II_INTERFERON	79	Up	4.50037	7311	4.4971	6.89e-06	0.00179598	GOBP	8103	GOBP_RESPONSE_TO_TYPE_II_INTERFERON
Y.L - Y.R	GOBP_AMINO_ACID_ACTIVATION	42	Down	-4.47494	7311	-4.47173	7.76e-06	0.00187554	GOBP	1246	GOBP_AMINO_ACID_ACTIVATION
Y.L - Y.R	CELLMARKER_Monocyte Blood Human	19	Up	4.46477	7311	4.46158	8.14e-06	0.000153839	CELLMARKER	675	CELLMARKER_Monocyte Blood Human
Y.L - Y.R	GOBP_INTERLEUKIN_1_PRODUCTION	43	Up	4.46252	7311	4.45933	8.22e-06	0.00187554	GOBP	3163	GOBP_INTERLEUKIN_1_PRODUCTION
Y.L - Y.R	GOBP_CELLULAR_RESPONSE_TO_TYPE_II_INTERFERON	71	Up	4.43962	7311	4.43648	9.14e-06	0.00196326	GOBP	1820	GOBP_CELLULAR_RESPONSE_TO_TYPE_II_INTERFERON
Y.L - Y.R	CELLMARKER_Macrophage Skin Human	10	Up	4.43764	7311	4.4345	9.23e-06	0.00015996	CELLMARKER	581	CELLMARKER_Macrophage Skin Human
Y.L - Y.R	GOBP_PLATELET_ACTIVATION	60	Up	4.41813	7311	4.41503	1.01e-05	0.00204793	GOBP	5186	GOBP_PLATELET_ACTIVATION
Y.L - Y.R	CELLMARKER_CD1C-CD141- Dendritic Cell Blood Human	162	Up	4.37023	7311	4.36723	1.26e-05	0.000195173	CELLMARKER	87	CELLMARKER_CD1C-CD141- Dendritic Cell Blood Human
Y.L - Y.R	GOBP_ARP2_3_COMPLEX_MEDIATED_ACTIN_NUCLEATION	29	Up	4.36177	7311	4.35879	1.31e-05	0.00251242	GOBP	1363	GOBP_ARP2_3_COMPLEX_MEDIATED_ACTIN_NUCLEATION
Y.L - Y.R	CELLMARKER_M2 Macrophage Kidney Human	12	Up	4.34869	7311	4.34574	1.39e-05	0.000195173	CELLMARKER	553	CELLMARKER_M2 Macrophage Kidney Human
Y.L - Y.R	GOBP_REGULATION_OF_ARP2_3_COMPLEX_MEDIATED_ACTIN_NUCLEATION	17	Up	4.33592	7311	4.33299	1.47e-05	0.00268449	GOBP	6605	GOBP_REGULATION_OF_ARP2_3_COMPLEX_MEDIATED_ACTIN_NUCLEATION
Y.L - Y.R	REACTOME_NUCLEAR_EVENTS_MEDIATED_BY_NFE2L2	41	Down	-4.3338	7311	-4.33088	1.49e-05	0.00145167	REACTOME	9887	REACTOME_NUCLEAR_EVENTS_MEDIATED_BY_NFE2L2
Y.L - Y.R	CELLMARKER_Fibroblast Lung Human	29	Up	4.31398	7311	4.31109	1.62e-05	0.000195173	CELLMARKER	408	CELLMARKER_Fibroblast Lung Human
Y.L - Y.R	CELLMARKER_Macrophage Lung Human	37	Up	4.30783	7311	4.30496	1.67e-05	0.000195173	CELLMARKER	572	CELLMARKER_Macrophage Lung Human
Y.L - Y.R	REACTOME_RAB_GERANYLGERANYLATION	40	Up	4.30673	7311	4.30386	1.68e-05	0.00145167	REACTOME	10036	REACTOME_RAB_GERANYLGERANYLATION
Y.L - Y.R	REACTOME_RAC2_GTPASE_CYCLE	59	Up	4.29958	7311	4.29672	1.73e-05	0.00145167	REACTOME	10039	REACTOME_RAC2_GTPASE_CYCLE
Y.L - Y.R	CELLMARKER_Myeloid Cell Bone Marrow Human	54	Up	4.29747	7311	4.29462	1.75e-05	0.000195173	CELLMARKER	710	CELLMARKER_Myeloid Cell Bone Marrow Human
Y.L - Y.R	REACTOME_METABOLISM_OF_POLYAMINES	36	Down	-4.2935	7311	-4.29065	1.78e-05	0.00145167	REACTOME	9775	REACTOME_METABOLISM_OF_POLYAMINES
Y.L - Y.R	CELLMARKER_M2 Macrophage Undefined Human	10	Up	4.28784	7311	4.285	1.83e-05	0.000195173	CELLMARKER	557	CELLMARKER_M2 Macrophage Undefined Human
Y.L - Y.R	CELLMARKER_Basal Cell Lung Human	38	Up	4.28187	7311	4.27904	1.88e-05	0.000195173	CELLMARKER	62	CELLMARKER_Basal Cell Lung Human
Y.L - Y.R	REACTOME_KEAP1_NFE2L2_PATHWAY	53	Down	-4.27714	7311	-4.27432	1.92e-05	0.00145167	REACTOME	9731	REACTOME_KEAP1_NFE2L2_PATHWAY
Y.L - Y.R	CELLMARKER_Macrophage Liver Human	14	Up	4.2706	7311	4.26779	1.97e-05	0.000195173	CELLMARKER	571	CELLMARKER_Macrophage Liver Human
Y.L - Y.R	REACTOME_TNFR2_NON_CANONICAL_NF_KB_PATHWAY	44	Down	-4.26955	7311	-4.26674	1.98e-05	0.00145167	REACTOME	10358	REACTOME_TNFR2_NON_CANONICAL_NF_KB_PATHWAY
Y.L - Y.R	CELLMARKER_Endothelial Cell Blood Vessel Human	34	Up	4.26791	7311	4.26511	2e-05	0.000195173	CELLMARKER	293	CELLMARKER_Endothelial Cell Blood Vessel Human
Y.L - Y.R	REACTOME_FBXL7_DOWN_REGULATES_AURKA_DURING_MITOTIC_ENTRY_AND_IN_EARLY_MITOSIS	37	Down	-4.2662	7311	-4.2634	2.01e-05	0.00145167	REACTOME	9511	REACTOME_FBXL7_DOWN_REGULATES_AURKA_DURING_MITOTIC...(09511)
Y.L - Y.R	CELLMARKER_Monocyte Fetal Kidney Human	451	Up	4.2606	7311	4.25782	2.06e-05	0.000195173	CELLMARKER	681	CELLMARKER_Monocyte Fetal Kidney Human
Y.L - Y.R	GOBP_REGULATION_OF_SUBSTRATE_ADHESION_DEPENDENT_CELL_SPREADING	37	Up	4.23985	7311	4.2371	2.26e-05	0.00388797	GOBP	7644	GOBP_REGULATION_OF_SUBSTRATE_ADHESION_DEPENDENT...(07644)
Y.L - Y.R	REACTOME_SCF_SKP2_MEDIATED_DEGRADATION_OF_P27_P21	38	Down	-4.23325	7311	-4.23051	2.33e-05	0.00147377	REACTOME	10175	REACTOME_SCF_SKP2_MEDIATED_DEGRADATION_OF_P27_P21
Y.L - Y.R	GOBP_POSITIVE_REGULATION_OF_INFLAMMATORY_RESPONSE	62	Up	4.23211	7311	4.22937	2.34e-05	0.00388797	GOBP	5585	GOBP_POSITIVE_REGULATION_OF_INFLAMMATORY_RESPONSE
Y.L - Y.R	GOBP_ANTIGEN_PROCESSING_AND_PRESENTATION_OF_PEPTIDE_ANTIGEN	30	Up	4.21471	7311	4.21201	2.53e-05	0.00390027	GOBP	1323	GOBP_ANTIGEN_PROCESSING_AND_PRESENTATION_OF...(01323)
Y.L - Y.R	REACTOME_REGULATION_OF_ORNITHINE_DECARBOXYLASE_ODC	32	Down	-4.21275	7311	-4.21005	2.55e-05	0.00147377	REACTOME	10083	REACTOME_REGULATION_OF_ORNITHINE_DECARBOXYLASE_ODC
Y.L - Y.R	GOBP_INTERLEUKIN_10_PRODUCTION	19	Up	4.21174	7311	4.20904	2.56e-05	0.00390027	GOBP	3151	GOBP_INTERLEUKIN_10_PRODUCTION
Y.L - Y.R	CELLMARKER_Monocyte Skin Human	12	Up	4.20553	7311	4.20285	2.64e-05	0.000238364	CELLMARKER	690	CELLMARKER_Monocyte Skin Human
Y.L - Y.R	GOBP_POSITIVE_REGULATION_OF_IMMUNE_EFFECTOR_PROCESS	106	Up	4.19309	7311	4.19043	2.78e-05	0.00406503	GOBP	5579	GOBP_POSITIVE_REGULATION_OF_IMMUNE_EFFECTOR_PROCESS
Y.L - Y.R	PID_AMB2_NEUTROPHILS_PATHWAY	26	Up	4.18942	7311	4.18676	2.83e-05	0.0037357	PID	8963	PID_AMB2_NEUTROPHILS_PATHWAY
Y.L - Y.R	REACTOME_DECTIN_1_MEDIATED_NONCANONICAL_NF_KB_SIGNALING	40	Down	-4.18938	7311	-4.18672	2.83e-05	0.00147377	REACTOME	9405	REACTOME_DECTIN_1_MEDIATED_NONCANONICAL_NF_KB_SIGNALING
Y.L - Y.R	GOBP_POSITIVE_REGULATION_OF_INTERLEUKIN_1_PRODUCTION	26	Up	4.18053	7311	4.1779	2.94e-05	0.00413036	GOBP	5603	GOBP_POSITIVE_REGULATION_OF_INTERLEUKIN_1_PRODUCTION
Y.L - Y.R	REACTOME_ELASTIC_FIBRE_FORMATION	28	Up	4.1804	7311	4.17776	2.94e-05	0.00147377	REACTOME	9464	REACTOME_ELASTIC_FIBRE_FORMATION
Y.L - Y.R	REACTOME_G1_S_DNA_DAMAGE_CHECKPOINTS	35	Down	-4.16693	7311	-4.16432	3.12e-05	0.00147377	REACTOME	9557	REACTOME_G1_S_DNA_DAMAGE_CHECKPOINTS
Y.L - Y.R	CELLMARKER_Conventional Dendritic Cell 2b(cDC2b) Brain Human	15	Up	4.15871	7311	4.15612	3.24e-05	0.000280543	CELLMARKER	207	CELLMARKER_Conventional Dendritic Cell 2b(cDC2b) Brain Human
Y.L - Y.R	GOBP_PHAGOCYTOSIS_ENGULFMENT	32	Up	4.14469	7311	4.14212	3.44e-05	0.00460366	GOBP	5094	GOBP_PHAGOCYTOSIS_ENGULFMENT
Y.L - Y.R	GOBP_REGULATION_OF_PHAGOCYTOSIS	68	Up	4.13873	7311	4.13617	3.53e-05	0.00460366	GOBP	7389	GOBP_REGULATION_OF_PHAGOCYTOSIS
Y.L - Y.R	REACTOME_GLI3_IS_PROCESSED_TO_GLI3R_BY_THE_PROTEASOME	40	Down	-4.13544	7311	-4.13288	3.58e-05	0.00147377	REACTOME	9581	REACTOME_GLI3_IS_PROCESSED_TO_GLI3R_BY_THE_PROTEASOME
Y.L - Y.R	REACTOME_RAC3_GTPASE_CYCLE	56	Up	4.12924	7311	4.1267	3.68e-05	0.00147377	REACTOME	10040	REACTOME_RAC3_GTPASE_CYCLE
Y.L - Y.R	REACTOME_TRANSCRIPTIONAL_REGULATION_BY_RUNX2	42	Down	-4.11754	7311	-4.11502	3.87e-05	0.00147377	REACTOME	10386	REACTOME_TRANSCRIPTIONAL_REGULATION_BY_RUNX2
Y.L - Y.R	REACTOME_CYCLIN_A_CDK2_ASSOCIATED_EVENTS_AT_S_PHASE_ENTRY	42	Down	-4.1168	7311	-4.11428	3.88e-05	0.00147377	REACTOME	9386	REACTOME_CYCLIN_A_CDK2_ASSOCIATED_EVENTS_AT_S_PHASE_ENTRY
Y.L - Y.R	CELLMARKER_Macrophage Bone Marrow Human	11	Up	4.1086	7311	4.1061	4.02e-05	0.0003348	CELLMARKER	562	CELLMARKER_Macrophage Bone Marrow Human
Y.L - Y.R	REACTOME_CELLULAR_RESPONSE_TO_HYPOXIA	46	Down	-4.10494	7311	-4.10244	4.09e-05	0.00147377	REACTOME	9317	REACTOME_CELLULAR_RESPONSE_TO_HYPOXIA
Y.L - Y.R	PID_UPA_UPAR_PATHWAY	29	Up	4.09221	7311	4.08973	4.32e-05	0.0037357	PID	9147	PID_UPA_UPAR_PATHWAY
Y.L - Y.R	REACTOME_DEGRADATION_OF_AXIN	34	Down	-4.00824	7311	-4.0059	6.18e-05	0.00202929	REACTOME	9408	REACTOME_DEGRADATION_OF_AXIN
Y.L - Y.R	CELLMARKER_Myeloid Cell Brain Human	14	Up	4.00749	7311	4.00516	6.2e-05	0.000486067	CELLMARKER	711	CELLMARKER_Myeloid Cell Brain Human
Y.L - Y.R	GOBP_ANTIGEN_PROCESSING_AND_PRESENTATION_OF_PEPTIDE_OR_POLYSACCHARIDE_ANTIGEN_VIA_MHC_CLASS_II	15	Up	4.00637	7311	4.00404	6.23e-05	0.00783756	GOBP	1325	GOBP_ANTIGEN_PROCESSING_AND_PRESENTATION_OF...(01325)
Y.L - Y.R	CELLMARKER_Leydig Precursor Cell Fetal Gonad Human	136	Up	4.00325	7311	4.00093	6.31e-05	0.000486067	CELLMARKER	523	CELLMARKER_Leydig Precursor Cell Fetal Gonad Human
Y.L - Y.R	REACTOME_STABILIZATION_OF_P53	33	Down	-3.99717	7311	-3.99485	6.47e-05	0.00202929	REACTOME	10268	REACTOME_STABILIZATION_OF_P53
Y.L - Y.R	REACTOME_UBIQUITIN_MEDIATED_DEGRADATION_OF_PHOSPHORYLATED_CDC25A	33	Down	-3.99717	7311	-3.99485	6.47e-05	0.00202929	REACTOME	10428	REACTOME_UBIQUITIN_MEDIATED_DEGRADATION_OF...(10428)
Y.L - Y.R	REACTOME_NEUTROPHIL_DEGRANULATION	342	Up	3.97797	7311	3.97568	7.02e-05	0.00210826	REACTOME	9866	REACTOME_NEUTROPHIL_DEGRANULATION
Y.L - Y.R	GOBP_IMMUNE_EFFECTOR_PROCESS	335	Up	3.96626	7311	3.964	7.37e-05	0.0089675	GOBP	3072	GOBP_IMMUNE_EFFECTOR_PROCESS
Y.L - Y.R	REACTOME_MTOR_SIGNALLING	39	Down	-3.95965	7311	-3.9574	7.58e-05	0.00218525	REACTOME	9834	REACTOME_MTOR_SIGNALLING
Y.L - Y.R	GOBP_POSITIVE_REGULATION_OF_SUBSTRATE_ADHESION_DEPENDENT_CELL_SPREADING	27	Up	3.94687	7311	3.94463	7.99e-05	0.00913215	GOBP	6001	GOBP_POSITIVE_REGULATION_OF_SUBSTRATE_ADHESION...(06001)
Y.L - Y.R	GOBP_POSITIVE_REGULATION_OF_PHAGOCYTOSIS	44	Up	3.94645	7311	3.94421	8.01e-05	0.00913215	GOBP	5836	GOBP_POSITIVE_REGULATION_OF_PHAGOCYTOSIS
Y.L - Y.R	GOBP_ACTIN_POLYMERIZATION_OR_DEPOLYMERIZATION	133	Up	3.93738	7311	3.93516	8.31e-05	0.00919602	GOBP	1136	GOBP_ACTIN_POLYMERIZATION_OR_DEPOLYMERIZATION
Y.L - Y.R	REACTOME_METABOLISM_OF_AMINO_ACIDS_AND_DERIVATIVES	144	Down	-3.91795	7311	-3.91576	9.01e-05	0.00243887	REACTOME	9766	REACTOME_METABOLISM_OF_AMINO_ACIDS_AND_DERIVATIVES
Y.L - Y.R	REACTOME_PROCESSING_OF_CAPPED_INTRON_CONTAINING_PRE_MRNA	236	Up	3.91472	7311	3.91254	9.13e-05	0.00243887	REACTOME	10002	REACTOME_PROCESSING_OF_CAPPED_INTRON_CONTAINING_PRE_MRNA
Y.L - Y.R	GOBP_EXTRACELLULAR_STRUCTURE_ORGANIZATION	147	Up	3.90941	7311	3.90723	9.34e-05	0.00957954	GOBP	2636	GOBP_EXTRACELLULAR_STRUCTURE_ORGANIZATION
Y.L - Y.R	GOBP_PROTEASOME_MEDIATED_UBIQUITIN_DEPENDENT_PROTEIN_CATABOLIC_PROCESS	256	Down	-3.9087	7311	-3.90652	9.36e-05	0.00957954	GOBP	6216	GOBP_PROTEASOME_MEDIATED_UBIQUITIN_DEPENDENT...(06216)
Y.L - Y.R	GOBP_CELL_ACTIVATION_INVOLVED_IN_IMMUNE_RESPONSE	113	Up	3.90651	7311	3.90434	9.45e-05	0.00957954	GOBP	1837	GOBP_CELL_ACTIVATION_INVOLVED_IN_IMMUNE_RESPONSE
Y.L - Y.R	GOBP_WOUND_HEALING	225	Up	3.87233	7311	3.87021	0.000108741	0.0107021	GOBP	8938	GOBP_WOUND_HEALING
Y.L - Y.R	REACTOME_ASYMMETRIC_LOCALIZATION_OF_PCP_PROTEINS	35	Down	-3.87177	7311	-3.86966	0.000108989	0.00280648	REACTOME	9249	REACTOME_ASYMMETRIC_LOCALIZATION_OF_PCP_PROTEINS
Y.L - Y.R	GOBP_INFLAMMATORY_RESPONSE_TO_WOUNDING	15	Up	3.86466	7311	3.86256	0.000112206	0.0107021	GOBP	3103	GOBP_INFLAMMATORY_RESPONSE_TO_WOUNDING
Y.L - Y.R	GOBP_INTERLEUKIN_1_BETA_PRODUCTION	34	Up	3.85989	7311	3.85779	0.000114416	0.0107021	GOBP	3161	GOBP_INTERLEUKIN_1_BETA_PRODUCTION
Y.L - Y.R	CELLMARKER_Myeloid Cell Blood Human	15	Up	3.85532	7311	3.85323	0.000116569	0.000865942	CELLMARKER	709	CELLMARKER_Myeloid Cell Blood Human
Y.L - Y.R	GOBP_TUMOR_NECROSIS_FACTOR_SUPERFAMILY_CYTOKINE_PRODUCTION	83	Up	3.85382	7311	3.85174	0.000117283	0.0107021	GOBP	8729	GOBP_TUMOR_NECROSIS_FACTOR_SUPERFAMILY_CYTOKINE_PRODUCTION
Y.L - Y.R	GOBP_CELL_SUBSTRATE_ADHESION	199	Up	3.84649	7311	3.84441	0.000120843	0.010758	GOBP	1912	GOBP_CELL_SUBSTRATE_ADHESION
Y.L - Y.R	CELLMARKER_Mesenchymal Cell Breast Human	21	Up	3.83025	7311	3.8282	0.000129086	0.000925857	CELLMARKER	623	CELLMARKER_Mesenchymal Cell Breast Human
Y.L - Y.R	REACTOME_DEGRADATION_OF_DVL	38	Down	-3.82332	7311	-3.82128	0.000132761	0.00326573	REACTOME	9411	REACTOME_DEGRADATION_OF_DVL
Y.L - Y.R	GOBP_OSTEOBLAST_PROLIFERATION	15	Up	3.8209	7311	3.81887	0.000134067	0.0114956	GOBP	4986	GOBP_OSTEOBLAST_PROLIFERATION
Y.L - Y.R	CELLMARKER_Macrophage Nasopharynx Human	30	Up	3.8182	7311	3.81617	0.000135541	0.00093975	CELLMARKER	574	CELLMARKER_Macrophage Nasopharynx Human
Y.L - Y.R	REACTOME_REGULATION_OF_RUNX3_EXPRESSION_AND_ACTIVITY	38	Down	-3.81757	7311	-3.81554	0.000135883	0.00326573	REACTOME	10092	REACTOME_REGULATION_OF_RUNX3_EXPRESSION_AND_ACTIVITY
Y.L - Y.R	GOBP_REGULATION_OF_LEUKOCYTE_MEDIATED_IMMUNITY	97	Up	3.80637	7311	3.80436	0.000142172	0.0114956	GOBP	7115	GOBP_REGULATION_OF_LEUKOCYTE_MEDIATED_IMMUNITY
Y.L - Y.R	GOBP_MODIFICATION_DEPENDENT_MACROMOLECULE_CATABOLIC_PROCESS	368	Down	-3.80613	7311	-3.80411	0.000142313	0.0114956	GOBP	3797	GOBP_MODIFICATION_DEPENDENT_MACROMOLECULE...(03797)
Y.L - Y.R	GOBP_REGULATION_OF_ADAPTIVE_IMMUNE_RESPONSE	78	Up	3.80587	7311	3.80386	0.000142461	0.0114956	GOBP	6559	GOBP_REGULATION_OF_ADAPTIVE_IMMUNE_RESPONSE
Y.L - Y.R	GOBP_ENDOCYTOSIS	408	Up	3.8017	7311	3.79969	0.000144876	0.0114956	GOBP	2447	GOBP_ENDOCYTOSIS
Y.L - Y.R	CELLMARKER_CD1C+ A Dendritic Cell Blood Human	10	Up	3.79066	7311	3.78867	0.000151458	0.00101624	CELLMARKER	85	CELLMARKER_CD1C+ A Dendritic Cell Blood Human
Y.L - Y.R	REACTOME_MTORC1_MEDIATED_SIGNALLING	22	Down	-3.7705	7311	-3.76854	0.000164203	0.00381904	REACTOME	9833	REACTOME_MTORC1_MEDIATED_SIGNALLING
Y.L - Y.R	GOBP_PROTEIN_ACTIVATION_CASCADE	16	Up	3.76967	7311	3.76771	0.000164749	0.0127944	GOBP	6221	GOBP_PROTEIN_ACTIVATION_CASCADE
Y.L - Y.R	GOBP_PLATELET_AGGREGATION	41	Up	3.754	7311	3.75207	0.000175383	0.0133364	GOBP	5187	GOBP_PLATELET_AGGREGATION
Y.L - Y.R	GOBP_ANTIGEN_PROCESSING_AND_PRESENTATION_OF_PEPTIDE_ANTIGEN_VIA_MHC_CLASS_I	20	Up	3.7475	7311	3.74557	0.000179982	0.0134069	GOBP	1324	GOBP_ANTIGEN_PROCESSING_AND_PRESENTATION_OF...(01324)
Y.L - Y.R	REACTOME_RHO_GTPASES_ACTIVATE_WASPS_AND_WAVES	30	Up	3.73659	7311	3.73468	0.000187957	0.0042349	REACTOME	10143	REACTOME_RHO_GTPASES_ACTIVATE_WASPS_AND_WAVES
Y.L - Y.R	CELLMARKER_Specialist Antigen Presenting Cell Undefined Human	15	Up	3.73179	7311	3.72989	0.000191566	0.00124518	CELLMARKER	984	CELLMARKER_Specialist Antigen Presenting Cell...(00984)
Y.L - Y.R	GOBP_AMINO_ACID_METABOLIC_PROCESS	178	Down	-3.72333	7311	-3.72144	0.00019809	0.0144463	GOBP	1253	GOBP_AMINO_ACID_METABOLIC_PROCESS
Y.L - Y.R	GOBP_CELL_KILLING	107	Up	3.71857	7311	3.71669	0.000201853	0.0144463	GOBP	1885	GOBP_CELL_KILLING
Y.L - Y.R	REACTOME_DEGRADATION_OF_GLI1_BY_THE_PROTEASOME	38	Down	-3.71716	7311	-3.71528	0.00020298	0.0044348	REACTOME	9412	REACTOME_DEGRADATION_OF_GLI1_BY_THE_PROTEASOME
Y.L - Y.R	CELLMARKER_Macrophage Intestine Human	12	Up	3.71061	7311	3.70874	0.000208294	0.00131288	CELLMARKER	569	CELLMARKER_Macrophage Intestine Human
Y.L - Y.R	REACTOME_REGULATION_OF_RAS_BY_GAPS	42	Down	-3.6902	7311	-3.68835	0.000225709	0.00478637	REACTOME	10090	REACTOME_REGULATION_OF_RAS_BY_GAPS
Y.L - Y.R	CELLMARKER_B Cell Undefined Human	31	Up	3.68828	7311	3.68644	0.000227415	0.00139124	CELLMARKER	58	CELLMARKER_B Cell Undefined Human
Y.L - Y.R	GOBP_REGULATION_OF_PRODUCTION_OF_MOLECULAR_MEDIATOR_OF_IMMUNE_RESPONSE	79	Up	3.65936	7311	3.65756	0.000254626	0.0174498	GOBP	7447	GOBP_REGULATION_OF_PRODUCTION_OF_MOLECULAR...(07447)
Y.L - Y.R	REACTOME_REGULATION_OF_PTEN_STABILITY_AND_ACTIVITY	45	Down	-3.65767	7311	-3.65587	0.000256308	0.00515043	REACTOME	10087	REACTOME_REGULATION_OF_PTEN_STABILITY_AND_ACTIVITY
Y.L - Y.R	GOBP_POSITIVE_REGULATION_OF_PROTEIN_MATURATION	16	Up	3.65728	7311	3.65549	0.000256695	0.0174498	GOBP	5895	GOBP_POSITIVE_REGULATION_OF_PROTEIN_MATURATION
Y.L - Y.R	REACTOME_WNT5A_DEPENDENT_INTERNALIZATION_OF_FZD4	11	Up	3.65681	7311	3.65502	0.000257164	0.00515043	REACTOME	10455	REACTOME_WNT5A_DEPENDENT_INTERNALIZATION_OF_FZD4
Y.L - Y.R	GOBP_REGULATION_OF_OSTEOBLAST_PROLIFERATION	14	Up	3.65336	7311	3.65157	0.00026064	0.0174498	GOBP	7364	GOBP_REGULATION_OF_OSTEOBLAST_PROLIFERATION
Y.L - Y.R	GOBP_ACTIN_FILAMENT_ORGANIZATION	296	Up	3.6511	7311	3.64931	0.000262943	0.0174498	GOBP	1131	GOBP_ACTIN_FILAMENT_ORGANIZATION
Y.L - Y.R	GOBP_HUMORAL_IMMUNE_RESPONSE_MEDIATED_BY_CIRCULATING_IMMUNOGLOBULIN	30	Up	3.63872	7311	3.63695	0.000275889	0.0179821	GOBP	3042	GOBP_HUMORAL_IMMUNE_RESPONSE_MEDIATED_BY...(03042)
Y.L - Y.R	CELLMARKER_Fibroblast Undefined Human	24	Up	3.63235	7311	3.63059	0.000282771	0.00168046	CELLMARKER	419	CELLMARKER_Fibroblast Undefined Human
Y.L - Y.R	GOBP_NEUTROPHIL_MIGRATION	59	Up	3.6155	7311	3.61377	0.000301781	0.0189357	GOBP	4799	GOBP_NEUTROPHIL_MIGRATION
Y.L - Y.R	GOBP_REGULATION_OF_INFLAMMATORY_RESPONSE	157	Up	3.61457	7311	3.61283	0.00030287	0.0189357	GOBP	7054	GOBP_REGULATION_OF_INFLAMMATORY_RESPONSE
Y.L - Y.R	GOBP_REGULATION_OF_CELL_KILLING	46	Up	3.61183	7311	3.6101	0.000306084	0.0189357	GOBP	6757	GOBP_REGULATION_OF_CELL_KILLING
Y.L - Y.R	GOBP_DEFENSE_RESPONSE_TO_BACTERIUM	131	Up	3.59372	7311	3.59201	0.000328135	0.0196241	GOBP	2175	GOBP_DEFENSE_RESPONSE_TO_BACTERIUM
Y.L - Y.R	GOBP_REGULATION_OF_CELL_SUBSTRATE_ADHESION	128	Up	3.59138	7311	3.58967	0.000331097	0.0196241	GOBP	6769	GOBP_REGULATION_OF_CELL_SUBSTRATE_ADHESION
Y.L - Y.R	GOBP_RNA_SPLICING_VIA_TRANSESTERIFICATION_REACTIONS	224	Up	3.58853	7311	3.58683	0.000334719	0.0196241	GOBP	8203	GOBP_RNA_SPLICING_VIA_TRANSESTERIFICATION_REACTIONS
Y.L - Y.R	GOBP_RESPONSE_TO_WOUNDING	298	Up	3.58543	7311	3.58373	0.000338717	0.0196241	GOBP	8119	GOBP_RESPONSE_TO_WOUNDING
Y.L - Y.R	GOBP_UDP_N_ACETYLGLUCOSAMINE_METABOLIC_PROCESS	10	Up	3.57669	7311	3.57501	0.000350216	0.0199733	GOBP	8794	GOBP_UDP_N_ACETYLGLUCOSAMINE_METABOLIC_PROCESS
Y.L - Y.R	GOBP_NEUTROPHIL_MEDIATED_IMMUNITY	18	Up	3.57196	7311	3.57028	0.000356594	0.0200241	GOBP	4795	GOBP_NEUTROPHIL_MEDIATED_IMMUNITY
Y.L - Y.R	REACTOME_ENERGY_DEPENDENT_REGULATION_OF_MTOR_BY_LKB1_AMPK	27	Down	-3.56034	7311	-3.55868	0.000372723	0.00726307	REACTOME	9470	REACTOME_ENERGY_DEPENDENT_REGULATION_OF_MTOR_BY_LKB1_AMPK
Y.L - Y.R	CELLMARKER_Macrophage Stomach Human	24	Up	3.55839	7311	3.55673	0.000375497	0.00216954	CELLMARKER	583	CELLMARKER_Macrophage Stomach Human
Y.L - Y.R	GOBP_POSITIVE_REGULATION_OF_DEFENSE_RESPONSE_TO_VIRUS_BY_HOST	12	Up	3.54396	7311	3.54232	0.00039662	0.0218527	GOBP	5417	GOBP_POSITIVE_REGULATION_OF_DEFENSE_RESPONSE_TO_VIRUS_BY_HOST
Y.L - Y.R	GOBP_POSITIVE_REGULATION_OF_CELL_ADHESION	233	Up	3.53833	7311	3.53669	0.00040517	0.0218527	GOBP	5336	GOBP_POSITIVE_REGULATION_OF_CELL_ADHESION
Y.L - Y.R	REACTOME_RHOG_GTPASE_CYCLE	46	Up	3.53708	7311	3.53545	0.000407082	0.00772385	REACTOME	10128	REACTOME_RHOG_GTPASE_CYCLE
Y.L - Y.R	GOBP_POSITIVE_REGULATION_OF_ENDOCYTOSIS	115	Up	3.53706	7311	3.53543	0.000407118	0.0218527	GOBP	5454	GOBP_POSITIVE_REGULATION_OF_ENDOCYTOSIS
Y.L - Y.R	GOBP_ALTERNATIVE_MRNA_SPLICING_VIA_SPLICEOSOME	60	Up	3.53139	7311	3.52977	0.000415926	0.0220019	GOBP	1228	GOBP_ALTERNATIVE_MRNA_SPLICING_VIA_SPLICEOSOME
Y.L - Y.R	CELLMARKER_Cancer Stem Cell Undefined Human	42	Up	3.5289	7311	3.52727	0.000419862	0.00232675	CELLMARKER	163	CELLMARKER_Cancer Stem Cell Undefined Human
Y.L - Y.R	GOBP_MYELOID_LEUKOCYTE_MIGRATION	110	Up	3.52432	7311	3.52271	0.000427164	0.0222736	GOBP	3925	GOBP_MYELOID_LEUKOCYTE_MIGRATION
Y.L - Y.R	CELLMARKER_Monocyte Peripheral Blood Human	24	Up	3.52372	7311	3.5221	0.000428142	0.00232675	CELLMARKER	688	CELLMARKER_Monocyte Peripheral Blood Human
Y.L - Y.R	CELLMARKER_Fibroblast Stomach Human	30	Up	3.51872	7311	3.51711	0.000436267	0.00232675	CELLMARKER	416	CELLMARKER_Fibroblast Stomach Human
Y.L - Y.R	GOBP_LYMPHOCYTE_ACTIVATION_INVOLVED_IN_IMMUNE_RESPONSE	66	Up	3.51109	7311	3.50949	0.000448965	0.0225149	GOBP	3416	GOBP_LYMPHOCYTE_ACTIVATION_INVOLVED_IN_IMMUNE_RESPONSE
Y.L - Y.R	GOBP_REGULATION_OF_ALPHA_BETA_T_CELL_ACTIVATION	37	Up	3.51063	7311	3.50903	0.000449746	0.0225149	GOBP	6570	GOBP_REGULATION_OF_ALPHA_BETA_T_CELL_ACTIVATION
Y.L - Y.R	GOBP_COMPLEMENT_ACTIVATION	40	Up	3.50628	7311	3.50468	0.000457148	0.0225149	GOBP	2071	GOBP_COMPLEMENT_ACTIVATION
Y.L - Y.R	GOBP_POSITIVE_REGULATION_OF_CELL_SUBSTRATE_ADHESION	84	Up	3.49968	7311	3.49809	0.000468597	0.0225149	GOBP	5365	GOBP_POSITIVE_REGULATION_OF_CELL_SUBSTRATE_ADHESION
Y.L - Y.R	REACTOME_RUNX1_REGULATES_TRANSCRIPTION_OF_GENES_INVOLVED_IN_DIFFERENTIATION_OF_HSCS	39	Down	-3.49859	7311	-3.497	0.000470516	0.0085576	REACTOME	10166	REACTOME_RUNX1_REGULATES_TRANSCRIPTION_OF_GENES...(10166)
Y.L - Y.R	REACTOME_MOLECULES_ASSOCIATED_WITH_ELASTIC_FIBRES	23	Up	3.49619	7311	3.49461	0.000474763	0.0085576	REACTOME	9824	REACTOME_MOLECULES_ASSOCIATED_WITH_ELASTIC_FIBRES
Y.L - Y.R	CELLMARKER_Mesenchymal Stem Cell Muscle Human	15	Up	3.4954	7311	3.49383	0.000476152	0.00247599	CELLMARKER	645	CELLMARKER_Mesenchymal Stem Cell Muscle Human
Y.L - Y.R	GOBP_TORC1_SIGNALING	75	Down	-3.4902	7311	-3.48863	0.0004855	0.0225149	GOBP	8626	GOBP_TORC1_SIGNALING
Y.L - Y.R	GOBP_NEUTROPHIL_CHEMOTAXIS	46	Up	3.48853	7311	3.48696	0.000488551	0.0225149	GOBP	4788	GOBP_NEUTROPHIL_CHEMOTAXIS
Y.L - Y.R	CELLMARKER_CD1C+ B Dendritic Cell Blood Human	29	Up	3.48413	7311	3.48257	0.000496627	0.00251947	CELLMARKER	86	CELLMARKER_CD1C+ B Dendritic Cell Blood Human
Y.L - Y.R	GOBP_GRANULOCYTE_MIGRATION	71	Up	3.48002	7311	3.47846	0.000504306	0.0225149	GOBP	2920	GOBP_GRANULOCYTE_MIGRATION
Y.L - Y.R	GOBP_RESPIRATORY_BURST	21	Up	3.47979	7311	3.47823	0.000504738	0.0225149	GOBP	7859	GOBP_RESPIRATORY_BURST
Y.L - Y.R	GOBP_REGULATION_OF_LEUKOCYTE_DEGRANULATION	22	Up	3.47888	7311	3.47732	0.000506457	0.0225149	GOBP	7113	GOBP_REGULATION_OF_LEUKOCYTE_DEGRANULATION
Y.L - Y.R	CELLMARKER_Microglial Cell Retina Human	10	Up	3.47663	7311	3.47508	0.000510707	0.00252922	CELLMARKER	667	CELLMARKER_Microglial Cell Retina Human
Y.L - Y.R	REACTOME_TRANSCRIPTIONAL_REGULATION_BY_RUNX3	46	Down	-3.47594	7311	-3.47438	0.000512027	0.00885286	REACTOME	10387	REACTOME_TRANSCRIPTIONAL_REGULATION_BY_RUNX3
Y.L - Y.R	GOBP_POSITIVE_REGULATION_OF_TUMOR_NECROSIS_FACTOR_SUPERFAMILY_CYTOKINE_PRODUCTION	56	Up	3.47562	7311	3.47407	0.00051263	0.0225149	GOBP	6062	GOBP_POSITIVE_REGULATION_OF_TUMOR_NECROSIS_FACTOR...(06062)
Y.L - Y.R	GOBP_CLATHRIN_COAT_ASSEMBLY	15	Up	3.47482	7311	3.47327	0.000514158	0.0225149	GOBP	2037	GOBP_CLATHRIN_COAT_ASSEMBLY
Y.L - Y.R	REACTOME_HEDGEHOG_LIGAND_BIOGENESIS	39	Down	-3.47402	7311	-3.47247	0.000515701	0.00885286	REACTOME	9634	REACTOME_HEDGEHOG_LIGAND_BIOGENESIS
Y.L - Y.R	GOBP_BLOOD_COAGULATION_FIBRIN_CLOT_FORMATION	12	Up	3.47264	7311	3.47109	0.000518352	0.0225149	GOBP	1481	GOBP_BLOOD_COAGULATION_FIBRIN_CLOT_FORMATION
Y.L - Y.R	GOBP_APOPTOTIC_CELL_CLEARANCE	19	Up	3.47234	7311	3.47079	0.000518935	0.0225149	GOBP	1341	GOBP_APOPTOTIC_CELL_CLEARANCE
Y.L - Y.R	GOBP_REGULATION_OF_DEFENSE_RESPONSE_TO_VIRUS_BY_HOST	17	Up	3.47149	7311	3.46994	0.00052057	0.0225149	GOBP	6835	GOBP_REGULATION_OF_DEFENSE_RESPONSE_TO_VIRUS_BY_HOST
Y.L - Y.R	GOBP_INFLAMMATORY_RESPONSE	369	Up	3.46956	7311	3.46801	0.000524319	0.0225149	GOBP	3101	GOBP_INFLAMMATORY_RESPONSE
Y.L - Y.R	CELLMARKER_Secretory Cell Lung Human	28	Up	3.45601	7311	3.45448	0.000551353	0.00266701	CELLMARKER	969	CELLMARKER_Secretory Cell Lung Human
Y.L - Y.R	GOBP_COLLAGEN_CATABOLIC_PROCESS	19	Up	3.45315	7311	3.45163	0.000557212	0.0234764	GOBP	2057	GOBP_COLLAGEN_CATABOLIC_PROCESS
Y.L - Y.R	GOBP_AMINO_ACID_CATABOLIC_PROCESS	63	Down	-3.45201	7311	-3.45049	0.000559574	0.0234764	GOBP	1251	GOBP_AMINO_ACID_CATABOLIC_PROCESS
Y.L - Y.R	REACTOME_DOWNSTREAM_SIGNALING_EVENTS_OF_B_CELL_RECEPTOR_BCR	55	Down	-3.43978	7311	-3.43828	0.000585432	0.0098162	REACTOME	9445	REACTOME_DOWNSTREAM_SIGNALING_EVENTS_OF_B_CELL_RECEPTOR_BCR
Y.L - Y.R	GOBP_ANTIGEN_PROCESSING_AND_PRESENTATION_OF_EXOGENOUS_PEPTIDE_ANTIGEN_VIA_MHC_CLASS_II	12	Up	3.43698	7311	3.43548	0.000591509	0.0245342	GOBP	1321	GOBP_ANTIGEN_PROCESSING_AND_PRESENTATION_OF...(01321)
Y.L - Y.R	CELLMARKER_Macrophage Breast Human	10	Up	3.42854	7311	3.42705	0.000610178	0.00288448	CELLMARKER	564	CELLMARKER_Macrophage Breast Human
Y.L - Y.R	GOBP_MEMBRANE_RAFT_ORGANIZATION	21	Up	3.42754	7311	3.42605	0.000612434	0.0249077	GOBP	3610	GOBP_MEMBRANE_RAFT_ORGANIZATION
Y.L - Y.R	GOBP_LEUKOCYTE_MEDIATED_IMMUNITY	220	Up	3.4233	7311	3.42182	0.000622042	0.0249077	GOBP	3328	GOBP_LEUKOCYTE_MEDIATED_IMMUNITY
Y.L - Y.R	REACTOME_ORC1_REMOVAL_FROM_CHROMATIN	43	Down	-3.42149	7311	-3.42	0.000626207	0.0102612	REACTOME	9907	REACTOME_ORC1_REMOVAL_FROM_CHROMATIN
Y.L - Y.R	GOBP_TOR_SIGNALING	110	Down	-3.41781	7311	-3.41633	0.000634718	0.0249077	GOBP	8628	GOBP_TOR_SIGNALING
Y.L - Y.R	GOBP_REGULATION_OF_BODY_FLUID_LEVELS	156	Up	3.41693	7311	3.41545	0.000636765	0.0249077	GOBP	6643	GOBP_REGULATION_OF_BODY_FLUID_LEVELS
Y.L - Y.R	GOBP_COLLAGEN_BIOSYNTHETIC_PROCESS	26	Up	3.41617	7311	3.41469	0.000638544	0.0249077	GOBP	2056	GOBP_COLLAGEN_BIOSYNTHETIC_PROCESS
Y.L - Y.R	GOBP_CELLULAR_RESPONSE_TO_EXOGENOUS_DSRNA	13	Up	3.41493	7311	3.41345	0.00064146	0.0249077	GOBP	1728	GOBP_CELLULAR_RESPONSE_TO_EXOGENOUS_DSRNA
Y.L - Y.R	CELLMARKER_Trophectoderm Cell Embryo Human	39	Up	3.41135	7311	3.40988	0.00064991	0.00300403	CELLMARKER	1088	CELLMARKER_Trophectoderm Cell Embryo Human
Y.L - Y.R	GOBP_REGULATION_OF_B_CELL_ACTIVATION	47	Up	3.40872	7311	3.40725	0.000656207	0.025158	GOBP	6656	GOBP_REGULATION_OF_B_CELL_ACTIVATION
Y.L - Y.R	GOBP_REGULATION_OF_ACTIN_FILAMENT_LENGTH	115	Up	3.40645	7311	3.40498	0.000661689	0.025158	GOBP	6548	GOBP_REGULATION_OF_ACTIN_FILAMENT_LENGTH
Y.L - Y.R	GOBP_POSITIVE_REGULATION_OF_CELL_KILLING	25	Up	3.395	7311	3.39355	0.000689938	0.0259307	GOBP	5354	GOBP_POSITIVE_REGULATION_OF_CELL_KILLING
Y.L - Y.R	CELLMARKER_Mesenchymal Stem Cell Bone Human	15	Up	3.39407	7311	3.39262	0.000692277	0.0030637	CELLMARKER	634	CELLMARKER_Mesenchymal Stem Cell Bone Human
Y.L - Y.R	CELLMARKER_Mesenchymal Stem Cell Cartilage Human	15	Up	3.39407	7311	3.39262	0.000692277	0.0030637	CELLMARKER	636	CELLMARKER_Mesenchymal Stem Cell Cartilage Human
Y.L - Y.R	GOBP_ADAPTIVE_IMMUNE_RESPONSE	211	Up	3.392	7311	3.39055	0.000697519	0.0259307	GOBP	1165	GOBP_ADAPTIVE_IMMUNE_RESPONSE
Y.L - Y.R	GOBP_ACTIN_FILAMENT_SEVERING	15	Up	3.38718	7311	3.38573	0.000709883	0.0259307	GOBP	1132	GOBP_ACTIN_FILAMENT_SEVERING
Y.L - Y.R	GOBP_POSITIVE_REGULATION_OF_INTERLEUKIN_1_BETA_PRODUCTION	21	Up	3.38617	7311	3.38473	0.00071249	0.0259307	GOBP	5602	GOBP_POSITIVE_REGULATION_OF_INTERLEUKIN_1_BETA_PRODUCTION
Y.L - Y.R	REACTOME_PTEN_REGULATION	69	Down	-3.38545	7311	-3.38401	0.000714356	0.0112651	REACTOME	10022	REACTOME_PTEN_REGULATION
Y.L - Y.R	GOBP_POSITIVE_REGULATION_OF_VASOCONSTRICTION	20	Up	3.38423	7311	3.38279	0.000717535	0.0259307	GOBP	6108	GOBP_POSITIVE_REGULATION_OF_VASOCONSTRICTION
Y.L - Y.R	REACTOME_ACTIVATION_OF_NF_KAPPAB_IN_B_CELLS	45	Down	-3.38378	7311	-3.38234	0.000718718	0.0112651	REACTOME	9174	REACTOME_ACTIVATION_OF_NF_KAPPAB_IN_B_CELLS
Y.L - Y.R	GOBP_LEUKOCYTE_MIGRATION	184	Up	3.37473	7311	3.37331	0.000742715	0.0265776	GOBP	3329	GOBP_LEUKOCYTE_MIGRATION
Y.L - Y.R	GOBP_REGULATION_OF_TOR_SIGNALING	93	Down	-3.36608	7311	-3.36466	0.000766375	0.027078	GOBP	7707	GOBP_REGULATION_OF_TOR_SIGNALING
Y.L - Y.R	GOBP_POSITIVE_REGULATION_OF_LEUKOCYTE_MEDIATED_IMMUNITY	56	Up	3.36423	7311	3.36281	0.000771537	0.027078	GOBP	5638	GOBP_POSITIVE_REGULATION_OF_LEUKOCYTE_MEDIATED_IMMUNITY
Y.L - Y.R	GOBP_REGULATION_OF_ANTIGEN_PROCESSING_AND_PRESENTATION	10	Up	3.35865	7311	3.35724	0.000787245	0.0273662	GOBP	6594	GOBP_REGULATION_OF_ANTIGEN_PROCESSING_AND_PRESENTATION
Y.L - Y.R	CELLMARKER_Neutrophil Blood Human	18	Up	3.35574	7311	3.35434	0.000795551	0.00344739	CELLMARKER	823	CELLMARKER_Neutrophil Blood Human
Y.L - Y.R	GOBP_REGULATION_OF_CYTOKINE_PRODUCTION_INVOLVED_IN_IMMUNE_RESPONSE	58	Up	3.35561	7311	3.3542	0.000795943	0.0274075	GOBP	6823	GOBP_REGULATION_OF_CYTOKINE_PRODUCTION_INVOLVED_IN...(06823)
Y.L - Y.R	GOBP_SCF_DEPENDENT_PROTEASOMAL_UBIQUITIN_DEPENDENT_PROTEIN_CATABOLIC_PROCESS	17	Down	-3.35155	7311	-3.35015	0.000807673	0.0275515	GOBP	8228	GOBP_SCF_DEPENDENT_PROTEASOMAL_UBIQUITIN_DEPENDENT...(08228)
Y.L - Y.R	GOBP_NEGATIVE_REGULATION_OF_IMMUNE_RESPONSE	93	Up	3.34128	7311	3.33989	0.000838104	0.0283248	GOBP	4269	GOBP_NEGATIVE_REGULATION_OF_IMMUNE_RESPONSE
Y.L - Y.R	PID_ECADHERIN_STABILIZATION_PATHWAY	27	Up	3.33888	7311	3.3375	0.000845361	0.0487491	PID	9003	PID_ECADHERIN_STABILIZATION_PATHWAY
Y.L - Y.R	CELLMARKER_Mesenchymal Stem Cell Adipose Tissue Human	15	Up	3.33648	7311	3.3351	0.00085269	0.00347464	CELLMARKER	633	CELLMARKER_Mesenchymal Stem Cell Adipose Tissue Human
Y.L - Y.R	REACTOME_P130CAS_LINKAGE_TO_MAPK_SIGNALING_FOR_INTEGRINS	14	Up	3.33315	7311	3.33177	0.000862945	0.0132379	REACTOME	9920	REACTOME_P130CAS_LINKAGE_TO_MAPK_SIGNALING_FOR_INTEGRINS
Y.L - Y.R	CELLMARKER_Hepatocyte Liver Human	17	Up	3.33296	7311	3.33158	0.000863536	0.00347464	CELLMARKER	471	CELLMARKER_Hepatocyte Liver Human
Y.L - Y.R	CELLMARKER_AXL+SIGLEC6+ Dendritic Cell Blood Human	34	Up	3.33214	7311	3.33076	0.00086608	0.00347464	CELLMARKER	5	CELLMARKER_AXL+SIGLEC6+ Dendritic Cell Blood Human
Y.L - Y.R	CELLMARKER_Classical Monocyte Peripheral Blood Human	16	Up	3.33131	7311	3.32994	0.000868659	0.00347464	CELLMARKER	194	CELLMARKER_Classical Monocyte Peripheral Blood Human
Y.L - Y.R	GOBP_SULFUR_AMINO_ACID_BIOSYNTHETIC_PROCESS	10	Down	-3.32951	7311	-3.32813	0.000874301	0.0292771	GOBP	8486	GOBP_SULFUR_AMINO_ACID_BIOSYNTHETIC_PROCESS
Y.L - Y.R	REACTOME_ABC_FAMILY_PROTEINS_MEDIATED_TRANSPORT	64	Down	-3.32412	7311	-3.32275	0.000891353	0.0133889	REACTOME	9155	REACTOME_ABC_FAMILY_PROTEINS_MEDIATED_TRANSPORT
Y.L - Y.R	GOBP_POSITIVE_REGULATION_OF_LAMELLIPODIUM_ORGANIZATION	24	Up	3.32316	7311	3.32179	0.000894423	0.0295234	GOBP	5632	GOBP_POSITIVE_REGULATION_OF_LAMELLIPODIUM_ORGANIZATION
Y.L - Y.R	GOBP_ADAPTIVE_IMMUNE_RESPONSE_BASED_ON_SOMATIC_RECOMBINATION_OF_IMMUNE_RECEPTORS_BUILT_FROM_IMMUNOGLOBULIN_SUPERFAMILY_DOMAINS	180	Up	3.32209	7311	3.32073	0.000897835	0.0295234	GOBP	1166	GOBP_ADAPTIVE_IMMUNE_RESPONSE_BASED_ON_SOMATIC...(01166)
Y.L - Y.R	GOBP_T_CELL_MEDIATED_CYTOTOXICITY	26	Up	3.31441	7311	3.31305	0.00092285	0.0300041	GOBP	8761	GOBP_T_CELL_MEDIATED_CYTOTOXICITY
Y.L - Y.R	GOBP_RESPONSE_TO_BACTERIUM	330	Up	3.31258	7311	3.31122	0.000928893	0.0300041	GOBP	7891	GOBP_RESPONSE_TO_BACTERIUM
Y.L - Y.R	CELLMARKER_Neutrophil Bone Marrow Human	13	Up	3.30811	7311	3.30676	0.000943813	0.00370402	CELLMARKER	824	CELLMARKER_Neutrophil Bone Marrow Human
Y.L - Y.R	REACTOME_EPHB_MEDIATED_FORWARD_SIGNALING	27	Up	3.30641	7311	3.30506	0.000949551	0.013972	REACTOME	9473	REACTOME_EPHB_MEDIATED_FORWARD_SIGNALING
Y.L - Y.R	GOBP_NEGATIVE_REGULATION_OF_IMMUNE_EFFECTOR_PROCESS	60	Up	3.30513	7311	3.30378	0.000953894	0.0304011	GOBP	4268	GOBP_NEGATIVE_REGULATION_OF_IMMUNE_EFFECTOR_PROCESS
Y.L - Y.R	GOBP_SMOOTH_MUSCLE_CELL_MIGRATION	58	Up	3.30397	7311	3.30263	0.000957842	0.0304011	GOBP	8344	GOBP_SMOOTH_MUSCLE_CELL_MIGRATION
Y.L - Y.R	CELLMARKER_Macrophage Blood Human	10	Up	3.30168	7311	3.30034	0.00096567	0.00371962	CELLMARKER	561	CELLMARKER_Macrophage Blood Human
Y.L - Y.R	GOBP_CELL_ADHESION_MEDIATED_BY_INTEGRIN	45	Up	3.29551	7311	3.29418	0.000987107	0.0310598	GOBP	1840	GOBP_CELL_ADHESION_MEDIATED_BY_INTEGRIN
Y.L - Y.R	CELLMARKER_Mesenchymal Stem Cell Tendon Human	14	Up	3.28941	7311	3.28808	0.00100871	0.00381477	CELLMARKER	650	CELLMARKER_Mesenchymal Stem Cell Tendon Human
Y.L - Y.R	GOBP_METHIONINE_METABOLIC_PROCESS	12	Down	-3.2889	7311	-3.28757	0.00101056	0.03143	GOBP	3679	GOBP_METHIONINE_METABOLIC_PROCESS
Y.L - Y.R	GOBP_REGULATION_OF_B_CELL_MEDIATED_IMMUNITY	18	Up	3.28736	7311	3.28603	0.00101609	0.03143	GOBP	6659	GOBP_REGULATION_OF_B_CELL_MEDIATED_IMMUNITY
Y.L - Y.R	REACTOME_CDK_MEDIATED_PHOSPHORYLATION_AND_REMOVAL_OF_CDC6	49	Down	-3.28164	7311	-3.28032	0.00103688	0.0149519	REACTOME	9311	REACTOME_CDK_MEDIATED_PHOSPHORYLATION_AND_REMOVAL_OF_CDC6
Y.L - Y.R	GOBP_NEGATIVE_REGULATION_OF_COAGULATION	33	Up	3.27361	7311	3.2723	0.00106676	0.0318902	GOBP	4124	GOBP_NEGATIVE_REGULATION_OF_COAGULATION
Y.L - Y.R	GOBP_REGULATION_OF_ACTIN_FILAMENT_ORGANIZATION	183	Up	3.27346	7311	3.27215	0.00106731	0.0318902	GOBP	6549	GOBP_REGULATION_OF_ACTIN_FILAMENT_ORGANIZATION
Y.L - Y.R	GOBP_REGULATION_OF_MRNA_PROCESSING	105	Up	3.27288	7311	3.27157	0.0010695	0.0318902	GOBP	7261	GOBP_REGULATION_OF_MRNA_PROCESSING
Y.L - Y.R	GOBP_PRODUCTION_OF_MOLECULAR_MEDIATOR_OF_IMMUNE_RESPONSE	106	Up	3.27235	7311	3.27104	0.00107151	0.0318902	GOBP	6186	GOBP_PRODUCTION_OF_MOLECULAR_MEDIATOR_OF_IMMUNE_RESPONSE
Y.L - Y.R	GOBP_CELL_ACTIVATION	471	Up	3.27152	7311	3.27022	0.00107466	0.0318902	GOBP	1836	GOBP_CELL_ACTIVATION
Y.L - Y.R	REACTOME_HEDGEHOG_OFF_STATE	55	Down	-3.25889	7311	-3.2576	0.0011236	0.015538	REACTOME	9635	REACTOME_HEDGEHOG_OFF_STATE
Y.L - Y.R	GOBP_IMPORT_INTO_CELL	465	Up	3.25817	7311	3.25688	0.00112646	0.0331579	GOBP	3086	GOBP_IMPORT_INTO_CELL
Y.L - Y.R	REACTOME_SULFUR_AMINO_ACID_METABOLISM	18	Down	-3.25424	7311	-3.25295	0.00114215	0.015538	REACTOME	10274	REACTOME_SULFUR_AMINO_ACID_METABOLISM
Y.L - Y.R	REACTOME_REGULATION_OF_TLR_BY_ENDOGENOUS_LIGAND	13	Up	3.25423	7311	3.25294	0.00114218	0.015538	REACTOME	10095	REACTOME_REGULATION_OF_TLR_BY_ENDOGENOUS_LIGAND
Y.L - Y.R	GOBP_REGULATION_OF_MRNA_SPLICING_VIA_SPLICEOSOME	88	Up	3.25193	7311	3.25065	0.00115143	0.0333682	GOBP	7262	GOBP_REGULATION_OF_MRNA_SPLICING_VIA_SPLICEOSOME
Y.L - Y.R	GOBP_COMPLEMENT_ACTIVATION_CLASSICAL_PATHWAY	26	Up	3.25182	7311	3.25053	0.00115189	0.0333682	GOBP	2073	GOBP_COMPLEMENT_ACTIVATION_CLASSICAL_PATHWAY
Y.L - Y.R	CELLMARKER_Endothelial Cell Fetal Gonad Human	109	Up	3.25174	7311	3.25045	0.00115221	0.00425438	CELLMARKER	306	CELLMARKER_Endothelial Cell Fetal Gonad Human
Y.L - Y.R	CELLMARKER_M2 Macrophage Lung Human	15	Up	3.24838	7311	3.2471	0.00116586	0.00425438	CELLMARKER	554	CELLMARKER_M2 Macrophage Lung Human
Y.L - Y.R	CELLMARKER_Fibroblast Skin Human	28	Up	3.23702	7311	3.23575	0.00121324	0.00435092	CELLMARKER	414	CELLMARKER_Fibroblast Skin Human
Y.L - Y.R	GOBP_REGULATION_OF_REGULATED_SECRETORY_PATHWAY	59	Up	3.23611	7311	3.23484	0.00121712	0.0349802	GOBP	7528	GOBP_REGULATION_OF_REGULATED_SECRETORY_PATHWAY
Y.L - Y.R	REACTOME_EXTRACELLULAR_MATRIX_ORGANIZATION	150	Up	3.23401	7311	3.23275	0.00122606	0.0162926	REACTOME	9502	REACTOME_EXTRACELLULAR_MATRIX_ORGANIZATION
Y.L - Y.R	GOBP_REGULATION_OF_LYMPHOCYTE_MEDIATED_IMMUNITY	72	Up	3.23305	7311	3.23179	0.00123019	0.0350797	GOBP	7144	GOBP_REGULATION_OF_LYMPHOCYTE_MEDIATED_IMMUNITY
Y.L - Y.R	REACTOME_APC_C_CDH1_MEDIATED_DEGRADATION_OF_CDC20_AND_OTHER_APC_C_CDH1_TARGETED_PROTEINS_IN_LATE_MITOSIS_EARLY_G1	48	Down	-3.23012	7311	-3.22886	0.00124285	0.0162926	REACTOME	9227	REACTOME_APC_C_CDH1_MEDIATED_DEGRADATION_OF_CDC20...(09227)
Y.L - Y.R	GOBP_CLATHRIN_DEPENDENT_ENDOCYTOSIS	32	Up	3.22293	7311	3.22168	0.00127442	0.036059	GOBP	2039	GOBP_CLATHRIN_DEPENDENT_ENDOCYTOSIS
Y.L - Y.R	GOBP_POSITIVE_REGULATION_OF_PRODUCTION_OF_MOLECULAR_MEDIATOR_OF_IMMUNE_RESPONSE	52	Up	3.21809	7311	3.21685	0.00129608	0.0360936	GOBP	5858	GOBP_POSITIVE_REGULATION_OF_PRODUCTION_OF...(05858)
Y.L - Y.R	GOBP_CELL_RECOGNITION	61	Up	3.21765	7311	3.2164	0.00129808	0.0360936	GOBP	1910	GOBP_CELL_RECOGNITION
Y.L - Y.R	GOBP_REGULATION_OF_CELL_ADHESION	358	Up	3.2139	7311	3.21265	0.00131516	0.0360936	GOBP	6733	GOBP_REGULATION_OF_CELL_ADHESION
Y.L - Y.R	GOBP_PROTEIN_HYDROXYLATION	20	Up	3.21191	7311	3.21067	0.00132425	0.0360936	GOBP	6263	GOBP_PROTEIN_HYDROXYLATION
Y.L - Y.R	GOBP_PLATELET_DERIVED_GROWTH_FACTOR_RECEPTOR_BETA_SIGNALING_PATHWAY	18	Up	3.21086	7311	3.20962	0.00132909	0.0360936	GOBP	5191	GOBP_PLATELET_DERIVED_GROWTH_FACTOR_RECEPTOR_BETA...(05191)
Y.L - Y.R	GOBP_REGULATION_OF_ALTERNATIVE_MRNA_SPLICING_VIA_SPLICEOSOME	43	Up	3.20959	7311	3.20835	0.00133497	0.0360936	GOBP	6572	GOBP_REGULATION_OF_ALTERNATIVE_MRNA_SPLICING_VIA_SPLICEOSOME
Y.L - Y.R	GOBP_NEUTROPHIL_ACTIVATION	20	Up	3.20055	7311	3.19932	0.00137753	0.0369706	GOBP	4785	GOBP_NEUTROPHIL_ACTIVATION
Y.L - Y.R	REACTOME_LDL_CLEARANCE	14	Up	3.19826	7311	3.19703	0.0013885	0.0178289	REACTOME	9742	REACTOME_LDL_CLEARANCE
Y.L - Y.R	REACTOME_NONSENSE_MEDIATED_DECAY_NMD_INDEPENDENT_OF_THE_EXON_JUNCTION_COMPLEX_EJC	86	Up	3.19392	7311	3.1927	0.00140949	0.0178289	REACTOME	9876	REACTOME_NONSENSE_MEDIATED_DECAY_NMD_INDEPENDENT...(09876)
Y.L - Y.R	GOBP_TRNA_METABOLIC_PROCESS	131	Down	-3.19093	7311	-3.18971	0.00142417	0.0379433	GOBP	8703	GOBP_TRNA_METABOLIC_PROCESS
Y.L - Y.R	GOBP_POSITIVE_REGULATION_OF_RESPONSE_TO_EXTERNAL_STIMULUS	313	Up	3.18418	7311	3.18296	0.00145776	0.0385233	GOBP	5937	GOBP_POSITIVE_REGULATION_OF_RESPONSE_TO_EXTERNAL_STIMULUS
Y.L - Y.R	GOBP_POSITIVE_REGULATION_OF_INTERLEUKIN_10_PRODUCTION	12	Up	3.18233	7311	3.18112	0.00146705	0.0385233	GOBP	5596	GOBP_POSITIVE_REGULATION_OF_INTERLEUKIN_10_PRODUCTION
Y.L - Y.R	REACTOME_HEDGEHOG_ON_STATE	46	Down	-3.1814	7311	-3.18019	0.00147178	0.0181823	REACTOME	9636	REACTOME_HEDGEHOG_ON_STATE
Y.L - Y.R	REACTOME_PLASMA_LIPOPROTEIN_CLEARANCE	24	Up	3.17824	7311	3.17704	0.00148787	0.0181823	REACTOME	9974	REACTOME_PLASMA_LIPOPROTEIN_CLEARANCE
Y.L - Y.R	REACTOME_GOLGI_ASSOCIATED_VESICLE_BIOGENESIS	48	Up	3.17239	7311	3.17119	0.00151816	0.0182432	REACTOME	9606	REACTOME_GOLGI_ASSOCIATED_VESICLE_BIOGENESIS
Y.L - Y.R	GOBP_REGULATION_OF_DEFENSE_RESPONSE_TO_VIRUS	33	Up	3.16708	7311	3.16589	0.00154609	0.0401877	GOBP	6834	GOBP_REGULATION_OF_DEFENSE_RESPONSE_TO_VIRUS
Y.L - Y.R	GOBP_MEMBRANE_RAFT_ASSEMBLY	12	Up	3.16589	7311	3.1647	0.00155246	0.0401877	GOBP	3608	GOBP_MEMBRANE_RAFT_ASSEMBLY
Y.L - Y.R	REACTOME_GRB2_SOS_PROVIDES_LINKAGE_TO_MAPK_SIGNALING_FOR_INTEGRINS	14	Up	3.16014	7311	3.15895	0.00158338	0.0182765	REACTOME	9614	REACTOME_GRB2_SOS_PROVIDES_LINKAGE_TO_MAPK...(09614)
Y.L - Y.R	GOBP_SKELETAL_MUSCLE_CONTRACTION	34	Down	-3.15952	7311	-3.15834	0.00158672	0.0402341	GOBP	8313	GOBP_SKELETAL_MUSCLE_CONTRACTION
Y.L - Y.R	GOBP_REGULATION_OF_DEFENSE_RESPONSE	380	Up	3.15948	7311	3.1583	0.00158694	0.0402341	GOBP	6831	GOBP_REGULATION_OF_DEFENSE_RESPONSE
Y.L - Y.R	GOBP_REGULATION_OF_LAMELLIPODIUM_ORGANIZATION	36	Up	3.15842	7311	3.15723	0.00159273	0.0402341	GOBP	7108	GOBP_REGULATION_OF_LAMELLIPODIUM_ORGANIZATION
Y.L - Y.R	REACTOME_DEGRADATION_OF_BETA_CATENIN_BY_THE_DESTRUCTION_COMPLEX	52	Down	-3.15789	7311	-3.15671	0.00159562	0.0182765	REACTOME	9409	REACTOME_DEGRADATION_OF_BETA_CATENIN_BY_THE...(09409)
Y.L - Y.R	REACTOME_TRANS_GOLGI_NETWORK_VESICLE_BUDDING	60	Up	3.15764	7311	3.15646	0.00159697	0.0182765	REACTOME	10416	REACTOME_TRANS_GOLGI_NETWORK_VESICLE_BUDDING
Y.L - Y.R	GOBP_TRANSITION_METAL_ION_TRANSPORT	38	Up	3.15739	7311	3.15621	0.00159834	0.0402341	GOBP	8660	GOBP_TRANSITION_METAL_ION_TRANSPORT
Y.L - Y.R	PID_AJDISS_2PATHWAY	27	Up	3.15691	7311	3.15573	0.00160098	0.0606894	PID	8959	PID_AJDISS_2PATHWAY
Y.L - Y.R	CELLMARKER_Prehypertrophic Chondrocyte Articular Cartilage Human	19	Up	3.15515	7311	3.15396	0.00161069	0.00567835	CELLMARKER	908	CELLMARKER_Prehypertrophic Chondrocyte Articular...(00908)
Y.L - Y.R	GOBP_POSITIVE_REGULATION_OF_CHEMOKINE_PRODUCTION	31	Up	3.14801	7311	3.14684	0.00165047	0.0404192	GOBP	5376	GOBP_POSITIVE_REGULATION_OF_CHEMOKINE_PRODUCTION
Y.L - Y.R	GOBP_MYELOID_LEUKOCYTE_ACTIVATION	105	Up	3.14584	7311	3.14467	0.00166272	0.0404192	GOBP	3921	GOBP_MYELOID_LEUKOCYTE_ACTIVATION
Y.L - Y.R	GOBP_RNA_SPLICING	314	Up	3.14437	7311	3.1432	0.00167111	0.0404192	GOBP	8201	GOBP_RNA_SPLICING
Y.L - Y.R	GOBP_T_CELL_MEDIATED_IMMUNITY	57	Up	3.14314	7311	3.14197	0.00167814	0.0404192	GOBP	8763	GOBP_T_CELL_MEDIATED_IMMUNITY
Y.L - Y.R	REACTOME_RHOC_GTPASE_CYCLE	48	Up	3.14302	7311	3.14185	0.00167884	0.0189132	REACTOME	10125	REACTOME_RHOC_GTPASE_CYCLE
Y.L - Y.R	GOBP_NEGATIVE_REGULATION_OF_REGULATED_SECRETORY_PATHWAY	11	Up	3.14153	7311	3.14036	0.00168739	0.0404192	GOBP	4541	GOBP_NEGATIVE_REGULATION_OF_REGULATED_SECRETORY_PATHWAY
Y.L - Y.R	GOBP_REGULATION_OF_LEUKOCYTE_MIGRATION	110	Up	3.14037	7311	3.13921	0.00169406	0.0404192	GOBP	7116	GOBP_REGULATION_OF_LEUKOCYTE_MIGRATION
Y.L - Y.R	GOBP_POSITIVE_REGULATION_OF_RECEPTOR_MEDIATED_ENDOCYTOSIS	38	Up	3.13931	7311	3.13815	0.0017002	0.0404192	GOBP	5924	GOBP_POSITIVE_REGULATION_OF_RECEPTOR_MEDIATED_ENDOCYTOSIS
Y.L - Y.R	GOBP_POSITIVE_REGULATION_OF_CYTOKINE_PRODUCTION_INVOLVED_IN_IMMUNE_RESPONSE	35	Up	3.1389	7311	3.13774	0.00170257	0.0404192	GOBP	5408	GOBP_POSITIVE_REGULATION_OF_CYTOKINE_PRODUCTION...(05408)
Y.L - Y.R	GOBP_GRANULOCYTE_CHEMOTAXIS	56	Up	3.13842	7311	3.13726	0.00170536	0.0404192	GOBP	2915	GOBP_GRANULOCYTE_CHEMOTAXIS
Y.L - Y.R	CELLMARKER_Mesenchymal Cell Lung Human	12	Up	3.13821	7311	3.13704	0.00170662	0.00585488	CELLMARKER	627	CELLMARKER_Mesenchymal Cell Lung Human
Y.L - Y.R	REACTOME_G1_S_TRANSITION	59	Down	-3.13666	7311	-3.1355	0.00171561	0.0190301	REACTOME	9558	REACTOME_G1_S_TRANSITION
Y.L - Y.R	CELLMARKER_Mesenchymal Stem Cell Ligament Human	13	Up	3.13642	7311	3.13525	0.00171706	0.00585488	CELLMARKER	641	CELLMARKER_Mesenchymal Stem Cell Ligament Human
Y.L - Y.R	GOBP_HOMOTYPIC_CELL_CELL_ADHESION	51	Up	3.13234	7311	3.13118	0.00174103	0.0409984	GOBP	3031	GOBP_HOMOTYPIC_CELL_CELL_ADHESION
Y.L - Y.R	PID_INTEGRIN3_PATHWAY	28	Up	3.13015	7311	3.129	0.00175403	0.0606894	PID	9062	PID_INTEGRIN3_PATHWAY
Y.L - Y.R	REACTOME_APC_C_MEDIATED_DEGRADATION_OF_CELL_CYCLE_PROTEINS	53	Down	-3.12616	7311	-3.12501	0.001778	0.0194233	REACTOME	9228	REACTOME_APC_C_MEDIATED_DEGRADATION_OF_CELL_CYCLE_PROTEINS
Y.L - Y.R	GOBP_NEGATIVE_REGULATION_OF_RESPONSE_TO_BIOTIC_STIMULUS	72	Up	3.12312	7311	3.12197	0.00179645	0.0419108	GOBP	4548	GOBP_NEGATIVE_REGULATION_OF_RESPONSE_TO_BIOTIC_STIMULUS
Y.L - Y.R	GOBP_INTEGRIN_MEDIATED_SIGNALING_PATHWAY	69	Up	3.12209	7311	3.12094	0.00180274	0.0419108	GOBP	3144	GOBP_INTEGRIN_MEDIATED_SIGNALING_PATHWAY
Y.L - Y.R	REACTOME_AEROBIC_RESPIRATION_AND_RESPIRATORY_ELECTRON_TRANSPORT	203	Down	-3.12092	7311	-3.11977	0.00180991	0.0194768	REACTOME	9200	REACTOME_AEROBIC_RESPIRATION_AND_RESPIRATORY...(09200)
Y.L - Y.R	GOBP_TRANSLATION_AT_SYNAPSE	48	Up	3.11743	7311	3.11629	0.00183145	0.0420741	GOBP	8666	GOBP_TRANSLATION_AT_SYNAPSE
Y.L - Y.R	GOBP_N_TERMINAL_PROTEIN_AMINO_ACID_ACETYLATION	10	Down	-3.11721	7311	-3.11607	0.00183282	0.0420741	GOBP	4914	GOBP_N_TERMINAL_PROTEIN_AMINO_ACID_ACETYLATION
Y.L - Y.R	GOBP_CELLULAR_RESPONSE_TO_DSRNA	19	Up	3.11043	7311	3.1093	0.00187532	0.0427808	GOBP	1719	GOBP_CELLULAR_RESPONSE_TO_DSRNA
Y.L - Y.R	REACTOME_CARGO_CONCENTRATION_IN_THE_ER	21	Up	3.10923	7311	3.1081	0.00188295	0.0199648	REACTOME	9296	REACTOME_CARGO_CONCENTRATION_IN_THE_ER
Y.L - Y.R	GOBP_LEUKOCYTE_MEDIATED_CYTOTOXICITY	62	Up	3.10333	7311	3.1022	0.00192087	0.0435476	GOBP	3327	GOBP_LEUKOCYTE_MEDIATED_CYTOTOXICITY
Y.L - Y.R	GOBP_REGULATION_OF_CELL_SHAPE	90	Up	3.10131	7311	3.10018	0.001934	0.0435747	GOBP	6767	GOBP_REGULATION_OF_CELL_SHAPE
Y.L - Y.R	GOBP_PRODUCTION_OF_MOLECULAR_MEDIATOR_INVOLVED_IN_INFLAMMATORY_RESPONSE	51	Up	3.09201	7311	3.0909	0.00199551	0.0446848	GOBP	6185	GOBP_PRODUCTION_OF_MOLECULAR_MEDIATOR_INVOLVED_IN...(06185)
Y.L - Y.R	GOBP_REGULATION_OF_PROTEASOMAL_UBIQUITIN_DEPENDENT_PROTEIN_CATABOLIC_PROCESS	83	Down	-3.0888	7311	-3.08769	0.00201717	0.0448944	GOBP	7453	GOBP_REGULATION_OF_PROTEASOMAL_UBIQUITIN_DEPENDENT...(07453)
Y.L - Y.R	REACTOME_INTEGRIN_CELL_SURFACE_INTERACTIONS	47	Up	3.08852	7311	3.0874	0.00201913	0.0208995	REACTOME	9681	REACTOME_INTEGRIN_CELL_SURFACE_INTERACTIONS
Y.L - Y.R	REACTOME_BRANCHED_CHAIN_AMINO_ACID_CATABOLISM	19	Down	-3.08489	7311	-3.08378	0.00204388	0.0208995	REACTOME	9284	REACTOME_BRANCHED_CHAIN_AMINO_ACID_CATABOLISM
Y.L - Y.R	REACTOME_COLLAGEN_FORMATION	41	Up	3.08283	7311	3.08172	0.00205806	0.0208995	REACTOME	9358	REACTOME_COLLAGEN_FORMATION
Y.L - Y.R	GOBP_REGULATION_OF_IMMUNE_RESPONSE	440	Up	3.08164	7311	3.08054	0.00206626	0.0457083	GOBP	7049	GOBP_REGULATION_OF_IMMUNE_RESPONSE
Y.L - Y.R	CELLMARKER_Epithelial Cell Lung Human	18	Up	3.06734	7311	3.06625	0.00216765	0.00726778	CELLMARKER	358	CELLMARKER_Epithelial Cell Lung Human
Y.L - Y.R	GOBP_CYTOKINE_PRODUCTION_INVOLVED_IN_IMMUNE_RESPONSE	65	Up	3.0657	7311	3.06462	0.0021795	0.0479228	GOBP	2144	GOBP_CYTOKINE_PRODUCTION_INVOLVED_IN_IMMUNE_RESPONSE
Y.L - Y.R	GOBP_REGULATION_OF_NEUTROPHIL_CHEMOTAXIS	20	Up	3.0631	7311	3.06201	0.00219855	0.0480521	GOBP	7319	GOBP_REGULATION_OF_NEUTROPHIL_CHEMOTAXIS
Y.L - Y.R	CELLMARKER_Neural Progenitor Cell Embryonic Prefrontal Cortex Human	51	Up	3.06272	7311	3.06164	0.0022013	0.00726778	CELLMARKER	805	CELLMARKER_Neural Progenitor Cell Embryonic...(00805)
Y.L - Y.R	REACTOME_FCERI_MEDIATED_NF_KB_ACTIVATION	77	Down	-3.06216	7311	-3.06108	0.00220541	0.021909	REACTOME	9514	REACTOME_FCERI_MEDIATED_NF_KB_ACTIVATION
Y.L - Y.R	REACTOME_GLYCOGEN_METABOLISM	16	Down	-3.06043	7311	-3.05934	0.00221824	0.021909	REACTOME	9597	REACTOME_GLYCOGEN_METABOLISM
Y.L - Y.R	GOBP_MYELOID_LEUKOCYTE_MEDIATED_IMMUNITY	48	Up	3.05935	7311	3.05826	0.00222624	0.0483677	GOBP	3924	GOBP_MYELOID_LEUKOCYTE_MEDIATED_IMMUNITY
Y.L - Y.R	GOBP_PROTEIN_MONOUBIQUITINATION	29	Down	-3.05702	7311	-3.05594	0.00224357	0.0484558	GOBP	6346	GOBP_PROTEIN_MONOUBIQUITINATION
Y.L - Y.R	CELLMARKER_Immature Dendritic Cell Stomach Human	10	Up	3.05386	7311	3.05279	0.00226727	0.00736864	CELLMARKER	479	CELLMARKER_Immature Dendritic Cell Stomach Human
Y.L - Y.R	GOBP_POSITIVE_REGULATION_OF_ACTIN_FILAMENT_POLYMERIZATION	35	Up	3.05203	7311	3.05095	0.00228117	0.0489781	GOBP	5228	GOBP_POSITIVE_REGULATION_OF_ACTIN_FILAMENT...(05228)
Y.L - Y.R	REACTOME_MITOTIC_G2_G2_M_PHASES	101	Down	-3.05168	7311	-3.0506	0.00228384	0.0220853	REACTOME	9817	REACTOME_MITOTIC_G2_G2_M_PHASES
Y.L - Y.R	GOBP_MUSCLE_CELL_MIGRATION	67	Up	3.04549	7311	3.04442	0.00233126	0.0495045	GOBP	3897	GOBP_MUSCLE_CELL_MIGRATION
Y.L - Y.R	REACTOME_CLEC7A_DECTIN_1_SIGNALING	66	Down	-3.04536	7311	-3.04429	0.00233227	0.0220853	REACTOME	9350	REACTOME_CLEC7A_DECTIN_1_SIGNALING
Y.L - Y.R	GOBP_POSITIVE_REGULATION_OF_DEFENSE_RESPONSE	244	Up	3.04529	7311	3.04422	0.00233282	0.0495045	GOBP	5415	GOBP_POSITIVE_REGULATION_OF_DEFENSE_RESPONSE
Y.L - Y.R	REACTOME_RAC1_GTPASE_CYCLE	96	Up	3.04381	7311	3.04274	0.00234434	0.0220853	REACTOME	10038	REACTOME_RAC1_GTPASE_CYCLE
Y.L - Y.R	REACTOME_UCH_PROTEINASES	48	Down	-3.04198	7311	-3.04091	0.00235863	0.0220853	REACTOME	10430	REACTOME_UCH_PROTEINASES
Y.L - Y.R	GOBP_MORPHOGENESIS_OF_A_POLARIZED_EPITHELIUM	19	Up	3.03982	7311	3.03875	0.00237559	0.0501208	GOBP	3849	GOBP_MORPHOGENESIS_OF_A_POLARIZED_EPITHELIUM
Y.L - Y.R	GOBP_RESPIRATORY_BURST_INVOLVED_IN_DEFENSE_RESPONSE	10	Up	3.03408	7311	3.03302	0.00242118	0.0505012	GOBP	7860	GOBP_RESPIRATORY_BURST_INVOLVED_IN_DEFENSE_RESPONSE
Y.L - Y.R	GOBP_CELL_MATRIX_ADHESION	126	Up	3.03407	7311	3.03301	0.00242129	0.0505012	GOBP	1886	GOBP_CELL_MATRIX_ADHESION
Y.L - Y.R	REACTOME_PEROXISOMAL_PROTEIN_IMPORT	44	Down	-3.02771	7311	-3.02666	0.00247276	0.0226474	REACTOME	9938	REACTOME_PEROXISOMAL_PROTEIN_IMPORT
Y.L - Y.R	REACTOME_EPH_EPHRIN_SIGNALING	38	Up	3.02664	7311	3.02559	0.00248147	0.0226474	REACTOME	9476	REACTOME_EPH_EPHRIN_SIGNALING
Y.L - Y.R	GOBP_PROTEIN_PROCESSING	125	Up	3.01939	7311	3.01835	0.00254158	0.0525391	GOBP	6363	GOBP_PROTEIN_PROCESSING
Y.L - Y.R	GOBP_REGULATION_OF_CELL_ACTIVATION	251	Up	3.01865	7311	3.01761	0.00254779	0.0525391	GOBP	6732	GOBP_REGULATION_OF_CELL_ACTIVATION
Y.L - Y.R	GOBP_AMYLOID_BETA_CLEARANCE	22	Up	3.01502	7311	3.01398	0.00257848	0.0527323	GOBP	1271	GOBP_AMYLOID_BETA_CLEARANCE
Y.L - Y.R	GOBP_PROTEIN_ACETYLATION	30	Down	-3.01387	7311	-3.01283	0.00258825	0.0527323	GOBP	6220	GOBP_PROTEIN_ACETYLATION
Y.L - Y.R	GOBP_CELL_CELL_ADHESION_MEDIATED_BY_INTEGRIN	12	Up	3.01182	7311	3.01079	0.00260573	0.0527323	GOBP	1846	GOBP_CELL_CELL_ADHESION_MEDIATED_BY_INTEGRIN
Y.L - Y.R	GOBP_POSITIVE_REGULATION_OF_PROTEIN_LOCALIZATION_TO_PLASMA_MEMBRANE	33	Up	3.01075	7311	3.00971	0.00261495	0.0527323	GOBP	5893	GOBP_POSITIVE_REGULATION_OF_PROTEIN_LOCALIZATION...(05893)
Y.L - Y.R	CELLMARKER_Mast Cell Lung Human	13	Up	3.0097	7311	3.00866	0.00262401	0.00839684	CELLMARKER	591	CELLMARKER_Mast Cell Lung Human
Y.L - Y.R	REACTOME_FC_EPSILON_RECEPTOR_FCERI_SIGNALING	108	Down	-3.00637	7311	-3.00534	0.00265285	0.0238767	REACTOME	9517	REACTOME_FC_EPSILON_RECEPTOR_FCERI_SIGNALING
Y.L - Y.R	REACTOME_ANTIGEN_PRESENTATION_FOLDING_ASSEMBLY_AND_PEPTIDE_LOADING_OF_CLASS_I_MHC	22	Up	3.003	7311	3.00197	0.00268241	0.0238767	REACTOME	9219	REACTOME_ANTIGEN_PRESENTATION_FOLDING_ASSEMBLY_AND...(09219)
Y.L - Y.R	GOBP_LYMPHOCYTE_ACTIVATION	320	Up	2.99984	7311	2.99881	0.00271034	0.054111	GOBP	3415	GOBP_LYMPHOCYTE_ACTIVATION
Y.L - Y.R	GOBP_RECEPTOR_MEDIATED_ENDOCYTOSIS	154	Up	2.99954	7311	2.99852	0.00271296	0.054111	GOBP	6530	GOBP_RECEPTOR_MEDIATED_ENDOCYTOSIS
Y.L - Y.R	GOBP_REGULATION_OF_MYELOID_LEUKOCYTE_MEDIATED_IMMUNITY	29	Up	2.99471	7311	2.99369	0.00275627	0.0544707	GOBP	7280	GOBP_REGULATION_OF_MYELOID_LEUKOCYTE_MEDIATED_IMMUNITY
Y.L - Y.R	CELLMARKER_Cancer Stem Cell Blood Human	11	Up	2.99372	7311	2.9927	0.00276519	0.00871452	CELLMARKER	146	CELLMARKER_Cancer Stem Cell Blood Human
Y.L - Y.R	GOBP_POSITIVE_REGULATION_OF_CYTOKINE_PRODUCTION	204	Up	2.99235	7311	2.99133	0.00277766	0.0544707	GOBP	5407	GOBP_POSITIVE_REGULATION_OF_CYTOKINE_PRODUCTION
Y.L - Y.R	GOBP_NEGATIVE_REGULATION_OF_RESPONSE_TO_EXTERNAL_STIMULUS	180	Up	2.99176	7311	2.99074	0.00278302	0.0544707	GOBP	4551	GOBP_NEGATIVE_REGULATION_OF_RESPONSE_TO_EXTERNAL_STIMULUS
Y.L - Y.R	GOBP_CYTOKINE_PRODUCTION	368	Up	2.98878	7311	2.98777	0.00281024	0.0544707	GOBP	2143	GOBP_CYTOKINE_PRODUCTION
Y.L - Y.R	GOBP_EPIBOLY	24	Up	2.98841	7311	2.9874	0.00281363	0.0544707	GOBP	2506	GOBP_EPIBOLY
Y.L - Y.R	GOBP_POST_TRANSLATIONAL_PROTEIN_MODIFICATION	480	Down	-2.98607	7311	-2.98506	0.0028352	0.0544707	GOBP	6151	GOBP_POST_TRANSLATIONAL_PROTEIN_MODIFICATION
Y.L - Y.R	GOBP_ASPARTATE_FAMILY_AMINO_ACID_METABOLIC_PROCESS	30	Down	-2.98605	7311	-2.98503	0.00283546	0.0544707	GOBP	1372	GOBP_ASPARTATE_FAMILY_AMINO_ACID_METABOLIC_PROCESS
Y.L - Y.R	PID_TOLL_ENDOGENOUS_PATHWAY	14	Up	2.98439	7311	2.98338	0.00285084	0.0768849	PID	9143	PID_TOLL_ENDOGENOUS_PATHWAY
Y.L - Y.R	GOBP_STRIATED_MUSCLE_CONTRACTION	102	Down	-2.98308	7311	-2.98207	0.00286309	0.0547134	GOBP	8470	GOBP_STRIATED_MUSCLE_CONTRACTION
Y.L - Y.R	REACTOME_COMMON_PATHWAY_OF_FIBRIN_CLOT_FORMATION	17	Up	2.98158	7311	2.98057	0.00287708	0.0252972	REACTOME	9359	REACTOME_COMMON_PATHWAY_OF_FIBRIN_CLOT_FORMATION
Y.L - Y.R	GOBP_LYMPHOCYTE_MEDIATED_IMMUNITY	177	Up	2.97363	7311	2.97263	0.00295261	0.0560634	GOBP	3424	GOBP_LYMPHOCYTE_MEDIATED_IMMUNITY
Y.L - Y.R	GOBP_ANGIOGENESIS	277	Up	2.9724	7311	2.9714	0.00296445	0.0560634	GOBP	1289	GOBP_ANGIOGENESIS
Y.L - Y.R	GOBP_PROTEASOMAL_PROTEIN_CATABOLIC_PROCESS	335	Down	-2.96569	7311	-2.96469	0.00302986	0.0567467	GOBP	6214	GOBP_PROTEASOMAL_PROTEIN_CATABOLIC_PROCESS
Y.L - Y.R	GOBP_NEGATIVE_REGULATION_OF_TOR_SIGNALING	41	Down	-2.96518	7311	-2.96419	0.00303481	0.0567467	GOBP	4627	GOBP_NEGATIVE_REGULATION_OF_TOR_SIGNALING
Y.L - Y.R	GOBP_NEGATIVE_REGULATION_OF_VIRAL_GENOME_REPLICATION	28	Up	2.96177	7311	2.96078	0.00306861	0.0567467	GOBP	4688	GOBP_NEGATIVE_REGULATION_OF_VIRAL_GENOME_REPLICATION
Y.L - Y.R	GOBP_RESPONSE_TO_PEPTIDE	499	Up	2.96147	7311	2.96048	0.00307155	0.0567467	GOBP	8057	GOBP_RESPONSE_TO_PEPTIDE
Y.L - Y.R	GOBP_LEUKOCYTE_CELL_CELL_ADHESION	174	Up	2.9608	7311	2.95981	0.00307832	0.0567467	GOBP	3321	GOBP_LEUKOCYTE_CELL_CELL_ADHESION
Y.L - Y.R	PID_INTEGRIN1_PATHWAY	46	Up	2.95754	7311	2.95656	0.00311095	0.0768849	PID	9060	PID_INTEGRIN1_PATHWAY
Y.L - Y.R	GOBP_METHYLATION	99	Down	-2.95749	7311	-2.9565	0.00311152	0.0568088	GOBP	3680	GOBP_METHYLATION
Y.L - Y.R	GOBP_REGULATION_OF_CELL_ADHESION_MEDIATED_BY_INTEGRIN	24	Up	2.95616	7311	2.95518	0.00312492	0.0568088	GOBP	6734	GOBP_REGULATION_OF_CELL_ADHESION_MEDIATED_BY_INTEGRIN
Y.L - Y.R	GOBP_ESTABLISHMENT_OR_MAINTENANCE_OF_MONOPOLAR_CELL_POLARITY	10	Up	2.95541	7311	2.95443	0.00313251	0.0568088	GOBP	2606	GOBP_ESTABLISHMENT_OR_MAINTENANCE_OF_MONOPOLAR_CELL_POLARITY
Y.L - Y.R	GOBP_MODULATION_OF_PROCESS_OF_ANOTHER_ORGANISM	69	Up	2.95428	7311	2.9533	0.00314394	0.0568088	GOBP	3810	GOBP_MODULATION_OF_PROCESS_OF_ANOTHER_ORGANISM
Y.L - Y.R	GOBP_NEGATIVE_REGULATION_OF_CYTOKINE_PRODUCTION	136	Up	2.95028	7311	2.94931	0.00318488	0.0572651	GOBP	4134	GOBP_NEGATIVE_REGULATION_OF_CYTOKINE_PRODUCTION
Y.L - Y.R	GOBP_REGULATION_OF_VESICLE_MEDIATED_TRANSPORT	342	Up	2.94716	7311	2.94618	0.00321723	0.0575632	GOBP	7796	GOBP_REGULATION_OF_VESICLE_MEDIATED_TRANSPORT
Y.L - Y.R	GOBP_COMPLEMENT_ACTIVATION_ALTERNATIVE_PATHWAY	10	Up	2.94422	7311	2.94324	0.00324791	0.0578287	GOBP	2072	GOBP_COMPLEMENT_ACTIVATION_ALTERNATIVE_PATHWAY
Y.L - Y.R	GOBP_PROTEIN_MODIFICATION_BY_SMALL_PROTEIN_CONJUGATION	391	Down	-2.93935	7311	-2.93838	0.0032993	0.0584585	GOBP	6344	GOBP_PROTEIN_MODIFICATION_BY_SMALL_PROTEIN_CONJUGATION
Y.L - Y.R	CELLMARKER_Fibrocartilage Chondrocyte Articular Cartilage Human	88	Up	2.9363	7311	2.93533	0.00333193	0.0103439	CELLMARKER	421	CELLMARKER_Fibrocartilage Chondrocyte Articular...(00421)
Y.L - Y.R	REACTOME_SPHINGOLIPID_METABOLISM	38	Up	2.93444	7311	2.93347	0.00335193	0.0291174	REACTOME	10266	REACTOME_SPHINGOLIPID_METABOLISM
Y.L - Y.R	GOBP_NEGATIVE_REGULATION_OF_LOCOMOTION	162	Up	2.93314	7311	2.93218	0.00336589	0.0593503	GOBP	4337	GOBP_NEGATIVE_REGULATION_OF_LOCOMOTION
Y.L - Y.R	GOBP_NEGATIVE_REGULATION_OF_PROTEASOMAL_PROTEIN_CATABOLIC_PROCESS	40	Down	-2.92504	7311	-2.92409	0.00345466	0.0594739	GOBP	4498	GOBP_NEGATIVE_REGULATION_OF_PROTEASOMAL_PROTEIN...(04498)
Y.L - Y.R	GOBP_CELL_CELL_ADHESION	341	Up	2.92485	7311	2.92389	0.00345684	0.0594739	GOBP	1843	GOBP_CELL_CELL_ADHESION
Y.L - Y.R	GOBP_RIBOSOME_DISASSEMBLY	34	Down	-2.92484	7311	-2.92389	0.00345692	0.0594739	GOBP	8185	GOBP_RIBOSOME_DISASSEMBLY
Y.L - Y.R	GOBP_REGULATION_OF_HUMORAL_IMMUNE_RESPONSE	16	Up	2.92469	7311	2.92373	0.00345863	0.0594739	GOBP	7037	GOBP_REGULATION_OF_HUMORAL_IMMUNE_RESPONSE
Y.L - Y.R	REACTOME_TCF_DEPENDENT_SIGNALING_IN_RESPONSE_TO_WNT	76	Down	-2.92376	7311	-2.92281	0.0034689	0.0297747	REACTOME	10329	REACTOME_TCF_DEPENDENT_SIGNALING_IN_RESPONSE_TO_WNT
Y.L - Y.R	GOBP_POSITIVE_REGULATION_OF_INTERLEUKIN_8_PRODUCTION	26	Up	2.9237	7311	2.92275	0.00346956	0.0594739	GOBP	5609	GOBP_POSITIVE_REGULATION_OF_INTERLEUKIN_8_PRODUCTION
Y.L - Y.R	GOBP_BLOOD_VESSEL_MORPHOGENESIS	319	Up	2.9236	7311	2.92265	0.00347067	0.0594739	GOBP	1487	GOBP_BLOOD_VESSEL_MORPHOGENESIS
Y.L - Y.R	REACTOME_ACTIVATION_OF_APC_C_AND_APC_C_CDC20_MEDIATED_DEGRADATION_OF_MITOTIC_PROTEINS	50	Down	-2.91772	7311	-2.91678	0.0035367	0.0299995	REACTOME	9164	REACTOME_ACTIVATION_OF_APC_C_AND_APC_C_CDC20...(09164)
Y.L - Y.R	GOBP_NEGATIVE_REGULATION_OF_INNATE_IMMUNE_RESPONSE	55	Up	2.91719	7311	2.91625	0.0035427	0.0604246	GOBP	4276	GOBP_NEGATIVE_REGULATION_OF_INNATE_IMMUNE_RESPONSE
Y.L - Y.R	GOBP_ENDOTHELIAL_CELL_MIGRATION	136	Up	2.90909	7311	2.90815	0.00363571	0.0617226	GOBP	2482	GOBP_ENDOTHELIAL_CELL_MIGRATION
Y.L - Y.R	GOBP_RESPONSE_TO_INTERFERON_ALPHA	13	Up	2.90755	7311	2.90661	0.00365363	0.0617396	GOBP	7980	GOBP_RESPONSE_TO_INTERFERON_ALPHA
Y.L - Y.R	GOBP_MONONUCLEAR_CELL_MIGRATION	103	Up	2.90581	7311	2.90487	0.00367406	0.0617988	GOBP	3837	GOBP_MONONUCLEAR_CELL_MIGRATION
Y.L - Y.R	GOBP_REGULATION_OF_TISSUE_REMODELING	38	Up	2.90348	7311	2.90254	0.00370147	0.0619742	GOBP	7697	GOBP_REGULATION_OF_TISSUE_REMODELING
Y.L - Y.R	GOBP_CELL_CHEMOTAXIS	137	Up	2.89599	7311	2.89506	0.00379087	0.0631811	GOBP	1855	GOBP_CELL_CHEMOTAXIS
Y.L - Y.R	REACTOME_INTERLEUKIN_1_SIGNALING	72	Down	-2.89439	7311	-2.89346	0.00381023	0.0319439	REACTOME	9696	REACTOME_INTERLEUKIN_1_SIGNALING
Y.L - Y.R	GOBP_B_CELL_ACTIVATION	107	Up	2.89275	7311	2.89183	0.0038301	0.0635448	GOBP	1532	GOBP_B_CELL_ACTIVATION
Y.L - Y.R	GOBP_LEUKOCYTE_DEGRANULATION	35	Up	2.88584	7311	2.88492	0.0039151	0.0646612	GOBP	3324	GOBP_LEUKOCYTE_DEGRANULATION
Y.L - Y.R	GOBP_REGULATION_OF_COAGULATION	46	Up	2.88274	7311	2.88182	0.0039538	0.0648601	GOBP	6804	GOBP_REGULATION_OF_COAGULATION
Y.L - Y.R	GOBP_PURINE_NUCLEOSIDE_MONOPHOSPHATE_CATABOLIC_PROCESS	14	Up	2.88203	7311	2.88112	0.00396268	0.0648601	GOBP	6437	GOBP_PURINE_NUCLEOSIDE_MONOPHOSPHATE_CATABOLIC_PROCESS
Y.L - Y.R	REACTOME_SWITCHING_OF_ORIGINS_TO_A_POST_REPLICATIVE_STATE	58	Down	-2.88125	7311	-2.88033	0.00397258	0.0326827	REACTOME	10289	REACTOME_SWITCHING_OF_ORIGINS_TO_A_POST...(10289)
Y.L - Y.R	REACTOME_MRNA_SPLICING_MINOR_PATHWAY	39	Up	2.87994	7311	2.87903	0.00398902	0.0326827	REACTOME	9832	REACTOME_MRNA_SPLICING_MINOR_PATHWAY
Y.L - Y.R	GOBP_REGULATION_OF_RESPONSE_TO_BIOTIC_STIMULUS	279	Up	2.87926	7311	2.87835	0.00399761	0.0651397	GOBP	7544	GOBP_REGULATION_OF_RESPONSE_TO_BIOTIC_STIMULUS
Y.L - Y.R	REACTOME_FORMATION_OF_FIBRIN_CLOT_CLOTTING_CASCADE	28	Up	2.87479	7311	2.87388	0.00405464	0.0328471	REACTOME	9531	REACTOME_FORMATION_OF_FIBRIN_CLOT_CLOTTING_CASCADE
Y.L - Y.R	GOBP_POSITIVE_REGULATION_OF_LAMELLIPODIUM_ASSEMBLY	21	Up	2.86658	7311	2.86568	0.00416112	0.0671373	GOBP	5630	GOBP_POSITIVE_REGULATION_OF_LAMELLIPODIUM_ASSEMBLY
Y.L - Y.R	REACTOME_ECM_PROTEOGLYCANS	30	Up	2.86482	7311	2.86392	0.00418435	0.0332536	REACTOME	9457	REACTOME_ECM_PROTEOGLYCANS
Y.L - Y.R	PID_CASPASE_PATHWAY	33	Up	2.86416	7311	2.86325	0.00419314	0.0906766	PID	8986	PID_CASPASE_PATHWAY
Y.L - Y.R	GOBP_LAMELLIPODIUM_ORGANIZATION	62	Up	2.86329	7311	2.86239	0.00420461	0.0671373	GOBP	3293	GOBP_LAMELLIPODIUM_ORGANIZATION
Y.L - Y.R	GOBP_REGULATION_OF_PROTEIN_MATURATION	35	Up	2.86326	7311	2.86236	0.00420495	0.0671373	GOBP	7495	GOBP_REGULATION_OF_PROTEIN_MATURATION
Y.L - Y.R	REACTOME_GLYCOGEN_BREAKDOWN_GLYCOGENOLYSIS	12	Down	-2.86297	7311	-2.86207	0.00420887	0.0332536	REACTOME	9596	REACTOME_GLYCOGEN_BREAKDOWN_GLYCOGENOLYSIS
Y.L - Y.R	GOBP_POSITIVE_REGULATION_OF_IMMUNE_RESPONSE	359	Up	2.86257	7311	2.86167	0.00421421	0.0671373	GOBP	5580	GOBP_POSITIVE_REGULATION_OF_IMMUNE_RESPONSE
Y.L - Y.R	GOBP_BRANCHED_CHAIN_AMINO_ACID_METABOLIC_PROCESS	21	Down	-2.86232	7311	-2.86142	0.00421747	0.0671373	GOBP	1509	GOBP_BRANCHED_CHAIN_AMINO_ACID_METABOLIC_PROCESS
Y.L - Y.R	GOBP_INTERLEUKIN_6_PRODUCTION	70	Up	2.86134	7311	2.86044	0.00423057	0.0671373	GOBP	3175	GOBP_INTERLEUKIN_6_PRODUCTION
Y.L - Y.R	REACTOME_TRANSCRIPTIONAL_REGULATION_BY_RUNX1	78	Down	-2.86039	7311	-2.85949	0.00424318	0.0332536	REACTOME	10385	REACTOME_TRANSCRIPTIONAL_REGULATION_BY_RUNX1
Y.L - Y.R	GOBP_LUNG_ALVEOLUS_DEVELOPMENT	27	Up	2.85836	7311	2.85746	0.00427043	0.0674765	GOBP	3400	GOBP_LUNG_ALVEOLUS_DEVELOPMENT
Y.L - Y.R	CELLMARKER_Oviduct-derived Stem Cell Oviduct Human	10	Up	2.85824	7311	2.85734	0.00427204	0.0130674	CELLMARKER	851	CELLMARKER_Oviduct-derived Stem Cell Oviduct Human
Y.L - Y.R	GOBP_RESPONSE_TO_INTERFERON_BETA	40	Up	2.85133	7311	2.85044	0.00436587	0.0686871	GOBP	7981	GOBP_RESPONSE_TO_INTERFERON_BETA
Y.L - Y.R	GOBP_ZYMOGEN_ACTIVATION	27	Up	2.84688	7311	2.84599	0.00442731	0.0692234	GOBP	8957	GOBP_ZYMOGEN_ACTIVATION
Y.L - Y.R	GOBP_TAXIS	188	Up	2.84612	7311	2.84523	0.00443789	0.0692234	GOBP	8546	GOBP_TAXIS
Y.L - Y.R	GOBP_AMYLOID_PRECURSOR_PROTEIN_CATABOLIC_PROCESS	31	Up	2.8416	7311	2.84072	0.00450119	0.0696426	GOBP	1278	GOBP_AMYLOID_PRECURSOR_PROTEIN_CATABOLIC_PROCESS
Y.L - Y.R	GOBP_NEGATIVE_REGULATION_OF_DEFENSE_RESPONSE	125	Up	2.84148	7311	2.8406	0.00450292	0.0696426	GOBP	4141	GOBP_NEGATIVE_REGULATION_OF_DEFENSE_RESPONSE
Y.L - Y.R	REACTOME_RHO_GTPASE_EFFECTORS	167	Up	2.84095	7311	2.84007	0.00451039	0.034601	REACTOME	10145	REACTOME_RHO_GTPASE_EFFECTORS
Y.L - Y.R	REACTOME_CITRIC_ACID_CYCLE_TCA_CYCLE	31	Down	-2.8409	7311	-2.84002	0.00451109	0.034601	REACTOME	9341	REACTOME_CITRIC_ACID_CYCLE_TCA_CYCLE
Y.L - Y.R	GOBP_POSITIVE_REGULATION_OF_GRANULOCYTE_CHEMOTAXIS	17	Up	2.83908	7311	2.8382	0.00453684	0.0698712	GOBP	5544	GOBP_POSITIVE_REGULATION_OF_GRANULOCYTE_CHEMOTAXIS
Y.L - Y.R	GOBP_XENOBIOTIC_CATABOLIC_PROCESS	14	Down	-2.83596	7311	-2.83508	0.00458144	0.0702615	GOBP	8943	GOBP_XENOBIOTIC_CATABOLIC_PROCESS
Y.L - Y.R	CELLMARKER_Mesenchymal Stromal Cell Undefined Human	27	Up	2.83422	7311	2.83335	0.00460633	0.0137922	CELLMARKER	660	CELLMARKER_Mesenchymal Stromal Cell Undefined Human
Y.L - Y.R	CELLMARKER_Effector CD8+ Memory T (Tem) Cell Peripheral Blood Human	42	Up	2.82946	7311	2.82859	0.00467542	0.0137922	CELLMARKER	263	CELLMARKER_Effector CD8+ Memory T (Tem) Cell...(00263)
Y.L - Y.R	GOBP_REGULATION_OF_LYMPHOCYTE_ACTIVATION	191	Up	2.8285	7311	2.82763	0.00468934	0.0716154	GOBP	7140	GOBP_REGULATION_OF_LYMPHOCYTE_ACTIVATION
Y.L - Y.R	CELLMARKER_Liver Bud Hepatic Cell Liver Human	124	Up	2.82724	7311	2.82637	0.00470792	0.0137922	CELLMARKER	525	CELLMARKER_Liver Bud Hepatic Cell Liver Human
Y.L - Y.R	GOBP_NADH_METABOLIC_PROCESS	35	Down	-2.82424	7311	-2.82338	0.00475209	0.0722714	GOBP	3943	GOBP_NADH_METABOLIC_PROCESS
Y.L - Y.R	GOBP_NEGATIVE_REGULATION_OF_CELL_SUBSTRATE_ADHESION	29	Up	2.82035	7311	2.81949	0.00481005	0.0728493	GOBP	4099	GOBP_NEGATIVE_REGULATION_OF_CELL_SUBSTRATE_ADHESION
Y.L - Y.R	GOBP_POSITIVE_REGULATION_OF_MYELOID_LEUKOCYTE_CYTOKINE_PRODUCTION_INVOLVED_IN_IMMUNE_RESPONSE	23	Up	2.81752	7311	2.81666	0.00485257	0.0731896	GOBP	5750	GOBP_POSITIVE_REGULATION_OF_MYELOID_LEUKOCYTE...(05750)
Y.L - Y.R	REACTOME_PROTEIN_UBIQUITINATION	46	Down	-2.81647	7311	-2.81561	0.00486852	0.0369495	REACTOME	10020	REACTOME_PROTEIN_UBIQUITINATION
Y.L - Y.R	GOBP_ENDOTHELIAL_CELL_DIFFERENTIATION	56	Up	2.81483	7311	2.81397	0.00489333	0.0735006	GOBP	2478	GOBP_ENDOTHELIAL_CELL_DIFFERENTIATION
Y.L - Y.R	GOBP_REGULATION_OF_ALPHA_BETA_T_CELL_DIFFERENTIATION	23	Up	2.81326	7311	2.81241	0.00491723	0.0735569	GOBP	6571	GOBP_REGULATION_OF_ALPHA_BETA_T_CELL...(06571)
Y.L - Y.R	GOBP_T_CELL_ACTIVATION_INVOLVED_IN_IMMUNE_RESPONSE	35	Up	2.80955	7311	2.8087	0.00497422	0.0739857	GOBP	8748	GOBP_T_CELL_ACTIVATION_INVOLVED_IN_IMMUNE_RESPONSE
Y.L - Y.R	REACTOME_DOWNSTREAM_TCR_SIGNALING	61	Down	-2.80938	7311	-2.80852	0.00497695	0.037379	REACTOME	9451	REACTOME_DOWNSTREAM_TCR_SIGNALING
Y.L - Y.R	GOBP_REGULATION_OF_AMYLOID_PRECURSOR_PROTEIN_CATABOLIC_PROCESS	26	Up	2.80876	7311	2.80791	0.00498643	0.0739857	GOBP	6583	GOBP_REGULATION_OF_AMYLOID_PRECURSOR_PROTEIN...(06583)
Y.L - Y.R	REACTOME_GPVI_MEDIATED_ACTIVATION_CASCADE	23	Up	2.80524	7311	2.80439	0.00504116	0.0374265	REACTOME	9612	REACTOME_GPVI_MEDIATED_ACTIVATION_CASCADE
Y.L - Y.R	GOBP_LEUKOCYTE_MIGRATION_INVOLVED_IN_INFLAMMATORY_RESPONSE	15	Up	2.80376	7311	2.80292	0.00506429	0.0748367	GOBP	3330	GOBP_LEUKOCYTE_MIGRATION_INVOLVED_IN_INFLAMMATORY_RESPONSE
Y.L - Y.R	REACTOME_AUF1_HNRNP_D0_BINDS_AND_DESTABILIZES_MRNA	40	Down	-2.80231	7311	-2.80147	0.00508709	0.0374265	REACTOME	9254	REACTOME_AUF1_HNRNP_D0_BINDS_AND_DESTABILIZES_MRNA
Y.L - Y.R	GOBP_POSITIVE_REGULATION_OF_TOR_SIGNALING	49	Down	-2.79913	7311	-2.79829	0.00513746	0.075365	GOBP	6034	GOBP_POSITIVE_REGULATION_OF_TOR_SIGNALING
Y.L - Y.R	GOBP_PROTEIN_MODIFICATION_BY_SMALL_PROTEIN_REMOVAL	62	Down	-2.79889	7311	-2.79804	0.00514134	0.075365	GOBP	6345	GOBP_PROTEIN_MODIFICATION_BY_SMALL_PROTEIN_REMOVAL
Y.L - Y.R	GOBP_RESPONSE_TO_VITAMIN	44	Up	2.79626	7311	2.79541	0.00518335	0.0755549	GOBP	8111	GOBP_RESPONSE_TO_VITAMIN
Y.L - Y.R	GOBP_MYELOID_CELL_ACTIVATION_INVOLVED_IN_IMMUNE_RESPONSE	47	Up	2.79549	7311	2.79464	0.00519569	0.0755549	GOBP	3912	GOBP_MYELOID_CELL_ACTIVATION_INVOLVED_IN_IMMUNE_RESPONSE
Y.L - Y.R	PID_ILK_PATHWAY	37	Up	2.79521	7311	2.79437	0.00520008	0.0999571	PID	9057	PID_ILK_PATHWAY
Y.L - Y.R	REACTOME_DNA_REPLICATION_PRE_INITIATION	64	Down	-2.79252	7311	-2.79168	0.0052435	0.0381875	REACTOME	9436	REACTOME_DNA_REPLICATION_PRE_INITIATION
Y.L - Y.R	GOBP_POSITIVE_REGULATION_OF_LEUKOCYTE_CELL_CELL_ADHESION	111	Up	2.79221	7311	2.79137	0.00524857	0.0757516	GOBP	5635	GOBP_POSITIVE_REGULATION_OF_LEUKOCYTE_CELL_CELL_ADHESION
Y.L - Y.R	GOBP_PLATELET_DENSE_GRANULE_ORGANIZATION	13	Up	2.79207	7311	2.79124	0.00525073	0.0757516	GOBP	5189	GOBP_PLATELET_DENSE_GRANULE_ORGANIZATION
Y.L - Y.R	GOBP_POSITIVE_REGULATION_OF_INTEGRIN_MEDIATED_SIGNALING_PATHWAY	12	Up	2.78767	7311	2.78683	0.0053226	0.0764862	GOBP	5593	GOBP_POSITIVE_REGULATION_OF_INTEGRIN_MEDIATED...(05593)
Y.L - Y.R	GOBP_TRNA_WOBBLE_BASE_MODIFICATION	17	Down	-2.78396	7311	-2.78312	0.00538384	0.0770524	GOBP	8714	GOBP_TRNA_WOBBLE_BASE_MODIFICATION
Y.L - Y.R	GOBP_POSITIVE_REGULATION_OF_ADAPTIVE_IMMUNE_RESPONSE	52	Up	2.78273	7311	2.7819	0.00540422	0.0770524	GOBP	5235	GOBP_POSITIVE_REGULATION_OF_ADAPTIVE_IMMUNE_RESPONSE
Y.L - Y.R	REACTOME_SYNTHESIS_OF_ACTIVE_UBIQUITIN_ROLES_OF_E1_AND_E2_ENZYMES	24	Down	-2.78034	7311	-2.77951	0.00544403	0.0392514	REACTOME	10296	REACTOME_SYNTHESIS_OF_ACTIVE_UBIQUITIN_ROLES_OF_E1...(10296)
Y.L - Y.R	GOBP_LEUKOCYTE_CHEMOTAXIS	100	Up	2.77773	7311	2.77691	0.0054879	0.077941	GOBP	3322	GOBP_LEUKOCYTE_CHEMOTAXIS
Y.L - Y.R	REACTOME_PROTEASOME_ASSEMBLY	45	Down	-2.77682	7311	-2.77599	0.00550334	0.0392862	REACTOME	10013	REACTOME_PROTEASOME_ASSEMBLY
Y.L - Y.R	GOBP_POSITIVE_REGULATION_OF_CELL_CELL_ADHESION	131	Up	2.77569	7311	2.77486	0.00552246	0.0781279	GOBP	5338	GOBP_POSITIVE_REGULATION_OF_CELL_CELL_ADHESION
Y.L - Y.R	GOBP_POSITIVE_REGULATION_OF_BONE_RESORPTION	11	Up	2.77203	7311	2.77121	0.00558482	0.0785179	GOBP	5287	GOBP_POSITIVE_REGULATION_OF_BONE_RESORPTION
Y.L - Y.R	GOBP_REGULATION_OF_PROTEIN_LIPIDATION	10	Down	-2.77038	7311	-2.76956	0.00561329	0.0785179	GOBP	7478	GOBP_REGULATION_OF_PROTEIN_LIPIDATION
Y.L - Y.R	GOBP_MACROPHAGE_MIGRATION	31	Up	2.7703	7311	2.76948	0.00561457	0.0785179	GOBP	3481	GOBP_MACROPHAGE_MIGRATION
Y.L - Y.R	GOBP_ACTIN_FILAMENT_BUNDLE_ORGANIZATION	116	Up	2.76815	7311	2.76733	0.00565168	0.0787352	GOBP	1128	GOBP_ACTIN_FILAMENT_BUNDLE_ORGANIZATION
Y.L - Y.R	GOBP_MRNA_PROCESSING	363	Up	2.76165	7311	2.76083	0.00576545	0.0788665	GOBP	3867	GOBP_MRNA_PROCESSING
Y.L - Y.R	GOBP_REGULATED_EXOCYTOSIS	102	Up	2.76095	7311	2.76014	0.00577769	0.0788665	GOBP	6541	GOBP_REGULATED_EXOCYTOSIS
Y.L - Y.R	GOBP_POSITIVE_REGULATION_OF_PROTEIN_LOCALIZATION_TO_CELL_PERIPHERY	40	Up	2.75965	7311	2.75884	0.00580075	0.0788665	GOBP	5884	GOBP_POSITIVE_REGULATION_OF_PROTEIN_LOCALIZATION...(05884)
Y.L - Y.R	GOBP_PLASMA_MEMBRANE_ORGANIZATION	99	Up	2.75822	7311	2.75741	0.00582619	0.0788665	GOBP	5176	GOBP_PLASMA_MEMBRANE_ORGANIZATION
Y.L - Y.R	GOBP_INTERLEUKIN_8_PRODUCTION	35	Up	2.7577	7311	2.75689	0.00583536	0.0788665	GOBP	3176	GOBP_INTERLEUKIN_8_PRODUCTION
Y.L - Y.R	REACTOME_SIGNALING_BY_HEDGEHOG	69	Down	-2.75739	7311	-2.75658	0.00584094	0.0412874	REACTOME	10216	REACTOME_SIGNALING_BY_HEDGEHOG
Y.L - Y.R	GOBP_REGULATION_OF_RNA_SPLICING	123	Up	2.75635	7311	2.75554	0.00585945	0.0788665	GOBP	7571	GOBP_REGULATION_OF_RNA_SPLICING
Y.L - Y.R	CELLMARKER_CD4+ T Cell Peripheral Blood Human	12	Up	2.75513	7311	2.75433	0.00588132	0.0169905	CELLMARKER	99	CELLMARKER_CD4+ T Cell Peripheral Blood Human
Y.L - Y.R	GOBP_PROTEOLYSIS_INVOLVED_IN_PROTEIN_CATABOLIC_PROCESS	458	Down	-2.75476	7311	-2.75395	0.00588806	0.0788665	GOBP	6396	GOBP_PROTEOLYSIS_INVOLVED_IN_PROTEIN_CATABOLIC_PROCESS
Y.L - Y.R	GOBP_REGULATION_OF_COLLAGEN_METABOLIC_PROCESS	26	Up	2.75472	7311	2.75391	0.00588879	0.0788665	GOBP	6807	GOBP_REGULATION_OF_COLLAGEN_METABOLIC_PROCESS
Y.L - Y.R	GOBP_MEMBRANE_PROTEIN_PROTEOLYSIS	32	Up	2.75316	7311	2.75235	0.00591691	0.0788665	GOBP	3607	GOBP_MEMBRANE_PROTEIN_PROTEOLYSIS
Y.L - Y.R	GOBP_REGULATION_OF_RESPIRATORY_BURST	11	Up	2.75217	7311	2.75137	0.00593469	0.0788665	GOBP	7539	GOBP_REGULATION_OF_RESPIRATORY_BURST
Y.L - Y.R	GOBP_REGULATION_OF_INNATE_IMMUNE_RESPONSE	240	Up	2.75192	7311	2.75112	0.00593923	0.0788665	GOBP	7058	GOBP_REGULATION_OF_INNATE_IMMUNE_RESPONSE
Y.L - Y.R	GOBP_FIBRINOLYSIS	17	Up	2.75183	7311	2.75102	0.00594097	0.0788665	GOBP	2697	GOBP_FIBRINOLYSIS
Y.L - Y.R	GOBP_LEUKOCYTE_PROLIFERATION	139	Up	2.75168	7311	2.75088	0.00594362	0.0788665	GOBP	3331	GOBP_LEUKOCYTE_PROLIFERATION
Y.L - Y.R	GOBP_REGULATION_OF_EXTRACELLULAR_MATRIX_ORGANIZATION	36	Up	2.74874	7311	2.74794	0.00599709	0.0788665	GOBP	6930	GOBP_REGULATION_OF_EXTRACELLULAR_MATRIX_ORGANIZATION
Y.L - Y.R	GOBP_S_ADENOSYLMETHIONINE_METABOLIC_PROCESS	13	Down	-2.74812	7311	-2.74732	0.00600843	0.0788665	GOBP	8541	GOBP_S_ADENOSYLMETHIONINE_METABOLIC_PROCESS
Y.L - Y.R	GOBP_NEGATIVE_REGULATION_OF_ADAPTIVE_IMMUNE_RESPONSE	18	Up	2.74756	7311	2.74676	0.00601877	0.0788665	GOBP	3978	GOBP_NEGATIVE_REGULATION_OF_ADAPTIVE_IMMUNE_RESPONSE
Y.L - Y.R	GOBP_REGULATION_OF_GRANULOCYTE_CHEMOTAXIS	28	Up	2.74703	7311	2.74623	0.00602843	0.0788665	GOBP	6998	GOBP_REGULATION_OF_GRANULOCYTE_CHEMOTAXIS
Y.L - Y.R	GOBP_CHEMOKINE_PRODUCTION	44	Up	2.74551	7311	2.74471	0.00605648	0.0789505	GOBP	1979	GOBP_CHEMOKINE_PRODUCTION
Y.L - Y.R	GOBP_POSITIVE_REGULATION_OF_PEPTIDASE_ACTIVITY	14	Up	2.74425	7311	2.74345	0.00607968	0.0789709	GOBP	5828	GOBP_POSITIVE_REGULATION_OF_PEPTIDASE_ACTIVITY
Y.L - Y.R	GOBP_AMYLOID_BETA_FORMATION	25	Up	2.74302	7311	2.74222	0.00610257	0.0789872	GOBP	1274	GOBP_AMYLOID_BETA_FORMATION
Y.L - Y.R	CELLMARKER_Mesenchymal Stem Cell Undefined Human	39	Up	2.74246	7311	2.74166	0.00611302	0.0174179	CELLMARKER	653	CELLMARKER_Mesenchymal Stem Cell Undefined Human
Y.L - Y.R	GOBP_LUNG_MORPHOGENESIS	29	Up	2.73844	7311	2.73764	0.00618812	0.0798114	GOBP	3407	GOBP_LUNG_MORPHOGENESIS
Y.L - Y.R	GOBP_UBIQUITIN_DEPENDENT_PROTEIN_CATABOLIC_PROCESS_VIA_THE_MULTIVESICULAR_BODY_SORTING_PATHWAY	26	Down	-2.73712	7311	-2.73633	0.00621287	0.0798485	GOBP	8787	GOBP_UBIQUITIN_DEPENDENT_PROTEIN_CATABOLIC_PROCESS...(08787)
Y.L - Y.R	GOBP_ENDOTHELIUM_DEVELOPMENT	70	Up	2.73252	7311	2.73173	0.00630024	0.0806654	GOBP	2487	GOBP_ENDOTHELIUM_DEVELOPMENT
Y.L - Y.R	GOBP_RESCUE_OF_STALLED_RIBOSOME	27	Down	-2.73039	7311	-2.7296	0.00634107	0.0806654	GOBP	7856	GOBP_RESCUE_OF_STALLED_RIBOSOME
Y.L - Y.R	GOBP_POSITIVE_REGULATION_OF_SMOOTH_MUSCLE_CELL_MIGRATION	35	Up	2.73031	7311	2.72952	0.00634274	0.0806654	GOBP	5976	GOBP_POSITIVE_REGULATION_OF_SMOOTH_MUSCLE_CELL_MIGRATION
Y.L - Y.R	GOBP_REGULATION_OF_ENDOCYTOSIS	208	Up	2.72616	7311	2.72537	0.0064229	0.081139	GOBP	6882	GOBP_REGULATION_OF_ENDOCYTOSIS
Y.L - Y.R	GOBP_SULFUR_AMINO_ACID_METABOLIC_PROCESS	21	Down	-2.72608	7311	-2.72529	0.00642443	0.081139	GOBP	8488	GOBP_SULFUR_AMINO_ACID_METABOLIC_PROCESS
Y.L - Y.R	GOBP_REGULATION_OF_CELL_PROJECTION_ASSEMBLY	110	Up	2.72431	7311	2.72352	0.00645896	0.0812461	GOBP	6763	GOBP_REGULATION_OF_CELL_PROJECTION_ASSEMBLY
Y.L - Y.R	GOBP_REGULATION_OF_BONE_REMODELING	27	Up	2.72336	7311	2.72258	0.00647743	0.0812461	GOBP	6647	GOBP_REGULATION_OF_BONE_REMODELING
Y.L - Y.R	CELLMARKER_T Cell Blood Human	10	Up	2.72058	7311	2.7198	0.00653222	0.0183608	CELLMARKER	1027	CELLMARKER_T Cell Blood Human
Y.L - Y.R	GOBP_KILLING_OF_CELLS_OF_ANOTHER_ORGANISM	43	Up	2.71967	7311	2.71889	0.00655019	0.0818774	GOBP	3277	GOBP_KILLING_OF_CELLS_OF_ANOTHER_ORGANISM
Y.L - Y.R	GOBP_POSITIVE_REGULATION_OF_LEUKOCYTE_MIGRATION	75	Up	2.71648	7311	2.71571	0.00661347	0.0822615	GOBP	5639	GOBP_POSITIVE_REGULATION_OF_LEUKOCYTE_MIGRATION
Y.L - Y.R	GOBP_GLOMERULUS_DEVELOPMENT	27	Up	2.71586	7311	2.71508	0.006626	0.0822615	GOBP	2823	GOBP_GLOMERULUS_DEVELOPMENT
Y.L - Y.R	GOBP_PROTEIN_METHYLATION	30	Down	-2.71408	7311	-2.71331	0.00666154	0.0823511	GOBP	6343	GOBP_PROTEIN_METHYLATION
Y.L - Y.R	GOBP_SULFUR_COMPOUND_BIOSYNTHETIC_PROCESS	81	Down	-2.71265	7311	-2.71187	0.0066904	0.0823511	GOBP	8490	GOBP_SULFUR_COMPOUND_BIOSYNTHETIC_PROCESS
Y.L - Y.R	GOBP_CELLULAR_RESPONSE_TO_INSULIN_LIKE_GROWTH_FACTOR_STIMULUS	10	Up	2.71213	7311	2.71135	0.0067009	0.0823511	GOBP	1751	GOBP_CELLULAR_RESPONSE_TO_INSULIN_LIKE_GROWTH...(01751)
Y.L - Y.R	GOBP_POSITIVE_REGULATION_OF_LYMPHOCYTE_ACTIVATION	128	Up	2.70644	7311	2.70567	0.0068166	0.0830476	GOBP	5658	GOBP_POSITIVE_REGULATION_OF_LYMPHOCYTE_ACTIVATION
Y.L - Y.R	GOBP_REGULATION_OF_AMYLOID_BETA_FORMATION	22	Up	2.70525	7311	2.70448	0.00684105	0.0830476	GOBP	6581	GOBP_REGULATION_OF_AMYLOID_BETA_FORMATION
Y.L - Y.R	GOBP_REGULATION_OF_BIOLOGICAL_PROCESS_INVOLVED_IN_SYMBIOTIC_INTERACTION	18	Up	2.7049	7311	2.70413	0.00684843	0.0830476	GOBP	6633	GOBP_REGULATION_OF_BIOLOGICAL_PROCESS_INVOLVED_IN...(06633)
Y.L - Y.R	GOBP_RETINA_HOMEOSTASIS	12	Down	-2.70232	7311	-2.70156	0.00690157	0.0830476	GOBP	8138	GOBP_RETINA_HOMEOSTASIS
Y.L - Y.R	GOBP_AMINO_SUGAR_BIOSYNTHETIC_PROCESS	11	Up	2.70187	7311	2.70111	0.00691088	0.0830476	GOBP	1258	GOBP_AMINO_SUGAR_BIOSYNTHETIC_PROCESS
Y.L - Y.R	GOBP_POSITIVE_REGULATION_OF_MYELOID_LEUKOCYTE_MEDIATED_IMMUNITY	15	Up	2.70169	7311	2.70092	0.00691472	0.0830476	GOBP	5752	GOBP_POSITIVE_REGULATION_OF_MYELOID_LEUKOCYTE...(05752)
Y.L - Y.R	GOBP_POSITIVE_REGULATION_OF_TORC1_SIGNALING	36	Down	-2.70103	7311	-2.70026	0.00692854	0.0830476	GOBP	6032	GOBP_POSITIVE_REGULATION_OF_TORC1_SIGNALING
Y.L - Y.R	REACTOME_FCGAMMA_RECEPTOR_FCGR_DEPENDENT_PHAGOCYTOSIS	90	Up	2.70067	7311	2.69991	0.00693592	0.0485515	REACTOME	9515	REACTOME_FCGAMMA_RECEPTOR_FCGR_DEPENDENT_PHAGOCYTOSIS
Y.L - Y.R	GOBP_L_AMINO_ACID_CATABOLIC_PROCESS	39	Down	-2.69972	7311	-2.69895	0.0069558	0.0830476	GOBP	3439	GOBP_L_AMINO_ACID_CATABOLIC_PROCESS
Y.L - Y.R	GOBP_POSITIVE_REGULATION_OF_PEPTIDYL_TYROSINE_PHOSPHORYLATION	65	Up	2.6994	7311	2.69864	0.00696235	0.0830476	GOBP	5834	GOBP_POSITIVE_REGULATION_OF_PEPTIDYL_TYROSINE...(05834)
Y.L - Y.R	GOBP_RESPONSE_TO_ACETYLCHOLINE	23	Up	2.69212	7311	2.69136	0.00711614	0.0846056	GOBP	7869	GOBP_RESPONSE_TO_ACETYLCHOLINE
Y.L - Y.R	REACTOME_PLATELET_ACTIVATION_SIGNALING_AND_AGGREGATION	178	Up	2.69127	7311	2.69051	0.00713423	0.0494594	REACTOME	9976	REACTOME_PLATELET_ACTIVATION_SIGNALING_AND_AGGREGATION
Y.L - Y.R	GOBP_REGULATION_OF_LEUKOCYTE_DIFFERENTIATION	129	Up	2.68997	7311	2.68921	0.00716216	0.0848763	GOBP	7114	GOBP_REGULATION_OF_LEUKOCYTE_DIFFERENTIATION
Y.L - Y.R	GOBP_GENERATION_OF_PRECURSOR_METABOLITES_AND_ENERGY	348	Down	-2.68857	7311	-2.68781	0.00719219	0.0849563	GOBP	2790	GOBP_GENERATION_OF_PRECURSOR_METABOLITES_AND_ENERGY
Y.L - Y.R	GOBP_HUMORAL_IMMUNE_RESPONSE	98	Up	2.68504	7311	2.68429	0.00726839	0.0851963	GOBP	3041	GOBP_HUMORAL_IMMUNE_RESPONSE
Y.L - Y.R	GOBP_BONE_RESORPTION	39	Up	2.68444	7311	2.68369	0.00728151	0.0851963	GOBP	1500	GOBP_BONE_RESORPTION
Y.L - Y.R	GOBP_NEGATIVE_REGULATION_OF_EPITHELIAL_CELL_DIFFERENTIATION	15	Up	2.68439	7311	2.68364	0.00728253	0.0851963	GOBP	4185	GOBP_NEGATIVE_REGULATION_OF_EPITHELIAL_CELL...(04185)
Y.L - Y.R	GOBP_NEGATIVE_REGULATION_OF_RESPONSE_TO_WOUNDING	51	Up	2.68194	7311	2.68119	0.00733612	0.0853895	GOBP	4557	GOBP_NEGATIVE_REGULATION_OF_RESPONSE_TO_WOUNDING
Y.L - Y.R	GOBP_NEGATIVE_REGULATION_OF_LEUKOCYTE_MEDIATED_IMMUNITY	30	Up	2.6815	7311	2.68075	0.00734584	0.0853895	GOBP	4323	GOBP_NEGATIVE_REGULATION_OF_LEUKOCYTE_MEDIATED_IMMUNITY
Y.L - Y.R	REACTOME_RNA_POLYMERASE_II_TRANSCRIPTION_TERMINATION	57	Up	2.68114	7311	2.68039	0.0073536	0.0504749	REACTOME	10155	REACTOME_RNA_POLYMERASE_II_TRANSCRIPTION_TERMINATION
Y.L - Y.R	PID_WNT_NONCANONICAL_PATHWAY	19	Up	2.6798	7311	2.67905	0.00738322	0.118171	PID	9152	PID_WNT_NONCANONICAL_PATHWAY
Y.L - Y.R	GOBP_ALPHA_BETA_T_CELL_PROLIFERATION	16	Up	2.67945	7311	2.6787	0.00739083	0.0856398	GOBP	1225	GOBP_ALPHA_BETA_T_CELL_PROLIFERATION
Y.L - Y.R	CELLMARKER_Gonadal Mitotic Phase Fetal Germ Cell Fetal Gonad Human	153	Up	2.6782	7311	2.67745	0.00741854	0.0205741	CELLMARKER	451	CELLMARKER_Gonadal Mitotic Phase Fetal Germ Cell...(00451)
Y.L - Y.R	GOBP_TRNA_WOBBLE_URIDINE_MODIFICATION	15	Down	-2.67775	7311	-2.67701	0.00742831	0.0856956	GOBP	8715	GOBP_TRNA_WOBBLE_URIDINE_MODIFICATION
Y.L - Y.R	GOBP_POSITIVE_REGULATION_OF_HEMOPOIESIS	79	Up	2.67651	7311	2.67577	0.00745582	0.0856956	GOBP	5560	GOBP_POSITIVE_REGULATION_OF_HEMOPOIESIS
Y.L - Y.R	GOBP_REGULATION_OF_B_CELL_PROLIFERATION	24	Up	2.67562	7311	2.67488	0.00747563	0.0856956	GOBP	6660	GOBP_REGULATION_OF_B_CELL_PROLIFERATION
Y.L - Y.R	GOBP_POSITIVE_REGULATION_OF_CELL_ACTIVATION	148	Up	2.67467	7311	2.67392	0.00749704	0.0856956	GOBP	5335	GOBP_POSITIVE_REGULATION_OF_CELL_ACTIVATION
Y.L - Y.R	REACTOME_REGULATION_OF_PYRUVATE_METABOLISM	28	Down	-2.67448	7311	-2.67373	0.00750125	0.0504749	REACTOME	10089	REACTOME_REGULATION_OF_PYRUVATE_METABOLISM
Y.L - Y.R	GOBP_ANIMAL_ORGAN_FORMATION	17	Down	-2.67395	7311	-2.6732	0.00751304	0.0856956	GOBP	1295	GOBP_ANIMAL_ORGAN_FORMATION
Y.L - Y.R	PID_ARF_3PATHWAY	15	Up	2.67392	7311	2.67317	0.00751374	0.118171	PID	8970	PID_ARF_3PATHWAY
Y.L - Y.R	REACTOME_MITOTIC_G1_PHASE_AND_G1_S_TRANSITION	67	Down	-2.67333	7311	-2.67258	0.00752701	0.0504749	REACTOME	9816	REACTOME_MITOTIC_G1_PHASE_AND_G1_S_TRANSITION
Y.L - Y.R	GOBP_TRICARBOXYLIC_ACID_CYCLE	30	Down	-2.67234	7311	-2.67159	0.00754918	0.0858396	GOBP	8680	GOBP_TRICARBOXYLIC_ACID_CYCLE
Y.L - Y.R	REACTOME_RHO_GTPASE_CYCLE	256	Up	2.67182	7311	2.67108	0.00756073	0.0504749	REACTOME	10144	REACTOME_RHO_GTPASE_CYCLE
Y.L - Y.R	GOBP_INTERLEUKIN_4_PRODUCTION	13	Up	2.66434	7311	2.6636	0.00773086	0.0872036	GOBP	3171	GOBP_INTERLEUKIN_4_PRODUCTION
Y.L - Y.R	GOBP_MUSCLE_CONTRACTION	165	Down	-2.6642	7311	-2.66346	0.00773419	0.0872036	GOBP	3899	GOBP_MUSCLE_CONTRACTION
Y.L - Y.R	GOBP_B_CELL_MEDIATED_IMMUNITY	103	Up	2.66391	7311	2.66317	0.00774081	0.0872036	GOBP	1539	GOBP_B_CELL_MEDIATED_IMMUNITY
Y.L - Y.R	REACTOME_PYRUVATE_METABOLISM	36	Down	-2.66342	7311	-2.66268	0.00775201	0.0512771	REACTOME	10034	REACTOME_PYRUVATE_METABOLISM
Y.L - Y.R	GOBP_NEGATIVE_REGULATION_OF_MRNA_PROCESSING	23	Up	2.66215	7311	2.66141	0.00778143	0.0873914	GOBP	4400	GOBP_NEGATIVE_REGULATION_OF_MRNA_PROCESSING
Y.L - Y.R	GOBP_PYRUVATE_METABOLIC_PROCESS	107	Down	-2.65884	7311	-2.65811	0.00785804	0.0879811	GOBP	6502	GOBP_PYRUVATE_METABOLIC_PROCESS
Y.L - Y.R	CELLMARKER_Megakaryocyte Erythroid Cell Undefined Human	15	Up	2.65749	7311	2.65676	0.00788953	0.0215924	CELLMARKER	597	CELLMARKER_Megakaryocyte Erythroid Cell Undefined Human
Y.L - Y.R	GOBP_N_TERMINAL_PROTEIN_AMINO_ACID_MODIFICATION	18	Down	-2.65366	7311	-2.65293	0.00797966	0.0890696	GOBP	4915	GOBP_N_TERMINAL_PROTEIN_AMINO_ACID_MODIFICATION
Y.L - Y.R	REACTOME_RESPONSE_TO_ELEVATED_PLATELET_CYTOSOLIC_CA2	98	Up	2.65307	7311	2.65235	0.00799347	0.0519727	REACTOME	10114	REACTOME_RESPONSE_TO_ELEVATED_PLATELET_CYTOSOLIC_CA2
Y.L - Y.R	REACTOME_VLDLR_INTERNALISATION_AND_DEGRADATION	10	Up	2.65274	7311	2.65201	0.00800134	0.0519727	REACTOME	10448	REACTOME_VLDLR_INTERNALISATION_AND_DEGRADATION
Y.L - Y.R	GOBP_REGULATION_OF_LYMPHOCYTE_DIFFERENTIATION	83	Up	2.65214	7311	2.65141	0.0080156	0.089198	GOBP	7143	GOBP_REGULATION_OF_LYMPHOCYTE_DIFFERENTIATION
Y.L - Y.R	GOBP_VASCULATURE_DEVELOPMENT	384	Up	2.64953	7311	2.64881	0.00807768	0.0896156	GOBP	8844	GOBP_VASCULATURE_DEVELOPMENT
Y.L - Y.R	GOBP_REGULATION_OF_LEUKOCYTE_PROLIFERATION	101	Up	2.64712	7311	2.64639	0.00813552	0.0899837	GOBP	7117	GOBP_REGULATION_OF_LEUKOCYTE_PROLIFERATION
Y.L - Y.R	REACTOME_UB_SPECIFIC_PROCESSING_PROTEASES	98	Down	-2.64693	7311	-2.64621	0.00814003	0.0524014	REACTOME	10429	REACTOME_UB_SPECIFIC_PROCESSING_PROTEASES
Y.L - Y.R	GOBP_POSITIVE_REGULATION_OF_INTERLEUKIN_6_PRODUCTION	47	Up	2.64562	7311	2.6449	0.00817153	0.090109	GOBP	5608	GOBP_POSITIVE_REGULATION_OF_INTERLEUKIN_6_PRODUCTION
Y.L - Y.R	GOBP_COLLAGEN_ACTIVATED_SIGNALING_PATHWAY	16	Up	2.64161	7311	2.64089	0.00826881	0.0906174	GOBP	2055	GOBP_COLLAGEN_ACTIVATED_SIGNALING_PATHWAY
Y.L - Y.R	GOBP_ENDODERMAL_CELL_DIFFERENTIATION	26	Up	2.64119	7311	2.64047	0.00827905	0.0906174	GOBP	2449	GOBP_ENDODERMAL_CELL_DIFFERENTIATION
Y.L - Y.R	REACTOME_INSULIN_RECEPTOR_SIGNALLING_CASCADE	20	Down	-2.63997	7311	-2.63925	0.00830892	0.052701	REACTOME	9679	REACTOME_INSULIN_RECEPTOR_SIGNALLING_CASCADE
Y.L - Y.R	GOBP_SKELETAL_SYSTEM_DEVELOPMENT	198	Up	2.63922	7311	2.6385	0.00832725	0.0906174	GOBP	8325	GOBP_SKELETAL_SYSTEM_DEVELOPMENT
Y.L - Y.R	REACTOME_C_TYPE_LECTIN_RECEPTORS_CLRS	81	Down	-2.639	7311	-2.63828	0.00833275	0.052701	REACTOME	9395	REACTOME_C_TYPE_LECTIN_RECEPTORS_CLRS
Y.L - Y.R	GOBP_SPHINGOID_METABOLIC_PROCESS	10	Up	2.6382	7311	2.63748	0.00835239	0.0906174	GOBP	8404	GOBP_SPHINGOID_METABOLIC_PROCESS
Y.L - Y.R	GOBP_ASPARTATE_FAMILY_AMINO_ACID_BIOSYNTHETIC_PROCESS	17	Down	-2.63733	7311	-2.63662	0.00837371	0.0906174	GOBP	1370	GOBP_ASPARTATE_FAMILY_AMINO_ACID_BIOSYNTHETIC_PROCESS
Y.L - Y.R	GOBP_POSITIVE_REGULATION_OF_GLUCONEOGENESIS	14	Down	-2.63707	7311	-2.63635	0.00838028	0.0906174	GOBP	5533	GOBP_POSITIVE_REGULATION_OF_GLUCONEOGENESIS
Y.L - Y.R	GOBP_POSITIVE_REGULATION_OF_INTERLEUKIN_4_PRODUCTION	10	Up	2.63662	7311	2.6359	0.00839142	0.0906174	GOBP	5606	GOBP_POSITIVE_REGULATION_OF_INTERLEUKIN_4_PRODUCTION
Y.L - Y.R	REACTOME_RHO_GTPASES_ACTIVATE_NADPH_OXIDASES	17	Up	2.63498	7311	2.63426	0.00843197	0.0528648	REACTOME	10138	REACTOME_RHO_GTPASES_ACTIVATE_NADPH_OXIDASES
Y.L - Y.R	GOBP_POSTSYNAPTIC_ACTIN_CYTOSKELETON_ORGANIZATION	16	Up	2.63491	7311	2.63419	0.00843379	0.0908063	GOBP	6128	GOBP_POSTSYNAPTIC_ACTIN_CYTOSKELETON_ORGANIZATION
Y.L - Y.R	GOBP_NEGATIVE_REGULATION_OF_ALPHA_BETA_T_CELL_ACTIVATION	14	Up	2.63109	7311	2.63038	0.00852895	0.0912788	GOBP	3983	GOBP_NEGATIVE_REGULATION_OF_ALPHA_BETA_T_CELL_ACTIVATION
Y.L - Y.R	GOBP_RESPIRATORY_SYSTEM_DEVELOPMENT	109	Up	2.63055	7311	2.62984	0.00854263	0.0912788	GOBP	7865	GOBP_RESPIRATORY_SYSTEM_DEVELOPMENT
Y.L - Y.R	GOBP_REGULATION_OF_B_CELL_DIFFERENTIATION	17	Up	2.63015	7311	2.62943	0.0085527	0.0912788	GOBP	6658	GOBP_REGULATION_OF_B_CELL_DIFFERENTIATION
Y.L - Y.R	GOBP_MONONUCLEAR_CELL_DIFFERENTIATION	203	Up	2.62838	7311	2.62767	0.00859707	0.0914442	GOBP	3836	GOBP_MONONUCLEAR_CELL_DIFFERENTIATION
Y.L - Y.R	REACTOME_MAPK6_MAPK4_SIGNALING	48	Down	-2.62815	7311	-2.62744	0.00860312	0.0534728	REACTOME	9759	REACTOME_MAPK6_MAPK4_SIGNALING
Y.L - Y.R	GOBP_REGULATION_OF_TRANSLATIONAL_FIDELITY	16	Down	-2.62755	7311	-2.62684	0.0086183	0.0914442	GOBP	7716	GOBP_REGULATION_OF_TRANSLATIONAL_FIDELITY
Y.L - Y.R	CELLMARKER_Stromal Cell Undefined Human	15	Up	2.62537	7311	2.62466	0.00867361	0.02343	CELLMARKER	1023	CELLMARKER_Stromal Cell Undefined Human
Y.L - Y.R	GOBP_PLASMINOGEN_ACTIVATION	18	Up	2.62457	7311	2.62386	0.00869398	0.0918963	GOBP	5183	GOBP_PLASMINOGEN_ACTIVATION
Y.L - Y.R	GOBP_POSITIVE_REGULATION_OF_LEUKOCYTE_DEGRANULATION	13	Up	2.62389	7311	2.62318	0.00871126	0.0918963	GOBP	5637	GOBP_POSITIVE_REGULATION_OF_LEUKOCYTE_DEGRANULATION
Y.L - Y.R	GOBP_FILOPODIUM_ASSEMBLY	45	Up	2.62118	7311	2.62047	0.00878076	0.0922133	GOBP	2704	GOBP_FILOPODIUM_ASSEMBLY
Y.L - Y.R	GOBP_PROTEIN_POLYUBIQUITINATION	137	Down	-2.62075	7311	-2.62004	0.00879184	0.0922133	GOBP	6360	GOBP_PROTEIN_POLYUBIQUITINATION
Y.L - Y.R	GOBP_MACROMOLECULE_METHYLATION	68	Down	-2.61245	7311	-2.61175	0.00900799	0.0942097	GOBP	3471	GOBP_MACROMOLECULE_METHYLATION
Y.L - Y.R	REACTOME_REGULATION_OF_INSULIN_LIKE_GROWTH_FACTOR_IGF_TRANSPORT_AND_UPTAKE_BY_INSULIN_LIKE_GROWTH_FACTOR_BINDING_PROTEINS_IGFBPS	65	Up	2.61095	7311	2.61025	0.00904763	0.0557551	REACTOME	10074	REACTOME_REGULATION_OF_INSULIN_LIKE_GROWTH_FACTOR...(10074)
Y.L - Y.R	PID_ECADHERIN_NASCENT_AJ_PATHWAY	33	Up	2.60678	7311	2.60608	0.0091584	0.132034	PID	9002	PID_ECADHERIN_NASCENT_AJ_PATHWAY
Y.L - Y.R	GOBP_REGULATION_OF_NEUTROPHIL_MIGRATION	26	Up	2.60396	7311	2.60327	0.00923388	0.0960873	GOBP	7324	GOBP_REGULATION_OF_NEUTROPHIL_MIGRATION
Y.L - Y.R	GOBP_SULFUR_COMPOUND_METABOLIC_PROCESS	185	Down	-2.60373	7311	-2.60304	0.00924018	0.0960873	GOBP	8492	GOBP_SULFUR_COMPOUND_METABOLIC_PROCESS
Y.L - Y.R	GOBP_ACYL_COA_METABOLIC_PROCESS	71	Down	-2.59589	7311	-2.59521	0.00945338	0.0980251	GOBP	1163	GOBP_ACYL_COA_METABOLIC_PROCESS
Y.L - Y.R	REACTOME_CLASS_A_1_RHODOPSIN_LIKE_RECEPTORS	23	Up	2.59492	7311	2.59424	0.00948007	0.0579249	REACTOME	9343	REACTOME_CLASS_A_1_RHODOPSIN_LIKE_RECEPTORS
Y.L - Y.R	GOBP_CYTOSKELETON_DEPENDENT_CYTOKINESIS	72	Up	2.59366	7311	2.59298	0.00951487	0.0983087	GOBP	2156	GOBP_CYTOSKELETON_DEPENDENT_CYTOKINESIS
Y.L - Y.R	GOBP_PHAGOSOME_MATURATION	14	Up	2.59295	7311	2.59227	0.00953459	0.0983087	GOBP	5099	GOBP_PHAGOSOME_MATURATION
Y.L - Y.R	GOBP_POSITIVE_REGULATION_OF_REGULATED_SECRETORY_PATHWAY	20	Up	2.58983	7311	2.58915	0.0096213	0.098713	GOBP	5927	GOBP_POSITIVE_REGULATION_OF_REGULATED_SECRETORY_PATHWAY
Y.L - Y.R	GOBP_GLYCOSAMINOGLYCAN_METABOLIC_PROCESS	32	Up	2.5896	7311	2.58891	0.0096279	0.098713	GOBP	2881	GOBP_GLYCOSAMINOGLYCAN_METABOLIC_PROCESS
Y.L - Y.R	GOBP_ICOSANOID_METABOLIC_PROCESS	58	Up	2.5866	7311	2.58592	0.00971199	0.0991479	GOBP	3064	GOBP_ICOSANOID_METABOLIC_PROCESS
Y.L - Y.R	GOBP_REGULATION_OF_ENDOTHELIAL_CELL_DIFFERENTIATION	20	Up	2.58615	7311	2.58547	0.00972464	0.0991479	GOBP	6893	GOBP_REGULATION_OF_ENDOTHELIAL_CELL...(06893)
Y.L - Y.R	REACTOME_GAP_JUNCTION_DEGRADATION	11	Up	2.58541	7311	2.58473	0.00974556	0.0586451	REACTOME	9573	REACTOME_GAP_JUNCTION_DEGRADATION
Y.L - Y.R	CELLMARKER_Mesenchymal Cell Ovary Human	13	Up	2.58527	7311	2.58459	0.00974958	0.0259989	CELLMARKER	628	CELLMARKER_Mesenchymal Cell Ovary Human
Y.L - Y.R	REACTOME_THE_ROLE_OF_GTSE1_IN_G2_M_PROGRESSION_AFTER_G2_CHECKPOINT	47	Down	-2.58485	7311	-2.58418	0.00976119	0.0586451	REACTOME	10349	REACTOME_THE_ROLE_OF_GTSE1_IN_G2_M_PROGRESSION...(10349)
Y.L - Y.R	GOBP_LEUKOCYTE_AGGREGATION	12	Up	2.58438	7311	2.5837	0.00977466	0.0993221	GOBP	3319	GOBP_LEUKOCYTE_AGGREGATION
Y.L - Y.R	GOBP_REGULATION_OF_T_CELL_MEDIATED_CYTOTOXICITY	18	Up	2.58332	7311	2.58265	0.0098046	0.0993221	GOBP	7759	GOBP_REGULATION_OF_T_CELL_MEDIATED_CYTOTOXICITY
Y.L - Y.R	GOBP_NEGATIVE_REGULATION_OF_CELL_ACTIVATION	84	Up	2.58266	7311	2.58199	0.00982337	0.0993221	GOBP	4071	GOBP_NEGATIVE_REGULATION_OF_CELL_ACTIVATION
Y.L - Y.R	GOBP_ALPHA_BETA_T_CELL_ACTIVATION	60	Up	2.58096	7311	2.58028	0.00987203	0.0995385	GOBP	1222	GOBP_ALPHA_BETA_T_CELL_ACTIVATION
Y.L - Y.R	REACTOME_STRIATED_MUSCLE_CONTRACTION	34	Down	-2.57976	7311	-2.57908	0.00990626	0.0586451	REACTOME	10272	REACTOME_STRIATED_MUSCLE_CONTRACTION
Y.L - Y.R	REACTOME_INTRACELLULAR_SIGNALING_BY_SECOND_MESSENGERS	133	Down	-2.57724	7311	-2.57656	0.00997878	0.0586451	REACTOME	9712	REACTOME_INTRACELLULAR_SIGNALING_BY_SECOND_MESSENGERS
Y.L - Y.R	GOBP_NEGATIVE_REGULATION_OF_RNA_SPLICING	27	Up	2.57716	7311	2.57649	0.00998091	0.100359	GOBP	4564	GOBP_NEGATIVE_REGULATION_OF_RNA_SPLICING
Y.L - Y.R	REACTOME_CARGO_TRAFFICKING_TO_THE_PERICILIARY_MEMBRANE	18	Up	2.57634	7311	2.57567	0.0100047	0.0586451	REACTOME	9298	REACTOME_CARGO_TRAFFICKING_TO_THE_PERICILIARY_MEMBRANE
Y.L - Y.R	GOBP_PROTEIN_DENEDDYLATION	11	Down	-2.57596	7311	-2.57529	0.0100156	0.100431	GOBP	6240	GOBP_PROTEIN_DENEDDYLATION
Y.L - Y.R	GOBP_B_CELL_DIFFERENTIATION	63	Up	2.57419	7311	2.57351	0.0100671	0.100671	GOBP	1536	GOBP_B_CELL_DIFFERENTIATION
Y.L - Y.R	GOBP_NON_PROTEINOGENIC_AMINO_ACID_CATABOLIC_PROCESS	11	Down	-2.57155	7311	-2.57088	0.0101441	0.101163	GOBP	4820	GOBP_NON_PROTEINOGENIC_AMINO_ACID_CATABOLIC_PROCESS
Y.L - Y.R	REACTOME_DEGRADATION_OF_THE_EXTRACELLULAR_MATRIX	56	Up	2.57102	7311	2.57035	0.0101596	0.0587443	REACTOME	9413	REACTOME_DEGRADATION_OF_THE_EXTRACELLULAR_MATRIX
Y.L - Y.R	CELLMARKER_T Cell Undefined Human	17	Up	2.57027	7311	2.5696	0.0101815	0.026807	CELLMARKER	1053	CELLMARKER_T Cell Undefined Human
Y.L - Y.R	REACTOME_IRS_MEDIATED_SIGNALLING	15	Down	-2.57017	7311	-2.5695	0.0101845	0.0587443	REACTOME	9727	REACTOME_IRS_MEDIATED_SIGNALLING
Y.L - Y.R	GOBP_RETROGRADE_VESICLE_MEDIATED_TRANSPORT_GOLGI_TO_ENDOPLASMIC_RETICULUM	43	Up	2.57002	7311	2.56935	0.010189	0.101335	GOBP	8155	GOBP_RETROGRADE_VESICLE_MEDIATED_TRANSPORT_GOLGI...(08155)
Y.L - Y.R	CELLMARKER_Adipose-derived Stromal Cell Adipose Tissue Human	13	Up	2.56539	7311	2.56473	0.0103257	0.0268467	CELLMARKER	21	CELLMARKER_Adipose-derived Stromal Cell Adipose Tissue Human
Y.L - Y.R	GOBP_NEUTROPHIL_ACTIVATION_INVOLVED_IN_IMMUNE_RESPONSE	11	Up	2.56283	7311	2.56217	0.010402	0.103172	GOBP	4786	GOBP_NEUTROPHIL_ACTIVATION_INVOLVED_IN_IMMUNE_RESPONSE
Y.L - Y.R	GOBP_SURFACTANT_HOMEOSTASIS	16	Up	2.55926	7311	2.5586	0.0105094	0.10393	GOBP	8498	GOBP_SURFACTANT_HOMEOSTASIS
Y.L - Y.R	GOBP_REGULATION_OF_ACTIN_FILAMENT_BASED_PROCESS	252	Up	2.5584	7311	2.55774	0.0105353	0.10393	GOBP	6546	GOBP_REGULATION_OF_ACTIN_FILAMENT_BASED_PROCESS
Y.L - Y.R	REACTOME_PECAM1_INTERACTIONS	11	Up	2.55396	7311	2.5533	0.0106707	0.06106	REACTOME	9932	REACTOME_PECAM1_INTERACTIONS
Y.L - Y.R	GOBP_POSITIVE_REGULATION_OF_RESPONSE_TO_BIOTIC_STIMULUS	208	Up	2.5532	7311	2.55255	0.0106938	0.104794	GOBP	5934	GOBP_POSITIVE_REGULATION_OF_RESPONSE_TO_BIOTIC_STIMULUS
Y.L - Y.R	GOBP_NUCLEOSIDE_MONOPHOSPHATE_CATABOLIC_PROCESS	17	Up	2.55269	7311	2.55203	0.0107096	0.104794	GOBP	4878	GOBP_NUCLEOSIDE_MONOPHOSPHATE_CATABOLIC_PROCESS
Y.L - Y.R	GOBP_RESPONSE_TO_STIMULUS_INVOLVED_IN_REGULATION_OF_MUSCLE_ADAPTATION	14	Down	-2.55197	7311	-2.55131	0.0107318	0.104794	GOBP	8089	GOBP_RESPONSE_TO_STIMULUS_INVOLVED_IN_REGULATION...(08089)
Y.L - Y.R	GOBP_LEUKOCYTE_ACTIVATION_INVOLVED_IN_INFLAMMATORY_RESPONSE	19	Up	2.55173	7311	2.55108	0.0107391	0.104794	GOBP	3316	GOBP_LEUKOCYTE_ACTIVATION_INVOLVED_IN_INFLAMMATORY_RESPONSE
Y.L - Y.R	GOBP_REGULATION_OF_INTEGRIN_MEDIATED_SIGNALING_PATHWAY	15	Up	2.55084	7311	2.55019	0.0107665	0.104794	GOBP	7067	GOBP_REGULATION_OF_INTEGRIN_MEDIATED_SIGNALING_PATHWAY
Y.L - Y.R	GOBP_NEGATIVE_REGULATION_OF_AMYLOID_PRECURSOR_PROTEIN_CATABOLIC_PROCESS	14	Up	2.54984	7311	2.54919	0.0107975	0.104816	GOBP	3993	GOBP_NEGATIVE_REGULATION_OF_AMYLOID_PRECURSOR...(03993)
Y.L - Y.R	GOBP_SUPEROXIDE_ANION_GENERATION	30	Up	2.54755	7311	2.5469	0.0108686	0.105226	GOBP	8494	GOBP_SUPEROXIDE_ANION_GENERATION
Y.L - Y.R	GOBP_T_CELL_ACTIVATION	229	Up	2.54594	7311	2.54529	0.0109186	0.105431	GOBP	8747	GOBP_T_CELL_ACTIVATION
Y.L - Y.R	GOBP_PYRIDINE_CONTAINING_COMPOUND_METABOLIC_PROCESS	150	Down	-2.54163	7311	-2.54098	0.0110543	0.105697	GOBP	6455	GOBP_PYRIDINE_CONTAINING_COMPOUND_METABOLIC_PROCESS
Y.L - Y.R	REACTOME_KERATAN_SULFATE_DEGRADATION	10	Up	2.54148	7311	2.54084	0.0110588	0.0627825	REACTOME	9733	REACTOME_KERATAN_SULFATE_DEGRADATION
Y.L - Y.R	CELLMARKER_Dendritic Cell Peripheral Blood Human	13	Up	2.54041	7311	2.53977	0.0110926	0.0281527	CELLMARKER	244	CELLMARKER_Dendritic Cell Peripheral Blood Human
Y.L - Y.R	GOBP_REGULATION_OF_PLATELET_ACTIVATION	27	Up	2.54039	7311	2.53974	0.0110934	0.105697	GOBP	7414	GOBP_REGULATION_OF_PLATELET_ACTIVATION
Y.L - Y.R	GOBP_TISSUE_REMODELING	102	Up	2.53922	7311	2.53857	0.0111306	0.105697	GOBP	8609	GOBP_TISSUE_REMODELING
Y.L - Y.R	GOBP_REGULATION_OF_CELL_MORPHOGENESIS	160	Up	2.53915	7311	2.53851	0.0111327	0.105697	GOBP	6761	GOBP_REGULATION_OF_CELL_MORPHOGENESIS
Y.L - Y.R	GOBP_MACROPHAGE_ACTIVATION	48	Up	2.53868	7311	2.53803	0.0111479	0.105697	GOBP	3472	GOBP_MACROPHAGE_ACTIVATION
Y.L - Y.R	GOBP_POSITIVE_REGULATION_OF_B_CELL_MEDIATED_IMMUNITY	14	Up	2.53866	7311	2.53801	0.0111485	0.105697	GOBP	5292	GOBP_POSITIVE_REGULATION_OF_B_CELL_MEDIATED_IMMUNITY
Y.L - Y.R	GOBP_NEGATIVE_REGULATION_OF_CELL_JUNCTION_ASSEMBLY	23	Up	2.53864	7311	2.538	0.0111488	0.105697	GOBP	4090	GOBP_NEGATIVE_REGULATION_OF_CELL_JUNCTION_ASSEMBLY
Y.L - Y.R	REACTOME_COMPLEX_I_BIOGENESIS	58	Down	-2.53859	7311	-2.53795	0.0111505	0.0628089	REACTOME	9363	REACTOME_COMPLEX_I_BIOGENESIS
Y.L - Y.R	CELLMARKER_Endometrial Stem Cell Endometrium Human	11	Up	2.53656	7311	2.53592	0.0112154	0.0281527	CELLMARKER	288	CELLMARKER_Endometrial Stem Cell Endometrium Human
Y.L - Y.R	CELLMARKER_Neutrophil Undefined Human	14	Up	2.53598	7311	2.53533	0.011234	0.0281527	CELLMARKER	833	CELLMARKER_Neutrophil Undefined Human
Y.L - Y.R	PID_CXCR4_PATHWAY	71	Up	2.53211	7311	2.53147	0.0113587	0.151158	PID	8997	PID_CXCR4_PATHWAY
Y.L - Y.R	REACTOME_COLLAGEN_BIOSYNTHESIS_AND_MODIFYING_ENZYMES	31	Up	2.53014	7311	2.5295	0.0114225	0.0638422	REACTOME	9355	REACTOME_COLLAGEN_BIOSYNTHESIS_AND_MODIFYING_ENZYMES
Y.L - Y.R	GOBP_NEGATIVE_REGULATION_OF_LYMPHOCYTE_ACTIVATION	60	Up	2.52345	7311	2.52282	0.0116419	0.109685	GOBP	4343	GOBP_NEGATIVE_REGULATION_OF_LYMPHOCYTE_ACTIVATION
Y.L - Y.R	GOBP_GRANULOCYTE_ACTIVATION	24	Up	2.52317	7311	2.52253	0.0116514	0.109685	GOBP	2914	GOBP_GRANULOCYTE_ACTIVATION
Y.L - Y.R	GOBP_TRNA_MODIFICATION	54	Down	-2.52292	7311	-2.52228	0.0116596	0.109685	GOBP	8705	GOBP_TRNA_MODIFICATION
Y.L - Y.R	CELLMARKER_Fibroblast Breast Human	11	Up	2.52158	7311	2.52095	0.0117039	0.0289811	CELLMARKER	402	CELLMARKER_Fibroblast Breast Human
Y.L - Y.R	GOBP_TYPE_I_INTERFERON_PRODUCTION	79	Up	2.52118	7311	2.52055	0.0117172	0.109943	GOBP	8742	GOBP_TYPE_I_INTERFERON_PRODUCTION
Y.L - Y.R	GOBP_CARDIAC_VENTRICLE_MORPHOGENESIS	31	Down	-2.5198	7311	-2.51917	0.0117632	0.110092	GOBP	1642	GOBP_CARDIAC_VENTRICLE_MORPHOGENESIS
Y.L - Y.R	GOBP_MYELOID_LEUKOCYTE_CYTOKINE_PRODUCTION	42	Up	2.51702	7311	2.51639	0.0118563	0.110108	GOBP	3922	GOBP_MYELOID_LEUKOCYTE_CYTOKINE_PRODUCTION
Y.L - Y.R	GOBP_POSITIVE_REGULATION_OF_PLASMA_MEMBRANE_BOUNDED_CELL_PROJECTION_ASSEMBLY	62	Up	2.51698	7311	2.51635	0.0118579	0.110108	GOBP	5846	GOBP_POSITIVE_REGULATION_OF_PLASMA_MEMBRANE...(05846)
Y.L - Y.R	REACTOME_ROS_AND_RNS_PRODUCTION_IN_PHAGOCYTES	24	Up	2.51617	7311	2.51554	0.0118851	0.0657932	REACTOME	10163	REACTOME_ROS_AND_RNS_PRODUCTION_IN_PHAGOCYTES
Y.L - Y.R	GOBP_PLASMA_MEMBRANE_RAFT_ORGANIZATION	10	Up	2.51456	7311	2.51393	0.0119394	0.110108	GOBP	5179	GOBP_PLASMA_MEMBRANE_RAFT_ORGANIZATION
Y.L - Y.R	GOBP_PURINE_CONTAINING_COMPOUND_METABOLIC_PROCESS	409	Down	-2.51423	7311	-2.5136	0.0119506	0.110108	GOBP	6418	GOBP_PURINE_CONTAINING_COMPOUND_METABOLIC_PROCESS
Y.L - Y.R	GOBP_ANTIGEN_PROCESSING_AND_PRESENTATION_OF_ENDOGENOUS_ANTIGEN	12	Up	2.51415	7311	2.51352	0.0119533	0.110108	GOBP	1317	GOBP_ANTIGEN_PROCESSING_AND_PRESENTATION_OF...(01317)
Y.L - Y.R	REACTOME_DEUBIQUITINATION	130	Down	-2.51413	7311	-2.5135	0.0119541	0.0657932	REACTOME	9418	REACTOME_DEUBIQUITINATION
Y.L - Y.R	GOBP_SPHINGOLIPID_METABOLIC_PROCESS	55	Up	2.51313	7311	2.5125	0.011988	0.110108	GOBP	8408	GOBP_SPHINGOLIPID_METABOLIC_PROCESS
Y.L - Y.R	GOBP_REGULATION_OF_VASOCONSTRICTION	29	Up	2.5127	7311	2.51207	0.0120025	0.110108	GOBP	7788	GOBP_REGULATION_OF_VASOCONSTRICTION
Y.L - Y.R	GOBP_STRIATED_MUSCLE_ADAPTATION	34	Down	-2.51259	7311	-2.51196	0.0120063	0.110108	GOBP	8465	GOBP_STRIATED_MUSCLE_ADAPTATION
Y.L - Y.R	REACTOME_RHOA_GTPASE_CYCLE	82	Up	2.51119	7311	2.51057	0.0120538	0.0658392	REACTOME	10119	REACTOME_RHOA_GTPASE_CYCLE
Y.L - Y.R	GOBP_ATP_METABOLIC_PROCESS	189	Down	-2.50852	7311	-2.50789	0.0121455	0.111105	GOBP	1386	GOBP_ATP_METABOLIC_PROCESS
Y.L - Y.R	GOBP_AMINO_ACID_IMPORT_ACROSS_PLASMA_MEMBRANE	13	Up	2.50688	7311	2.50625	0.0122018	0.111341	GOBP	1252	GOBP_AMINO_ACID_IMPORT_ACROSS_PLASMA_MEMBRANE
Y.L - Y.R	GOBP_PIGMENT_GRANULE_ORGANIZATION	24	Up	2.50544	7311	2.50482	0.0122513	0.111515	GOBP	5161	GOBP_PIGMENT_GRANULE_ORGANIZATION
Y.L - Y.R	REACTOME_MITOCHONDRIAL_FATTY_ACID_BETA_OXIDATION	33	Down	-2.50467	7311	-2.50404	0.0122783	0.0665611	REACTOME	9807	REACTOME_MITOCHONDRIAL_FATTY_ACID_BETA_OXIDATION
Y.L - Y.R	GOBP_REGULATION_OF_COMPLEMENT_ACTIVATION	12	Up	2.50431	7311	2.50369	0.0122907	0.111595	GOBP	6809	GOBP_REGULATION_OF_COMPLEMENT_ACTIVATION
Y.L - Y.R	GOBP_ACTIVATION_OF_IMMUNE_RESPONSE	290	Up	2.50323	7311	2.50261	0.0123281	0.111653	GOBP	1144	GOBP_ACTIVATION_OF_IMMUNE_RESPONSE
Y.L - Y.R	GOBP_TUBE_MORPHOGENESIS	414	Up	2.50237	7311	2.50174	0.0123583	0.111653	GOBP	8725	GOBP_TUBE_MORPHOGENESIS
Y.L - Y.R	GOBP_ENERGY_DERIVATION_BY_OXIDATION_OF_ORGANIC_COMPOUNDS	257	Down	-2.49872	7311	-2.4981	0.012486	0.112528	GOBP	2488	GOBP_ENERGY_DERIVATION_BY_OXIDATION_OF_ORGANIC_COMPOUNDS
Y.L - Y.R	GOBP_POSITIVE_REGULATION_OF_ERK1_AND_ERK2_CASCADE	81	Up	2.49714	7311	2.49653	0.0125417	0.112751	GOBP	5477	GOBP_POSITIVE_REGULATION_OF_ERK1_AND_ERK2_CASCADE
Y.L - Y.R	GOBP_NEGATIVE_REGULATION_OF_MRNA_METABOLIC_PROCESS	62	Up	2.49548	7311	2.49487	0.0126005	0.113002	GOBP	4399	GOBP_NEGATIVE_REGULATION_OF_MRNA_METABOLIC_PROCESS
Y.L - Y.R	GOBP_REGULATION_OF_CELL_MATRIX_ADHESION	72	Up	2.49308	7311	2.49246	0.0126861	0.113491	GOBP	6758	GOBP_REGULATION_OF_CELL_MATRIX_ADHESION
Y.L - Y.R	GOBP_RESPONSE_TO_STEM_CELL_FACTOR	12	Up	2.49191	7311	2.4913	0.0127278	0.113586	GOBP	8084	GOBP_RESPONSE_TO_STEM_CELL_FACTOR
Y.L - Y.R	GOBP_REGULATION_OF_T_CELL_ACTIVATION	150	Up	2.49015	7311	2.48953	0.0127911	0.113872	GOBP	7751	GOBP_REGULATION_OF_T_CELL_ACTIVATION
Y.L - Y.R	CELLMARKER_Mesenchymal Cell Liver Human	40	Up	2.48678	7311	2.48617	0.0129127	0.031598	CELLMARKER	626	CELLMARKER_Mesenchymal Cell Liver Human
Y.L - Y.R	GOBP_REGULATION_OF_PEPTIDASE_ACTIVITY	43	Up	2.48476	7311	2.48415	0.0129862	0.115328	GOBP	7377	GOBP_REGULATION_OF_PEPTIDASE_ACTIVITY
Y.L - Y.R	GOBP_PLATELET_DERIVED_GROWTH_FACTOR_RECEPTOR_ALPHA_SIGNALING_PATHWAY	14	Up	2.48187	7311	2.48126	0.0130918	0.115464	GOBP	5190	GOBP_PLATELET_DERIVED_GROWTH_FACTOR_RECEPTOR_ALPHA...(05190)
Y.L - Y.R	PID_INTEGRIN_A4B1_PATHWAY	27	Up	2.4818	7311	2.48119	0.0130943	0.161809	PID	9065	PID_INTEGRIN_A4B1_PATHWAY
Y.L - Y.R	GOBP_POSITIVE_REGULATION_OF_CELL_MATRIX_ADHESION	40	Up	2.48139	7311	2.48078	0.0131095	0.115464	GOBP	5355	GOBP_POSITIVE_REGULATION_OF_CELL_MATRIX_ADHESION
Y.L - Y.R	GOBP_MELANOSOME_ASSEMBLY	12	Up	2.48114	7311	2.48053	0.0131186	0.115464	GOBP	3589	GOBP_MELANOSOME_ASSEMBLY
Y.L - Y.R	GOBP_T_CELL_PROLIFERATION	93	Up	2.48013	7311	2.47952	0.0131558	0.115464	GOBP	8765	GOBP_T_CELL_PROLIFERATION
Y.L - Y.R	GOBP_POSITIVE_REGULATION_OF_B_CELL_ACTIVATION	32	Up	2.47919	7311	2.47859	0.0131905	0.115464	GOBP	5289	GOBP_POSITIVE_REGULATION_OF_B_CELL_ACTIVATION
Y.L - Y.R	GOBP_POSITIVE_REGULATION_OF_NEUTROPHIL_MIGRATION	21	Up	2.47917	7311	2.47856	0.0131913	0.115464	GOBP	5787	GOBP_POSITIVE_REGULATION_OF_NEUTROPHIL_MIGRATION
Y.L - Y.R	REACTOME_PEPTIDE_LIGAND_BINDING_RECEPTORS	20	Up	2.47856	7311	2.47796	0.0132136	0.0710971	REACTOME	9936	REACTOME_PEPTIDE_LIGAND_BINDING_RECEPTORS
Y.L - Y.R	GOBP_MODULATION_BY_HOST_OF_VIRAL_PROCESS	33	Up	2.4782	7311	2.47759	0.0132273	0.115502	GOBP	3805	GOBP_MODULATION_BY_HOST_OF_VIRAL_PROCESS
Y.L - Y.R	GOBP_MULTIVESICULAR_BODY_SORTING_PATHWAY	28	Down	-2.47427	7311	-2.47367	0.0133733	0.116386	GOBP	3886	GOBP_MULTIVESICULAR_BODY_SORTING_PATHWAY
Y.L - Y.R	GOBP_RESPONSE_TO_MOLECULE_OF_BACTERIAL_ORIGIN	180	Up	2.47265	7311	2.47205	0.013434	0.116386	GOBP	8029	GOBP_RESPONSE_TO_MOLECULE_OF_BACTERIAL_ORIGIN
Y.L - Y.R	GOBP_LATE_ENDOSOME_TO_VACUOLE_TRANSPORT_VIA_MULTIVESICULAR_BODY_SORTING_PATHWAY	13	Down	-2.47134	7311	-2.47074	0.0134836	0.116386	GOBP	3300	GOBP_LATE_ENDOSOME_TO_VACUOLE_TRANSPORT_VIA...(03300)
Y.L - Y.R	GOBP_B_CELL_ACTIVATION_INVOLVED_IN_IMMUNE_RESPONSE	28	Up	2.47075	7311	2.47015	0.0135058	0.116386	GOBP	1533	GOBP_B_CELL_ACTIVATION_INVOLVED_IN_IMMUNE_RESPONSE
Y.L - Y.R	GOBP_POSITIVE_REGULATION_OF_CYTOSKELETON_ORGANIZATION	118	Up	2.47057	7311	2.46997	0.0135123	0.116386	GOBP	5413	GOBP_POSITIVE_REGULATION_OF_CYTOSKELETON_ORGANIZATION
Y.L - Y.R	GOBP_RESPONSE_TO_PROTOZOAN	17	Up	2.46959	7311	2.46899	0.0135495	0.116386	GOBP	8070	GOBP_RESPONSE_TO_PROTOZOAN
Y.L - Y.R	GOBP_TOLL_LIKE_RECEPTOR_3_SIGNALING_PATHWAY	13	Up	2.46953	7311	2.46893	0.0135518	0.116386	GOBP	8614	GOBP_TOLL_LIKE_RECEPTOR_3_SIGNALING_PATHWAY
Y.L - Y.R	REACTOME_SIGNALING_BY_THE_B_CELL_RECEPTOR_BCR	93	Down	-2.46919	7311	-2.46859	0.0135645	0.0724446	REACTOME	10241	REACTOME_SIGNALING_BY_THE_B_CELL_RECEPTOR_BCR
Y.L - Y.R	GOBP_POSITIVE_REGULATION_OF_ALPHA_BETA_T_CELL_ACTIVATION	25	Up	2.46558	7311	2.46498	0.013702	0.117223	GOBP	5241	GOBP_POSITIVE_REGULATION_OF_ALPHA_BETA_T_CELL_ACTIVATION
Y.L - Y.R	GOBP_POSITIVE_REGULATION_OF_INTRINSIC_APOPTOTIC_SIGNALING_PATHWAY	38	Up	2.46528	7311	2.46468	0.0137135	0.117223	GOBP	5616	GOBP_POSITIVE_REGULATION_OF_INTRINSIC_APOPTOTIC...(05616)
Y.L - Y.R	REACTOME_MACROAUTOPHAGY	99	Down	-2.46347	7311	-2.46287	0.0137829	0.0730695	REACTOME	9752	REACTOME_MACROAUTOPHAGY
Y.L - Y.R	GOBP_RESPONSE_TO_L_LEUCINE	11	Down	-2.46346	7311	-2.46286	0.0137834	0.117545	GOBP	8016	GOBP_RESPONSE_TO_L_LEUCINE
Y.L - Y.R	REACTOME_DNA_REPLICATION	75	Down	-2.45926	7311	-2.45866	0.0139455	0.0733922	REACTOME	9434	REACTOME_DNA_REPLICATION
Y.L - Y.R	GOBP_ENDODERM_FORMATION	27	Up	2.45881	7311	2.45822	0.0139628	0.11855	GOBP	2453	GOBP_ENDODERM_FORMATION
Y.L - Y.R	GOBP_BONE_REMODELING	52	Up	2.45789	7311	2.4573	0.0139987	0.11855	GOBP	1499	GOBP_BONE_REMODELING
Y.L - Y.R	GOBP_MEMBRANE_PROTEIN_ECTODOMAIN_PROTEOLYSIS	26	Up	2.45743	7311	2.45684	0.0140166	0.11855	GOBP	3605	GOBP_MEMBRANE_PROTEIN_ECTODOMAIN_PROTEOLYSIS
Y.L - Y.R	GOBP_MUSCLE_SYSTEM_PROCESS	240	Down	-2.45706	7311	-2.45647	0.0140311	0.11855	GOBP	3905	GOBP_MUSCLE_SYSTEM_PROCESS
Y.L - Y.R	GOBP_REGULATION_OF_PLASMA_MEMBRANE_ORGANIZATION	12	Up	2.4554	7311	2.45481	0.0140959	0.118823	GOBP	7411	GOBP_REGULATION_OF_PLASMA_MEMBRANE_ORGANIZATION
Y.L - Y.R	REACTOME_RHO_GTPASES_ACTIVATE_PKNS	18	Up	2.45472	7311	2.45413	0.0141226	0.0737855	REACTOME	10140	REACTOME_RHO_GTPASES_ACTIVATE_PKNS
Y.L - Y.R	GOBP_REGULATION_OF_SKELETAL_MUSCLE_CONTRACTION	14	Down	-2.45169	7311	-2.4511	0.014242	0.119622	GOBP	7594	GOBP_REGULATION_OF_SKELETAL_MUSCLE_CONTRACTION
Y.L - Y.R	GOBP_NEGATIVE_REGULATION_OF_B_CELL_ACTIVATION	11	Up	2.45133	7311	2.45074	0.0142563	0.119622	GOBP	4026	GOBP_NEGATIVE_REGULATION_OF_B_CELL_ACTIVATION
Y.L - Y.R	REACTOME_EPH_EPHRIN_MEDIATED_REPULSION_OF_CELLS	13	Up	2.45042	7311	2.44983	0.0142923	0.0741347	REACTOME	9475	REACTOME_EPH_EPHRIN_MEDIATED_REPULSION_OF_CELLS
Y.L - Y.R	GOBP_GLYCOSAMINOGLYCAN_CATABOLIC_PROCESS	14	Up	2.44954	7311	2.44895	0.0143273	0.119729	GOBP	2880	GOBP_GLYCOSAMINOGLYCAN_CATABOLIC_PROCESS
Y.L - Y.R	GOBP_AMINOGLYCAN_CATABOLIC_PROCESS	16	Up	2.44935	7311	2.44877	0.0143346	0.119729	GOBP	1243	GOBP_AMINOGLYCAN_CATABOLIC_PROCESS
Y.L - Y.R	REACTOME_KSRP_KHSRP_BINDS_AND_DESTABILIZES_MRNA	15	Up	2.44757	7311	2.44698	0.0144057	0.0741895	REACTOME	9738	REACTOME_KSRP_KHSRP_BINDS_AND_DESTABILIZES_MRNA
Y.L - Y.R	GOBP_REGULATION_OF_INTERLEUKIN_4_PRODUCTION	11	Up	2.44615	7311	2.44556	0.0144627	0.120522	GOBP	7071	GOBP_REGULATION_OF_INTERLEUKIN_4_PRODUCTION
Y.L - Y.R	GOBP_POSITIVE_REGULATION_OF_VASCULATURE_DEVELOPMENT	88	Up	2.44503	7311	2.44445	0.0145074	0.120619	GOBP	6106	GOBP_POSITIVE_REGULATION_OF_VASCULATURE_DEVELOPMENT
Y.L - Y.R	GOBP_NEGATIVE_REGULATION_OF_CELL_ADHESION	130	Up	2.44305	7311	2.44247	0.0145872	0.120974	GOBP	4072	GOBP_NEGATIVE_REGULATION_OF_CELL_ADHESION
Y.L - Y.R	GOBP_REGULATION_OF_VASCULATURE_DEVELOPMENT	155	Up	2.4421	7311	2.44152	0.0146256	0.120974	GOBP	7786	GOBP_REGULATION_OF_VASCULATURE_DEVELOPMENT
Y.L - Y.R	CELLMARKER_Granulosa Cell Fetal Gonad Human	92	Up	2.442	7311	2.44142	0.0146298	0.0353837	CELLMARKER	455	CELLMARKER_Granulosa Cell Fetal Gonad Human
Y.L - Y.R	GOBP_ESTABLISHMENT_OR_MAINTENANCE_OF_BIPOLAR_CELL_POLARITY	18	Up	2.44151	7311	2.44093	0.0146495	0.120974	GOBP	2601	GOBP_ESTABLISHMENT_OR_MAINTENANCE_OF_BIPOLAR_CELL_POLARITY
Y.L - Y.R	GOBP_HOST_MEDIATED_PERTURBATION_OF_SYMBIONT_PROCESS	60	Up	2.4396	7311	2.43902	0.0147272	0.121302	GOBP	3037	GOBP_HOST_MEDIATED_PERTURBATION_OF_SYMBIONT_PROCESS
Y.L - Y.R	GOBP_HYALURONAN_METABOLIC_PROCESS	18	Up	2.4389	7311	2.43832	0.0147556	0.121302	GOBP	3046	GOBP_HYALURONAN_METABOLIC_PROCESS
Y.L - Y.R	REACTOME_PLASMA_LIPOPROTEIN_ASSEMBLY_REMODELING_AND_CLEARANCE	42	Up	2.43637	7311	2.43579	0.0148593	0.0756754	REACTOME	9973	REACTOME_PLASMA_LIPOPROTEIN_ASSEMBLY_REMODELING_AND_CLEARANCE
Y.L - Y.R	GOBP_NON_CANONICAL_WNT_SIGNALING_PATHWAY	14	Up	2.43493	7311	2.43435	0.0149184	0.122365	GOBP	4816	GOBP_NON_CANONICAL_WNT_SIGNALING_PATHWAY
Y.L - Y.R	REACTOME_TRANSFERRIN_ENDOCYTOSIS_AND_RECYCLING	19	Up	2.43481	7311	2.43423	0.0149235	0.0756754	REACTOME	10393	REACTOME_TRANSFERRIN_ENDOCYTOSIS_AND_RECYCLING
Y.L - Y.R	REACTOME_NUCLEAR_RNA_DECAY	27	Up	2.43273	7311	2.43216	0.0150091	0.0756754	REACTOME	9890	REACTOME_NUCLEAR_RNA_DECAY
Y.L - Y.R	GOBP_REGULATION_OF_MRNA_METABOLIC_PROCESS	191	Up	2.43065	7311	2.43008	0.0150955	0.123539	GOBP	7260	GOBP_REGULATION_OF_MRNA_METABOLIC_PROCESS
Y.L - Y.R	REACTOME_ER_PHAGOSOME_PATHWAY	29	Up	2.42941	7311	2.42883	0.0151475	0.0758428	REACTOME	9488	REACTOME_ER_PHAGOSOME_PATHWAY
Y.L - Y.R	GOBP_NEGATIVE_REGULATION_OF_LYMPHOCYTE_MEDIATED_IMMUNITY	26	Up	2.42909	7311	2.42852	0.0151607	0.123795	GOBP	4346	GOBP_NEGATIVE_REGULATION_OF_LYMPHOCYTE_MEDIATED_IMMUNITY
Y.L - Y.R	GOBP_PYROPTOTIC_INFLAMMATORY_RESPONSE	17	Up	2.42667	7311	2.4261	0.0152621	0.124145	GOBP	6496	GOBP_PYROPTOTIC_INFLAMMATORY_RESPONSE
Y.L - Y.R	GOBP_MEMBRANE_DOCKING	56	Up	2.42614	7311	2.42557	0.0152844	0.124145	GOBP	3596	GOBP_MEMBRANE_DOCKING
Y.L - Y.R	GOBP_RESPONSE_TO_MACROPHAGE_COLONY_STIMULATING_FACTOR	15	Up	2.42516	7311	2.42459	0.0153258	0.124145	GOBP	8018	GOBP_RESPONSE_TO_MACROPHAGE_COLONY_STIMULATING_FACTOR
Y.L - Y.R	GOBP_REGULATION_OF_CD4_POSITIVE_ALPHA_BETA_T_CELL_ACTIVATION	27	Up	2.42432	7311	2.42375	0.0153611	0.124145	GOBP	6710	GOBP_REGULATION_OF_CD4_POSITIVE_ALPHA_BETA_T_CELL_ACTIVATION
Y.L - Y.R	GOBP_SPLICEOSOMAL_COMPLEX_ASSEMBLY	38	Up	2.42368	7311	2.42312	0.0153881	0.124145	GOBP	8429	GOBP_SPLICEOSOMAL_COMPLEX_ASSEMBLY
Y.L - Y.R	GOBP_PROTEIN_LOCALIZATION_TO_ENDOSOME	22	Up	2.42322	7311	2.42265	0.0154076	0.124145	GOBP	6315	GOBP_PROTEIN_LOCALIZATION_TO_ENDOSOME
Y.L - Y.R	GOBP_RAC_PROTEIN_SIGNAL_TRANSDUCTION	35	Up	2.41777	7311	2.4172	0.0156403	0.125501	GOBP	6511	GOBP_RAC_PROTEIN_SIGNAL_TRANSDUCTION
Y.L - Y.R	GOBP_ORGANIC_ACID_CATABOLIC_PROCESS	162	Down	-2.41767	7311	-2.4171	0.0156446	0.125501	GOBP	4963	GOBP_ORGANIC_ACID_CATABOLIC_PROCESS
Y.L - Y.R	REACTOME_CLASS_I_MHC_MEDIATED_ANTIGEN_PROCESSING_PRESENTATION	216	Down	-2.41745	7311	-2.41689	0.0156538	0.0778371	REACTOME	9346	REACTOME_CLASS_I_MHC_MEDIATED_ANTIGEN_PROCESSING_PRESENTATION
Y.L - Y.R	GOBP_EPHRIN_RECEPTOR_SIGNALING_PATHWAY	22	Up	2.41652	7311	2.41596	0.015694	0.125621	GOBP	2505	GOBP_EPHRIN_RECEPTOR_SIGNALING_PATHWAY
Y.L - Y.R	GOBP_REGULATION_OF_FILOPODIUM_ASSEMBLY	35	Up	2.41327	7311	2.4127	0.0158346	0.126469	GOBP	6954	GOBP_REGULATION_OF_FILOPODIUM_ASSEMBLY
Y.L - Y.R	REACTOME_METHYLATION	13	Down	-2.41324	7311	-2.41267	0.015836	0.078204	REACTOME	9785	REACTOME_METHYLATION
Y.L - Y.R	REACTOME_RHOD_GTPASE_CYCLE	38	Up	2.40992	7311	2.40936	0.0159804	0.0783799	REACTOME	10126	REACTOME_RHOD_GTPASE_CYCLE
Y.L - Y.R	GOBP_REGULATION_OF_CELL_CELL_ADHESION	205	Up	2.40747	7311	2.40691	0.0160879	0.128212	GOBP	6736	GOBP_REGULATION_OF_CELL_CELL_ADHESION
Y.L - Y.R	GOBP_POSITIVE_REGULATION_OF_MACROPHAGE_CYTOKINE_PRODUCTION	15	Up	2.40542	7311	2.40487	0.0161784	0.128651	GOBP	5669	GOBP_POSITIVE_REGULATION_OF_MACROPHAGE_CYTOKINE_PRODUCTION
Y.L - Y.R	GOBP_GOLGI_VESICLE_TRANSPORT	226	Up	2.40398	7311	2.40342	0.0162425	0.128881	GOBP	2910	GOBP_GOLGI_VESICLE_TRANSPORT
Y.L - Y.R	REACTOME_GLYCOSAMINOGLYCAN_METABOLISM	40	Up	2.40331	7311	2.40275	0.0162722	0.0792721	REACTOME	9600	REACTOME_GLYCOSAMINOGLYCAN_METABOLISM
Y.L - Y.R	GOBP_FATTY_ACID_CATABOLIC_PROCESS	77	Down	-2.40301	7311	-2.40245	0.0162855	0.128942	GOBP	2659	GOBP_FATTY_ACID_CATABOLIC_PROCESS
Y.L - Y.R	CELLMARKER_Dendritic Cell Undefined Human	12	Up	2.40273	7311	2.40217	0.016298	0.0389653	CELLMARKER	250	CELLMARKER_Dendritic Cell Undefined Human
Y.L - Y.R	GOBP_NAD_METABOLIC_PROCESS	30	Down	-2.40157	7311	-2.40101	0.0163498	0.129125	GOBP	3950	GOBP_NAD_METABOLIC_PROCESS
Y.L - Y.R	GOBP_CARBOHYDRATE_CATABOLIC_PROCESS	131	Down	-2.40091	7311	-2.40035	0.0163794	0.129125	GOBP	1586	GOBP_CARBOHYDRATE_CATABOLIC_PROCESS
Y.L - Y.R	GOBP_ENDOLYSOSOMAL_TOLL_LIKE_RECEPTOR_SIGNALING_PATHWAY	24	Up	2.39916	7311	2.39861	0.0164574	0.12946	GOBP	2454	GOBP_ENDOLYSOSOMAL_TOLL_LIKE_RECEPTOR_SIGNALING_PATHWAY
Y.L - Y.R	REACTOME_RECYCLING_PATHWAY_OF_L1	30	Up	2.39699	7311	2.39644	0.0165552	0.0798608	REACTOME	10053	REACTOME_RECYCLING_PATHWAY_OF_L1
Y.L - Y.R	REACTOME_DNA_DAMAGE_RECOGNITION_IN_GG_NER	24	Down	-2.39568	7311	-2.39513	0.0166146	0.0798608	REACTOME	9429	REACTOME_DNA_DAMAGE_RECOGNITION_IN_GG_NER
Y.L - Y.R	GOBP_AMINOGLYCAN_METABOLIC_PROCESS	35	Up	2.39314	7311	2.39259	0.01673	0.13095	GOBP	1244	GOBP_AMINOGLYCAN_METABOLIC_PROCESS
Y.L - Y.R	GOBP_GLIAL_CELL_ACTIVATION	22	Up	2.39278	7311	2.39223	0.0167465	0.13095	GOBP	2806	GOBP_GLIAL_CELL_ACTIVATION
Y.L - Y.R	GOBP_RESPONSE_TO_ANGIOTENSIN	31	Up	2.3926	7311	2.39205	0.0167544	0.13095	GOBP	7884	GOBP_RESPONSE_TO_ANGIOTENSIN
Y.L - Y.R	GOBP_RESPONSE_TO_VIRUS	191	Up	2.38962	7311	2.38907	0.0168909	0.131697	GOBP	8110	GOBP_RESPONSE_TO_VIRUS
Y.L - Y.R	GOBP_REGULATION_OF_PROTEASOMAL_PROTEIN_CATABOLIC_PROCESS	124	Down	-2.38894	7311	-2.38839	0.0169222	0.131697	GOBP	7452	GOBP_REGULATION_OF_PROTEASOMAL_PROTEIN_CATABOLIC_PROCESS
Y.L - Y.R	GOBP_CELLULAR_RESPONSE_TO_BIOTIC_STIMULUS	126	Up	2.38661	7311	2.38607	0.0170297	0.132252	GOBP	1702	GOBP_CELLULAR_RESPONSE_TO_BIOTIC_STIMULUS
Y.L - Y.R	REACTOME_GAP_JUNCTION_TRAFFICKING_AND_REGULATION	23	Up	2.3857	7311	2.38515	0.017072	0.0815162	REACTOME	9574	REACTOME_GAP_JUNCTION_TRAFFICKING_AND_REGULATION
Y.L - Y.R	CELLMARKER_Fibroblast Brain Human	10	Up	2.38506	7311	2.38452	0.0171014	0.0401991	CELLMARKER	401	CELLMARKER_Fibroblast Brain Human
Y.L - Y.R	CELLMARKER_Platelet Blood Human	18	Up	2.38294	7311	2.38239	0.0172006	0.0401991	CELLMARKER	899	CELLMARKER_Platelet Blood Human
Y.L - Y.R	GOBP_REGULATION_OF_GLIAL_CELL_MIGRATION	12	Up	2.38106	7311	2.38052	0.0172883	0.133749	GOBP	6972	GOBP_REGULATION_OF_GLIAL_CELL_MIGRATION
Y.L - Y.R	GOBP_MATURE_B_CELL_DIFFERENTIATION_INVOLVED_IN_IMMUNE_RESPONSE	11	Up	2.3803	7311	2.37976	0.017324	0.133749	GOBP	3559	GOBP_MATURE_B_CELL_DIFFERENTIATION_INVOLVED_IN...(03559)
Y.L - Y.R	GOBP_POSTSYNAPSE_ASSEMBLY	44	Up	2.37999	7311	2.37945	0.0173385	0.133749	GOBP	6125	GOBP_POSTSYNAPSE_ASSEMBLY
Y.L - Y.R	GOBP_ANTIGEN_PROCESSING_AND_PRESENTATION_VIA_MHC_CLASS_IB	10	Up	2.37846	7311	2.37792	0.0174105	0.133749	GOBP	1326	GOBP_ANTIGEN_PROCESSING_AND_PRESENTATION_VIA_MHC_CLASS_IB
Y.L - Y.R	GOBP_EAR_DEVELOPMENT	72	Up	2.37809	7311	2.37755	0.0174283	0.133749	GOBP	2383	GOBP_EAR_DEVELOPMENT
Y.L - Y.R	GOBP_LEUKOTRIENE_METABOLIC_PROCESS	12	Up	2.37635	7311	2.37581	0.0175106	0.133749	GOBP	3337	GOBP_LEUKOTRIENE_METABOLIC_PROCESS
Y.L - Y.R	GOBP_INTERFERON_ALPHA_PRODUCTION	21	Up	2.37567	7311	2.37513	0.0175427	0.133749	GOBP	3146	GOBP_INTERFERON_ALPHA_PRODUCTION
Y.L - Y.R	GOBP_PURINE_NUCLEOSIDE_DIPHOSPHATE_METABOLIC_PROCESS	95	Down	-2.37458	7311	-2.37404	0.0175948	0.133749	GOBP	6434	GOBP_PURINE_NUCLEOSIDE_DIPHOSPHATE_METABOLIC_PROCESS
Y.L - Y.R	GOBP_REGULATION_OF_PROTEIN_AUTOPHOSPHORYLATION	24	Up	2.37419	7311	2.37366	0.017613	0.133749	GOBP	7456	GOBP_REGULATION_OF_PROTEIN_AUTOPHOSPHORYLATION
Y.L - Y.R	GOBP_NEGATIVE_REGULATION_OF_TUMOR_NECROSIS_FACTOR_SUPERFAMILY_CYTOKINE_PRODUCTION	23	Up	2.37326	7311	2.37272	0.0176577	0.133749	GOBP	4653	GOBP_NEGATIVE_REGULATION_OF_TUMOR_NECROSIS_FACTOR...(04653)
Y.L - Y.R	GOBP_FATTY_ACID_BETA_OXIDATION	59	Down	-2.37304	7311	-2.3725	0.017668	0.133749	GOBP	2655	GOBP_FATTY_ACID_BETA_OXIDATION
Y.L - Y.R	REACTOME_TCR_SIGNALING	70	Down	-2.37294	7311	-2.37241	0.0176726	0.0838134	REACTOME	10330	REACTOME_TCR_SIGNALING
Y.L - Y.R	GOBP_NEGATIVE_REGULATION_OF_PHAGOCYTOSIS	18	Up	2.37247	7311	2.37193	0.0176953	0.133749	GOBP	4476	GOBP_NEGATIVE_REGULATION_OF_PHAGOCYTOSIS
Y.L - Y.R	GOBP_POSITIVE_REGULATION_OF_CATION_CHANNEL_ACTIVITY	25	Down	-2.3724	7311	-2.37186	0.0176988	0.133749	GOBP	5320	GOBP_POSITIVE_REGULATION_OF_CATION_CHANNEL_ACTIVITY
Y.L - Y.R	REACTOME_SIGNALING_BY_RHO_GTPASES_MIRO_GTPASES_AND_RHOBTB3	384	Up	2.37059	7311	2.37005	0.0177857	0.0838134	REACTOME	10235	REACTOME_SIGNALING_BY_RHO_GTPASES_MIRO_GTPASES_AND_RHOBTB3
Y.L - Y.R	GOBP_HEPATOCYTE_GROWTH_FACTOR_RECEPTOR_SIGNALING_PATHWAY	17	Up	2.36825	7311	2.36772	0.0178981	0.134976	GOBP	2998	GOBP_HEPATOCYTE_GROWTH_FACTOR_RECEPTOR_SIGNALING_PATHWAY
Y.L - Y.R	GOBP_MUSCLE_ATROPHY	11	Down	-2.36637	7311	-2.36584	0.0179893	0.135231	GOBP	3891	GOBP_MUSCLE_ATROPHY
Y.L - Y.R	GOBP_DEFENSE_RESPONSE_TO_VIRUS	151	Up	2.36545	7311	2.36491	0.0180343	0.135231	GOBP	2182	GOBP_DEFENSE_RESPONSE_TO_VIRUS
Y.L - Y.R	REACTOME_INTERLEUKIN_1_FAMILY_SIGNALING	79	Down	-2.36455	7311	-2.36402	0.0180779	0.0846375	REACTOME	9694	REACTOME_INTERLEUKIN_1_FAMILY_SIGNALING
Y.L - Y.R	GOBP_NEGATIVE_REGULATION_OF_CD4_POSITIVE_ALPHA_BETA_T_CELL_ACTIVATION	13	Up	2.36442	7311	2.36389	0.0180842	0.135231	GOBP	4058	GOBP_NEGATIVE_REGULATION_OF_CD4_POSITIVE_ALPHA...(04058)
Y.L - Y.R	GOBP_REGULATION_OF_INTRINSIC_APOPTOTIC_SIGNALING_PATHWAY	108	Up	2.36411	7311	2.36357	0.0180997	0.135231	GOBP	7083	GOBP_REGULATION_OF_INTRINSIC_APOPTOTIC_SIGNALING_PATHWAY
Y.L - Y.R	GOBP_CERAMIDE_METABOLIC_PROCESS	39	Up	2.36375	7311	2.36321	0.0181172	0.135231	GOBP	1940	GOBP_CERAMIDE_METABOLIC_PROCESS
Y.L - Y.R	GOBP_LUNG_EPITHELIUM_DEVELOPMENT	23	Up	2.36076	7311	2.36023	0.0182637	0.136046	GOBP	3403	GOBP_LUNG_EPITHELIUM_DEVELOPMENT
Y.L - Y.R	GOBP_RESPONSE_TO_POTASSIUM_ION	11	Down	-2.35844	7311	-2.35791	0.0183781	0.136498	GOBP	8066	GOBP_RESPONSE_TO_POTASSIUM_ION
Y.L - Y.R	GOBP_MITOCHONDRIAL_RESPIRATORY_CHAIN_COMPLEX_ASSEMBLY	104	Down	-2.35802	7311	-2.35749	0.0183991	0.136498	GOBP	3753	GOBP_MITOCHONDRIAL_RESPIRATORY_CHAIN_COMPLEX_ASSEMBLY
Y.L - Y.R	GOBP_LEUKOCYTE_DIFFERENTIATION	251	Up	2.35725	7311	2.35672	0.0184372	0.136503	GOBP	3325	GOBP_LEUKOCYTE_DIFFERENTIATION
Y.L - Y.R	CELLMARKER_Mitotic Fetal Germ Cell Fetal Gonad Human	403	Up	2.35708	7311	2.35656	0.0184453	0.0426292	CELLMARKER	674	CELLMARKER_Mitotic Fetal Germ Cell Fetal Gonad Human
Y.L - Y.R	GOBP_B_CELL_PROLIFERATION	33	Up	2.35596	7311	2.35543	0.0185011	0.136699	GOBP	1540	GOBP_B_CELL_PROLIFERATION
Y.L - Y.R	GOBP_REGULATION_OF_T_CELL_PROLIFERATION	73	Up	2.35296	7311	2.35243	0.0186511	0.137528	GOBP	7762	GOBP_REGULATION_OF_T_CELL_PROLIFERATION
Y.L - Y.R	GOBP_ERK1_AND_ERK2_CASCADE	138	Up	2.3518	7311	2.35128	0.0187091	0.137678	GOBP	2554	GOBP_ERK1_AND_ERK2_CASCADE
Y.L - Y.R	GOBP_RESPONSE_TO_ACIDIC_PH	10	Up	2.35074	7311	2.35022	0.0187625	0.137793	GOBP	7870	GOBP_RESPONSE_TO_ACIDIC_PH
Y.L - Y.R	GOBP_NEGATIVE_REGULATION_OF_CELL_MATRIX_ADHESION	18	Up	2.34786	7311	2.34734	0.0189081	0.138583	GOBP	4092	GOBP_NEGATIVE_REGULATION_OF_CELL_MATRIX_ADHESION
Y.L - Y.R	GOBP_DISRUPTION_OF_ANATOMICAL_STRUCTURE_IN_ANOTHER_ORGANISM	47	Up	2.34608	7311	2.34556	0.0189986	0.138968	GOBP	2309	GOBP_DISRUPTION_OF_ANATOMICAL_STRUCTURE_IN_ANOTHER_ORGANISM
Y.L - Y.R	GOBP_GLOMERULAR_EPITHELIUM_DEVELOPMENT	10	Up	2.34516	7311	2.34464	0.0190455	0.139032	GOBP	2819	GOBP_GLOMERULAR_EPITHELIUM_DEVELOPMENT
Y.L - Y.R	GOBP_EXOCYTOSIS	187	Up	2.34226	7311	2.34174	0.0191943	0.139839	GOBP	2625	GOBP_EXOCYTOSIS
Y.L - Y.R	GOBP_NEGATIVE_REGULATION_OF_PROTEOLYSIS_INVOLVED_IN_PROTEIN_CATABOLIC_PROCESS	48	Down	-2.34117	7311	-2.34065	0.0192501	0.139966	GOBP	4532	GOBP_NEGATIVE_REGULATION_OF_PROTEOLYSIS_INVOLVED...(04532)
Y.L - Y.R	REACTOME_RESPIRATORY_ELECTRON_TRANSPORT	121	Down	-2.34053	7311	-2.34001	0.0192831	0.0886885	REACTOME	10113	REACTOME_RESPIRATORY_ELECTRON_TRANSPORT
Y.L - Y.R	GOBP_NEURON_RECOGNITION	19	Up	2.33877	7311	2.33825	0.0193742	0.140147	GOBP	4763	GOBP_NEURON_RECOGNITION
Y.L - Y.R	GOBP_POSITIVE_REGULATION_OF_ANTIGEN_RECEPTOR_MEDIATED_SIGNALING_PATHWAY	15	Up	2.33804	7311	2.33752	0.0194119	0.140147	GOBP	5254	GOBP_POSITIVE_REGULATION_OF_ANTIGEN_RECEPTOR...(05254)
Y.L - Y.R	GOBP_REGULATION_OF_MEMBRANE_PROTEIN_ECTODOMAIN_PROTEOLYSIS	14	Up	2.33784	7311	2.33733	0.0194221	0.140147	GOBP	7188	GOBP_REGULATION_OF_MEMBRANE_PROTEIN_ECTODOMAIN_PROTEOLYSIS
Y.L - Y.R	PID_TXA2PATHWAY	37	Up	2.33751	7311	2.337	0.0194393	0.203639	PID	9146	PID_TXA2PATHWAY
Y.L - Y.R	GOBP_PLASMA_LIPOPROTEIN_PARTICLE_CLEARANCE	27	Up	2.33704	7311	2.33652	0.0194641	0.140147	GOBP	5173	GOBP_PLASMA_LIPOPROTEIN_PARTICLE_CLEARANCE
Y.L - Y.R	GOBP_NADH_DEHYDROGENASE_COMPLEX_ASSEMBLY	55	Down	-2.33698	7311	-2.33646	0.019467	0.140147	GOBP	3942	GOBP_NADH_DEHYDROGENASE_COMPLEX_ASSEMBLY
Y.L - Y.R	CELLMARKER_Fibroblast Kidney Human	15	Up	2.33689	7311	2.33637	0.0194717	0.0445068	CELLMARKER	407	CELLMARKER_Fibroblast Kidney Human
Y.L - Y.R	REACTOME_DOWNSTREAM_SIGNALING_OF_ACTIVATED_FGFR1	12	Down	-2.33523	7311	-2.33472	0.0195582	0.0886885	REACTOME	9446	REACTOME_DOWNSTREAM_SIGNALING_OF_ACTIVATED_FGFR1
Y.L - Y.R	REACTOME_DOWNSTREAM_SIGNALING_OF_ACTIVATED_FGFR2	12	Down	-2.33523	7311	-2.33472	0.0195582	0.0886885	REACTOME	9447	REACTOME_DOWNSTREAM_SIGNALING_OF_ACTIVATED_FGFR2
Y.L - Y.R	REACTOME_DOWNSTREAM_SIGNALING_OF_ACTIVATED_FGFR3	12	Down	-2.33523	7311	-2.33472	0.0195582	0.0886885	REACTOME	9448	REACTOME_DOWNSTREAM_SIGNALING_OF_ACTIVATED_FGFR3
Y.L - Y.R	REACTOME_DOWNSTREAM_SIGNALING_OF_ACTIVATED_FGFR4	12	Down	-2.33523	7311	-2.33472	0.0195582	0.0886885	REACTOME	9449	REACTOME_DOWNSTREAM_SIGNALING_OF_ACTIVATED_FGFR4
Y.L - Y.R	GOBP_AMINOACYL_TRNA_METABOLISM_INVOLVED_IN_TRANSLATIONAL_FIDELITY	12	Down	-2.33362	7311	-2.33311	0.0196425	0.140939	GOBP	1241	GOBP_AMINOACYL_TRNA_METABOLISM_INVOLVED_IN...(01241)
Y.L - Y.R	GOBP_AMYLOID_BETA_METABOLIC_PROCESS	33	Up	2.3334	7311	2.33288	0.0196542	0.140939	GOBP	1275	GOBP_AMYLOID_BETA_METABOLIC_PROCESS
Y.L - Y.R	GOBP_POSITIVE_REGULATION_OF_LYMPHOCYTE_DIFFERENTIATION	56	Up	2.32786	7311	2.32735	0.0199468	0.142757	GOBP	5662	GOBP_POSITIVE_REGULATION_OF_LYMPHOCYTE...(05662)
Y.L - Y.R	GOBP_POSITIVE_REGULATION_OF_APOPTOTIC_SIGNALING_PATHWAY	84	Up	2.32534	7311	2.32483	0.020081	0.143435	GOBP	5258	GOBP_POSITIVE_REGULATION_OF_APOPTOTIC_SIGNALING_PATHWAY
Y.L - Y.R	PID_INTEGRIN2_PATHWAY	18	Up	2.3221	7311	2.3216	0.0202547	0.203639	PID	9061	PID_INTEGRIN2_PATHWAY
Y.L - Y.R	GOBP_REGULATION_OF_PROTEIN_LOCALIZATION_TO_PLASMA_MEMBRANE	76	Up	2.32134	7311	2.32083	0.020296	0.144522	GOBP	7493	GOBP_REGULATION_OF_PROTEIN_LOCALIZATION_TO_PLASMA_MEMBRANE
Y.L - Y.R	GOBP_TRANSLATIONAL_ELONGATION	53	Down	-2.32078	7311	-2.32028	0.0203259	0.144522	GOBP	8662	GOBP_TRANSLATIONAL_ELONGATION
Y.L - Y.R	GOBP_CELL_PROJECTION_ASSEMBLY	228	Up	2.3202	7311	2.31969	0.0203574	0.144522	GOBP	1899	GOBP_CELL_PROJECTION_ASSEMBLY
Y.L - Y.R	PID_RAC1_PATHWAY	40	Up	2.31965	7311	2.31914	0.0203875	0.203639	PID	9107	PID_RAC1_PATHWAY
Y.L - Y.R	GOBP_GLIAL_CELL_PROLIFERATION	32	Up	2.31957	7311	2.31907	0.0203914	0.144522	GOBP	2814	GOBP_GLIAL_CELL_PROLIFERATION
Y.L - Y.R	GOBP_ENDOTHELIAL_CELL_DEVELOPMENT	40	Up	2.31764	7311	2.31713	0.0204964	0.144984	GOBP	2477	GOBP_ENDOTHELIAL_CELL_DEVELOPMENT
Y.L - Y.R	CELLMARKER_Homeostatic Chondrocyte Articular Cartilage Human	28	Up	2.31739	7311	2.31688	0.0205101	0.0463706	CELLMARKER	472	CELLMARKER_Homeostatic Chondrocyte Articular...(00472)
Y.L - Y.R	GOBP_MEMBRANE_LIPID_METABOLIC_PROCESS	71	Up	2.31681	7311	2.31631	0.0205414	0.145022	GOBP	3603	GOBP_MEMBRANE_LIPID_METABOLIC_PROCESS
Y.L - Y.R	GOBP_VASCULOGENESIS	40	Up	2.31501	7311	2.31451	0.0206398	0.145435	GOBP	8845	GOBP_VASCULOGENESIS
Y.L - Y.R	REACTOME_TRANSCRIPTIONAL_AND_POST_TRANSLATIONAL_REGULATION_OF_MITF_M_EXPRESSION_AND_ACTIVITY	22	Down	-2.31371	7311	-2.31321	0.0207113	0.0928938	REACTOME	10381	REACTOME_TRANSCRIPTIONAL_AND_POST_TRANSLATIONAL...(10381)
Y.L - Y.R	GOBP_LYMPHOCYTE_DIFFERENTIATION	166	Up	2.31327	7311	2.31277	0.0207351	0.145628	GOBP	3422	GOBP_LYMPHOCYTE_DIFFERENTIATION
Y.L - Y.R	REACTOME_METABOLISM_OF_RNA	487	Up	2.31313	7311	2.31262	0.0207433	0.0928938	REACTOME	9778	REACTOME_METABOLISM_OF_RNA
Y.L - Y.R	GOBP_BIOLOGICAL_PROCESS_INVOLVED_IN_SYMBIOTIC_INTERACTION	92	Up	2.31242	7311	2.31192	0.0207822	0.145628	GOBP	1473	GOBP_BIOLOGICAL_PROCESS_INVOLVED_IN_SYMBIOTIC_INTERACTION
Y.L - Y.R	GOBP_IRON_ION_TRANSPORT	27	Up	2.31223	7311	2.31173	0.0207928	0.145628	GOBP	3247	GOBP_IRON_ION_TRANSPORT
Y.L - Y.R	GOBP_RUFFLE_ORGANIZATION	40	Up	2.31161	7311	2.31111	0.0208268	0.145628	GOBP	8219	GOBP_RUFFLE_ORGANIZATION
Y.L - Y.R	GOBP_HETEROTYPIC_CELL_CELL_ADHESION	29	Up	2.31037	7311	2.30987	0.0208952	0.145827	GOBP	3003	GOBP_HETEROTYPIC_CELL_CELL_ADHESION
Y.L - Y.R	GOBP_NEGATIVE_REGULATION_OF_TORC1_SIGNALING	28	Down	-2.307	7311	-2.3065	0.0210825	0.146853	GOBP	4626	GOBP_NEGATIVE_REGULATION_OF_TORC1_SIGNALING
Y.L - Y.R	PID_S1P_S1P3_PATHWAY	19	Up	2.30512	7311	2.30462	0.0211879	0.203639	PID	9123	PID_S1P_S1P3_PATHWAY
Y.L - Y.R	CELLMARKER_Mesenchymal Stromal Cell Bone Marrow Human	20	Up	2.30408	7311	2.30358	0.0212461	0.0474908	CELLMARKER	655	CELLMARKER_Mesenchymal Stromal Cell Bone Marrow Human
Y.L - Y.R	GOBP_CELLULAR_PIGMENTATION	35	Up	2.30133	7311	2.30084	0.0214009	0.148643	GOBP	1687	GOBP_CELLULAR_PIGMENTATION
Y.L - Y.R	GOBP_MAST_CELL_ACTIVATION	27	Up	2.30098	7311	2.30048	0.0214208	0.148643	GOBP	3538	GOBP_MAST_CELL_ACTIVATION
Y.L - Y.R	CELLMARKER_Adipose-derived Stem Cell Adipose Tissue Human	18	Up	2.30025	7311	2.29975	0.0214622	0.0474908	CELLMARKER	19	CELLMARKER_Adipose-derived Stem Cell Adipose Tissue Human
Y.L - Y.R	GOBP_POSITIVE_REGULATION_OF_TYPE_I_INTERFERON_PRODUCTION	46	Up	2.29744	7311	2.29695	0.0216215	0.149751	GOBP	6070	GOBP_POSITIVE_REGULATION_OF_TYPE_I_INTERFERON_PRODUCTION
Y.L - Y.R	GOBP_TORC2_SIGNALING	16	Down	-2.29585	7311	-2.29536	0.0217124	0.150096	GOBP	8627	GOBP_TORC2_SIGNALING
Y.L - Y.R	GOBP_ORGANELLE_DISASSEMBLY	53	Down	-2.29371	7311	-2.29322	0.0218352	0.150659	GOBP	4955	GOBP_ORGANELLE_DISASSEMBLY
Y.L - Y.R	GOBP_VASOCONSTRICTION	36	Up	2.29298	7311	2.29249	0.0218773	0.150664	GOBP	8847	GOBP_VASOCONSTRICTION
Y.L - Y.R	GOBP_ODONTOGENESIS	36	Up	2.2876	7311	2.28711	0.0221891	0.152524	GOBP	4920	GOBP_ODONTOGENESIS
Y.L - Y.R	REACTOME_ENDOSOMAL_SORTING_COMPLEX_REQUIRED_FOR_TRANSPORT_ESCRT	26	Down	-2.28657	7311	-2.28608	0.0222494	0.0990234	REACTOME	9468	REACTOME_ENDOSOMAL_SORTING_COMPLEX_REQUIRED_FOR...(09468)
Y.L - Y.R	GOBP_NEGATIVE_REGULATION_OF_INTRACELLULAR_STEROID_HORMONE_RECEPTOR_SIGNALING_PATHWAY	24	Up	2.28606	7311	2.28558	0.022279	0.152854	GOBP	4299	GOBP_NEGATIVE_REGULATION_OF_INTRACELLULAR_STEROID...(04299)
Y.L - Y.R	CELLMARKER_Stem Cell Breast Human	15	Up	2.28156	7311	2.28108	0.0225438	0.0493591	CELLMARKER	998	CELLMARKER_Stem Cell Breast Human
Y.L - Y.R	GOBP_CHONDROCYTE_PROLIFERATION	12	Up	2.27966	7311	2.27918	0.0226564	0.154902	GOBP	1998	GOBP_CHONDROCYTE_PROLIFERATION
Y.L - Y.R	GOBP_PHAGOCYTOSIS_RECOGNITION	14	Up	2.27916	7311	2.27867	0.0226864	0.154902	GOBP	5095	GOBP_PHAGOCYTOSIS_RECOGNITION
Y.L - Y.R	GOBP_PROTEIN_REFOLDING	24	Up	2.27885	7311	2.27837	0.0227048	0.154902	GOBP	6366	GOBP_PROTEIN_REFOLDING
Y.L - Y.R	REACTOME_INTEGRIN_SIGNALING	23	Up	2.27753	7311	2.27705	0.0227833	0.100778	REACTOME	9682	REACTOME_INTEGRIN_SIGNALING
Y.L - Y.R	CELLMARKER_Granulocyte-monocyte Progenitor Umbilical Cord Blood Human	51	Up	2.27412	7311	2.27364	0.0229878	0.0498068	CELLMARKER	454	CELLMARKER_Granulocyte-monocyte Progenitor...(00454)
Y.L - Y.R	GOBP_EPITHELIAL_CELL_APOPTOTIC_PROCESS	50	Up	2.27332	7311	2.27284	0.023036	0.156868	GOBP	2519	GOBP_EPITHELIAL_CELL_APOPTOTIC_PROCESS
Y.L - Y.R	GOBP_NEUROINFLAMMATORY_RESPONSE	32	Up	2.27227	7311	2.2718	0.0230989	0.156972	GOBP	4732	GOBP_NEUROINFLAMMATORY_RESPONSE
Y.L - Y.R	GOBP_B_CELL_APOPTOTIC_PROCESS	12	Up	2.27164	7311	2.27116	0.0231373	0.156972	GOBP	1534	GOBP_B_CELL_APOPTOTIC_PROCESS
Y.L - Y.R	GOBP_SKELETAL_MUSCLE_ADAPTATION	20	Down	-2.26676	7311	-2.26628	0.0234343	0.158692	GOBP	8309	GOBP_SKELETAL_MUSCLE_ADAPTATION
Y.L - Y.R	GOBP_POSITIVE_REGULATION_OF_PROTEASOMAL_UBIQUITIN_DEPENDENT_PROTEIN_CATABOLIC_PROCESS	47	Down	-2.26421	7311	-2.26374	0.0235901	0.159211	GOBP	5863	GOBP_POSITIVE_REGULATION_OF_PROTEASOMAL_UBIQUITIN...(05863)
Y.L - Y.R	GOBP_PEPTIDYL_TYROSINE_MODIFICATION	114	Up	2.26221	7311	2.26173	0.0237138	0.159211	GOBP	5076	GOBP_PEPTIDYL_TYROSINE_MODIFICATION
Y.L - Y.R	GOBP_EPITHELIAL_TO_MESENCHYMAL_TRANSITION	73	Up	2.26185	7311	2.26138	0.0237357	0.159211	GOBP	2538	GOBP_EPITHELIAL_TO_MESENCHYMAL_TRANSITION
Y.L - Y.R	GOBP_POSITIVE_REGULATION_OF_EXECUTION_PHASE_OF_APOPTOSIS	13	Up	2.26113	7311	2.26066	0.0237805	0.159211	GOBP	5484	GOBP_POSITIVE_REGULATION_OF_EXECUTION_PHASE_OF_APOPTOSIS
Y.L - Y.R	GOBP_POSITIVE_REGULATION_OF_PATTERN_RECOGNITION_RECEPTOR_SIGNALING_PATHWAY	41	Up	2.26095	7311	2.26048	0.0237915	0.159211	GOBP	5826	GOBP_POSITIVE_REGULATION_OF_PATTERN_RECOGNITION...(05826)
Y.L - Y.R	GOBP_PROTEIN_LOCALIZATION_TO_PHAGOPHORE_ASSEMBLY_SITE	13	Down	-2.26093	7311	-2.26046	0.023793	0.159211	GOBP	6334	GOBP_PROTEIN_LOCALIZATION_TO_PHAGOPHORE_ASSEMBLY_SITE
Y.L - Y.R	GOBP_POSITIVE_REGULATION_OF_GLUCOSE_METABOLIC_PROCESS	34	Down	-2.26055	7311	-2.26008	0.0238162	0.159211	GOBP	5534	GOBP_POSITIVE_REGULATION_OF_GLUCOSE_METABOLIC_PROCESS
Y.L - Y.R	GOBP_REGULATION_OF_TORC2_SIGNALING	10	Down	-2.25818	7311	-2.25771	0.0239637	0.159904	GOBP	7706	GOBP_REGULATION_OF_TORC2_SIGNALING
Y.L - Y.R	REACTOME_SIGNALING_BY_TYPE_1_INSULIN_LIKE_GROWTH_FACTOR_1_RECEPTOR_IGF1R	19	Down	-2.25722	7311	-2.25675	0.0240237	0.105616	REACTOME	10242	REACTOME_SIGNALING_BY_TYPE_1_INSULIN_LIKE_GROWTH...(10242)
Y.L - Y.R	GOBP_NEGATIVE_REGULATION_OF_RECEPTOR_SIGNALING_PATHWAY_VIA_STAT	10	Up	2.25574	7311	2.25527	0.0241163	0.160629	GOBP	4540	GOBP_NEGATIVE_REGULATION_OF_RECEPTOR_SIGNALING...(04540)
Y.L - Y.R	GOBP_REGULATION_OF_PROTEIN_POLYMERIZATION	140	Up	2.25423	7311	2.25376	0.024211	0.160966	GOBP	7500	GOBP_REGULATION_OF_PROTEIN_POLYMERIZATION
Y.L - Y.R	GOBP_ACTIVATION_OF_INNATE_IMMUNE_RESPONSE	169	Up	2.25098	7311	2.25052	0.0244162	0.161678	GOBP	1145	GOBP_ACTIVATION_OF_INNATE_IMMUNE_RESPONSE
Y.L - Y.R	GOBP_LACTATE_METABOLIC_PROCESS	16	Down	-2.25057	7311	-2.2501	0.0244423	0.161678	GOBP	3286	GOBP_LACTATE_METABOLIC_PROCESS
Y.L - Y.R	GOBP_REGULATION_OF_INTRINSIC_APOPTOTIC_SIGNALING_PATHWAY_BY_P53_CLASS_MEDIATOR	16	Up	2.25043	7311	2.24997	0.024451	0.161678	GOBP	7084	GOBP_REGULATION_OF_INTRINSIC_APOPTOTIC_SIGNALING...(07084)
Y.L - Y.R	REACTOME_MAJOR_PATHWAY_OF_RRNA_PROCESSING_IN_THE_NUCLEOLUS_AND_CYTOSOL	143	Up	2.24971	7311	2.24924	0.0244973	0.107046	REACTOME	9753	REACTOME_MAJOR_PATHWAY_OF_RRNA_PROCESSING_IN_THE...(09753)
Y.L - Y.R	GOBP_ENDOMEMBRANE_SYSTEM_ORGANIZATION	366	Up	2.24526	7311	2.2448	0.0247813	0.163401	GOBP	2455	GOBP_ENDOMEMBRANE_SYSTEM_ORGANIZATION
Y.L - Y.R	GOBP_RESPONSE_TO_DSRNA	32	Up	2.24465	7311	2.24418	0.0248207	0.163401	GOBP	7924	GOBP_RESPONSE_TO_DSRNA
Y.L - Y.R	GOBP_REGULATION_OF_T_CELL_MEDIATED_IMMUNITY	40	Up	2.24405	7311	2.24358	0.0248591	0.163401	GOBP	7760	GOBP_REGULATION_OF_T_CELL_MEDIATED_IMMUNITY
Y.L - Y.R	GOBP_POSITIVE_REGULATION_OF_POST_TRANSLATIONAL_PROTEIN_MODIFICATION	74	Down	-2.24356	7311	-2.2431	0.0248907	0.163401	GOBP	5854	GOBP_POSITIVE_REGULATION_OF_POST_TRANSLATIONAL...(05854)
Y.L - Y.R	GOBP_ADENYLATE_CYCLASE_INHIBITING_G_PROTEIN_COUPLED_RECEPTOR_SIGNALING_PATHWAY	16	Up	2.24201	7311	2.24155	0.0249904	0.163761	GOBP	1179	GOBP_ADENYLATE_CYCLASE_INHIBITING_G_PROTEIN...(01179)
Y.L - Y.R	GOBP_MAST_CELL_ACTIVATION_INVOLVED_IN_IMMUNE_RESPONSE	22	Up	2.24115	7311	2.24069	0.025046	0.163831	GOBP	3539	GOBP_MAST_CELL_ACTIVATION_INVOLVED_IN_IMMUNE_RESPONSE
Y.L - Y.R	GOBP_MRNA_SPLICE_SITE_RECOGNITION	21	Up	2.23294	7311	2.23249	0.0255828	0.167044	GOBP	3869	GOBP_MRNA_SPLICE_SITE_RECOGNITION
Y.L - Y.R	GOBP_REGULATION_OF_PLASMINOGEN_ACTIVATION	12	Up	2.23222	7311	2.23177	0.0256305	0.167055	GOBP	7413	GOBP_REGULATION_OF_PLASMINOGEN_ACTIVATION
Y.L - Y.R	GOBP_REGULATION_OF_GLUCOSE_METABOLIC_PROCESS	62	Down	-2.231	7311	-2.23055	0.0257111	0.167055	GOBP	6981	GOBP_REGULATION_OF_GLUCOSE_METABOLIC_PROCESS
Y.L - Y.R	GOBP_REGULATION_OF_MICROTUBULE_DEPOLYMERIZATION	19	Down	-2.23084	7311	-2.23038	0.0257219	0.167055	GOBP	7209	GOBP_REGULATION_OF_MICROTUBULE_DEPOLYMERIZATION
Y.L - Y.R	GOBP_GLUCAN_METABOLIC_PROCESS	64	Down	-2.22986	7311	-2.2294	0.0257873	0.167182	GOBP	2828	GOBP_GLUCAN_METABOLIC_PROCESS
Y.L - Y.R	CELLMARKER_Mesenchymal Stem Cell Bone Marrow Human	15	Up	2.22735	7311	2.2269	0.025954	0.0553815	CELLMARKER	635	CELLMARKER_Mesenchymal Stem Cell Bone Marrow Human
Y.L - Y.R	GOBP_NEGATIVE_REGULATION_OF_VIRAL_PROCESS	42	Up	2.22662	7311	2.22616	0.0260033	0.168284	GOBP	4690	GOBP_NEGATIVE_REGULATION_OF_VIRAL_PROCESS
Y.L - Y.R	CELLMARKER_Cancer Cell Breast Human	26	Up	2.22527	7311	2.22482	0.0260932	0.0553815	CELLMARKER	131	CELLMARKER_Cancer Cell Breast Human
Y.L - Y.R	CELLMARKER_Gonadal Endothelial Cell Fetal Gonad Human	242	Up	2.22081	7311	2.22036	0.026394	0.0554542	CELLMARKER	450	CELLMARKER_Gonadal Endothelial Cell Fetal Gonad Human
Y.L - Y.R	GOBP_CELLULAR_RESPIRATION	185	Down	-2.22059	7311	-2.22014	0.0264092	0.170315	GOBP	1689	GOBP_CELLULAR_RESPIRATION
Y.L - Y.R	GOBP_ALPHA_AMINO_ACID_METABOLIC_PROCESS	123	Down	-2.22057	7311	-2.22012	0.0264104	0.170315	GOBP	1221	GOBP_ALPHA_AMINO_ACID_METABOLIC_PROCESS
Y.L - Y.R	GOBP_REGULATION_OF_MONONUCLEAR_CELL_MIGRATION	72	Up	2.21936	7311	2.21891	0.0264927	0.170544	GOBP	7252	GOBP_REGULATION_OF_MONONUCLEAR_CELL_MIGRATION
Y.L - Y.R	GOBP_DNA_METHYLATION_DEPENDENT_CONSTITUTIVE_HETEROCHROMATIN_FORMATION	11	Up	2.2163	7311	2.21585	0.0267017	0.171434	GOBP	2325	GOBP_DNA_METHYLATION_DEPENDENT_CONSTITUTIVE...(02325)
Y.L - Y.R	GOBP_NEGATIVE_REGULATION_OF_MAP_KINASE_ACTIVITY	25	Up	2.21596	7311	2.21551	0.026725	0.171434	GOBP	4358	GOBP_NEGATIVE_REGULATION_OF_MAP_KINASE_ACTIVITY
Y.L - Y.R	GOBP_B_CELL_HOMEOSTASIS	20	Up	2.21406	7311	2.21361	0.0268553	0.171968	GOBP	1537	GOBP_B_CELL_HOMEOSTASIS
Y.L - Y.R	GOBP_AEROBIC_RESPIRATION	156	Down	-2.21246	7311	-2.21201	0.0269659	0.172374	GOBP	1198	GOBP_AEROBIC_RESPIRATION
Y.L - Y.R	GOBP_POSITIVE_REGULATION_OF_LEUKOCYTE_PROLIFERATION	62	Up	2.20927	7311	2.20883	0.0271866	0.173481	GOBP	5640	GOBP_POSITIVE_REGULATION_OF_LEUKOCYTE_PROLIFERATION
Y.L - Y.R	GOBP_REGULATION_OF_VASCULOGENESIS	10	Up	2.20633	7311	2.20589	0.0273916	0.174484	GOBP	7787	GOBP_REGULATION_OF_VASCULOGENESIS
Y.L - Y.R	GOBP_REGULATION_OF_NATURAL_KILLER_CELL_MEDIATED_IMMUNITY	20	Up	2.20178	7311	2.20134	0.027712	0.175922	GOBP	7292	GOBP_REGULATION_OF_NATURAL_KILLER_CELL_MEDIATED_IMMUNITY
Y.L - Y.R	GOBP_FRUCTOSE_1_6_BISPHOSPHATE_METABOLIC_PROCESS	10	Down	-2.20175	7311	-2.20131	0.0277138	0.175922	GOBP	2739	GOBP_FRUCTOSE_1_6_BISPHOSPHATE_METABOLIC_PROCESS
Y.L - Y.R	GOBP_POSITIVE_REGULATION_OF_ALPHA_BETA_T_CELL_DIFFERENTIATION	18	Up	2.19624	7311	2.1958	0.028106	0.178103	GOBP	5242	GOBP_POSITIVE_REGULATION_OF_ALPHA_BETA_T_CELL...(05242)
Y.L - Y.R	REACTOME_INSERTION_OF_TAIL_ANCHORED_PROTEINS_INTO_THE_ENDOPLASMIC_RETICULUM_MEMBRANE	11	Up	2.19613	7311	2.19569	0.028114	0.122109	REACTOME	9676	REACTOME_INSERTION_OF_TAIL_ANCHORED_PROTEINS_INTO...(09676)
Y.L - Y.R	GOBP_RIBOSOMAL_LARGE_SUBUNIT_BIOGENESIS	45	Down	-2.19519	7311	-2.19475	0.0281816	0.178272	GOBP	8176	GOBP_RIBOSOMAL_LARGE_SUBUNIT_BIOGENESIS
Y.L - Y.R	GOBP_REGULATION_OF_EXOSOMAL_SECRETION	12	Down	-2.19338	7311	-2.19294	0.0283114	0.178313	GOBP	6925	GOBP_REGULATION_OF_EXOSOMAL_SECRETION
Y.L - Y.R	GOBP_MITOCHONDRIAL_ELECTRON_TRANSPORT_NADH_TO_UBIQUINONE	24	Down	-2.19316	7311	-2.19272	0.0283276	0.178313	GOBP	3737	GOBP_MITOCHONDRIAL_ELECTRON_TRANSPORT_NADH_TO_UBIQUINONE
Y.L - Y.R	GOBP_ENDOPLASMIC_RETICULUM_TUBULAR_NETWORK_ORGANIZATION	17	Up	2.19283	7311	2.19239	0.0283513	0.178313	GOBP	2467	GOBP_ENDOPLASMIC_RETICULUM_TUBULAR_NETWORK_ORGANIZATION
Y.L - Y.R	GOBP_MACROPHAGE_CYTOKINE_PRODUCTION	32	Up	2.19238	7311	2.19194	0.0283836	0.178313	GOBP	3477	GOBP_MACROPHAGE_CYTOKINE_PRODUCTION
Y.L - Y.R	REACTOME_CASPASE_MEDIATED_CLEAVAGE_OF_CYTOSKELETAL_PROTEINS	12	Up	2.19075	7311	2.19031	0.0285015	0.123051	REACTOME	9302	REACTOME_CASPASE_MEDIATED_CLEAVAGE_OF_CYTOSKELETAL_PROTEINS
Y.L - Y.R	GOBP_MONOSACCHARIDE_BIOSYNTHETIC_PROCESS	63	Down	-2.19033	7311	-2.1899	0.0285317	0.178919	GOBP	3838	GOBP_MONOSACCHARIDE_BIOSYNTHETIC_PROCESS
Y.L - Y.R	GOBP_PROTEIN_ACYLATION	42	Down	-2.18969	7311	-2.18926	0.028578	0.178919	GOBP	6222	GOBP_PROTEIN_ACYLATION
Y.L - Y.R	GOBP_NEGATIVE_REGULATION_OF_HEMOPOIESIS	42	Up	2.18788	7311	2.18745	0.0287096	0.179142	GOBP	4251	GOBP_NEGATIVE_REGULATION_OF_HEMOPOIESIS
Y.L - Y.R	REACTOME_MET_ACTIVATES_PTK2_SIGNALING	12	Up	2.18748	7311	2.18704	0.0287392	0.123339	REACTOME	9787	REACTOME_MET_ACTIVATES_PTK2_SIGNALING
Y.L - Y.R	GOBP_VESICLE_DOCKING_INVOLVED_IN_EXOCYTOSIS	27	Up	2.18732	7311	2.18689	0.0287507	0.179142	GOBP	8876	GOBP_VESICLE_DOCKING_INVOLVED_IN_EXOCYTOSIS
Y.L - Y.R	GOBP_REGULATION_OF_EXOCYTOSIS	100	Up	2.18648	7311	2.18604	0.0288124	0.179142	GOBP	6924	GOBP_REGULATION_OF_EXOCYTOSIS
Y.L - Y.R	GOBP_POSITIVE_REGULATION_OF_TRANSPORTER_ACTIVITY	45	Down	-2.18607	7311	-2.18563	0.0288424	0.179142	GOBP	6054	GOBP_POSITIVE_REGULATION_OF_TRANSPORTER_ACTIVITY
Y.L - Y.R	GOBP_EAR_MORPHOGENESIS	37	Up	2.18584	7311	2.18541	0.028859	0.179142	GOBP	2384	GOBP_EAR_MORPHOGENESIS
Y.L - Y.R	GOBP_REGULATION_OF_GLIAL_CELL_PROLIFERATION	20	Up	2.18383	7311	2.1834	0.0290065	0.179721	GOBP	6973	GOBP_REGULATION_OF_GLIAL_CELL_PROLIFERATION
Y.L - Y.R	GOBP_NEGATIVE_REGULATION_OF_EXOCYTOSIS	20	Up	2.18323	7311	2.1828	0.0290509	0.179721	GOBP	4199	GOBP_NEGATIVE_REGULATION_OF_EXOCYTOSIS
Y.L - Y.R	REACTOME_IRON_UPTAKE_AND_TRANSPORT	32	Up	2.18275	7311	2.18232	0.0290856	0.124087	REACTOME	9726	REACTOME_IRON_UPTAKE_AND_TRANSPORT
Y.L - Y.R	PID_ARF6_PATHWAY	18	Up	2.18129	7311	2.18086	0.0291937	0.263731	PID	8968	PID_ARF6_PATHWAY
Y.L - Y.R	GOBP_REGULATION_OF_MODIFICATION_OF_POSTSYNAPTIC_ACTIN_CYTOSKELETON	10	Up	2.18061	7311	2.18018	0.0292442	0.180209	GOBP	7241	GOBP_REGULATION_OF_MODIFICATION_OF_POSTSYNAPTIC...(07241)
Y.L - Y.R	REACTOME_SIGNALING_BY_RECEPTOR_TYROSINE_KINASES	247	Up	2.18017	7311	2.17974	0.0292766	0.124167	REACTOME	10233	REACTOME_SIGNALING_BY_RECEPTOR_TYROSINE_KINASES
Y.L - Y.R	GOBP_REGULATION_OF_GLUCONEOGENESIS	29	Down	-2.17999	7311	-2.17957	0.0292896	0.180209	GOBP	6980	GOBP_REGULATION_OF_GLUCONEOGENESIS
Y.L - Y.R	GOBP_REGULATION_OF_CELL_PROJECTION_ORGANIZATION	356	Up	2.17985	7311	2.17942	0.0293004	0.180209	GOBP	6764	GOBP_REGULATION_OF_CELL_PROJECTION_ORGANIZATION
Y.L - Y.R	GOBP_NEGATIVE_REGULATION_OF_CELL_SUBSTRATE_JUNCTION_ORGANIZATION	12	Up	2.17931	7311	2.17888	0.0293403	0.180209	GOBP	4100	GOBP_NEGATIVE_REGULATION_OF_CELL_SUBSTRATE...(04100)
Y.L - Y.R	GOBP_NEGATIVE_REGULATION_OF_MICROTUBULE_POLYMERIZATION_OR_DEPOLYMERIZATION	26	Down	-2.17871	7311	-2.17828	0.0293853	0.180209	GOBP	4376	GOBP_NEGATIVE_REGULATION_OF_MICROTUBULE...(04376)
Y.L - Y.R	GOBP_REGULATION_OF_CARBOHYDRATE_CATABOLIC_PROCESS	55	Down	-2.17816	7311	-2.17773	0.0294259	0.180209	GOBP	6683	GOBP_REGULATION_OF_CARBOHYDRATE_CATABOLIC_PROCESS
Y.L - Y.R	GOBP_MICROTUBULE_ANCHORING	15	Down	-2.17693	7311	-2.17651	0.0295175	0.180216	GOBP	3693	GOBP_MICROTUBULE_ANCHORING
Y.L - Y.R	GOBP_MATURE_B_CELL_DIFFERENTIATION	15	Up	2.17631	7311	2.17588	0.0295641	0.180216	GOBP	3558	GOBP_MATURE_B_CELL_DIFFERENTIATION
Y.L - Y.R	GOBP_NEGATIVE_REGULATION_OF_PROTEASOMAL_UBIQUITIN_DEPENDENT_PROTEIN_CATABOLIC_PROCESS	29	Down	-2.17562	7311	-2.17519	0.0296159	0.180216	GOBP	4499	GOBP_NEGATIVE_REGULATION_OF_PROTEASOMAL_UBIQUITIN...(04499)
Y.L - Y.R	GOBP_REGULATION_OF_MEMBRANE_INVAGINATION	10	Up	2.1755	7311	2.17508	0.0296245	0.180216	GOBP	7183	GOBP_REGULATION_OF_MEMBRANE_INVAGINATION
Y.L - Y.R	REACTOME_HEMOSTASIS	349	Up	2.17508	7311	2.17466	0.0296558	0.12504	REACTOME	9640	REACTOME_HEMOSTASIS
Y.L - Y.R	GOBP_REGULATION_OF_ANATOMICAL_STRUCTURE_MORPHOGENESIS	428	Up	2.17361	7311	2.17318	0.0297664	0.180778	GOBP	6584	GOBP_REGULATION_OF_ANATOMICAL_STRUCTURE_MORPHOGENESIS
Y.L - Y.R	GOBP_PROTEIN_DEUBIQUITINATION	48	Down	-2.1702	7311	-2.16978	0.0300236	0.182037	GOBP	6246	GOBP_PROTEIN_DEUBIQUITINATION
Y.L - Y.R	GOBP_AMYLOID_PRECURSOR_PROTEIN_METABOLIC_PROCESS	39	Up	2.16882	7311	2.1684	0.0301286	0.18237	GOBP	1279	GOBP_AMYLOID_PRECURSOR_PROTEIN_METABOLIC_PROCESS
Y.L - Y.R	CELLMARKER_Astrocyte Embryonic Prefrontal Cortex Human	173	Up	2.16592	7311	2.1655	0.0303495	0.0627955	CELLMARKER	32	CELLMARKER_Astrocyte Embryonic Prefrontal Cortex Human
Y.L - Y.R	CELLMARKER_Endothelial Stem Cell Blood Vessel Human	10	Up	2.16406	7311	2.16364	0.0304921	0.0627955	CELLMARKER	328	CELLMARKER_Endothelial Stem Cell Blood Vessel Human
Y.L - Y.R	GOBP_POSITIVE_REGULATION_OF_B_CELL_PROLIFERATION	16	Up	2.16365	7311	2.16323	0.0305238	0.184457	GOBP	5293	GOBP_POSITIVE_REGULATION_OF_B_CELL_PROLIFERATION
Y.L - Y.R	PID_E2F_PATHWAY	33	Up	2.16343	7311	2.16301	0.0305408	0.263731	PID	9000	PID_E2F_PATHWAY
Y.L - Y.R	GOBP_PROTEIN_AUTOUBIQUITINATION	35	Down	-2.16207	7311	-2.16165	0.0306449	0.184798	GOBP	6225	GOBP_PROTEIN_AUTOUBIQUITINATION
Y.L - Y.R	GOBP_POSITIVE_REGULATION_OF_CHEMOTAXIS	65	Up	2.16131	7311	2.16089	0.0307039	0.184798	GOBP	5377	GOBP_POSITIVE_REGULATION_OF_CHEMOTAXIS
Y.L - Y.R	GOBP_NEGATIVE_REGULATION_OF_IMMUNE_SYSTEM_PROCESS	239	Up	2.16008	7311	2.15966	0.0307991	0.184798	GOBP	4270	GOBP_NEGATIVE_REGULATION_OF_IMMUNE_SYSTEM_PROCESS
Y.L - Y.R	GOBP_RHO_PROTEIN_SIGNAL_TRANSDUCTION	78	Up	2.15906	7311	2.15864	0.0308779	0.184798	GOBP	8160	GOBP_RHO_PROTEIN_SIGNAL_TRANSDUCTION
Y.L - Y.R	GOBP_LEUKOCYTE_ADHESION_TO_VASCULAR_ENDOTHELIAL_CELL	23	Up	2.15905	7311	2.15863	0.0308786	0.184798	GOBP	3318	GOBP_LEUKOCYTE_ADHESION_TO_VASCULAR_ENDOTHELIAL_CELL
Y.L - Y.R	GOBP_REGULATION_OF_MACROPHAGE_ACTIVATION	21	Up	2.15898	7311	2.15856	0.030884	0.184798	GOBP	7152	GOBP_REGULATION_OF_MACROPHAGE_ACTIVATION
Y.L - Y.R	REACTOME_FORMATION_OF_INCISION_COMPLEX_IN_GG_NER	25	Down	-2.1578	7311	-2.15738	0.0309762	0.129848	REACTOME	9532	REACTOME_FORMATION_OF_INCISION_COMPLEX_IN_GG_NER
Y.L - Y.R	GOBP_MONOSACCHARIDE_CATABOLIC_PROCESS	37	Down	-2.15675	7311	-2.15634	0.0310573	0.18546	GOBP	3839	GOBP_MONOSACCHARIDE_CATABOLIC_PROCESS
Y.L - Y.R	GOBP_REGULATION_OF_ENDOTHELIAL_CELL_MIGRATION	97	Up	2.15625	7311	2.15584	0.0310964	0.18546	GOBP	6894	GOBP_REGULATION_OF_ENDOTHELIAL_CELL_MIGRATION
Y.L - Y.R	GOBP_ANTIVIRAL_INNATE_IMMUNE_RESPONSE	36	Up	2.1542	7311	2.15379	0.0312567	0.185715	GOBP	1331	GOBP_ANTIVIRAL_INNATE_IMMUNE_RESPONSE
Y.L - Y.R	GOBP_SYMBIONT_ENTRY_INTO_HOST	40	Up	2.15411	7311	2.15369	0.0312644	0.185715	GOBP	8500	GOBP_SYMBIONT_ENTRY_INTO_HOST
Y.L - Y.R	GOBP_BONE_TRABECULA_MORPHOGENESIS	10	Up	2.15376	7311	2.15334	0.0312917	0.185715	GOBP	1502	GOBP_BONE_TRABECULA_MORPHOGENESIS
Y.L - Y.R	GOBP_REGULATION_OF_LAMELLIPODIUM_ASSEMBLY	29	Up	2.15103	7311	2.15062	0.0315064	0.186307	GOBP	7106	GOBP_REGULATION_OF_LAMELLIPODIUM_ASSEMBLY
Y.L - Y.R	GOBP_ACUTE_INFLAMMATORY_RESPONSE	52	Up	2.15087	7311	2.15046	0.0315192	0.186307	GOBP	1158	GOBP_ACUTE_INFLAMMATORY_RESPONSE
Y.L - Y.R	GOBP_ENDODERM_DEVELOPMENT	36	Up	2.15055	7311	2.15014	0.0315445	0.186307	GOBP	2452	GOBP_ENDODERM_DEVELOPMENT
Y.L - Y.R	REACTOME_VXPX_CARGO_TARGETING_TO_CILIUM	12	Up	2.14994	7311	2.14953	0.0315924	0.131665	REACTOME	10452	REACTOME_VXPX_CARGO_TARGETING_TO_CILIUM
Y.L - Y.R	GOBP_AMINO_SUGAR_CATABOLIC_PROCESS	11	Up	2.14986	7311	2.14944	0.0315993	0.186329	GOBP	1259	GOBP_AMINO_SUGAR_CATABOLIC_PROCESS
Y.L - Y.R	CELLMARKER_Endothelial Cell Undefined Human	29	Up	2.14769	7311	2.14728	0.0317711	0.0647882	CELLMARKER	324	CELLMARKER_Endothelial Cell Undefined Human
Y.L - Y.R	GOBP_BARBED_END_ACTIN_FILAMENT_CAPPING	20	Up	2.14662	7311	2.1462	0.0318567	0.187331	GOBP	1443	GOBP_BARBED_END_ACTIN_FILAMENT_CAPPING
Y.L - Y.R	GOBP_POSITIVE_REGULATION_OF_MACROPHAGE_MIGRATION	13	Up	2.1452	7311	2.14479	0.0319693	0.187331	GOBP	5673	GOBP_POSITIVE_REGULATION_OF_MACROPHAGE_MIGRATION
Y.L - Y.R	GOBP_WATER_SOLUBLE_VITAMIN_METABOLIC_PROCESS	38	Down	-2.14517	7311	-2.14476	0.031972	0.187331	GOBP	8932	GOBP_WATER_SOLUBLE_VITAMIN_METABOLIC_PROCESS
Y.L - Y.R	GOBP_NEGATIVE_REGULATION_OF_NEURON_PROJECTION_DEVELOPMENT	67	Up	2.14514	7311	2.14473	0.0319746	0.187331	GOBP	4427	GOBP_NEGATIVE_REGULATION_OF_NEURON_PROJECTION_DEVELOPMENT
Y.L - Y.R	GOBP_POSITIVE_REGULATION_OF_AMYLOID_PRECURSOR_PROTEIN_CATABOLIC_PROCESS	15	Up	2.14219	7311	2.14178	0.0322113	0.18832	GOBP	5250	GOBP_POSITIVE_REGULATION_OF_AMYLOID_PRECURSOR...(05250)
Y.L - Y.R	GOBP_WOUND_HEALING_SPREADING_OF_EPIDERMAL_CELLS	13	Up	2.14175	7311	2.14134	0.0322467	0.18832	GOBP	8940	GOBP_WOUND_HEALING_SPREADING_OF_EPIDERMAL_CELLS
Y.L - Y.R	REACTOME_MET_PROMOTES_CELL_MOTILITY	22	Up	2.14083	7311	2.14042	0.0323209	0.133824	REACTOME	9792	REACTOME_MET_PROMOTES_CELL_MOTILITY
Y.L - Y.R	GOBP_REGULATION_OF_DOUBLE_STRAND_BREAK_REPAIR_VIA_NONHOMOLOGOUS_END_JOINING	10	Up	2.13916	7311	2.13875	0.0324559	0.188981	GOBP	6873	GOBP_REGULATION_OF_DOUBLE_STRAND_BREAK_REPAIR_VIA...(06873)
Y.L - Y.R	GOBP_PROSTANOID_METABOLIC_PROCESS	39	Up	2.13907	7311	2.13866	0.0324632	0.188981	GOBP	6206	GOBP_PROSTANOID_METABOLIC_PROCESS
Y.L - Y.R	REACTOME_SIGNALING_BY_VEGF	77	Up	2.13863	7311	2.13822	0.0324989	0.133824	REACTOME	10243	REACTOME_SIGNALING_BY_VEGF
Y.L - Y.R	GOBP_NEGATIVE_REGULATION_OF_LYMPHOCYTE_DIFFERENTIATION	20	Up	2.13766	7311	2.13725	0.0325774	0.189343	GOBP	4345	GOBP_NEGATIVE_REGULATION_OF_LYMPHOCYTE...(04345)
Y.L - Y.R	REACTOME_RHOQ_GTPASE_CYCLE	40	Up	2.13656	7311	2.13615	0.0326673	0.133824	REACTOME	10131	REACTOME_RHOQ_GTPASE_CYCLE
Y.L - Y.R	GOBP_ESTABLISHMENT_OR_MAINTENANCE_OF_CELL_POLARITY	111	Up	2.13555	7311	2.13515	0.0327491	0.190038	GOBP	2602	GOBP_ESTABLISHMENT_OR_MAINTENANCE_OF_CELL_POLARITY
Y.L - Y.R	GOBP_PYRIMIDINE_NUCLEOTIDE_BIOSYNTHETIC_PROCESS	23	Up	2.13261	7311	2.1322	0.03299	0.190863	GOBP	6484	GOBP_PYRIMIDINE_NUCLEOTIDE_BIOSYNTHETIC_PROCESS
Y.L - Y.R	GOBP_CELL_SUBSTRATE_JUNCTION_ORGANIZATION	71	Up	2.13221	7311	2.1318	0.0330229	0.190863	GOBP	1914	GOBP_CELL_SUBSTRATE_JUNCTION_ORGANIZATION
Y.L - Y.R	GOBP_HEPATOCYTE_APOPTOTIC_PROCESS	16	Up	2.1319	7311	2.1315	0.0330481	0.190863	GOBP	2996	GOBP_HEPATOCYTE_APOPTOTIC_PROCESS
Y.L - Y.R	GOBP_PIGMENTATION	51	Up	2.13027	7311	2.12986	0.0331829	0.191244	GOBP	5155	GOBP_PIGMENTATION
Y.L - Y.R	GOBP_REGULATION_OF_RESPONSE_TO_CYTOKINE_STIMULUS	85	Up	2.12983	7311	2.12943	0.0332189	0.191244	GOBP	7545	GOBP_REGULATION_OF_RESPONSE_TO_CYTOKINE_STIMULUS
Y.L - Y.R	GOBP_REGULATION_OF_PEPTIDYL_TYROSINE_PHOSPHORYLATION	96	Up	2.12882	7311	2.12841	0.0333027	0.191425	GOBP	7385	GOBP_REGULATION_OF_PEPTIDYL_TYROSINE...(07385)
Y.L - Y.R	REACTOME_NONSENSE_MEDIATED_DECAY_NMD	101	Up	2.12849	7311	2.12809	0.0333299	0.135768	REACTOME	9875	REACTOME_NONSENSE_MEDIATED_DECAY_NMD
Y.L - Y.R	PID_PDGFRB_PATHWAY	103	Up	2.12832	7311	2.12792	0.0333439	0.263731	PID	9099	PID_PDGFRB_PATHWAY
Y.L - Y.R	CELLMARKER_Fibroblast Esophagus Human	10	Up	2.1283	7311	2.1279	0.0333452	0.0673379	CELLMARKER	405	CELLMARKER_Fibroblast Esophagus Human
Y.L - Y.R	GOBP_REGULATION_OF_MACROPHAGE_CYTOKINE_PRODUCTION	28	Up	2.12683	7311	2.12643	0.0334677	0.192071	GOBP	7155	GOBP_REGULATION_OF_MACROPHAGE_CYTOKINE_PRODUCTION
Y.L - Y.R	PID_THROMBIN_PAR1_PATHWAY	33	Up	2.12596	7311	2.12556	0.0335397	0.263731	PID	9140	PID_THROMBIN_PAR1_PATHWAY
Y.L - Y.R	GOBP_MRNA_METABOLIC_PROCESS	495	Up	2.12503	7311	2.12463	0.0336177	0.192629	GOBP	3864	GOBP_MRNA_METABOLIC_PROCESS
Y.L - Y.R	GOBP_TRNA_PROCESSING	78	Down	-2.12373	7311	-2.12333	0.033726	0.192947	GOBP	8706	GOBP_TRNA_PROCESSING
Y.L - Y.R	GOBP_EPITHELIAL_TUBE_BRANCHING_INVOLVED_IN_LUNG_MORPHOGENESIS	12	Up	2.12194	7311	2.12154	0.0338765	0.193504	GOBP	2540	GOBP_EPITHELIAL_TUBE_BRANCHING_INVOLVED_IN_LUNG_MORPHOGENESIS
Y.L - Y.R	GOBP_NEGATIVE_REGULATION_OF_WOUND_HEALING	45	Up	2.12068	7311	2.12028	0.0339824	0.193671	GOBP	4697	GOBP_NEGATIVE_REGULATION_OF_WOUND_HEALING
Y.L - Y.R	GOBP_NEGATIVE_REGULATION_OF_ACTIN_FILAMENT_POLYMERIZATION	50	Up	2.12033	7311	2.11993	0.0340118	0.193671	GOBP	3970	GOBP_NEGATIVE_REGULATION_OF_ACTIN_FILAMENT...(03970)
Y.L - Y.R	GOBP_POSITIVE_REGULATION_OF_PROTEIN_AUTOPHOSPHORYLATION	13	Up	2.1127	7311	2.11231	0.0346601	0.196239	GOBP	5865	GOBP_POSITIVE_REGULATION_OF_PROTEIN...(05865)
Y.L - Y.R	GOBP_LYMPHOCYTE_COSTIMULATION	10	Up	2.11206	7311	2.11166	0.0347152	0.196239	GOBP	3421	GOBP_LYMPHOCYTE_COSTIMULATION
Y.L - Y.R	CELLMARKER_Natural Killer Cell Undefined Human	10	Up	2.11186	7311	2.11146	0.0347324	0.0694648	CELLMARKER	794	CELLMARKER_Natural Killer Cell Undefined Human
Y.L - Y.R	GOBP_REGULATION_OF_METALLOPEPTIDASE_ACTIVITY	10	Up	2.11162	7311	2.11122	0.0347531	0.196239	GOBP	7201	GOBP_REGULATION_OF_METALLOPEPTIDASE_ACTIVITY
Y.L - Y.R	GOBP_REGULATION_OF_UBIQUITIN_DEPENDENT_PROTEIN_CATABOLIC_PROCESS	104	Down	-2.11067	7311	-2.11027	0.0348348	0.196239	GOBP	7774	GOBP_REGULATION_OF_UBIQUITIN_DEPENDENT_PROTEIN...(07774)
Y.L - Y.R	GOBP_ADHESION_OF_SYMBIONT_TO_HOST	10	Up	2.11028	7311	2.10989	0.0348681	0.196239	GOBP	1185	GOBP_ADHESION_OF_SYMBIONT_TO_HOST
Y.L - Y.R	GOBP_REGULATION_OF_CHEMOTAXIS	93	Up	2.11014	7311	2.10975	0.0348801	0.196239	GOBP	6778	GOBP_REGULATION_OF_CHEMOTAXIS
Y.L - Y.R	GOBP_MACROPHAGE_ACTIVATION_INVOLVED_IN_IMMUNE_RESPONSE	12	Up	2.11002	7311	2.10963	0.0348901	0.196239	GOBP	3473	GOBP_MACROPHAGE_ACTIVATION_INVOLVED_IN_IMMUNE_RESPONSE
Y.L - Y.R	GOBP_PYRIMIDINE_NUCLEOSIDE_TRIPHOSPHATE_BIOSYNTHETIC_PROCESS	11	Up	2.10995	7311	2.10956	0.0348967	0.196239	GOBP	6482	GOBP_PYRIMIDINE_NUCLEOSIDE_TRIPHOSPHATE...(06482)
Y.L - Y.R	GOBP_RENAL_SYSTEM_PROCESS	41	Up	2.10909	7311	2.1087	0.0349709	0.196239	GOBP	7837	GOBP_RENAL_SYSTEM_PROCESS
Y.L - Y.R	GOBP_MULTICELLULAR_ORGANISMAL_MOVEMENT	46	Down	-2.10875	7311	-2.10835	0.0350004	0.196239	GOBP	3879	GOBP_MULTICELLULAR_ORGANISMAL_MOVEMENT
Y.L - Y.R	REACTOME_PLATELET_AGGREGATION_PLUG_FORMATION	27	Up	2.10736	7311	2.10697	0.0351204	0.142108	REACTOME	9978	REACTOME_PLATELET_AGGREGATION_PLUG_FORMATION
Y.L - Y.R	REACTOME_NUCLEAR_RECEPTOR_TRANSCRIPTION_PATHWAY	10	Down	-2.10551	7311	-2.10512	0.0352806	0.142108	REACTOME	9889	REACTOME_NUCLEAR_RECEPTOR_TRANSCRIPTION_PATHWAY
Y.L - Y.R	GOBP_CELL_CELL_JUNCTION_ORGANIZATION	88	Up	2.10541	7311	2.10502	0.0352895	0.197556	GOBP	1851	GOBP_CELL_CELL_JUNCTION_ORGANIZATION
Y.L - Y.R	GOBP_INTERMEDIATE_FILAMENT_ORGANIZATION	19	Down	-2.09905	7311	-2.09866	0.0358466	0.200136	GOBP	3179	GOBP_INTERMEDIATE_FILAMENT_ORGANIZATION
Y.L - Y.R	GOBP_POSITIVE_REGULATION_OF_PROTEIN_POLYMERIZATION	61	Up	2.0989	7311	2.09851	0.0358599	0.200136	GOBP	5901	GOBP_POSITIVE_REGULATION_OF_PROTEIN_POLYMERIZATION
Y.L - Y.R	GOBP_POSITIVE_REGULATION_OF_CANONICAL_NF_KAPPAB_SIGNAL_TRANSDUCTION	88	Up	2.09763	7311	2.09725	0.0359717	0.200453	GOBP	5307	GOBP_POSITIVE_REGULATION_OF_CANONICAL_NF_KAPPAB...(05307)
Y.L - Y.R	PID_NECTIN_PATHWAY	22	Up	2.09588	7311	2.09549	0.0361274	0.263731	PID	9081	PID_NECTIN_PATHWAY
Y.L - Y.R	GOBP_RUFFLE_ASSEMBLY	31	Up	2.09587	7311	2.09548	0.0361282	0.20057	GOBP	8218	GOBP_RUFFLE_ASSEMBLY
Y.L - Y.R	GOBP_PROTEIN_LOCALIZATION_TO_EARLY_ENDOSOME	10	Up	2.09566	7311	2.09527	0.0361466	0.20057	GOBP	6312	GOBP_PROTEIN_LOCALIZATION_TO_EARLY_ENDOSOME
Y.L - Y.R	GOBP_SENSORY_ORGAN_MORPHOGENESIS	84	Up	2.09554	7311	2.09515	0.0361575	0.20057	GOBP	8253	GOBP_SENSORY_ORGAN_MORPHOGENESIS
Y.L - Y.R	GOBP_FC_RECEPTOR_MEDIATED_STIMULATORY_SIGNALING_PATHWAY	13	Up	2.09377	7311	2.09338	0.0363151	0.200906	GOBP	2682	GOBP_FC_RECEPTOR_MEDIATED_STIMULATORY_SIGNALING_PATHWAY
Y.L - Y.R	GOBP_HOMEOSTASIS_OF_NUMBER_OF_CELLS_WITHIN_A_TISSUE	21	Up	2.09362	7311	2.09323	0.0363282	0.200906	GOBP	3025	GOBP_HOMEOSTASIS_OF_NUMBER_OF_CELLS_WITHIN_A_TISSUE
Y.L - Y.R	GOBP_DIGESTIVE_TRACT_MORPHOGENESIS	12	Up	2.09182	7311	2.09143	0.0364893	0.201491	GOBP	2302	GOBP_DIGESTIVE_TRACT_MORPHOGENESIS
Y.L - Y.R	PID_HEDGEHOG_GLI_PATHWAY	30	Up	2.09073	7311	2.09034	0.0365869	0.263731	PID	9033	PID_HEDGEHOG_GLI_PATHWAY
Y.L - Y.R	GOBP_EPITHELIAL_CELL_DIFFERENTIATION	253	Up	2.0879	7311	2.08752	0.0368412	0.203127	GOBP	2522	GOBP_EPITHELIAL_CELL_DIFFERENTIATION
Y.L - Y.R	REACTOME_G2_M_CHECKPOINTS	65	Down	-2.08706	7311	-2.08668	0.0369171	0.147874	REACTOME	9559	REACTOME_G2_M_CHECKPOINTS
Y.L - Y.R	GOBP_THIOESTER_BIOSYNTHETIC_PROCESS	33	Down	-2.08606	7311	-2.08568	0.037008	0.203739	GOBP	8587	GOBP_THIOESTER_BIOSYNTHETIC_PROCESS
Y.L - Y.R	GOBP_LOW_DENSITY_LIPOPROTEIN_PARTICLE_CLEARANCE	15	Up	2.08333	7311	2.08295	0.0372555	0.204489	GOBP	3397	GOBP_LOW_DENSITY_LIPOPROTEIN_PARTICLE_CLEARANCE
Y.L - Y.R	GOBP_REGULATION_OF_GENERATION_OF_PRECURSOR_METABOLITES_AND_ENERGY	95	Down	-2.08333	7311	-2.08295	0.0372562	0.204489	GOBP	6966	GOBP_REGULATION_OF_GENERATION_OF_PRECURSOR...(06966)
Y.L - Y.R	REACTOME_MITOCHONDRIAL_TRANSLATION	89	Up	2.08176	7311	2.08138	0.0373989	0.148976	REACTOME	9812	REACTOME_MITOCHONDRIAL_TRANSLATION
Y.L - Y.R	GOBP_CELL_CYCLE_DNA_REPLICATION	12	Up	2.07902	7311	2.07864	0.0376507	0.205874	GOBP	1861	GOBP_CELL_CYCLE_DNA_REPLICATION
Y.L - Y.R	GOBP_MODIFICATION_OF_POSTSYNAPTIC_ACTIN_CYTOSKELETON	17	Up	2.07853	7311	2.07816	0.037695	0.205874	GOBP	3798	GOBP_MODIFICATION_OF_POSTSYNAPTIC_ACTIN_CYTOSKELETON
Y.L - Y.R	GOBP_MITOTIC_CYTOKINESIS	55	Up	2.07817	7311	2.07779	0.0377288	0.205874	GOBP	3775	GOBP_MITOTIC_CYTOKINESIS
Y.L - Y.R	GOBP_DENDRITIC_CELL_DIFFERENTIATION	13	Up	2.07734	7311	2.07697	0.0378047	0.205874	GOBP	2197	GOBP_DENDRITIC_CELL_DIFFERENTIATION
Y.L - Y.R	GOBP_RETROGRADE_AXONAL_TRANSPORT	16	Down	-2.07692	7311	-2.07654	0.0378441	0.205874	GOBP	8148	GOBP_RETROGRADE_AXONAL_TRANSPORT
Y.L - Y.R	GOBP_MITOCHONDRION_LOCALIZATION	37	Down	-2.07689	7311	-2.07651	0.0378469	0.205874	GOBP	3767	GOBP_MITOCHONDRION_LOCALIZATION
Y.L - Y.R	GOBP_EPITHELIUM_DEVELOPMENT	460	Up	2.07622	7311	2.07584	0.0379085	0.205902	GOBP	2542	GOBP_EPITHELIUM_DEVELOPMENT
Y.L - Y.R	GOBP_ICOSANOID_BIOSYNTHETIC_PROCESS	26	Up	2.07524	7311	2.07486	0.0379991	0.206087	GOBP	3062	GOBP_ICOSANOID_BIOSYNTHETIC_PROCESS
Y.L - Y.R	CELLMARKER_Cancer Cell Blood Human	11	Up	2.07282	7311	2.07244	0.038224	0.0757199	CELLMARKER	128	CELLMARKER_Cancer Cell Blood Human
Y.L - Y.R	GOBP_CORTICAL_CYTOSKELETON_ORGANIZATION	44	Up	2.07254	7311	2.07216	0.0382503	0.20701	GOBP	2105	GOBP_CORTICAL_CYTOSKELETON_ORGANIZATION
Y.L - Y.R	REACTOME_CROSS_PRESENTATION_OF_SOLUBLE_EXOGENOUS_ANTIGENS_ENDOSOMES	38	Down	-2.0722	7311	-2.07183	0.0382817	0.151655	REACTOME	9383	REACTOME_CROSS_PRESENTATION_OF_SOLUBLE_EXOGENOUS...(09383)
Y.L - Y.R	GOBP_PINOCYTOSIS	18	Up	2.07219	7311	2.07182	0.0382827	0.20701	GOBP	5163	GOBP_PINOCYTOSIS
Y.L - Y.R	GOBP_NEGATIVE_REGULATION_OF_CELL_GROWTH	80	Up	2.07111	7311	2.07074	0.0383831	0.207224	GOBP	4088	GOBP_NEGATIVE_REGULATION_OF_CELL_GROWTH
Y.L - Y.R	GOBP_PEPTIDYL_THREONINE_MODIFICATION	46	Down	-2.07045	7311	-2.07008	0.0384449	0.207224	GOBP	5072	GOBP_PEPTIDYL_THREONINE_MODIFICATION
Y.L - Y.R	GOBP_REGENERATION	115	Up	2.06995	7311	2.06957	0.0384925	0.207224	GOBP	6540	GOBP_REGENERATION
Y.L - Y.R	GOBP_MICROTUBULE_NUCLEATION	26	Down	-2.06856	7311	-2.06819	0.0386226	0.207618	GOBP	3703	GOBP_MICROTUBULE_NUCLEATION
Y.L - Y.R	GOBP_POSITIVE_REGULATION_OF_LEUKOCYTE_ADHESION_TO_VASCULAR_ENDOTHELIAL_CELL	11	Up	2.06593	7311	2.06556	0.0388704	0.208138	GOBP	5633	GOBP_POSITIVE_REGULATION_OF_LEUKOCYTE_ADHESION_TO...(05633)
Y.L - Y.R	GOBP_NUCLEOTIDE_METABOLIC_PROCESS	356	Down	-2.06573	7311	-2.06536	0.0388892	0.208138	GOBP	4898	GOBP_NUCLEOTIDE_METABOLIC_PROCESS
Y.L - Y.R	GOBP_LUNG_CELL_DIFFERENTIATION	17	Up	2.06572	7311	2.06534	0.0388905	0.208138	GOBP	3402	GOBP_LUNG_CELL_DIFFERENTIATION
Y.L - Y.R	GOBP_PURINE_CONTAINING_COMPOUND_BIOSYNTHETIC_PROCESS	190	Down	-2.0642	7311	-2.06383	0.0390335	0.208598	GOBP	6417	GOBP_PURINE_CONTAINING_COMPOUND_BIOSYNTHETIC_PROCESS
Y.L - Y.R	PID_AVB3_OPN_PATHWAY	26	Up	2.06349	7311	2.06311	0.0391018	0.270584	PID	8980	PID_AVB3_OPN_PATHWAY
Y.L - Y.R	GOBP_INTERFERON_MEDIATED_SIGNALING_PATHWAY	46	Up	2.0622	7311	2.06183	0.0392236	0.209307	GOBP	3148	GOBP_INTERFERON_MEDIATED_SIGNALING_PATHWAY
Y.L - Y.R	GOBP_LEUKOCYTE_APOPTOTIC_PROCESS	58	Up	2.05933	7311	2.05896	0.0394984	0.210466	GOBP	3320	GOBP_LEUKOCYTE_APOPTOTIC_PROCESS
Y.L - Y.R	GOBP_REGULATION_OF_EPITHELIAL_CELL_DIFFERENTIATION	54	Up	2.05761	7311	2.05724	0.0396633	0.210689	GOBP	6902	GOBP_REGULATION_OF_EPITHELIAL_CELL_DIFFERENTIATION
Y.L - Y.R	GOBP_POSITIVE_REGULATION_OF_LOCOMOTION	308	Up	2.05736	7311	2.05699	0.0396874	0.210689	GOBP	5653	GOBP_POSITIVE_REGULATION_OF_LOCOMOTION
Y.L - Y.R	GOBP_VESICLE_ORGANIZATION	230	Up	2.05701	7311	2.05664	0.039721	0.210689	GOBP	8884	GOBP_VESICLE_ORGANIZATION
Y.L - Y.R	GOBP_REGULATION_OF_HEMOPOIESIS	168	Up	2.05604	7311	2.05567	0.0398142	0.210689	GOBP	7023	GOBP_REGULATION_OF_HEMOPOIESIS
Y.L - Y.R	GOBP_NEGATIVE_REGULATION_OF_PRODUCTION_OF_MOLECULAR_MEDIATOR_OF_IMMUNE_RESPONSE	22	Up	2.05589	7311	2.05552	0.0398289	0.210689	GOBP	4495	GOBP_NEGATIVE_REGULATION_OF_PRODUCTION_OF...(04495)
Y.L - Y.R	CELLMARKER_Platelet Undefined Human	11	Up	2.05438	7311	2.05401	0.0399744	0.0784402	CELLMARKER	901	CELLMARKER_Platelet Undefined Human
Y.L - Y.R	GOBP_SECRETION	470	Up	2.05383	7311	2.05346	0.0400276	0.211434	GOBP	8238	GOBP_SECRETION
Y.L - Y.R	REACTOME_ASSEMBLY_OF_COLLAGEN_FIBRILS_AND_OTHER_MULTIMERIC_STRUCTURES	30	Up	2.05337	7311	2.053	0.0400723	0.156974	REACTOME	9246	REACTOME_ASSEMBLY_OF_COLLAGEN_FIBRILS_AND_OTHER...(09246)
Y.L - Y.R	REACTOME_S_PHASE	85	Down	-2.05298	7311	-2.05262	0.0401098	0.156974	REACTOME	10324	REACTOME_S_PHASE
Y.L - Y.R	GOBP_ACTIN_FILAMENT_DEPOLYMERIZATION	48	Up	2.05291	7311	2.05255	0.0401167	0.211598	GOBP	1129	GOBP_ACTIN_FILAMENT_DEPOLYMERIZATION
Y.L - Y.R	REACTOME_PTK6_REGULATES_RHO_GTPASES_RAS_GTPASE_AND_MAP_KINASES	12	Up	2.05126	7311	2.05089	0.0402775	0.156974	REACTOME	10026	REACTOME_PTK6_REGULATES_RHO_GTPASES_RAS_GTPASE_AND_MAP_KINASES
Y.L - Y.R	GOBP_POSITIVE_REGULATION_OF_T_CELL_PROLIFERATION	42	Up	2.04948	7311	2.04911	0.0404512	0.212881	GOBP	6078	GOBP_POSITIVE_REGULATION_OF_T_CELL_PROLIFERATION
Y.L - Y.R	GOBP_AUTOPHAGY_OF_PEROXISOME	10	Down	-2.04922	7311	-2.04885	0.0404765	0.212881	GOBP	1417	GOBP_AUTOPHAGY_OF_PEROXISOME
Y.L - Y.R	GOBP_ESTABLISHMENT_OF_EPITHELIAL_CELL_POLARITY	13	Up	2.04752	7311	2.04716	0.0406423	0.213348	GOBP	2573	GOBP_ESTABLISHMENT_OF_EPITHELIAL_CELL_POLARITY
Y.L - Y.R	GOBP_NEGATIVE_REGULATION_OF_MULTICELLULAR_ORGANISMAL_PROCESS	486	Up	2.04712	7311	2.04675	0.0406823	0.213348	GOBP	4401	GOBP_NEGATIVE_REGULATION_OF_MULTICELLULAR...(04401)
Y.L - Y.R	GOBP_MONOCARBOXYLIC_ACID_CATABOLIC_PROCESS	90	Down	-2.046	7311	-2.04564	0.0407921	0.213568	GOBP	3826	GOBP_MONOCARBOXYLIC_ACID_CATABOLIC_PROCESS
Y.L - Y.R	REACTOME_SEMA4D_IN_SEMAPHORIN_SIGNALING	11	Up	2.04585	7311	2.04549	0.0408065	0.15818	REACTOME	10181	REACTOME_SEMA4D_IN_SEMAPHORIN_SIGNALING
Y.L - Y.R	GOBP_ACTIN_FILAMENT_BASED_PROCESS	497	Up	2.0455	7311	2.04514	0.0408412	0.213568	GOBP	1126	GOBP_ACTIN_FILAMENT_BASED_PROCESS
Y.L - Y.R	GOBP_MONOAMINE_TRANSPORT	31	Up	2.04368	7311	2.04332	0.0410212	0.214203	GOBP	3816	GOBP_MONOAMINE_TRANSPORT
Y.L - Y.R	REACTOME_GLUCONEOGENESIS	18	Down	-2.03924	7311	-2.03888	0.0414617	0.159694	REACTOME	9587	REACTOME_GLUCONEOGENESIS
Y.L - Y.R	GOBP_REGULATION_OF_PODOSOME_ASSEMBLY	11	Up	2.03851	7311	2.03815	0.0415351	0.216576	GOBP	7419	GOBP_REGULATION_OF_PODOSOME_ASSEMBLY
Y.L - Y.R	REACTOME_RHO_GTPASES_ACTIVATE_KTN1	10	Up	2.03651	7311	2.03615	0.0417352	0.159694	REACTOME	10137	REACTOME_RHO_GTPASES_ACTIVATE_KTN1
Y.L - Y.R	CELLMARKER_Hematopoietic Stem Cell Blood Human	20	Up	2.03642	7311	2.03606	0.0417446	0.0811485	CELLMARKER	461	CELLMARKER_Hematopoietic Stem Cell Blood Human
Y.L - Y.R	REACTOME_APOPTOTIC_CLEAVAGE_OF_CELLULAR_PROTEINS	27	Up	2.03525	7311	2.03489	0.0418616	0.159694	REACTOME	9232	REACTOME_APOPTOTIC_CLEAVAGE_OF_CELLULAR_PROTEINS
Y.L - Y.R	GOBP_HETEROCHROMATIN_FORMATION	60	Up	2.03388	7311	2.03352	0.0420002	0.218689	GOBP	3000	GOBP_HETEROCHROMATIN_FORMATION
Y.L - Y.R	GOBP_NUCLEOBASE_CONTAINING_SMALL_MOLECULE_METABOLIC_PROCESS	483	Down	-2.03203	7311	-2.03168	0.0421863	0.219345	GOBP	4866	GOBP_NUCLEOBASE_CONTAINING_SMALL_MOLECULE...(04866)
Y.L - Y.R	PID_EPHB_FWD_PATHWAY	31	Up	2.03156	7311	2.03121	0.0422339	0.270718	PID	9007	PID_EPHB_FWD_PATHWAY
Y.L - Y.R	PID_SYNDECAN_2_PATHWAY	26	Up	2.0314	7311	2.03104	0.0422507	0.270718	PID	9129	PID_SYNDECAN_2_PATHWAY
Y.L - Y.R	GOBP_SYNCYTIUM_FORMATION	29	Up	2.03064	7311	2.03028	0.042328	0.219703	GOBP	8539	GOBP_SYNCYTIUM_FORMATION
Y.L - Y.R	GOBP_RENAL_SYSTEM_VASCULATURE_DEVELOPMENT	10	Up	2.03017	7311	2.02981	0.0423756	0.219703	GOBP	7840	GOBP_RENAL_SYSTEM_VASCULATURE_DEVELOPMENT
Y.L - Y.R	REACTOME_CLATHRIN_MEDIATED_ENDOCYTOSIS	100	Up	2.02992	7311	2.02956	0.0424009	0.1609	REACTOME	9348	REACTOME_CLATHRIN_MEDIATED_ENDOCYTOSIS
Y.L - Y.R	CELLMARKER_Stromal Cell Bone Marrow Human	14	Up	2.02955	7311	2.02919	0.0424388	0.081734	CELLMARKER	1018	CELLMARKER_Stromal Cell Bone Marrow Human
Y.L - Y.R	GOBP_POSITIVE_REGULATION_OF_GLIOGENESIS	36	Up	2.02906	7311	2.0287	0.0424885	0.219976	GOBP	5529	GOBP_POSITIVE_REGULATION_OF_GLIOGENESIS
Y.L - Y.R	GOBP_SECRETORY_GRANULE_ORGANIZATION	26	Up	2.02803	7311	2.02767	0.0425937	0.220208	GOBP	8242	GOBP_SECRETORY_GRANULE_ORGANIZATION
Y.L - Y.R	GOBP_REGULATION_OF_PROTEIN_LOCALIZATION_TO_CELL_PERIPHERY	99	Up	2.02394	7311	2.02359	0.0430123	0.221908	GOBP	7481	GOBP_REGULATION_OF_PROTEIN_LOCALIZATION_TO_CELL_PERIPHERY
Y.L - Y.R	GOBP_NEGATIVE_REGULATION_OF_INFLAMMATORY_RESPONSE	67	Up	2.02363	7311	2.02328	0.0430442	0.221908	GOBP	4274	GOBP_NEGATIVE_REGULATION_OF_INFLAMMATORY_RESPONSE
Y.L - Y.R	GOBP_NUCLEOSIDE_DIPHOSPHATE_METABOLIC_PROCESS	107	Down	-2.01866	7311	-2.01831	0.0435589	0.223231	GOBP	4875	GOBP_NUCLEOSIDE_DIPHOSPHATE_METABOLIC_PROCESS
Y.L - Y.R	GOBP_TETRAPYRROLE_BIOSYNTHETIC_PROCESS	21	Down	-2.01784	7311	-2.01749	0.0436444	0.223231	GOBP	8578	GOBP_TETRAPYRROLE_BIOSYNTHETIC_PROCESS
Y.L - Y.R	GOBP_REGULATION_OF_GLIOGENESIS	46	Up	2.01754	7311	2.01719	0.0436754	0.223231	GOBP	6974	GOBP_REGULATION_OF_GLIOGENESIS
Y.L - Y.R	GOBP_EXTRACELLULAR_MATRIX_ASSEMBLY	33	Up	2.01749	7311	2.01714	0.0436809	0.223231	GOBP	2631	GOBP_EXTRACELLULAR_MATRIX_ASSEMBLY
Y.L - Y.R	GOBP_POSITIVE_REGULATION_OF_PHOSPHATIDYLINOSITOL_3_KINASE_PROTEIN_KINASE_B_SIGNAL_TRANSDUCTION	76	Up	2.01744	7311	2.01709	0.0436856	0.223231	GOBP	5838	GOBP_POSITIVE_REGULATION_OF_PHOSPHATIDYLINOSITOL_3...(05838)
Y.L - Y.R	GOBP_POSITIVE_REGULATION_OF_PROTEIN_UBIQUITINATION	60	Down	-2.01725	7311	-2.0169	0.0437054	0.223231	GOBP	5910	GOBP_POSITIVE_REGULATION_OF_PROTEIN_UBIQUITINATION
Y.L - Y.R	GOBP_IMMUNOGLOBULIN_PRODUCTION	42	Up	2.01678	7311	2.01643	0.0437548	0.223231	GOBP	3079	GOBP_IMMUNOGLOBULIN_PRODUCTION
Y.L - Y.R	GOBP_EXOCYTIC_PROCESS	52	Up	2.01644	7311	2.01609	0.04379	0.223231	GOBP	2624	GOBP_EXOCYTIC_PROCESS
Y.L - Y.R	GOBP_POSITIVE_REGULATION_OF_HEART_GROWTH	21	Down	-2.01079	7311	-2.01044	0.0443847	0.225947	GOBP	5553	GOBP_POSITIVE_REGULATION_OF_HEART_GROWTH
Y.L - Y.R	GOBP_LATE_ENDOSOME_TO_VACUOLE_TRANSPORT	22	Down	-2.01002	7311	-2.00968	0.0444654	0.226043	GOBP	3299	GOBP_LATE_ENDOSOME_TO_VACUOLE_TRANSPORT
Y.L - Y.R	GOBP_VESICLE_DOCKING	37	Up	2.00924	7311	2.0089	0.0445482	0.226149	GOBP	8875	GOBP_VESICLE_DOCKING
Y.L - Y.R	REACTOME_TURBULENT_OSCILLATORY_DISTURBED_FLOW_SHEAR_STRESS_ACTIVATES_SIGNALING_BY_PIEZO1_AND_INTEGRINS_IN_ENDOTHELIAL_CELLS	25	Up	2.00443	7311	2.00409	0.0450607	0.167936	REACTOME	10424	REACTOME_TURBULENT_OSCILLATORY_DISTURBED_FLOW...(10424)
Y.L - Y.R	REACTOME_FORMATION_OF_THE_DYSTROPHIN_GLYCOPROTEIN_COMPLEX_DGC	21	Down	-2.00392	7311	-2.00358	0.0451151	0.167936	REACTOME	9539	REACTOME_FORMATION_OF_THE_DYSTROPHIN_GLYCOPROTEIN_COMPLEX_DGC
Y.L - Y.R	GOBP_IMMUNOGLOBULIN_PRODUCTION_INVOLVED_IN_IMMUNOGLOBULIN_MEDIATED_IMMUNE_RESPONSE	19	Up	2.00378	7311	2.00344	0.0451301	0.228785	GOBP	3080	GOBP_IMMUNOGLOBULIN_PRODUCTION_INVOLVED_IN...(03080)
Y.L - Y.R	GOBP_CARDIAC_MUSCLE_ADAPTATION	16	Down	-2.00273	7311	-2.00239	0.0452427	0.229003	GOBP	1614	GOBP_CARDIAC_MUSCLE_ADAPTATION
Y.L - Y.R	REACTOME_KERATAN_SULFATE_KERATIN_METABOLISM	15	Up	2.00272	7311	2.00238	0.0452442	0.167936	REACTOME	9734	REACTOME_KERATAN_SULFATE_KERATIN_METABOLISM
Y.L - Y.R	GOBP_REGULATION_OF_FIBRINOLYSIS	10	Up	2.00125	7311	2.00091	0.0454024	0.229003	GOBP	6949	GOBP_REGULATION_OF_FIBRINOLYSIS
Y.L - Y.R	GOBP_CARTILAGE_DEVELOPMENT	72	Up	2.00095	7311	2.00061	0.0454348	0.229003	GOBP	1651	GOBP_CARTILAGE_DEVELOPMENT
Y.L - Y.R	REACTOME_GLOBAL_GENOME_NUCLEOTIDE_EXCISION_REPAIR_GG_NER	47	Down	-2.00081	7311	-2.00046	0.0454502	0.167936	REACTOME	9582	REACTOME_GLOBAL_GENOME_NUCLEOTIDE_EXCISION_REPAIR_GG_NER
Y.L - Y.R	GOBP_PHOSPHATIDIC_ACID_METABOLIC_PROCESS	12	Down	-2.00075	7311	-2.00041	0.0454561	0.229003	GOBP	5112	GOBP_PHOSPHATIDIC_ACID_METABOLIC_PROCESS
Y.L - Y.R	REACTOME_METABOLISM_OF_WATER_SOLUBLE_VITAMINS_AND_COFACTORS	78	Down	-2.00069	7311	-2.00034	0.0454632	0.167936	REACTOME	9782	REACTOME_METABOLISM_OF_WATER_SOLUBLE_VITAMINS_AND_COFACTORS
Y.L - Y.R	GOBP_REACTIVE_NITROGEN_SPECIES_METABOLIC_PROCESS	54	Up	2.00031	7311	1.99997	0.0455038	0.229003	GOBP	6520	GOBP_REACTIVE_NITROGEN_SPECIES_METABOLIC_PROCESS
Y.L - Y.R	GOBP_POSITIVE_REGULATION_BY_HOST_OF_VIRAL_PROCESS	18	Up	1.99988	7311	1.99954	0.0455497	0.229003	GOBP	5221	GOBP_POSITIVE_REGULATION_BY_HOST_OF_VIRAL_PROCESS
Y.L - Y.R	GOBP_DIOL_METABOLIC_PROCESS	15	Up	1.9993	7311	1.99896	0.0456132	0.229007	GOBP	2304	GOBP_DIOL_METABOLIC_PROCESS
Y.L - Y.R	REACTOME_EUKARYOTIC_TRANSLATION_INITIATION	110	Up	1.99893	7311	1.99859	0.0456526	0.167936	REACTOME	9499	REACTOME_EUKARYOTIC_TRANSLATION_INITIATION
Y.L - Y.R	GOBP_PODOSOME_ASSEMBLY	16	Up	1.99861	7311	1.99827	0.0456878	0.229067	GOBP	5197	GOBP_PODOSOME_ASSEMBLY
Y.L - Y.R	GOBP_CARDIAC_MUSCLE_CONTRACTION	73	Down	-1.99577	7311	-1.99543	0.0459964	0.229984	GOBP	1624	GOBP_CARDIAC_MUSCLE_CONTRACTION
Y.L - Y.R	GOBP_REGULATION_OF_RUFFLE_ASSEMBLY	20	Up	1.99576	7311	1.99542	0.0459969	0.229984	GOBP	7574	GOBP_REGULATION_OF_RUFFLE_ASSEMBLY
Y.L - Y.R	GOBP_REGULATION_OF_LYMPHOCYTE_APOPTOTIC_PROCESS	29	Up	1.99361	7311	1.99327	0.0462323	0.230845	GOBP	7141	GOBP_REGULATION_OF_LYMPHOCYTE_APOPTOTIC_PROCESS
Y.L - Y.R	GOBP_SUPEROXIDE_METABOLIC_PROCESS	48	Up	1.9922	7311	1.99186	0.046386	0.231296	GOBP	8495	GOBP_SUPEROXIDE_METABOLIC_PROCESS
Y.L - Y.R	GOBP_SPROUTING_ANGIOGENESIS	61	Up	1.99106	7311	1.99072	0.0465114	0.231375	GOBP	8438	GOBP_SPROUTING_ANGIOGENESIS
Y.L - Y.R	GOBP_CONNECTIVE_TISSUE_DEVELOPMENT	108	Up	1.99003	7311	1.98969	0.0466252	0.231375	GOBP	2079	GOBP_CONNECTIVE_TISSUE_DEVELOPMENT
Y.L - Y.R	GOBP_REGULATION_OF_NUCLEOTIDE_METABOLIC_PROCESS	66	Down	-1.99003	7311	-1.98969	0.0466252	0.231375	GOBP	7350	GOBP_REGULATION_OF_NUCLEOTIDE_METABOLIC_PROCESS
Y.L - Y.R	GOBP_REGULATION_OF_MACROPHAGE_MIGRATION	21	Up	1.98942	7311	1.98908	0.0466925	0.231375	GOBP	7159	GOBP_REGULATION_OF_MACROPHAGE_MIGRATION
Y.L - Y.R	GOBP_RESPONSE_TO_TYPE_I_INTERFERON	40	Up	1.98918	7311	1.98884	0.0467188	0.231375	GOBP	8104	GOBP_RESPONSE_TO_TYPE_I_INTERFERON
Y.L - Y.R	GOBP_REGULATION_OF_CYTOSKELETON_ORGANIZATION	314	Up	1.98741	7311	1.98707	0.0469147	0.232031	GOBP	6828	GOBP_REGULATION_OF_CYTOSKELETON_ORGANIZATION
Y.L - Y.R	GOBP_REGULATION_OF_CELL_SUBSTRATE_JUNCTION_ORGANIZATION	49	Up	1.98626	7311	1.98593	0.0470413	0.232342	GOBP	6770	GOBP_REGULATION_OF_CELL_SUBSTRATE_JUNCTION_ORGANIZATION
Y.L - Y.R	REACTOME_TRANSLATION	216	Up	1.98605	7311	1.98572	0.0470647	0.172252	REACTOME	10394	REACTOME_TRANSLATION
Y.L - Y.R	GOBP_BONE_GROWTH	12	Up	1.98455	7311	1.98422	0.0472316	0.232849	GOBP	1493	GOBP_BONE_GROWTH
Y.L - Y.R	GOBP_NUCLEOTIDE_BINDING_OLIGOMERIZATION_DOMAIN_CONTAINING_2_SIGNALING_PATHWAY	11	Up	1.98395	7311	1.98361	0.047299	0.232849	GOBP	4893	GOBP_NUCLEOTIDE_BINDING_OLIGOMERIZATION_DOMAIN...(04893)
Y.L - Y.R	GOBP_FOCAL_ADHESION_ASSEMBLY	56	Up	1.98362	7311	1.98329	0.0473353	0.232849	GOBP	2709	GOBP_FOCAL_ADHESION_ASSEMBLY
Y.L - Y.R	CELLMARKER_Beta Cell Pancreatic Islet Human	43	Down	-1.9815	7311	-1.98117	0.0475722	0.09078	CELLMARKER	72	CELLMARKER_Beta Cell Pancreatic Islet Human
Y.L - Y.R	GOBP_REGULATION_OF_GLYCOLYTIC_PROCESS	42	Down	-1.98068	7311	-1.98035	0.0476641	0.234076	GOBP	6991	GOBP_REGULATION_OF_GLYCOLYTIC_PROCESS
Y.L - Y.R	GOBP_TRANSLATIONAL_TERMINATION	12	Down	-1.98025	7311	-1.97992	0.047713	0.234076	GOBP	8665	GOBP_TRANSLATIONAL_TERMINATION
Y.L - Y.R	GOBP_NEGATIVE_REGULATION_OF_PROTEIN_MATURATION	13	Up	1.97754	7311	1.97721	0.0480183	0.23506	GOBP	4518	GOBP_NEGATIVE_REGULATION_OF_PROTEIN_MATURATION
Y.L - Y.R	GOBP_REGULATION_OF_ANATOMICAL_STRUCTURE_SIZE	298	Up	1.97733	7311	1.97699	0.0480423	0.23506	GOBP	6585	GOBP_REGULATION_OF_ANATOMICAL_STRUCTURE_SIZE
Y.L - Y.R	PID_TCR_CALCIUM_PATHWAY	10	Down	-1.97671	7311	-1.97638	0.048112	0.28848	PID	9134	PID_TCR_CALCIUM_PATHWAY
Y.L - Y.R	PID_S1P_S1P4_PATHWAY	11	Up	1.97454	7311	1.97421	0.0483579	0.28848	PID	9124	PID_S1P_S1P4_PATHWAY
Y.L - Y.R	GOBP_PEPTIDYL_PROLINE_MODIFICATION	21	Up	1.97387	7311	1.97354	0.0484337	0.236191	GOBP	5067	GOBP_PEPTIDYL_PROLINE_MODIFICATION
Y.L - Y.R	GOBP_POSITIVE_REGULATION_OF_CELL_DEVELOPMENT	222	Up	1.97349	7311	1.97316	0.0484775	0.236191	GOBP	5347	GOBP_POSITIVE_REGULATION_OF_CELL_DEVELOPMENT
Y.L - Y.R	GOBP_POSITIVE_REGULATION_OF_PROTEIN_POLYUBIQUITINATION	14	Down	-1.97272	7311	-1.97239	0.048565	0.236191	GOBP	5902	GOBP_POSITIVE_REGULATION_OF_PROTEIN...(05902)
Y.L - Y.R	GOBP_MORPHOGENESIS_OF_AN_EPITHELIAL_SHEET	34	Up	1.97246	7311	1.97213	0.0485946	0.236191	GOBP	3846	GOBP_MORPHOGENESIS_OF_AN_EPITHELIAL_SHEET
Y.L - Y.R	GOBP_REGULATION_OF_ENDOPEPTIDASE_ACTIVITY	26	Up	1.97244	7311	1.97211	0.0485971	0.236191	GOBP	6885	GOBP_REGULATION_OF_ENDOPEPTIDASE_ACTIVITY
Y.L - Y.R	REACTOME_SEMAPHORIN_INTERACTIONS	28	Up	1.97236	7311	1.97203	0.0486065	0.176986	REACTOME	10183	REACTOME_SEMAPHORIN_INTERACTIONS
Y.L - Y.R	GOBP_MONOCYTE_CHEMOTAXIS	16	Up	1.97166	7311	1.97133	0.0486861	0.236309	GOBP	3832	GOBP_MONOCYTE_CHEMOTAXIS
Y.L - Y.R	CELLMARKER_Plasmacytoid Dendritic Cell Blood Human	152	Up	1.97146	7311	1.97113	0.0487091	0.0921045	CELLMARKER	889	CELLMARKER_Plasmacytoid Dendritic Cell Blood Human
Y.L - Y.R	GOBP_GLIAL_CELL_APOPTOTIC_PROCESS	13	Up	1.97066	7311	1.97033	0.0488004	0.236456	GOBP	2807	GOBP_GLIAL_CELL_APOPTOTIC_PROCESS
Y.L - Y.R	GOBP_NEGATIVE_REGULATION_OF_ACTIN_FILAMENT_DEPOLYMERIZATION	38	Up	1.97026	7311	1.96993	0.048846	0.236456	GOBP	3969	GOBP_NEGATIVE_REGULATION_OF_ACTIN_FILAMENT...(03969)
Y.L - Y.R	REACTOME_REGULATION_OF_TP53_ACTIVITY_THROUGH_PHOSPHORYLATION	33	Down	-1.97023	7311	-1.96991	0.0488492	0.176986	REACTOME	10101	REACTOME_REGULATION_OF_TP53_ACTIVITY_THROUGH...(10101)
Y.L - Y.R	GOBP_CELLULAR_RESPONSE_TO_ANGIOTENSIN	23	Up	1.96749	7311	1.96716	0.0491645	0.237683	GOBP	1697	GOBP_CELLULAR_RESPONSE_TO_ANGIOTENSIN
Y.L - Y.R	REACTOME_ACTIVATION_OF_NMDA_RECEPTORS_AND_POSTSYNAPTIC_EVENTS	17	Down	-1.96657	7311	-1.96624	0.0492711	0.177622	REACTOME	9176	REACTOME_ACTIVATION_OF_NMDA_RECEPTORS_AND...(09176)
Y.L - Y.R	GOBP_REGULATION_OF_LEUKOCYTE_ADHESION_TO_VASCULAR_ENDOTHELIAL_CELL	14	Up	1.96377	7311	1.96344	0.0495948	0.238898	GOBP	7110	GOBP_REGULATION_OF_LEUKOCYTE_ADHESION_TO_VASCULAR...(07110)
Y.L - Y.R	GOBP_POSITIVE_REGULATION_OF_COLLAGEN_METABOLIC_PROCESS	17	Up	1.96352	7311	1.96319	0.0496239	0.238898	GOBP	5399	GOBP_POSITIVE_REGULATION_OF_COLLAGEN_METABOLIC_PROCESS
Y.L - Y.R	GOBP_REGULATION_OF_IMMUNOGLOBULIN_PRODUCTION	25	Up	1.96326	7311	1.96293	0.0496543	0.238898	GOBP	7051	GOBP_REGULATION_OF_IMMUNOGLOBULIN_PRODUCTION
Y.L - Y.R	GOBP_MEMBRANE_FUSION	95	Up	1.96253	7311	1.96221	0.0497384	0.238898	GOBP	3598	GOBP_MEMBRANE_FUSION
Y.L - Y.R	GOBP_INTERLEUKIN_12_PRODUCTION	25	Up	1.96223	7311	1.96191	0.0497733	0.238898	GOBP	3154	GOBP_INTERLEUKIN_12_PRODUCTION
Y.L - Y.R	CELLMARKER_Embryonic Stem Cell Undefined Human	17	Up	1.9621	7311	1.96178	0.0497885	0.0932973	CELLMARKER	284	CELLMARKER_Embryonic Stem Cell Undefined Human
Y.L - Y.R	GOBP_POSITIVE_REGULATION_OF_GLIAL_CELL_PROLIFERATION	14	Up	1.96193	7311	1.9616	0.0498086	0.238898	GOBP	5528	GOBP_POSITIVE_REGULATION_OF_GLIAL_CELL_PROLIFERATION
Y.L - Y.R	GOBP_POSITIVE_REGULATION_OF_INTRACELLULAR_TRANSPORT	93	Up	1.96029	7311	1.95997	0.0499998	0.2395	GOBP	5615	GOBP_POSITIVE_REGULATION_OF_INTRACELLULAR_TRANSPORT
Y.L - Y.R	GOBP_REGULATION_OF_CELL_FATE_SPECIFICATION	14	Up	1.95814	7311	1.95782	0.0502515	0.240264	GOBP	6753	GOBP_REGULATION_OF_CELL_FATE_SPECIFICATION
Y.L - Y.R	GOBP_REGULATION_OF_CELLULAR_COMPONENT_SIZE	237	Up	1.95781	7311	1.95748	0.0502908	0.240264	GOBP	6717	GOBP_REGULATION_OF_CELLULAR_COMPONENT_SIZE
Y.L - Y.R	GOBP_REGULATION_OF_CARTILAGE_DEVELOPMENT	24	Up	1.95722	7311	1.9569	0.0503591	0.240275	GOBP	6701	GOBP_REGULATION_OF_CARTILAGE_DEVELOPMENT
Y.L - Y.R	GOBP_PYRIDINE_CONTAINING_COMPOUND_CATABOLIC_PROCESS	91	Down	-1.95599	7311	-1.95566	0.0505049	0.240656	GOBP	6454	GOBP_PYRIDINE_CONTAINING_COMPOUND_CATABOLIC_PROCESS
Y.L - Y.R	GOBP_RESPONSE_TO_TUMOR_NECROSIS_FACTOR	107	Up	1.95385	7311	1.95353	0.050757	0.241167	GOBP	8101	GOBP_RESPONSE_TO_TUMOR_NECROSIS_FACTOR
Y.L - Y.R	GOBP_PLASMA_MEMBRANE_TUBULATION	17	Up	1.95383	7311	1.9535	0.0507599	0.241167	GOBP	5182	GOBP_PLASMA_MEMBRANE_TUBULATION
Y.L - Y.R	GOBP_PYRUVATE_FAMILY_AMINO_ACID_METABOLIC_PROCESS	11	Down	-1.9534	7311	-1.95308	0.0508103	0.241167	GOBP	6501	GOBP_PYRUVATE_FAMILY_AMINO_ACID_METABOLIC_PROCESS
Y.L - Y.R	GOBP_PROTON_MOTIVE_FORCE_DRIVEN_ATP_SYNTHESIS	59	Down	-1.95193	7311	-1.95161	0.0509848	0.2414	GOBP	6397	GOBP_PROTON_MOTIVE_FORCE_DRIVEN_ATP_SYNTHESIS
Y.L - Y.R	GOBP_CARDIAC_MUSCLE_TISSUE_MORPHOGENESIS	33	Down	-1.95174	7311	-1.95142	0.0510066	0.2414	GOBP	1626	GOBP_CARDIAC_MUSCLE_TISSUE_MORPHOGENESIS
Y.L - Y.R	GOBP_REGULATION_OF_LEUKOCYTE_CHEMOTAXIS	56	Up	1.94989	7311	1.94957	0.0512279	0.2414	GOBP	7112	GOBP_REGULATION_OF_LEUKOCYTE_CHEMOTAXIS
Y.L - Y.R	GOBP_SMALL_MOLECULE_CATABOLIC_PROCESS	240	Down	-1.94972	7311	-1.9494	0.0512481	0.2414	GOBP	8335	GOBP_SMALL_MOLECULE_CATABOLIC_PROCESS
Y.L - Y.R	GOBP_RESPONSE_TO_HYDROPEROXIDE	10	Up	1.94949	7311	1.94917	0.0512753	0.2414	GOBP	7969	GOBP_RESPONSE_TO_HYDROPEROXIDE
Y.L - Y.R	GOBP_ALPHA_BETA_T_CELL_DIFFERENTIATION	39	Up	1.94918	7311	1.94886	0.0513117	0.2414	GOBP	1223	GOBP_ALPHA_BETA_T_CELL_DIFFERENTIATION
Y.L - Y.R	GOBP_NEGATIVE_REGULATION_OF_PROTEIN_LOCALIZATION_TO_CELL_PERIPHERY	21	Up	1.9491	7311	1.94878	0.0513222	0.2414	GOBP	4512	GOBP_NEGATIVE_REGULATION_OF_PROTEIN_LOCALIZATION...(04512)
Y.L - Y.R	PID_PI3KCI_PATHWAY	32	Up	1.9486	7311	1.94828	0.0513812	0.293945	PID	9101	PID_PI3KCI_PATHWAY
Y.L - Y.R	GOBP_CD4_POSITIVE_ALPHA_BETA_T_CELL_PROLIFERATION	13	Up	1.94787	7311	1.94755	0.0514691	0.241779	GOBP	1668	GOBP_CD4_POSITIVE_ALPHA_BETA_T_CELL_PROLIFERATION
Y.L - Y.R	GOBP_AMINE_TRANSPORT	34	Up	1.94609	7311	1.94578	0.0516816	0.242465	GOBP	1240	GOBP_AMINE_TRANSPORT
Y.L - Y.R	REACTOME_E3_UBIQUITIN_LIGASES_UBIQUITINATE_TARGET_PROTEINS	29	Down	-1.94567	7311	-1.94535	0.0517333	0.185571	REACTOME	9456	REACTOME_E3_UBIQUITIN_LIGASES_UBIQUITINATE_TARGET_PROTEINS
Y.L - Y.R	GOBP_TYPE_II_INTERFERON_MEDIATED_SIGNALING_PATHWAY	14	Up	1.94183	7311	1.94152	0.0521957	0.244563	GOBP	8737	GOBP_TYPE_II_INTERFERON_MEDIATED_SIGNALING_PATHWAY
Y.L - Y.R	GOBP_REGULATION_OF_EPITHELIAL_CELL_APOPTOTIC_PROCESS	30	Up	1.94055	7311	1.94023	0.0523515	0.244978	GOBP	6901	GOBP_REGULATION_OF_EPITHELIAL_CELL_APOPTOTIC_PROCESS
Y.L - Y.R	GOBP_PHOSPHATIDYLINOSITOL_PHOSPHATE_BIOSYNTHETIC_PROCESS	27	Down	-1.93912	7311	-1.9388	0.0525257	0.245479	GOBP	5128	GOBP_PHOSPHATIDYLINOSITOL_PHOSPHATE_BIOSYNTHETIC_PROCESS
Y.L - Y.R	GOBP_NEGATIVE_REGULATION_OF_DNA_BINDING	13	Up	1.93853	7311	1.93822	0.0525968	0.245497	GOBP	4156	GOBP_NEGATIVE_REGULATION_OF_DNA_BINDING
Y.L - Y.R	PID_IL2_STAT5_PATHWAY	12	Down	-1.93791	7311	-1.9376	0.0526722	0.293945	PID	9050	PID_IL2_STAT5_PATHWAY
Y.L - Y.R	GOBP_RESPONSE_TO_ARSENIC_CONTAINING_SUBSTANCE	23	Down	-1.93767	7311	-1.93736	0.0527017	0.245672	GOBP	7886	GOBP_RESPONSE_TO_ARSENIC_CONTAINING_SUBSTANCE
Y.L - Y.R	GOBP_REGULATION_OF_MICROTUBULE_POLYMERIZATION_OR_DEPOLYMERIZATION	54	Down	-1.93651	7311	-1.9362	0.0528433	0.246018	GOBP	7212	GOBP_REGULATION_OF_MICROTUBULE_POLYMERIZATION_OR...(07212)
Y.L - Y.R	GOBP_REGULATION_OF_SUPRAMOLECULAR_FIBER_ORGANIZATION	257	Up	1.93467	7311	1.93435	0.0530697	0.246757	GOBP	7648	GOBP_REGULATION_OF_SUPRAMOLECULAR_FIBER_ORGANIZATION
Y.L - Y.R	REACTOME_NUCLEOTIDE_BIOSYNTHESIS	14	Down	-1.93302	7311	-1.93271	0.0532718	0.190144	REACTOME	9893	REACTOME_NUCLEOTIDE_BIOSYNTHESIS
Y.L - Y.R	CELLMARKER_Cancer Cell Brain Human	19	Up	1.93292	7311	1.9326	0.0532851	0.0989581	CELLMARKER	130	CELLMARKER_Cancer Cell Brain Human
Y.L - Y.R	GOBP_NEGATIVE_REGULATION_OF_ENDOCYTOSIS	45	Up	1.93177	7311	1.93146	0.053426	0.248098	GOBP	4173	GOBP_NEGATIVE_REGULATION_OF_ENDOCYTOSIS
Y.L - Y.R	GOBP_CELL_CELL_RECOGNITION	28	Up	1.92781	7311	1.9275	0.053917	0.25006	GOBP	1852	GOBP_CELL_CELL_RECOGNITION
Y.L - Y.R	GOBP_POSITIVE_REGULATION_OF_HYDROLASE_ACTIVITY	113	Up	1.92574	7311	1.92543	0.0541761	0.250942	GOBP	5576	GOBP_POSITIVE_REGULATION_OF_HYDROLASE_ACTIVITY
Y.L - Y.R	GOBP_NEGATIVE_REGULATION_OF_INTERLEUKIN_1_BETA_PRODUCTION	10	Up	1.92383	7311	1.92352	0.0544142	0.251726	GOBP	4287	GOBP_NEGATIVE_REGULATION_OF_INTERLEUKIN_1_BETA_PRODUCTION
Y.L - Y.R	GOBP_REGULATION_OF_CELL_FATE_COMMITMENT	20	Up	1.92202	7311	1.92171	0.054642	0.25246	GOBP	6752	GOBP_REGULATION_OF_CELL_FATE_COMMITMENT
Y.L - Y.R	GOBP_HEART_FORMATION	10	Down	-1.91927	7311	-1.91896	0.0549888	0.253351	GOBP	2960	GOBP_HEART_FORMATION
Y.L - Y.R	GOBP_INTRINSIC_APOPTOTIC_SIGNALING_PATHWAY_BY_P53_CLASS_MEDIATOR	45	Up	1.9189	7311	1.9186	0.0550354	0.253351	GOBP	3227	GOBP_INTRINSIC_APOPTOTIC_SIGNALING_PATHWAY_BY_P53...(03227)
Y.L - Y.R	GOBP_REGULATION_OF_PINOCYTOSIS	10	Up	1.91884	7311	1.91854	0.055043	0.253351	GOBP	7408	GOBP_REGULATION_OF_PINOCYTOSIS
Y.L - Y.R	REACTOME_ANTIMICROBIAL_PEPTIDES	19	Up	1.91796	7311	1.91765	0.0551552	0.195896	REACTOME	9223	REACTOME_ANTIMICROBIAL_PEPTIDES
Y.L - Y.R	GOBP_POSITIVE_REGULATION_OF_FILOPODIUM_ASSEMBLY	24	Up	1.91776	7311	1.91745	0.0551803	0.253663	GOBP	5512	GOBP_POSITIVE_REGULATION_OF_FILOPODIUM_ASSEMBLY
Y.L - Y.R	GOBP_LIVER_REGENERATION	17	Up	1.91614	7311	1.91583	0.0553862	0.254289	GOBP	3375	GOBP_LIVER_REGENERATION
Y.L - Y.R	GOBP_POSITIVE_REGULATION_OF_CELLULAR_RESPONSE_TO_TRANSFORMING_GROWTH_FACTOR_BETA_STIMULUS	17	Down	-1.91352	7311	-1.91322	0.0557205	0.255389	GOBP	5333	GOBP_POSITIVE_REGULATION_OF_CELLULAR_RESPONSE_TO...(05333)
Y.L - Y.R	GOBP_EMBRYONIC_EYE_MORPHOGENESIS	12	Up	1.91316	7311	1.91286	0.0557666	0.255389	GOBP	2408	GOBP_EMBRYONIC_EYE_MORPHOGENESIS
Y.L - Y.R	REACTOME_MATURATION_OF_TCA_ENZYMES_AND_REGULATION_OF_TCA_CYCLE	18	Down	-1.9123	7311	-1.912	0.0558764	0.197485	REACTOME	9762	REACTOME_MATURATION_OF_TCA_ENZYMES_AND_REGULATION_OF_TCA_CYCLE
Y.L - Y.R	GOBP_RESPONSE_TO_RETINOIC_ACID	43	Up	1.91208	7311	1.91177	0.0559056	0.255389	GOBP	8076	GOBP_RESPONSE_TO_RETINOIC_ACID
Y.L - Y.R	GOBP_ARACHIDONATE_METABOLIC_PROCESS	23	Up	1.9117	7311	1.9114	0.0559538	0.255389	GOBP	1353	GOBP_ARACHIDONATE_METABOLIC_PROCESS
Y.L - Y.R	PID_CD40_PATHWAY	15	Down	-1.91155	7311	-1.91124	0.0559731	0.295308	PID	8987	PID_CD40_PATHWAY
Y.L - Y.R	GOBP_METALLO_SULFUR_CLUSTER_ASSEMBLY	26	Down	-1.91121	7311	-1.91091	0.0560168	0.255389	GOBP	3653	GOBP_METALLO_SULFUR_CLUSTER_ASSEMBLY
Y.L - Y.R	GOBP_EXPORT_ACROSS_PLASMA_MEMBRANE	28	Down	-1.91098	7311	-1.91068	0.0560456	0.255389	GOBP	2628	GOBP_EXPORT_ACROSS_PLASMA_MEMBRANE
Y.L - Y.R	GOBP_POSITIVE_REGULATION_OF_ORGAN_GROWTH	26	Down	-1.90887	7311	-1.90857	0.0563178	0.256146	GOBP	5815	GOBP_POSITIVE_REGULATION_OF_ORGAN_GROWTH
Y.L - Y.R	PID_INTEGRIN_A9B1_PATHWAY	14	Up	1.90877	7311	1.90847	0.0563305	0.295308	PID	9066	PID_INTEGRIN_A9B1_PATHWAY
Y.L - Y.R	GOBP_REGULATION_OF_MYELOID_LEUKOCYTE_DIFFERENTIATION	55	Up	1.90838	7311	1.90808	0.0563809	0.256146	GOBP	7279	GOBP_REGULATION_OF_MYELOID_LEUKOCYTE...(07279)
Y.L - Y.R	GOBP_SMALL_GTPASE_MEDIATED_SIGNAL_TRANSDUCTION	233	Up	1.9068	7311	1.90649	0.0565862	0.256146	GOBP	8332	GOBP_SMALL_GTPASE_MEDIATED_SIGNAL_TRANSDUCTION
Y.L - Y.R	CELLMARKER_Hematopoietic Stem Cell Undefined Human	17	Up	1.90668	7311	1.90638	0.0566012	0.104186	CELLMARKER	466	CELLMARKER_Hematopoietic Stem Cell Undefined Human
Y.L - Y.R	GOBP_VASCULAR_ENDOTHELIAL_GROWTH_FACTOR_RECEPTOR_SIGNALING_PATHWAY	33	Up	1.90656	7311	1.90625	0.0566172	0.256146	GOBP	8839	GOBP_VASCULAR_ENDOTHELIAL_GROWTH_FACTOR_RECEPTOR...(08839)
Y.L - Y.R	GOBP_POSITIVE_REGULATION_OF_EXTRINSIC_APOPTOTIC_SIGNALING_PATHWAY	32	Up	1.90649	7311	1.90619	0.0566261	0.256146	GOBP	5491	GOBP_POSITIVE_REGULATION_OF_EXTRINSIC_APOPTOTIC...(05491)
Y.L - Y.R	GOBP_XENOBIOTIC_METABOLIC_PROCESS	40	Down	-1.90644	7311	-1.90613	0.0566329	0.256146	GOBP	8946	GOBP_XENOBIOTIC_METABOLIC_PROCESS
Y.L - Y.R	REACTOME_OXIDATIVE_STRESS_INDUCED_SENESCENCE	21	Down	-1.90579	7311	-1.90549	0.0567168	0.199477	REACTOME	9916	REACTOME_OXIDATIVE_STRESS_INDUCED_SENESCENCE
Y.L - Y.R	GOBP_REGULATION_OF_RESPONSE_TO_WOUNDING	95	Up	1.90285	7311	1.90255	0.0570997	0.257668	GOBP	7557	GOBP_REGULATION_OF_RESPONSE_TO_WOUNDING
Y.L - Y.R	GOBP_REGULATION_OF_MEIOTIC_CELL_CYCLE	15	Down	-1.90276	7311	-1.90246	0.0571105	0.257668	GOBP	7175	GOBP_REGULATION_OF_MEIOTIC_CELL_CYCLE
Y.L - Y.R	GOBP_NEGATIVE_REGULATION_OF_CELL_KILLING	18	Up	1.90026	7311	1.89996	0.0574377	0.258824	GOBP	4091	GOBP_NEGATIVE_REGULATION_OF_CELL_KILLING
Y.L - Y.R	GOBP_EXTRACELLULAR_MATRIX_DISASSEMBLY	20	Up	1.89933	7311	1.89903	0.0575607	0.258933	GOBP	2634	GOBP_EXTRACELLULAR_MATRIX_DISASSEMBLY
Y.L - Y.R	GOBP_POSITIVE_REGULATION_OF_B_CELL_DIFFERENTIATION	11	Up	1.899	7311	1.8987	0.0576038	0.258933	GOBP	5291	GOBP_POSITIVE_REGULATION_OF_B_CELL_DIFFERENTIATION
Y.L - Y.R	GOBP_PLASMA_MEMBRANE_REPAIR	25	Up	1.89782	7311	1.89753	0.0577585	0.259309	GOBP	5180	GOBP_PLASMA_MEMBRANE_REPAIR
Y.L - Y.R	GOBP_PROTEIN_OXIDATION	10	Up	1.89613	7311	1.89583	0.0579823	0.259953	GOBP	6351	GOBP_PROTEIN_OXIDATION
Y.L - Y.R	GOBP_POSITIVE_REGULATION_OF_MONOATOMIC_ION_TRANSMEMBRANE_TRANSPORT	73	Down	-1.89566	7311	-1.89536	0.0580443	0.259953	GOBP	5726	GOBP_POSITIVE_REGULATION_OF_MONOATOMIC_ION...(05726)
Y.L - Y.R	GOBP_REGULATION_OF_MAP_KINASE_ACTIVITY	61	Up	1.89402	7311	1.89372	0.0582621	0.260251	GOBP	7164	GOBP_REGULATION_OF_MAP_KINASE_ACTIVITY
Y.L - Y.R	GOBP_REGULATION_OF_EXTRINSIC_APOPTOTIC_SIGNALING_PATHWAY_VIA_DEATH_DOMAIN_RECEPTORS	25	Up	1.89374	7311	1.89344	0.0582994	0.260251	GOBP	6933	GOBP_REGULATION_OF_EXTRINSIC_APOPTOTIC_SIGNALING...(06933)
Y.L - Y.R	GOBP_MUSCLE_ORGAN_MORPHOGENESIS	40	Down	-1.89355	7311	-1.89325	0.0583248	0.260251	GOBP	3903	GOBP_MUSCLE_ORGAN_MORPHOGENESIS
Y.L - Y.R	GOBP_NEGATIVE_REGULATION_OF_PROTEIN_SERINE_THREONINE_KINASE_ACTIVITY	41	Up	1.89109	7311	1.8908	0.0586514	0.261389	GOBP	4525	GOBP_NEGATIVE_REGULATION_OF_PROTEIN_SERINE...(04525)
Y.L - Y.R	GOBP_NEGATIVE_REGULATION_OF_TYPE_II_INTERFERON_PRODUCTION	14	Up	1.88909	7311	1.8888	0.0589191	0.262262	GOBP	4656	GOBP_NEGATIVE_REGULATION_OF_TYPE_II_INTERFERON_PRODUCTION
Y.L - Y.R	REACTOME_ACTIVATION_OF_MATRIX_METALLOPROTEINASES	17	Up	1.88869	7311	1.8884	0.0589728	0.206405	REACTOME	9173	REACTOME_ACTIVATION_OF_MATRIX_METALLOPROTEINASES
Y.L - Y.R	GOBP_RIBOSE_PHOSPHATE_METABOLIC_PROCESS	274	Down	-1.8881	7311	-1.88781	0.0590521	0.262534	GOBP	8174	GOBP_RIBOSE_PHOSPHATE_METABOLIC_PROCESS
Y.L - Y.R	GOBP_RENAL_SYSTEM_DEVELOPMENT	125	Up	1.88615	7311	1.88586	0.0593139	0.263296	GOBP	7836	GOBP_RENAL_SYSTEM_DEVELOPMENT
Y.L - Y.R	GOBP_DEFENSE_RESPONSE_TO_GRAM_NEGATIVE_BACTERIUM	34	Up	1.8853	7311	1.88501	0.0594285	0.263296	GOBP	2177	GOBP_DEFENSE_RESPONSE_TO_GRAM_NEGATIVE_BACTERIUM
Y.L - Y.R	GOBP_POSTSYNAPTIC_SIGNAL_TRANSDUCTION	27	Up	1.88522	7311	1.88493	0.0594399	0.263296	GOBP	6136	GOBP_POSTSYNAPTIC_SIGNAL_TRANSDUCTION
Y.L - Y.R	GOBP_LYMPHOCYTE_APOPTOTIC_PROCESS	39	Up	1.88374	7311	1.88345	0.0596393	0.263733	GOBP	3419	GOBP_LYMPHOCYTE_APOPTOTIC_PROCESS
Y.L - Y.R	GOBP_REGULATION_OF_ANOIKIS	12	Up	1.88342	7311	1.88313	0.0596832	0.263733	GOBP	6591	GOBP_REGULATION_OF_ANOIKIS
Y.L - Y.R	REACTOME_CELL_SURFACE_INTERACTIONS_AT_THE_VASCULAR_WALL	92	Up	1.8815	7311	1.88121	0.0599436	0.208493	REACTOME	9327	REACTOME_CELL_SURFACE_INTERACTIONS_AT_THE_VASCULAR_WALL
Y.L - Y.R	GOBP_MEMBRANE_ORGANIZATION	493	Up	1.88084	7311	1.88055	0.0600338	0.264962	GOBP	3604	GOBP_MEMBRANE_ORGANIZATION
Y.L - Y.R	REACTOME_AMINO_ACIDS_REGULATE_MTORC1	32	Down	-1.88	7311	-1.87971	0.0601478	0.208493	REACTOME	9211	REACTOME_AMINO_ACIDS_REGULATE_MTORC1
Y.L - Y.R	GOBP_REGULATION_OF_EXECUTION_PHASE_OF_APOPTOSIS	15	Up	1.87851	7311	1.87822	0.0603511	0.265761	GOBP	6922	GOBP_REGULATION_OF_EXECUTION_PHASE_OF_APOPTOSIS
Y.L - Y.R	GOBP_GLIAL_CELL_MIGRATION	39	Up	1.87844	7311	1.87815	0.0603606	0.265761	GOBP	2813	GOBP_GLIAL_CELL_MIGRATION
Y.L - Y.R	GOBP_CORTICAL_ACTIN_CYTOSKELETON_ORGANIZATION	34	Up	1.87708	7311	1.87679	0.0605471	0.26597	GOBP	2104	GOBP_CORTICAL_ACTIN_CYTOSKELETON_ORGANIZATION
Y.L - Y.R	GOBP_GLUCOSE_METABOLIC_PROCESS	136	Down	-1.87654	7311	-1.87625	0.060621	0.26597	GOBP	2839	GOBP_GLUCOSE_METABOLIC_PROCESS
Y.L - Y.R	GOBP_LIPID_OXIDATION	86	Down	-1.87627	7311	-1.87598	0.0606575	0.26597	GOBP	3361	GOBP_LIPID_OXIDATION
Y.L - Y.R	GOBP_DICARBOXYLIC_ACID_METABOLIC_PROCESS	74	Down	-1.87582	7311	-1.87553	0.0607202	0.26597	GOBP	2293	GOBP_DICARBOXYLIC_ACID_METABOLIC_PROCESS
Y.L - Y.R	GOBP_PROTEIN_K48_LINKED_UBIQUITINATION	60	Down	-1.87526	7311	-1.87497	0.060797	0.26597	GOBP	6282	GOBP_PROTEIN_K48_LINKED_UBIQUITINATION
Y.L - Y.R	GOBP_NEGATIVE_REGULATION_OF_CELL_PROJECTION_ORGANIZATION	98	Up	1.87491	7311	1.87462	0.0608451	0.26597	GOBP	4096	GOBP_NEGATIVE_REGULATION_OF_CELL_PROJECTION_ORGANIZATION
Y.L - Y.R	GOBP_MICROTUBULE_POLYMERIZATION_OR_DEPOLYMERIZATION	76	Down	-1.87128	7311	-1.87099	0.0613459	0.267838	GOBP	3708	GOBP_MICROTUBULE_POLYMERIZATION_OR...(03708)
Y.L - Y.R	REACTOME_SIGNALING_BY_PTK6	28	Up	1.87082	7311	1.87054	0.0614093	0.211847	REACTOME	10232	REACTOME_SIGNALING_BY_PTK6
Y.L - Y.R	GOBP_MESENCHYMAL_CELL_DIFFERENTIATION	95	Up	1.87058	7311	1.87029	0.0614439	0.267945	GOBP	3625	GOBP_MESENCHYMAL_CELL_DIFFERENTIATION
Y.L - Y.R	GOBP_POSTSYNAPTIC_SPECIALIZATION_ORGANIZATION	24	Up	1.8687	7311	1.86841	0.0617048	0.268762	GOBP	6138	GOBP_POSTSYNAPTIC_SPECIALIZATION_ORGANIZATION
Y.L - Y.R	PID_EPHRINB_REV_PATHWAY	19	Up	1.86754	7311	1.86726	0.061866	0.31365	PID	9008	PID_EPHRINB_REV_PATHWAY
Y.L - Y.R	GOBP_POSITIVE_REGULATION_OF_MEMBRANE_POTENTIAL	10	Down	-1.86578	7311	-1.8655	0.0621116	0.270211	GOBP	5693	GOBP_POSITIVE_REGULATION_OF_MEMBRANE_POTENTIAL
Y.L - Y.R	REACTOME_RHOF_GTPASE_CYCLE	27	Up	1.86544	7311	1.86516	0.0621596	0.213415	REACTOME	10127	REACTOME_RHOF_GTPASE_CYCLE
Y.L - Y.R	GOBP_REGULATION_OF_ESTABLISHMENT_OR_MAINTENANCE_OF_CELL_POLARITY	18	Up	1.86521	7311	1.86493	0.0621916	0.270237	GOBP	6919	GOBP_REGULATION_OF_ESTABLISHMENT_OR_MAINTENANCE_OF_CELL_POLARITY
Y.L - Y.R	GOBP_ENERGY_RESERVE_METABOLIC_PROCESS	70	Down	-1.86358	7311	-1.8633	0.0624202	0.270908	GOBP	2490	GOBP_ENERGY_RESERVE_METABOLIC_PROCESS
Y.L - Y.R	GOBP_PHOSPHATIDYLINOSITOL_MEDIATED_SIGNALING	12	Down	-1.85922	7311	-1.85894	0.0630362	0.273257	GOBP	5126	GOBP_PHOSPHATIDYLINOSITOL_MEDIATED_SIGNALING
Y.L - Y.R	REACTOME_COPI_DEPENDENT_GOLGI_TO_ER_RETROGRADE_TRAFFIC	59	Up	1.85902	7311	1.85874	0.0630638	0.215493	REACTOME	9369	REACTOME_COPI_DEPENDENT_GOLGI_TO_ER_RETROGRADE_TRAFFIC
Y.L - Y.R	GOBP_MAINTENANCE_OF_PROTEIN_LOCATION	44	Up	1.85813	7311	1.85785	0.0631907	0.27356	GOBP	3502	GOBP_MAINTENANCE_OF_PROTEIN_LOCATION
Y.L - Y.R	GOBP_CELLULAR_EXTRAVASATION	36	Up	1.85743	7311	1.85714	0.0632908	0.27356	GOBP	1683	GOBP_CELLULAR_EXTRAVASATION
Y.L - Y.R	GOBP_RECEPTOR_INTERNALIZATION	94	Up	1.85714	7311	1.85686	0.0633309	0.27356	GOBP	6527	GOBP_RECEPTOR_INTERNALIZATION
Y.L - Y.R	GOBP_TRANSMISSION_OF_NERVE_IMPULSE	25	Down	-1.85567	7311	-1.85539	0.0635408	0.274142	GOBP	8669	GOBP_TRANSMISSION_OF_NERVE_IMPULSE
Y.L - Y.R	GOBP_SPHINGOLIPID_BIOSYNTHETIC_PROCESS	33	Up	1.85337	7311	1.85309	0.0638702	0.275237	GOBP	8405	GOBP_SPHINGOLIPID_BIOSYNTHETIC_PROCESS
Y.L - Y.R	GOBP_N_ACETYLGLUCOSAMINE_METABOLIC_PROCESS	10	Up	1.85209	7311	1.85181	0.0640537	0.27566	GOBP	4908	GOBP_N_ACETYLGLUCOSAMINE_METABOLIC_PROCESS
Y.L - Y.R	PID_AVB3_INTEGRIN_PATHWAY	48	Up	1.852	7311	1.85172	0.0640667	0.31365	PID	8979	PID_AVB3_INTEGRIN_PATHWAY
Y.L - Y.R	GOBP_SUCCINYL_COA_METABOLIC_PROCESS	10	Down	-1.85163	7311	-1.85135	0.0641192	0.27566	GOBP	8482	GOBP_SUCCINYL_COA_METABOLIC_PROCESS
Y.L - Y.R	GOBP_RESPONSE_TO_INTERLEUKIN_4	20	Up	1.85034	7311	1.85006	0.0643049	0.2761	GOBP	7990	GOBP_RESPONSE_TO_INTERLEUKIN_4
Y.L - Y.R	GOBP_GLUCOSAMINE_CONTAINING_COMPOUND_METABOLIC_PROCESS	14	Up	1.84987	7311	1.84959	0.0643729	0.2761	GOBP	2833	GOBP_GLUCOSAMINE_CONTAINING_COMPOUND_METABOLIC_PROCESS
Y.L - Y.R	GOBP_NUCLEOSIDE_TRIPHOSPHATE_METABOLIC_PROCESS	226	Down	-1.84699	7311	-1.84671	0.0647893	0.27756	GOBP	4888	GOBP_NUCLEOSIDE_TRIPHOSPHATE_METABOLIC_PROCESS
Y.L - Y.R	GOBP_REGULATION_OF_APOPTOTIC_SIGNALING_PATHWAY	219	Up	1.84554	7311	1.84526	0.064999	0.277897	GOBP	6602	GOBP_REGULATION_OF_APOPTOTIC_SIGNALING_PATHWAY
Y.L - Y.R	GOBP_POSITIVE_REGULATION_OF_SIGNAL_TRANSDUCTION_BY_P53_CLASS_MEDIATOR	19	Up	1.84498	7311	1.8447	0.0650806	0.277897	GOBP	5961	GOBP_POSITIVE_REGULATION_OF_SIGNAL_TRANSDUCTION_BY...(05961)
Y.L - Y.R	GOBP_POSITIVE_REGULATION_OF_AMYLOID_BETA_FORMATION	11	Up	1.84472	7311	1.84444	0.0651189	0.277897	GOBP	5249	GOBP_POSITIVE_REGULATION_OF_AMYLOID_BETA_FORMATION
Y.L - Y.R	GOBP_CHOLESTEROL_EFFLUX	36	Up	1.84432	7311	1.84404	0.0651767	0.277897	GOBP	1987	GOBP_CHOLESTEROL_EFFLUX
Y.L - Y.R	PID_FAK_PATHWAY	51	Up	1.84369	7311	1.84342	0.0652682	0.31365	PID	9019	PID_FAK_PATHWAY
Y.L - Y.R	GOBP_WHITE_FAT_CELL_DIFFERENTIATION	10	Up	1.84328	7311	1.843	0.0653287	0.277897	GOBP	8934	GOBP_WHITE_FAT_CELL_DIFFERENTIATION
Y.L - Y.R	GOBP_EYE_MORPHOGENESIS	51	Up	1.84324	7311	1.84296	0.0653342	0.277897	GOBP	2644	GOBP_EYE_MORPHOGENESIS
Y.L - Y.R	GOBP_VIRAL_LIFE_CYCLE	135	Up	1.84278	7311	1.84251	0.065401	0.277897	GOBP	8901	GOBP_VIRAL_LIFE_CYCLE
Y.L - Y.R	CELLMARKER_Cancer Stem Cell Breast Human	18	Up	1.84217	7311	1.84189	0.0654905	0.119492	CELLMARKER	149	CELLMARKER_Cancer Stem Cell Breast Human
Y.L - Y.R	GOBP_IMMUNE_RESPONSE_REGULATING_SIGNALING_PATHWAY	244	Up	1.84081	7311	1.84053	0.06569	0.278246	GOBP	3076	GOBP_IMMUNE_RESPONSE_REGULATING_SIGNALING_PATHWAY
Y.L - Y.R	GOBP_POSITIVE_REGULATION_OF_CELLULAR_COMPONENT_BIOGENESIS	277	Up	1.84076	7311	1.84049	0.0656971	0.278246	GOBP	5327	GOBP_POSITIVE_REGULATION_OF_CELLULAR_COMPONENT_BIOGENESIS
Y.L - Y.R	GOBP_REGULATION_OF_PROTEOLYSIS_INVOLVED_IN_PROTEIN_CATABOLIC_PROCESS	143	Down	-1.84062	7311	-1.84035	0.0657175	0.278246	GOBP	7512	GOBP_REGULATION_OF_PROTEOLYSIS_INVOLVED_IN_PROTEIN...(07512)
Y.L - Y.R	GOBP_T_CELL_DIFFERENTIATION	117	Up	1.84014	7311	1.83987	0.065788	0.278246	GOBP	8754	GOBP_T_CELL_DIFFERENTIATION
Y.L - Y.R	GOBP_PROTEIN_DESTABILIZATION	37	Down	-1.83955	7311	-1.83927	0.0658755	0.278294	GOBP	6244	GOBP_PROTEIN_DESTABILIZATION
Y.L - Y.R	GOBP_PROTEASOME_ASSEMBLY	14	Down	-1.83669	7311	-1.83642	0.0662963	0.279655	GOBP	6215	GOBP_PROTEASOME_ASSEMBLY
Y.L - Y.R	GOBP_NEGATIVE_REGULATION_OF_ENDOTHELIAL_CELL_MIGRATION	31	Up	1.83632	7311	1.83604	0.066351	0.279655	GOBP	4180	GOBP_NEGATIVE_REGULATION_OF_ENDOTHELIAL_CELL_MIGRATION
Y.L - Y.R	CELLMARKER_Germinal Center B Cell Nasopharynx Human	10	Up	1.83599	7311	1.83572	0.0663991	0.119582	CELLMARKER	437	CELLMARKER_Germinal Center B Cell Nasopharynx Human
Y.L - Y.R	GOBP_PURINE_NUCLEOTIDE_BIOSYNTHETIC_PROCESS	142	Down	-1.83577	7311	-1.8355	0.0664319	0.279673	GOBP	6441	GOBP_PURINE_NUCLEOTIDE_BIOSYNTHETIC_PROCESS
Y.L - Y.R	REACTOME_APOPTOSIS	69	Up	1.83483	7311	1.83456	0.0665712	0.226405	REACTOME	9230	REACTOME_APOPTOSIS
Y.L - Y.R	GOBP_CALCIUM_ION_IMPORT_ACROSS_PLASMA_MEMBRANE	10	Down	-1.83458	7311	-1.83431	0.0666081	0.280092	GOBP	1560	GOBP_CALCIUM_ION_IMPORT_ACROSS_PLASMA_MEMBRANE
Y.L - Y.R	CELLMARKER_Endothelial Cell Brain Human	19	Up	1.83403	7311	1.83376	0.0666899	0.119582	CELLMARKER	295	CELLMARKER_Endothelial Cell Brain Human
Y.L - Y.R	GOBP_LYMPH_NODE_DEVELOPMENT	11	Up	1.83401	7311	1.83373	0.0666935	0.280128	GOBP	3428	GOBP_LYMPH_NODE_DEVELOPMENT
Y.L - Y.R	GOBP_REGULATION_OF_GLYCOGEN_METABOLIC_PROCESS	27	Down	-1.83338	7311	-1.8331	0.0667871	0.280199	GOBP	6989	GOBP_REGULATION_OF_GLYCOGEN_METABOLIC_PROCESS
Y.L - Y.R	GOBP_REGULATION_OF_MAST_CELL_DEGRANULATION	14	Up	1.82546	7311	1.82519	0.0679722	0.284843	GOBP	7168	GOBP_REGULATION_OF_MAST_CELL_DEGRANULATION
Y.L - Y.R	CELLMARKER_Circulating Fetal Cell Blood Human	18	Up	1.82378	7311	1.82351	0.0682257	0.12129	CELLMARKER	193	CELLMARKER_Circulating Fetal Cell Blood Human
Y.L - Y.R	REACTOME_SIGNALING_BY_FGFR3	23	Down	-1.82225	7311	-1.82198	0.0684577	0.230645	REACTOME	10213	REACTOME_SIGNALING_BY_FGFR3
Y.L - Y.R	REACTOME_SIGNALING_BY_FGFR4	23	Down	-1.82225	7311	-1.82198	0.0684577	0.230645	REACTOME	10214	REACTOME_SIGNALING_BY_FGFR4
Y.L - Y.R	PID_IL8_CXCR2_PATHWAY	23	Up	1.82049	7311	1.82022	0.0687257	0.31613	PID	9056	PID_IL8_CXCR2_PATHWAY
Y.L - Y.R	GOBP_POSITIVE_REGULATION_OF_MONONUCLEAR_CELL_MIGRATION	47	Up	1.81676	7311	1.81649	0.0692951	0.289744	GOBP	5732	GOBP_POSITIVE_REGULATION_OF_MONONUCLEAR_CELL_MIGRATION
Y.L - Y.R	GOBP_POSITIVE_REGULATION_OF_T_CELL_RECEPTOR_SIGNALING_PATHWAY	12	Up	1.8163	7311	1.81603	0.0693653	0.289744	GOBP	6079	GOBP_POSITIVE_REGULATION_OF_T_CELL_RECEPTOR...(06079)
Y.L - Y.R	GOBP_PROTEIN_K63_LINKED_UBIQUITINATION	38	Down	-1.81607	7311	-1.8158	0.0694005	0.289744	GOBP	6284	GOBP_PROTEIN_K63_LINKED_UBIQUITINATION
Y.L - Y.R	PID_CMYB_PATHWAY	43	Up	1.81582	7311	1.81555	0.0694389	0.31613	PID	8994	PID_CMYB_PATHWAY
Y.L - Y.R	GOBP_PLATELET_DERIVED_GROWTH_FACTOR_RECEPTOR_SIGNALING_PATHWAY	49	Up	1.81569	7311	1.81542	0.0694593	0.289744	GOBP	5192	GOBP_PLATELET_DERIVED_GROWTH_FACTOR_RECEPTOR...(05192)
Y.L - Y.R	GOBP_RNA_MODIFICATION	87	Down	-1.81411	7311	-1.81385	0.0697013	0.290422	GOBP	8198	GOBP_RNA_MODIFICATION
Y.L - Y.R	GOBP_POSITIVE_REGULATION_OF_RESPONSE_TO_CYTOKINE_STIMULUS	34	Up	1.81292	7311	1.81265	0.0698859	0.290859	GOBP	5935	GOBP_POSITIVE_REGULATION_OF_RESPONSE_TO_CYTOKINE_STIMULUS
Y.L - Y.R	REACTOME_RNA_POLYMERASE_I_TRANSCRIPTION	24	Up	1.81225	7311	1.81198	0.0699885	0.234706	REACTOME	10156	REACTOME_RNA_POLYMERASE_I_TRANSCRIPTION
Y.L - Y.R	GOBP_BIOMINERAL_TISSUE_DEVELOPMENT	71	Up	1.81181	7311	1.81154	0.0700567	0.291235	GOBP	1474	GOBP_BIOMINERAL_TISSUE_DEVELOPMENT
Y.L - Y.R	GOBP_REGULATION_OF_PROTEIN_LOCALIZATION_TO_CELL_SURFACE	27	Up	1.81122	7311	1.81095	0.0701483	0.291235	GOBP	7482	GOBP_REGULATION_OF_PROTEIN_LOCALIZATION_TO_CELL_SURFACE
Y.L - Y.R	GOBP_CATECHOLAMINE_SECRETION	21	Up	1.8105	7311	1.81024	0.0702593	0.291235	GOBP	1656	GOBP_CATECHOLAMINE_SECRETION
Y.L - Y.R	GOBP_RESPONSE_TO_ESTRADIOL	50	Up	1.81027	7311	1.81	0.0702954	0.291235	GOBP	7932	GOBP_RESPONSE_TO_ESTRADIOL
Y.L - Y.R	GOBP_EMBRYONIC_MORPHOGENESIS	228	Up	1.80939	7311	1.80913	0.0704315	0.291416	GOBP	2416	GOBP_EMBRYONIC_MORPHOGENESIS
Y.L - Y.R	GOBP_POSITIVE_REGULATION_OF_MACROPHAGE_ACTIVATION	10	Up	1.80876	7311	1.8085	0.0705294	0.291416	GOBP	5667	GOBP_POSITIVE_REGULATION_OF_MACROPHAGE_ACTIVATION
Y.L - Y.R	GOBP_INORGANIC_ION_IMPORT_ACROSS_PLASMA_MEMBRANE	33	Down	-1.80844	7311	-1.80818	0.0705786	0.291416	GOBP	3123	GOBP_INORGANIC_ION_IMPORT_ACROSS_PLASMA_MEMBRANE
Y.L - Y.R	REACTOME_COMPLEMENT_CASCADE	60	Up	1.8073	7311	1.80704	0.0707565	0.236183	REACTOME	9360	REACTOME_COMPLEMENT_CASCADE
Y.L - Y.R	GOBP_PROTEIN_TRIMERIZATION	15	Up	1.80708	7311	1.80682	0.0707904	0.291961	GOBP	6390	GOBP_PROTEIN_TRIMERIZATION
Y.L - Y.R	GOBP_INTRINSIC_APOPTOTIC_SIGNALING_PATHWAY_IN_RESPONSE_TO_DNA_DAMAGE	51	Up	1.80599	7311	1.80573	0.0709609	0.292333	GOBP	3228	GOBP_INTRINSIC_APOPTOTIC_SIGNALING_PATHWAY_IN...(03228)
Y.L - Y.R	GOBP_L_AMINO_ACID_METABOLIC_PROCESS	102	Down	-1.8053	7311	-1.80504	0.0710689	0.29244	GOBP	3440	GOBP_L_AMINO_ACID_METABOLIC_PROCESS
Y.L - Y.R	CELLMARKER_Fibroblast Epithelium Human	21	Up	1.8053	7311	1.80504	0.0710691	0.125274	CELLMARKER	404	CELLMARKER_Fibroblast Epithelium Human
Y.L - Y.R	GOBP_2_OXOGLUTARATE_METABOLIC_PROCESS	13	Down	-1.8048	7311	-1.80454	0.0711469	0.29244	GOBP	1105	GOBP_2_OXOGLUTARATE_METABOLIC_PROCESS
Y.L - Y.R	GOBP_POSITIVE_REGULATION_OF_NUCLEOCYTOPLASMIC_TRANSPORT	45	Up	1.80412	7311	1.80386	0.0712529	0.292546	GOBP	5803	GOBP_POSITIVE_REGULATION_OF_NUCLEOCYTOPLASMIC_TRANSPORT
Y.L - Y.R	GOBP_ASTROCYTE_DEVELOPMENT	19	Up	1.80337	7311	1.80311	0.0713706	0.2927	GOBP	1379	GOBP_ASTROCYTE_DEVELOPMENT
Y.L - Y.R	REACTOME_RET_SIGNALING	18	Down	-1.80284	7311	-1.80258	0.0714544	0.237413	REACTOME	10117	REACTOME_RET_SIGNALING
Y.L - Y.R	GOBP_SERINE_FAMILY_AMINO_ACID_METABOLIC_PROCESS	19	Down	-1.80131	7311	-1.80105	0.0716947	0.293699	GOBP	8272	GOBP_SERINE_FAMILY_AMINO_ACID_METABOLIC_PROCESS
Y.L - Y.R	GOBP_REGULATION_OF_PLATELET_AGGREGATION	17	Up	1.79688	7311	1.79662	0.0723961	0.296011	GOBP	7415	GOBP_REGULATION_OF_PLATELET_AGGREGATION
Y.L - Y.R	GOBP_ATP_BIOSYNTHETIC_PROCESS	83	Down	-1.79672	7311	-1.79646	0.0724214	0.296011	GOBP	1384	GOBP_ATP_BIOSYNTHETIC_PROCESS
Y.L - Y.R	GOBP_CYTOPLASMIC_PATTERN_RECOGNITION_RECEPTOR_SIGNALING_PATHWAY	105	Up	1.79583	7311	1.79558	0.0725621	0.296255	GOBP	2151	GOBP_CYTOPLASMIC_PATTERN_RECOGNITION_RECEPTOR...(02151)
Y.L - Y.R	GOBP_CYTOKINE_MEDIATED_SIGNALING_PATHWAY	192	Up	1.79523	7311	1.79497	0.0726578	0.296274	GOBP	2141	GOBP_CYTOKINE_MEDIATED_SIGNALING_PATHWAY
Y.L - Y.R	GOBP_REGULATION_OF_SECRETION	301	Up	1.79479	7311	1.79453	0.0727292	0.296274	GOBP	7580	GOBP_REGULATION_OF_SECRETION
Y.L - Y.R	REACTOME_RHOB_GTPASE_CYCLE	39	Up	1.79336	7311	1.7931	0.0729563	0.241291	REACTOME	10124	REACTOME_RHOB_GTPASE_CYCLE
Y.L - Y.R	GOBP_POSITIVE_REGULATION_OF_MYELOID_LEUKOCYTE_DIFFERENTIATION	26	Up	1.79155	7311	1.7913	0.0732458	0.297862	GOBP	5751	GOBP_POSITIVE_REGULATION_OF_MYELOID_LEUKOCYTE...(05751)
Y.L - Y.R	GOBP_EXPORT_FROM_CELL	448	Up	1.79111	7311	1.79085	0.0733174	0.297862	GOBP	2629	GOBP_EXPORT_FROM_CELL
Y.L - Y.R	GOBP_REGULATION_OF_CELL_DEVELOPMENT	357	Up	1.78991	7311	1.78965	0.0735099	0.297862	GOBP	6748	GOBP_REGULATION_OF_CELL_DEVELOPMENT
Y.L - Y.R	GOBP_CELL_DIFFERENTIATION_INVOLVED_IN_KIDNEY_DEVELOPMENT	18	Up	1.7898	7311	1.78955	0.0735271	0.297862	GOBP	1869	GOBP_CELL_DIFFERENTIATION_INVOLVED_IN_KIDNEY_DEVELOPMENT
Y.L - Y.R	GOBP_EPITHELIAL_CELL_DIFFERENTIATION_INVOLVED_IN_KIDNEY_DEVELOPMENT	18	Up	1.7898	7311	1.78955	0.0735271	0.297862	GOBP	2523	GOBP_EPITHELIAL_CELL_DIFFERENTIATION_INVOLVED_IN...(02523)
Y.L - Y.R	GOBP_POSITIVE_REGULATION_OF_EXTRACELLULAR_MATRIX_ORGANIZATION	19	Up	1.78825	7311	1.78799	0.0737777	0.298389	GOBP	5490	GOBP_POSITIVE_REGULATION_OF_EXTRACELLULAR_MATRIX_ORGANIZATION
Y.L - Y.R	GOBP_PYRIMIDINE_NUCLEOTIDE_METABOLIC_PROCESS	30	Up	1.78725	7311	1.78699	0.0739391	0.298389	GOBP	6486	GOBP_PYRIMIDINE_NUCLEOTIDE_METABOLIC_PROCESS
Y.L - Y.R	GOBP_RESPONSE_TO_STARVATION	126	Down	-1.78711	7311	-1.78685	0.0739612	0.298389	GOBP	8083	GOBP_RESPONSE_TO_STARVATION
Y.L - Y.R	GOBP_PROTEIN_LOCALIZATION_TO_PLASMA_MEMBRANE	190	Up	1.78697	7311	1.78671	0.0739841	0.298389	GOBP	6336	GOBP_PROTEIN_LOCALIZATION_TO_PLASMA_MEMBRANE
Y.L - Y.R	REACTOME_CELL_EXTRACELLULAR_MATRIX_INTERACTIONS	17	Up	1.78589	7311	1.78563	0.0741584	0.244147	REACTOME	9325	REACTOME_CELL_EXTRACELLULAR_MATRIX_INTERACTIONS
Y.L - Y.R	GOBP_FIBROBLAST_MIGRATION	48	Up	1.78513	7311	1.78488	0.0742813	0.299257	GOBP	2702	GOBP_FIBROBLAST_MIGRATION
Y.L - Y.R	GOBP_VIRAL_PROCESS	182	Up	1.78185	7311	1.7816	0.0748153	0.300754	GOBP	8902	GOBP_VIRAL_PROCESS
Y.L - Y.R	GOBP_PERK_MEDIATED_UNFOLDED_PROTEIN_RESPONSE	14	Up	1.78183	7311	1.78158	0.0748177	0.300754	GOBP	5088	GOBP_PERK_MEDIATED_UNFOLDED_PROTEIN_RESPONSE
Y.L - Y.R	GOBP_POSITIVE_REGULATION_OF_MAPK_CASCADE	188	Up	1.78099	7311	1.78074	0.0749553	0.300883	GOBP	5678	GOBP_POSITIVE_REGULATION_OF_MAPK_CASCADE
Y.L - Y.R	REACTOME_MAPK_FAMILY_SIGNALING_CASCADES	152	Down	-1.77979	7311	-1.77954	0.075151	0.246124	REACTOME	9760	REACTOME_MAPK_FAMILY_SIGNALING_CASCADES
Y.L - Y.R	GOBP_POSTSYNAPTIC_SPECIALIZATION_ASSEMBLY	12	Up	1.77973	7311	1.77948	0.0751611	0.300883	GOBP	6137	GOBP_POSTSYNAPTIC_SPECIALIZATION_ASSEMBLY
Y.L - Y.R	GOBP_NEGATIVE_REGULATION_OF_AMIDE_METABOLIC_PROCESS	13	Up	1.77964	7311	1.77939	0.0751759	0.300883	GOBP	3986	GOBP_NEGATIVE_REGULATION_OF_AMIDE_METABOLIC_PROCESS
Y.L - Y.R	GOBP_REGULATION_OF_VIRAL_GENOME_REPLICATION	47	Up	1.77872	7311	1.77846	0.0753277	0.300883	GOBP	7800	GOBP_REGULATION_OF_VIRAL_GENOME_REPLICATION
Y.L - Y.R	GOBP_REGULATION_OF_CD4_POSITIVE_ALPHA_BETA_T_CELL_DIFFERENTIATION	15	Up	1.77848	7311	1.77823	0.0753667	0.300883	GOBP	6711	GOBP_REGULATION_OF_CD4_POSITIVE_ALPHA_BETA_T_CELL...(06711)
Y.L - Y.R	GOBP_NEGATIVE_REGULATION_OF_INTERLEUKIN_1_PRODUCTION	13	Up	1.7783	7311	1.77805	0.075396	0.300883	GOBP	4289	GOBP_NEGATIVE_REGULATION_OF_INTERLEUKIN_1_PRODUCTION
Y.L - Y.R	GOBP_POSITIVE_REGULATION_OF_CARBOHYDRATE_METABOLIC_PROCESS	54	Down	-1.77811	7311	-1.77786	0.0754269	0.300883	GOBP	5309	GOBP_POSITIVE_REGULATION_OF_CARBOHYDRATE_METABOLIC_PROCESS
Y.L - Y.R	REACTOME_MUSCLE_CONTRACTION	98	Down	-1.77802	7311	-1.77777	0.0754417	0.246124	REACTOME	9837	REACTOME_MUSCLE_CONTRACTION
Y.L - Y.R	GOBP_EMBRYO_IMPLANTATION	38	Up	1.77561	7311	1.77536	0.0758383	0.302194	GOBP	2431	GOBP_EMBRYO_IMPLANTATION
Y.L - Y.R	CELLMARKER_Hematopoietic Stem Cell Bone Marrow Human	23	Up	1.77513	7311	1.77488	0.0759174	0.132696	CELLMARKER	462	CELLMARKER_Hematopoietic Stem Cell Bone Marrow Human
Y.L - Y.R	GOBP_NEGATIVE_REGULATION_OF_LEUKOCYTE_PROLIFERATION	34	Up	1.77412	7311	1.77387	0.0760845	0.30239	GOBP	4325	GOBP_NEGATIVE_REGULATION_OF_LEUKOCYTE_PROLIFERATION
Y.L - Y.R	GOBP_AMINOGLYCAN_BIOSYNTHETIC_PROCESS	13	Up	1.77354	7311	1.77329	0.0761814	0.30239	GOBP	1242	GOBP_AMINOGLYCAN_BIOSYNTHETIC_PROCESS
Y.L - Y.R	GOBP_REGULATION_OF_PROTEIN_FOLDING	11	Up	1.77332	7311	1.77307	0.0762176	0.30239	GOBP	7470	GOBP_REGULATION_OF_PROTEIN_FOLDING
Y.L - Y.R	GOBP_POSITIVE_REGULATION_OF_SODIUM_ION_TRANSPORT	22	Down	-1.77331	7311	-1.77306	0.0762188	0.30239	GOBP	5981	GOBP_POSITIVE_REGULATION_OF_SODIUM_ION_TRANSPORT
Y.L - Y.R	GOBP_POSITIVE_REGULATION_OF_CELL_JUNCTION_ASSEMBLY	46	Up	1.77277	7311	1.77252	0.076308	0.302415	GOBP	5353	GOBP_POSITIVE_REGULATION_OF_CELL_JUNCTION_ASSEMBLY
Y.L - Y.R	GOBP_TUBULIN_DEACETYLATION	15	Down	-1.77145	7311	-1.7712	0.0765272	0.302955	GOBP	8727	GOBP_TUBULIN_DEACETYLATION
Y.L - Y.R	GOBP_CD4_POSITIVE_ALPHA_BETA_T_CELL_ACTIVATION	41	Up	1.77082	7311	1.77057	0.0766317	0.303015	GOBP	1665	GOBP_CD4_POSITIVE_ALPHA_BETA_T_CELL_ACTIVATION
Y.L - Y.R	GOBP_PROTEIN_NEDDYLATION	12	Down	-1.77036	7311	-1.77011	0.0767084	0.303015	GOBP	6347	GOBP_PROTEIN_NEDDYLATION
Y.L - Y.R	GOBP_RENAL_SYSTEM_PROCESS_INVOLVED_IN_REGULATION_OF_SYSTEMIC_ARTERIAL_BLOOD_PRESSURE	11	Up	1.76968	7311	1.76943	0.0768224	0.303137	GOBP	7839	GOBP_RENAL_SYSTEM_PROCESS_INVOLVED_IN_REGULATION...(07839)
Y.L - Y.R	GOBP_AMINO_ACID_BIOSYNTHETIC_PROCESS	47	Down	-1.7682	7311	-1.76795	0.07707	0.303499	GOBP	1250	GOBP_AMINO_ACID_BIOSYNTHETIC_PROCESS
Y.L - Y.R	GOBP_BIOLOGICAL_PROCESS_INVOLVED_IN_INTERACTION_WITH_HOST	74	Up	1.76813	7311	1.76788	0.0770805	0.303499	GOBP	1470	GOBP_BIOLOGICAL_PROCESS_INVOLVED_IN_INTERACTION_WITH_HOST
Y.L - Y.R	REACTOME_NERVOUS_SYSTEM_DEVELOPMENT	158	Up	1.76627	7311	1.76602	0.077393	0.251353	REACTOME	9859	REACTOME_NERVOUS_SYSTEM_DEVELOPMENT
Y.L - Y.R	GOBP_POSITIVE_REGULATION_OF_PROTEIN_CONTAINING_COMPLEX_ASSEMBLY	122	Up	1.76492	7311	1.76467	0.0776187	0.305289	GOBP	5868	GOBP_POSITIVE_REGULATION_OF_PROTEIN_CONTAINING...(05868)
Y.L - Y.R	GOBP_CANONICAL_NF_KAPPAB_SIGNAL_TRANSDUCTION	148	Up	1.76329	7311	1.76304	0.0778932	0.306039	GOBP	1581	GOBP_CANONICAL_NF_KAPPAB_SIGNAL_TRANSDUCTION
Y.L - Y.R	REACTOME_GLUTATHIONE_CONJUGATION	27	Down	-1.76326	7311	-1.76302	0.0778978	0.251858	REACTOME	9592	REACTOME_GLUTATHIONE_CONJUGATION
Y.L - Y.R	GOBP_POSITIVE_REGULATION_OF_EPITHELIAL_CELL_APOPTOTIC_PROCESS	14	Up	1.76242	7311	1.76218	0.0780396	0.306285	GOBP	5466	GOBP_POSITIVE_REGULATION_OF_EPITHELIAL_CELL...(05466)
Y.L - Y.R	GOBP_CYTOPLASMIC_MICROTUBULE_ORGANIZATION	37	Down	-1.75878	7311	-1.75854	0.0786562	0.308373	GOBP	2150	GOBP_CYTOPLASMIC_MICROTUBULE_ORGANIZATION
Y.L - Y.R	REACTOME_NICOTINATE_METABOLISM	17	Down	-1.7586	7311	-1.75835	0.078688	0.253277	REACTOME	9870	REACTOME_NICOTINATE_METABOLISM
Y.L - Y.R	GOBP_OSTEOCLAST_DIFFERENTIATION	49	Up	1.75791	7311	1.75766	0.0788048	0.308518	GOBP	4987	GOBP_OSTEOCLAST_DIFFERENTIATION
Y.L - Y.R	GOBP_DEFENSE_RESPONSE_TO_GRAM_POSITIVE_BACTERIUM	52	Up	1.75757	7311	1.75733	0.0788624	0.308518	GOBP	2178	GOBP_DEFENSE_RESPONSE_TO_GRAM_POSITIVE_BACTERIUM
Y.L - Y.R	REACTOME_PURINE_RIBONUCLEOSIDE_MONOPHOSPHATE_BIOSYNTHESIS	11	Down	-1.75603	7311	-1.75578	0.0791251	0.253552	REACTOME	10029	REACTOME_PURINE_RIBONUCLEOSIDE_MONOPHOSPHATE_BIOSYNTHESIS
Y.L - Y.R	CELLMARKER_Fibroblast Heart Human	12	Up	1.75559	7311	1.75534	0.0792006	0.137281	CELLMARKER	406	CELLMARKER_Fibroblast Heart Human
Y.L - Y.R	GOBP_MEMBRANE_LIPID_CATABOLIC_PROCESS	19	Up	1.75471	7311	1.75447	0.0793507	0.310097	GOBP	3602	GOBP_MEMBRANE_LIPID_CATABOLIC_PROCESS
Y.L - Y.R	GOBP_POSITIVE_REGULATION_OF_VACUOLE_ORGANIZATION	22	Up	1.75416	7311	1.75392	0.0794445	0.310131	GOBP	6095	GOBP_POSITIVE_REGULATION_OF_VACUOLE_ORGANIZATION
Y.L - Y.R	GOBP_SOMATIC_DIVERSIFICATION_OF_IMMUNOGLOBULINS_INVOLVED_IN_IMMUNE_RESPONSE	14	Up	1.75258	7311	1.75234	0.0797158	0.31057	GOBP	8374	GOBP_SOMATIC_DIVERSIFICATION_OF_IMMUNOGLOBULINS...(08374)
Y.L - Y.R	REACTOME_HDACS_DEACETYLATE_HISTONES	29	Up	1.75237	7311	1.75212	0.0797524	0.254431	REACTOME	9627	REACTOME_HDACS_DEACETYLATE_HISTONES
Y.L - Y.R	GOBP_ACUTE_PHASE_RESPONSE	26	Up	1.75209	7311	1.75184	0.0798009	0.31057	GOBP	1160	GOBP_ACUTE_PHASE_RESPONSE
Y.L - Y.R	GOBP_CELL_CELL_ADHESION_MEDIATED_BY_CADHERIN	15	Up	1.75202	7311	1.75178	0.0798122	0.31057	GOBP	1845	GOBP_CELL_CELL_ADHESION_MEDIATED_BY_CADHERIN
Y.L - Y.R	GOBP_NEGATIVE_REGULATION_OF_VASCULATURE_DEVELOPMENT	57	Up	1.75074	7311	1.75049	0.080033	0.311097	GOBP	4685	GOBP_NEGATIVE_REGULATION_OF_VASCULATURE_DEVELOPMENT
Y.L - Y.R	GOBP_GOLGI_TO_PLASMA_MEMBRANE_TRANSPORT	50	Up	1.75013	7311	1.74989	0.080138	0.311174	GOBP	2907	GOBP_GOLGI_TO_PLASMA_MEMBRANE_TRANSPORT
Y.L - Y.R	REACTOME_APOPTOTIC_EXECUTION_PHASE	33	Up	1.74922	7311	1.74898	0.0802951	0.255034	REACTOME	9234	REACTOME_APOPTOTIC_EXECUTION_PHASE
Y.L - Y.R	GOBP_CYTOKINESIS	103	Up	1.74838	7311	1.74814	0.0804404	0.311549	GOBP	2139	GOBP_CYTOKINESIS
Y.L - Y.R	GOBP_CELLULAR_RESPONSE_TO_VITAMIN	12	Up	1.74827	7311	1.74803	0.0804597	0.311549	GOBP	1828	GOBP_CELLULAR_RESPONSE_TO_VITAMIN
Y.L - Y.R	GOBP_MYELOID_LEUKOCYTE_DIFFERENTIATION	107	Up	1.74809	7311	1.74784	0.0804909	0.311549	GOBP	3923	GOBP_MYELOID_LEUKOCYTE_DIFFERENTIATION
Y.L - Y.R	GOBP_NEGATIVE_REGULATION_OF_MRNA_CATABOLIC_PROCESS	41	Up	1.7476	7311	1.74735	0.0805759	0.311549	GOBP	4398	GOBP_NEGATIVE_REGULATION_OF_MRNA_CATABOLIC_PROCESS
Y.L - Y.R	GOBP_GLUCOSE_CATABOLIC_PROCESS	23	Down	-1.74599	7311	-1.74575	0.0808547	0.312296	GOBP	2836	GOBP_GLUCOSE_CATABOLIC_PROCESS
Y.L - Y.R	GOBP_REGULATION_OF_DIGESTIVE_SYSTEM_PROCESS	16	Down	-1.74491	7311	-1.74467	0.0810424	0.31269	GOBP	6852	GOBP_REGULATION_OF_DIGESTIVE_SYSTEM_PROCESS
Y.L - Y.R	CELLMARKER_Endothelial Cell Ovary Human	13	Up	1.74476	7311	1.74451	0.0810695	0.139359	CELLMARKER	315	CELLMARKER_Endothelial Cell Ovary Human
Y.L - Y.R	PID_ERBB1_DOWNSTREAM_PATHWAY	78	Up	1.74466	7311	1.74442	0.0810862	0.348776	PID	9011	PID_ERBB1_DOWNSTREAM_PATHWAY
Y.L - Y.R	GOBP_CELLULAR_RESPONSE_TO_LIPOPROTEIN_PARTICLE_STIMULUS	27	Up	1.73932	7311	1.73908	0.0820211	0.316132	GOBP	1767	GOBP_CELLULAR_RESPONSE_TO_LIPOPROTEIN_PARTICLE_STIMULUS
Y.L - Y.R	GOBP_REGULATION_OF_SUPEROXIDE_METABOLIC_PROCESS	25	Up	1.73866	7311	1.73842	0.082137	0.316245	GOBP	7647	GOBP_REGULATION_OF_SUPEROXIDE_METABOLIC_PROCESS
Y.L - Y.R	GOBP_TYPE_2_IMMUNE_RESPONSE	11	Up	1.73771	7311	1.73747	0.082304	0.316383	GOBP	8730	GOBP_TYPE_2_IMMUNE_RESPONSE
Y.L - Y.R	GOBP_FORMATION_OF_TRANSLATION_PREINITIATION_COMPLEX	11	Down	-1.73747	7311	-1.73723	0.0823463	0.316383	GOBP	2737	GOBP_FORMATION_OF_TRANSLATION_PREINITIATION_COMPLEX
Y.L - Y.R	REACTOME_MAP2K_AND_MAPK_ACTIVATION	34	Up	1.73691	7311	1.73667	0.0824454	0.260716	REACTOME	9755	REACTOME_MAP2K_AND_MAPK_ACTIVATION
Y.L - Y.R	CELLMARKER_Cancer Cell Lymph Human	11	Up	1.73659	7311	1.73635	0.0825021	0.140659	CELLMARKER	135	CELLMARKER_Cancer Cell Lymph Human
Y.L - Y.R	GOBP_REGULATION_OF_JUN_KINASE_ACTIVITY	26	Up	1.73442	7311	1.73419	0.0828849	0.318117	GOBP	7095	GOBP_REGULATION_OF_JUN_KINASE_ACTIVITY
Y.L - Y.R	GOBP_REGULATION_OF_PERK_MEDIATED_UNFOLDED_PROTEIN_RESPONSE	11	Up	1.73376	7311	1.73352	0.0830026	0.318179	GOBP	7386	GOBP_REGULATION_OF_PERK_MEDIATED_UNFOLDED_PROTEIN_RESPONSE
Y.L - Y.R	GOBP_NEGATIVE_REGULATION_OF_NITRIC_OXIDE_METABOLIC_PROCESS	11	Up	1.73296	7311	1.73272	0.0831448	0.318179	GOBP	4435	GOBP_NEGATIVE_REGULATION_OF_NITRIC_OXIDE_METABOLIC_PROCESS
Y.L - Y.R	GOBP_NEGATIVE_REGULATION_OF_LEUKOCYTE_CELL_CELL_ADHESION	55	Up	1.73286	7311	1.73263	0.0831623	0.318179	GOBP	4320	GOBP_NEGATIVE_REGULATION_OF_LEUKOCYTE_CELL_CELL_ADHESION
Y.L - Y.R	REACTOME_RUNX1_INTERACTS_WITH_CO_FACTORS_WHOSE_PRECISE_EFFECT_ON_RUNX1_TARGETS_IS_NOT_KNOWN	19	Down	-1.73254	7311	-1.7323	0.0832198	0.262015	REACTOME	10164	REACTOME_RUNX1_INTERACTS_WITH_CO_FACTORS_WHOSE...(10164)
Y.L - Y.R	GOBP_REGULATION_OF_PROTEIN_CONTAINING_COMPLEX_ASSEMBLY	268	Up	1.73082	7311	1.73058	0.0835262	0.318856	GOBP	7463	GOBP_REGULATION_OF_PROTEIN_CONTAINING_COMPLEX_ASSEMBLY
Y.L - Y.R	GOBP_ORGANELLE_MEMBRANE_FUSION	81	Up	1.73071	7311	1.73047	0.0835454	0.318856	GOBP	4960	GOBP_ORGANELLE_MEMBRANE_FUSION
Y.L - Y.R	GOBP_POSITIVE_REGULATION_OF_FIBROBLAST_PROLIFERATION	34	Up	1.72956	7311	1.72932	0.0837515	0.318856	GOBP	5511	GOBP_POSITIVE_REGULATION_OF_FIBROBLAST_PROLIFERATION
Y.L - Y.R	GOBP_AMINO_SUGAR_METABOLIC_PROCESS	28	Up	1.7295	7311	1.72927	0.0837615	0.318856	GOBP	1260	GOBP_AMINO_SUGAR_METABOLIC_PROCESS
Y.L - Y.R	GOBP_REGULATION_OF_MUSCLE_SYSTEM_PROCESS	147	Down	-1.72942	7311	-1.72918	0.0837761	0.318856	GOBP	7272	GOBP_REGULATION_OF_MUSCLE_SYSTEM_PROCESS
Y.L - Y.R	GOBP_B_CELL_RECEPTOR_SIGNALING_PATHWAY	28	Up	1.72847	7311	1.72823	0.0839463	0.319007	GOBP	1542	GOBP_B_CELL_RECEPTOR_SIGNALING_PATHWAY
Y.L - Y.R	GOBP_POST_TRANSLATIONAL_PROTEIN_TARGETING_TO_ENDOPLASMIC_RETICULUM_MEMBRANE	15	Up	1.72767	7311	1.72743	0.0840904	0.319007	GOBP	6152	GOBP_POST_TRANSLATIONAL_PROTEIN_TARGETING_TO...(06152)
Y.L - Y.R	PID_HIF1_TFPATHWAY	37	Down	-1.72733	7311	-1.72709	0.0841513	0.348776	PID	9036	PID_HIF1_TFPATHWAY
Y.L - Y.R	GOBP_CELLULAR_RESPONSE_TO_INTERLEUKIN_1	45	Up	1.72716	7311	1.72692	0.0841818	0.319007	GOBP	1754	GOBP_CELLULAR_RESPONSE_TO_INTERLEUKIN_1
Y.L - Y.R	GOBP_POSITIVE_REGULATION_OF_ERBB_SIGNALING_PATHWAY	15	Up	1.72687	7311	1.72663	0.0842341	0.319007	GOBP	5476	GOBP_POSITIVE_REGULATION_OF_ERBB_SIGNALING_PATHWAY
Y.L - Y.R	GOBP_COCHLEA_DEVELOPMENT	14	Up	1.7264	7311	1.72617	0.084317	0.319007	GOBP	2049	GOBP_COCHLEA_DEVELOPMENT
Y.L - Y.R	GOBP_SENSORY_ORGAN_DEVELOPMENT	204	Up	1.72627	7311	1.72604	0.0843402	0.319007	GOBP	8252	GOBP_SENSORY_ORGAN_DEVELOPMENT
Y.L - Y.R	REACTOME_FGFR2_ALTERNATIVE_SPLICING	16	Up	1.72589	7311	1.72566	0.0844089	0.264604	REACTOME	9523	REACTOME_FGFR2_ALTERNATIVE_SPLICING
Y.L - Y.R	GOBP_PYRIMIDINE_CONTAINING_COMPOUND_BIOSYNTHETIC_PROCESS	28	Up	1.72526	7311	1.72503	0.084522	0.319364	GOBP	6459	GOBP_PYRIMIDINE_CONTAINING_COMPOUND_BIOSYNTHETIC_PROCESS
Y.L - Y.R	GOBP_BONE_MINERALIZATION	56	Up	1.72434	7311	1.72411	0.0846886	0.319662	GOBP	1496	GOBP_BONE_MINERALIZATION
Y.L - Y.R	GOBP_SKELETAL_MUSCLE_ORGAN_DEVELOPMENT	109	Down	-1.72271	7311	-1.72248	0.0849834	0.320305	GOBP	8316	GOBP_SKELETAL_MUSCLE_ORGAN_DEVELOPMENT
Y.L - Y.R	GOBP_REGULATION_OF_STEM_CELL_POPULATION_MAINTENANCE	37	Up	1.72178	7311	1.72155	0.0851519	0.320305	GOBP	7632	GOBP_REGULATION_OF_STEM_CELL_POPULATION_MAINTENANCE
Y.L - Y.R	GOBP_POSITIVE_REGULATION_OF_NON_CANONICAL_NF_KAPPAB_SIGNAL_TRANSDUCTION	33	Up	1.72132	7311	1.72109	0.0852342	0.320305	GOBP	5793	GOBP_POSITIVE_REGULATION_OF_NON_CANONICAL_NF...(05793)
Y.L - Y.R	GOBP_VENTRICULAR_CARDIAC_MUSCLE_CELL_MEMBRANE_REPOLARIZATION	11	Down	-1.72117	7311	-1.72093	0.085263	0.320305	GOBP	8858	GOBP_VENTRICULAR_CARDIAC_MUSCLE_CELL_MEMBRANE...(08858)
Y.L - Y.R	GOBP_ATTACHMENT_OF_SPINDLE_MICROTUBULES_TO_KINETOCHORE	13	Up	1.7209	7311	1.72066	0.0853121	0.320305	GOBP	1404	GOBP_ATTACHMENT_OF_SPINDLE_MICROTUBULES_TO_KINETOCHORE
Y.L - Y.R	GOBP_REGULATION_OF_SKELETAL_MUSCLE_ADAPTATION	12	Down	-1.72021	7311	-1.71997	0.0854371	0.320305	GOBP	7591	GOBP_REGULATION_OF_SKELETAL_MUSCLE_ADAPTATION
Y.L - Y.R	GOBP_RETROGRADE_TRANSPORT_ENDOSOME_TO_GOLGI	67	Up	1.72001	7311	1.71978	0.0854731	0.320305	GOBP	8150	GOBP_RETROGRADE_TRANSPORT_ENDOSOME_TO_GOLGI
Y.L - Y.R	CELLMARKER_Neutrophil Peripheral Blood Human	11	Up	1.71955	7311	1.71932	0.0855558	0.14468	CELLMARKER	829	CELLMARKER_Neutrophil Peripheral Blood Human
Y.L - Y.R	PID_RAC1_REG_PATHWAY	22	Up	1.71916	7311	1.71893	0.085627	0.348776	PID	9108	PID_RAC1_REG_PATHWAY
Y.L - Y.R	GOBP_NUCLEOTIDE_BINDING_DOMAIN_LEUCINE_RICH_REPEAT_CONTAINING_RECEPTOR_SIGNALING_PATHWAY	12	Up	1.71891	7311	1.71868	0.0856728	0.320574	GOBP	4891	GOBP_NUCLEOTIDE_BINDING_DOMAIN_LEUCINE_RICH_REPEAT...(04891)
Y.L - Y.R	REACTOME_FORMATION_OF_WDR5_CONTAINING_HISTONE_MODIFYING_COMPLEXES	13	Down	-1.71866	7311	-1.71843	0.0857182	0.267093	REACTOME	9544	REACTOME_FORMATION_OF_WDR5_CONTAINING_HISTONE...(09544)
Y.L - Y.R	GOBP_AMEBOIDAL_TYPE_CELL_MIGRATION	130	Up	1.71825	7311	1.71802	0.0857936	0.320574	GOBP	1230	GOBP_AMEBOIDAL_TYPE_CELL_MIGRATION
Y.L - Y.R	GOBP_REGULATION_OF_POSTSYNAPSE_ASSEMBLY	31	Up	1.71817	7311	1.71794	0.0858083	0.320574	GOBP	7424	GOBP_REGULATION_OF_POSTSYNAPSE_ASSEMBLY
Y.L - Y.R	REACTOME_COPI_MEDIATED_ANTEROGRADE_TRANSPORT	77	Up	1.71743	7311	1.71719	0.0859438	0.267093	REACTOME	9371	REACTOME_COPI_MEDIATED_ANTEROGRADE_TRANSPORT
Y.L - Y.R	PID_S1P_S1P1_PATHWAY	15	Up	1.71719	7311	1.71696	0.0859867	0.348776	PID	9121	PID_S1P_S1P1_PATHWAY
Y.L - Y.R	GOBP_XENOBIOTIC_TRANSPORT	14	Down	-1.71576	7311	-1.71553	0.0862485	0.321889	GOBP	8948	GOBP_XENOBIOTIC_TRANSPORT
Y.L - Y.R	REACTOME_GENERIC_TRANSCRIPTION_PATHWAY	292	Down	-1.71524	7311	-1.71501	0.0863429	0.267181	REACTOME	9578	REACTOME_GENERIC_TRANSCRIPTION_PATHWAY
Y.L - Y.R	GOBP_PROTEIN_LOCALIZATION_TO_CELL_SURFACE	43	Up	1.71514	7311	1.71491	0.0863619	0.321982	GOBP	6301	GOBP_PROTEIN_LOCALIZATION_TO_CELL_SURFACE
Y.L - Y.R	GOBP_POSITIVE_REGULATION_OF_NF_KAPPAB_TRANSCRIPTION_FACTOR_ACTIVITY	56	Up	1.71415	7311	1.71392	0.0865434	0.322017	GOBP	5788	GOBP_POSITIVE_REGULATION_OF_NF_KAPPAB...(05788)
Y.L - Y.R	GOBP_PROTEIN_LOCALIZATION_TO_EXTRACELLULAR_REGION	201	Up	1.71401	7311	1.71378	0.0865694	0.322017	GOBP	6316	GOBP_PROTEIN_LOCALIZATION_TO_EXTRACELLULAR_REGION
Y.L - Y.R	GOBP_NUCLEOTIDE_CATABOLIC_PROCESS	127	Down	-1.71365	7311	-1.71342	0.0866357	0.322017	GOBP	4895	GOBP_NUCLEOTIDE_CATABOLIC_PROCESS
Y.L - Y.R	PID_RXR_VDR_PATHWAY	10	Down	-1.71335	7311	-1.71312	0.0866899	0.348776	PID	9119	PID_RXR_VDR_PATHWAY
Y.L - Y.R	GOBP_NEGATIVE_REGULATION_OF_TYPE_I_INTERFERON_MEDIATED_SIGNALING_PATHWAY	15	Up	1.71266	7311	1.71242	0.0868184	0.322088	GOBP	4657	GOBP_NEGATIVE_REGULATION_OF_TYPE_I_INTERFERON...(04657)
Y.L - Y.R	GOBP_MODIFICATION_OF_SYNAPTIC_STRUCTURE	34	Up	1.71258	7311	1.71235	0.0868315	0.322088	GOBP	3799	GOBP_MODIFICATION_OF_SYNAPTIC_STRUCTURE
Y.L - Y.R	GOBP_POSITIVE_REGULATION_OF_CELL_POPULATION_PROLIFERATION	389	Up	1.71151	7311	1.71128	0.0870299	0.322496	GOBP	5359	GOBP_POSITIVE_REGULATION_OF_CELL_POPULATION_PROLIFERATION
Y.L - Y.R	GOBP_ORGANIC_HYDROXY_COMPOUND_TRANSPORT	117	Up	1.71086	7311	1.71063	0.087149	0.32261	GOBP	4969	GOBP_ORGANIC_HYDROXY_COMPOUND_TRANSPORT
Y.L - Y.R	GOBP_MICROTUBULE_DEPOLYMERIZATION	26	Down	-1.70936	7311	-1.70913	0.0874272	0.32291	GOBP	3702	GOBP_MICROTUBULE_DEPOLYMERIZATION
Y.L - Y.R	GOBP_MEMBRANE_BIOGENESIS	43	Up	1.70927	7311	1.70904	0.0874432	0.32291	GOBP	3591	GOBP_MEMBRANE_BIOGENESIS
Y.L - Y.R	GOBP_GLUTAMINE_FAMILY_AMINO_ACID_BIOSYNTHETIC_PROCESS	11	Up	1.70899	7311	1.70876	0.0874953	0.32291	GOBP	2847	GOBP_GLUTAMINE_FAMILY_AMINO_ACID_BIOSYNTHETIC_PROCESS
Y.L - Y.R	GOBP_N_GLYCAN_PROCESSING	10	Up	1.7084	7311	1.70817	0.0876039	0.322984	GOBP	4913	GOBP_N_GLYCAN_PROCESSING
Y.L - Y.R	CELLMARKER_Exhausted CD8+ T Cell Liver Human	124	Up	1.70692	7311	1.70669	0.0878796	0.145442	CELLMARKER	384	CELLMARKER_Exhausted CD8+ T Cell Liver Human
Y.L - Y.R	GOBP_NEUROMUSCULAR_JUNCTION_DEVELOPMENT	37	Down	-1.70659	7311	-1.70636	0.0879407	0.323899	GOBP	4733	GOBP_NEUROMUSCULAR_JUNCTION_DEVELOPMENT
Y.L - Y.R	GOBP_ESTABLISHMENT_OF_ENDOTHELIAL_BARRIER	31	Up	1.70543	7311	1.7052	0.0881576	0.324142	GOBP	2570	GOBP_ESTABLISHMENT_OF_ENDOTHELIAL_BARRIER
Y.L - Y.R	GOBP_MYOBLAST_FUSION	23	Up	1.70508	7311	1.70485	0.0882222	0.324142	GOBP	3929	GOBP_MYOBLAST_FUSION
Y.L - Y.R	GOBP_POLYSACCHARIDE_METABOLIC_PROCESS	70	Down	-1.70389	7311	-1.70366	0.0884439	0.324142	GOBP	5212	GOBP_POLYSACCHARIDE_METABOLIC_PROCESS
Y.L - Y.R	GOBP_HEMOPOIESIS	441	Up	1.70326	7311	1.70304	0.0885613	0.324142	GOBP	2986	GOBP_HEMOPOIESIS
Y.L - Y.R	GOBP_OXIDATIVE_PHOSPHORYLATION	118	Down	-1.70306	7311	-1.70284	0.0885988	0.324142	GOBP	5010	GOBP_OXIDATIVE_PHOSPHORYLATION
Y.L - Y.R	GOBP_REGULATION_OF_TUBE_SIZE	68	Up	1.70293	7311	1.70271	0.0886231	0.324142	GOBP	7741	GOBP_REGULATION_OF_TUBE_SIZE
Y.L - Y.R	GOBP_GTP_METABOLIC_PROCESS	20	Up	1.7029	7311	1.70268	0.0886285	0.324142	GOBP	2932	GOBP_GTP_METABOLIC_PROCESS
Y.L - Y.R	CELLMARKER_FGFR1HighNME5- Epithelial Cell Esophagus Human	87	Up	1.70241	7311	1.70218	0.0887218	0.145442	CELLMARKER	394	CELLMARKER_FGFR1HighNME5- Epithelial Cell...(00394)
Y.L - Y.R	CELLMARKER_Pericyte Epithelium Human	10	Up	1.70204	7311	1.70181	0.0887911	0.145442	CELLMARKER	867	CELLMARKER_Pericyte Epithelium Human
Y.L - Y.R	CELLMARKER_Cancer Stem Cell Brain Human	14	Up	1.70197	7311	1.70174	0.0888032	0.145442	CELLMARKER	148	CELLMARKER_Cancer Stem Cell Brain Human
Y.L - Y.R	REACTOME_REGULATION_OF_TP53_ACTIVITY	68	Down	-1.70187	7311	-1.70164	0.0888222	0.273679	REACTOME	10097	REACTOME_REGULATION_OF_TP53_ACTIVITY
Y.L - Y.R	GOBP_EXCITATORY_SYNAPSE_ASSEMBLY	10	Up	1.70165	7311	1.70142	0.0888638	0.324468	GOBP	2616	GOBP_EXCITATORY_SYNAPSE_ASSEMBLY
Y.L - Y.R	GOBP_NEGATIVE_REGULATION_OF_NUCLEOTIDE_CATABOLIC_PROCESS	17	Down	-1.70127	7311	-1.70104	0.0889348	0.324468	GOBP	4450	GOBP_NEGATIVE_REGULATION_OF_NUCLEOTIDE_CATABOLIC_PROCESS
Y.L - Y.R	GOBP_VESICLE_MEDIATED_TRANSPORT_TO_THE_PLASMA_MEMBRANE	113	Up	1.70101	7311	1.70078	0.0889844	0.324468	GOBP	8883	GOBP_VESICLE_MEDIATED_TRANSPORT_TO_THE_PLASMA_MEMBRANE
Y.L - Y.R	REACTOME_DNA_REPAIR	119	Down	-1.69896	7311	-1.69873	0.0893692	0.273746	REACTOME	9433	REACTOME_DNA_REPAIR
Y.L - Y.R	GOBP_ACETYL_COA_METABOLIC_PROCESS	37	Down	-1.69848	7311	-1.69826	0.0894588	0.325873	GOBP	1117	GOBP_ACETYL_COA_METABOLIC_PROCESS
Y.L - Y.R	GOBP_CELL_MORPHOGENESIS	479	Up	1.69779	7311	1.69757	0.0895891	0.326022	GOBP	1895	GOBP_CELL_MORPHOGENESIS
Y.L - Y.R	REACTOME_CELLULAR_RESPONSE_TO_CHEMICAL_STRESS	112	Down	-1.69772	7311	-1.69749	0.0896033	0.273746	REACTOME	9315	REACTOME_CELLULAR_RESPONSE_TO_CHEMICAL_STRESS
Y.L - Y.R	GOBP_POSITIVE_REGULATION_OF_T_CELL_MEDIATED_IMMUNITY	27	Up	1.69679	7311	1.69656	0.0897792	0.326388	GOBP	6076	GOBP_POSITIVE_REGULATION_OF_T_CELL_MEDIATED_IMMUNITY
Y.L - Y.R	GOBP_SYNAPTIC_VESICLE_MATURATION	21	Up	1.6951	7311	1.69487	0.0900999	0.327228	GOBP	8531	GOBP_SYNAPTIC_VESICLE_MATURATION
Y.L - Y.R	GOBP_RIBONUCLEOTIDE_CATABOLIC_PROCESS	109	Down	-1.69455	7311	-1.69433	0.0902034	0.327279	GOBP	8172	GOBP_RIBONUCLEOTIDE_CATABOLIC_PROCESS
Y.L - Y.R	GOBP_NEGATIVE_REGULATION_OF_GROWTH	98	Up	1.69275	7311	1.69252	0.0905465	0.328197	GOBP	4243	GOBP_NEGATIVE_REGULATION_OF_GROWTH
Y.L - Y.R	GOBP_SYNAPTIC_VESICLE_CYCLE	135	Up	1.68876	7311	1.68853	0.0913086	0.330418	GOBP	8524	GOBP_SYNAPTIC_VESICLE_CYCLE
Y.L - Y.R	GOBP_MYOTUBE_CELL_DEVELOPMENT	30	Down	-1.68859	7311	-1.68837	0.0913401	0.330418	GOBP	3938	GOBP_MYOTUBE_CELL_DEVELOPMENT
Y.L - Y.R	GOBP_DEVELOPMENT_OF_PRIMARY_SEXUAL_CHARACTERISTICS	89	Up	1.68757	7311	1.68735	0.091536	0.330799	GOBP	2271	GOBP_DEVELOPMENT_OF_PRIMARY_SEXUAL_CHARACTERISTICS
Y.L - Y.R	GOBP_SOMATIC_DIVERSIFICATION_OF_IMMUNOGLOBULINS	20	Up	1.68681	7311	1.68658	0.0916834	0.330882	GOBP	8373	GOBP_SOMATIC_DIVERSIFICATION_OF_IMMUNOGLOBULINS
Y.L - Y.R	GOBP_POSITIVE_REGULATION_OF_LEUKOCYTE_APOPTOTIC_PROCESS	11	Up	1.68651	7311	1.68629	0.0917406	0.330882	GOBP	5634	GOBP_POSITIVE_REGULATION_OF_LEUKOCYTE_APOPTOTIC_PROCESS
Y.L - Y.R	GOBP_POST_GOLGI_VESICLE_MEDIATED_TRANSPORT	81	Up	1.68424	7311	1.68402	0.0921775	0.331909	GOBP	6148	GOBP_POST_GOLGI_VESICLE_MEDIATED_TRANSPORT
Y.L - Y.R	GOBP_POSITIVE_REGULATION_OF_RELEASE_OF_SEQUESTERED_CALCIUM_ION_INTO_CYTOSOL	18	Down	-1.68409	7311	-1.68387	0.0922071	0.331909	GOBP	5931	GOBP_POSITIVE_REGULATION_OF_RELEASE_OF_SEQUESTERED...(05931)
Y.L - Y.R	GOBP_REGULATION_OF_NUCLEOBASE_CONTAINING_COMPOUND_TRANSPORT	15	Up	1.6827	7311	1.68248	0.0924758	0.33229	GOBP	7343	GOBP_REGULATION_OF_NUCLEOBASE_CONTAINING_COMPOUND_TRANSPORT
Y.L - Y.R	GOBP_POSTSYNAPTIC_DENSITY_ORGANIZATION	19	Up	1.6826	7311	1.68238	0.0924951	0.33229	GOBP	6131	GOBP_POSTSYNAPTIC_DENSITY_ORGANIZATION
Y.L - Y.R	GOBP_PROTEIN_CATABOLIC_PROCESS_IN_THE_VACUOLE	14	Up	1.68159	7311	1.68137	0.0926903	0.332381	GOBP	6230	GOBP_PROTEIN_CATABOLIC_PROCESS_IN_THE_VACUOLE
Y.L - Y.R	GOBP_POSITIVE_REGULATION_OF_PROGRAMMED_CELL_DEATH	323	Up	1.68153	7311	1.68131	0.0927023	0.332381	GOBP	5859	GOBP_POSITIVE_REGULATION_OF_PROGRAMMED_CELL_DEATH
Y.L - Y.R	GOBP_VASCULAR_ENDOTHELIAL_GROWTH_FACTOR_SIGNALING_PATHWAY	33	Up	1.68078	7311	1.68056	0.0928489	0.332579	GOBP	8840	GOBP_VASCULAR_ENDOTHELIAL_GROWTH_FACTOR_SIGNALING_PATHWAY
Y.L - Y.R	REACTOME_TRANSPORT_TO_THE_GOLGI_AND_SUBSEQUENT_MODIFICATION	126	Up	1.67993	7311	1.67971	0.0930131	0.282964	REACTOME	10415	REACTOME_TRANSPORT_TO_THE_GOLGI_AND_SUBSEQUENT_MODIFICATION
Y.L - Y.R	GOBP_POSITIVE_REGULATION_OF_IMMUNOGLOBULIN_PRODUCTION	18	Up	1.67691	7311	1.67669	0.0936028	0.334951	GOBP	5582	GOBP_POSITIVE_REGULATION_OF_IMMUNOGLOBULIN_PRODUCTION
Y.L - Y.R	GOBP_PERIPHERAL_NERVOUS_SYSTEM_DEVELOPMENT	37	Down	-1.67587	7311	-1.67565	0.093807	0.335353	GOBP	5083	GOBP_PERIPHERAL_NERVOUS_SYSTEM_DEVELOPMENT
Y.L - Y.R	GOBP_NADP_METABOLIC_PROCESS	38	Down	-1.675	7311	-1.67478	0.0939772	0.335633	GOBP	3947	GOBP_NADP_METABOLIC_PROCESS
Y.L - Y.R	GOBP_REGULATION_OF_T_CELL_CYTOKINE_PRODUCTION	12	Up	1.67339	7311	1.67317	0.0942935	0.336433	GOBP	7756	GOBP_REGULATION_OF_T_CELL_CYTOKINE_PRODUCTION
Y.L - Y.R	GOBP_INNER_EAR_MORPHOGENESIS	28	Up	1.672	7311	1.67178	0.0945672	0.33708	GOBP	3115	GOBP_INNER_EAR_MORPHOGENESIS
Y.L - Y.R	GOBP_CARDIOLIPIN_METABOLIC_PROCESS	13	Down	-1.67153	7311	-1.67132	0.0946594	0.33708	GOBP	1647	GOBP_CARDIOLIPIN_METABOLIC_PROCESS
Y.L - Y.R	GOBP_NEGATIVE_REGULATION_OF_AUTOPHAGY	59	Down	-1.67056	7311	-1.67035	0.0948506	0.337403	GOBP	4007	GOBP_NEGATIVE_REGULATION_OF_AUTOPHAGY
Y.L - Y.R	GOBP_RESPONSE_TO_GROWTH_FACTOR	348	Up	1.67014	7311	1.66992	0.094935	0.337403	GOBP	7958	GOBP_RESPONSE_TO_GROWTH_FACTOR
Y.L - Y.R	GOBP_POSITIVE_REGULATION_OF_TRANSPORT	473	Up	1.66741	7311	1.66719	0.0954757	0.338995	GOBP	6053	GOBP_POSITIVE_REGULATION_OF_TRANSPORT
Y.L - Y.R	CELLMARKER_Lymphoid-primed Multipotent Progenitor cell(LMPP) Umbilical Cord Blood Human	29	Up	1.66655	7311	1.66633	0.0956471	0.155427	CELLMARKER	541	CELLMARKER_Lymphoid-primed Multipotent Progenitor...(00541)
Y.L - Y.R	GOBP_POSITIVE_REGULATION_OF_INTERFERON_BETA_PRODUCTION	25	Up	1.66595	7311	1.66574	0.0957661	0.339427	GOBP	5595	GOBP_POSITIVE_REGULATION_OF_INTERFERON_BETA_PRODUCTION
Y.L - Y.R	GOBP_VENTRICULAR_CARDIAC_MUSCLE_TISSUE_MORPHOGENESIS	24	Down	-1.66586	7311	-1.66565	0.0957836	0.339427	GOBP	8860	GOBP_VENTRICULAR_CARDIAC_MUSCLE_TISSUE_MORPHOGENESIS
Y.L - Y.R	GOBP_POSITIVE_REGULATION_OF_SODIUM_ION_TRANSMEMBRANE_TRANSPORT	14	Down	-1.66525	7311	-1.66503	0.0959067	0.339534	GOBP	5979	GOBP_POSITIVE_REGULATION_OF_SODIUM_ION...(05979)
Y.L - Y.R	REACTOME_GLYOXYLATE_METABOLISM_AND_GLYCINE_DEGRADATION	10	Down	-1.66444	7311	-1.66423	0.0960665	0.290224	REACTOME	9605	REACTOME_GLYOXYLATE_METABOLISM_AND_GLYCINE_DEGRADATION
Y.L - Y.R	GOBP_BIOLOGICAL_PROCESS_INVOLVED_IN_INTERACTION_WITH_SYMBIONT	18	Up	1.66438	7311	1.66416	0.0960795	0.339816	GOBP	1471	GOBP_BIOLOGICAL_PROCESS_INVOLVED_IN_INTERACTION_WITH_SYMBIONT
Y.L - Y.R	GOBP_CARDIAC_MUSCLE_CELL_ACTION_POTENTIAL	26	Down	-1.66196	7311	-1.66174	0.0965646	0.341201	GOBP	1615	GOBP_CARDIAC_MUSCLE_CELL_ACTION_POTENTIAL
Y.L - Y.R	REACTOME_AURKA_ACTIVATION_BY_TPX2	35	Down	-1.66011	7311	-1.65989	0.096936	0.290224	REACTOME	9255	REACTOME_AURKA_ACTIVATION_BY_TPX2
Y.L - Y.R	REACTOME_SEPARATION_OF_SISTER_CHROMATIDS	115	Down	-1.65974	7311	-1.65953	0.0970094	0.290224	REACTOME	10188	REACTOME_SEPARATION_OF_SISTER_CHROMATIDS
Y.L - Y.R	REACTOME_FORMATION_OF_THE_EARLY_ELONGATION_COMPLEX	23	Up	1.65974	7311	1.65953	0.0970095	0.290224	REACTOME	9540	REACTOME_FORMATION_OF_THE_EARLY_ELONGATION_COMPLEX
Y.L - Y.R	GOBP_HOST_MEDIATED_SUPPRESSION_OF_SYMBIONT_INVASION	13	Up	1.65945	7311	1.65924	0.0970671	0.342306	GOBP	3039	GOBP_HOST_MEDIATED_SUPPRESSION_OF_SYMBIONT_INVASION
Y.L - Y.R	GOBP_MONOCYTE_DIFFERENTIATION	19	Up	1.65912	7311	1.65891	0.0971343	0.342306	GOBP	3833	GOBP_MONOCYTE_DIFFERENTIATION
Y.L - Y.R	GOBP_MACROPHAGE_CHEMOTAXIS	19	Up	1.659	7311	1.65879	0.0971585	0.342306	GOBP	3475	GOBP_MACROPHAGE_CHEMOTAXIS
Y.L - Y.R	GOBP_REGULATION_OF_WOUND_HEALING	76	Up	1.65796	7311	1.65775	0.0973677	0.342712	GOBP	7812	GOBP_REGULATION_OF_WOUND_HEALING
Y.L - Y.R	PID_SYNDECAN_4_PATHWAY	22	Up	1.65673	7311	1.65652	0.0976166	0.379813	PID	9131	PID_SYNDECAN_4_PATHWAY
Y.L - Y.R	GOBP_CYTOSOLIC_TRANSPORT	90	Up	1.65572	7311	1.65551	0.0978216	0.343978	GOBP	2161	GOBP_CYTOSOLIC_TRANSPORT
Y.L - Y.R	GOBP_REGULATION_OF_NEURON_PROJECTION_REGENERATION	21	Up	1.65401	7311	1.6538	0.0981675	0.344644	GOBP	7310	GOBP_REGULATION_OF_NEURON_PROJECTION_REGENERATION
Y.L - Y.R	GOBP_RAP_PROTEIN_SIGNAL_TRANSDUCTION	10	Up	1.65385	7311	1.65364	0.0982	0.344644	GOBP	6517	GOBP_RAP_PROTEIN_SIGNAL_TRANSDUCTION
Y.L - Y.R	CELLMARKER_CD4+ T Cell Blood Human	11	Up	1.65143	7311	1.65122	0.0986931	0.159133	CELLMARKER	93	CELLMARKER_CD4+ T Cell Blood Human
Y.L - Y.R	GOBP_PROTEIN_POLYMERIZATION	194	Up	1.65021	7311	1.65	0.0989437	0.346748	GOBP	6359	GOBP_PROTEIN_POLYMERIZATION
Y.L - Y.R	GOBP_REGULATION_OF_EXTRINSIC_APOPTOTIC_SIGNALING_PATHWAY	85	Up	1.64954	7311	1.64933	0.0990793	0.346748	GOBP	6931	GOBP_REGULATION_OF_EXTRINSIC_APOPTOTIC_SIGNALING_PATHWAY
Y.L - Y.R	GOBP_RNA_EXPORT_FROM_NUCLEUS	62	Up	1.64952	7311	1.64931	0.0990843	0.346748	GOBP	8193	GOBP_RNA_EXPORT_FROM_NUCLEUS
Y.L - Y.R	GOBP_NEUROMUSCULAR_PROCESS	106	Down	-1.6489	7311	-1.64869	0.0992104	0.346856	GOBP	4734	GOBP_NEUROMUSCULAR_PROCESS
Y.L - Y.R	GOBP_BENZENE_CONTAINING_COMPOUND_METABOLIC_PROCESS	14	Down	-1.64746	7311	-1.64725	0.0995072	0.347386	GOBP	1460	GOBP_BENZENE_CONTAINING_COMPOUND_METABOLIC_PROCESS
Y.L - Y.R	GOBP_FRUCTOSE_METABOLIC_PROCESS	14	Down	-1.64724	7311	-1.64703	0.0995524	0.347386	GOBP	2743	GOBP_FRUCTOSE_METABOLIC_PROCESS
Y.L - Y.R	GOBP_POSITIVE_REGULATION_OF_SYSTEMIC_ARTERIAL_BLOOD_PRESSURE	11	Up	1.64615	7311	1.64595	0.0997749	0.347808	GOBP	6016	GOBP_POSITIVE_REGULATION_OF_SYSTEMIC_ARTERIAL...(06016)
Y.L - Y.R	GOBP_GLUTATHIONE_METABOLIC_PROCESS	41	Down	-1.64544	7311	-1.64523	0.0999228	0.347808	GOBP	2854	GOBP_GLUTATHIONE_METABOLIC_PROCESS
Y.L - Y.R	GOBP_REGULATION_OF_LEUKOCYTE_APOPTOTIC_PROCESS	44	Up	1.64526	7311	1.64505	0.099959	0.347808	GOBP	7111	GOBP_REGULATION_OF_LEUKOCYTE_APOPTOTIC_PROCESS
Y.L - Y.R	PID_P53_REGULATION_PATHWAY	32	Down	-1.64491	7311	-1.6447	0.100032	0.379813	PID	9095	PID_P53_REGULATION_PATHWAY
Y.L - Y.R	GOBP_EMBRYONIC_CAMERA_TYPE_EYE_DEVELOPMENT	11	Up	1.64425	7311	1.64404	0.100167	0.3482	GOBP	2400	GOBP_EMBRYONIC_CAMERA_TYPE_EYE_DEVELOPMENT
Y.L - Y.R	GOBP_REGULATION_OF_SUPEROXIDE_ANION_GENERATION	21	Up	1.64292	7311	1.64271	0.100443	0.348746	GOBP	7646	GOBP_REGULATION_OF_SUPEROXIDE_ANION_GENERATION
Y.L - Y.R	GOBP_CHLORIDE_TRANSPORT	23	Down	-1.64257	7311	-1.64236	0.100515	0.348746	GOBP	1984	GOBP_CHLORIDE_TRANSPORT
Y.L - Y.R	REACTOME_L1CAM_INTERACTIONS	55	Up	1.64176	7311	1.64156	0.100682	0.299965	REACTOME	9739	REACTOME_L1CAM_INTERACTIONS
Y.L - Y.R	CELLMARKER_Plasmacytoid Dendritic cell(pDC) Nasopharynx Human	17	Up	1.64148	7311	1.64128	0.10074	0.161178	CELLMARKER	895	CELLMARKER_Plasmacytoid Dendritic cell(pDC)...(00895)
Y.L - Y.R	GOBP_REGULATION_OF_POST_TRANSLATIONAL_PROTEIN_MODIFICATION	144	Down	-1.64093	7311	-1.64073	0.100854	0.349589	GOBP	7436	GOBP_REGULATION_OF_POST_TRANSLATIONAL_PROTEIN_MODIFICATION
Y.L - Y.R	PID_HDAC_CLASSIII_PATHWAY	14	Down	-1.64028	7311	-1.64007	0.100991	0.379813	PID	9029	PID_HDAC_CLASSIII_PATHWAY
Y.L - Y.R	GOBP_REGULATION_OF_PROTEIN_ACETYLATION	14	Down	-1.63968	7311	-1.63948	0.101114	0.349783	GOBP	7454	GOBP_REGULATION_OF_PROTEIN_ACETYLATION
Y.L - Y.R	GOBP_NLS_BEARING_PROTEIN_IMPORT_INTO_NUCLEUS	10	Down	-1.6393	7311	-1.6391	0.101193	0.349783	GOBP	4808	GOBP_NLS_BEARING_PROTEIN_IMPORT_INTO_NUCLEUS
Y.L - Y.R	GOBP_RESPONSE_TO_PH	20	Up	1.63824	7311	1.63803	0.101415	0.349783	GOBP	8060	GOBP_RESPONSE_TO_PH
Y.L - Y.R	GOBP_ENDOTHELIAL_CELL_APOPTOTIC_PROCESS	23	Up	1.63801	7311	1.63781	0.101462	0.349783	GOBP	2475	GOBP_ENDOTHELIAL_CELL_APOPTOTIC_PROCESS
Y.L - Y.R	CELLMARKER_Endothelial Cell Lung Human	15	Up	1.63778	7311	1.63757	0.101511	0.161178	CELLMARKER	312	CELLMARKER_Endothelial Cell Lung Human
Y.L - Y.R	GOBP_RESPONSE_TO_HEPATOCYTE_GROWTH_FACTOR	14	Down	-1.63677	7311	-1.63656	0.101723	0.349783	GOBP	7962	GOBP_RESPONSE_TO_HEPATOCYTE_GROWTH_FACTOR
Y.L - Y.R	GOBP_ANGIOTENSIN_ACTIVATED_SIGNALING_PATHWAY	14	Up	1.63645	7311	1.63624	0.101789	0.349783	GOBP	1292	GOBP_ANGIOTENSIN_ACTIVATED_SIGNALING_PATHWAY
Y.L - Y.R	GOBP_TISSUE_REGENERATION	40	Up	1.63639	7311	1.63618	0.101802	0.349783	GOBP	8608	GOBP_TISSUE_REGENERATION
Y.L - Y.R	GOBP_INTRACELLULAR_RECEPTOR_SIGNALING_PATHWAY	195	Up	1.63629	7311	1.63608	0.101823	0.349783	GOBP	3212	GOBP_INTRACELLULAR_RECEPTOR_SIGNALING_PATHWAY
Y.L - Y.R	GOBP_REGULATION_OF_VIRAL_PROCESS	82	Up	1.63624	7311	1.63603	0.101833	0.349783	GOBP	7802	GOBP_REGULATION_OF_VIRAL_PROCESS
Y.L - Y.R	REACTOME_CELL_CYCLE_CHECKPOINTS	129	Down	-1.63542	7311	-1.63521	0.102004	0.301122	REACTOME	9323	REACTOME_CELL_CYCLE_CHECKPOINTS
Y.L - Y.R	GOBP_VESICLE_CARGO_LOADING	23	Up	1.63505	7311	1.63485	0.102081	0.349783	GOBP	8872	GOBP_VESICLE_CARGO_LOADING
Y.L - Y.R	REACTOME_RHO_GTPASES_ACTIVATE_PAKS	19	Up	1.63491	7311	1.63471	0.10211	0.301122	REACTOME	10139	REACTOME_RHO_GTPASES_ACTIVATE_PAKS
Y.L - Y.R	GOBP_CELL_MATURATION	59	Down	-1.63463	7311	-1.63443	0.102169	0.349783	GOBP	1887	GOBP_CELL_MATURATION
Y.L - Y.R	GOBP_REGULATION_OF_MUSCLE_CONTRACTION	80	Down	-1.6341	7311	-1.63389	0.102281	0.349783	GOBP	7269	GOBP_REGULATION_OF_MUSCLE_CONTRACTION
Y.L - Y.R	GOBP_REGULATION_OF_INTRACELLULAR_TRANSPORT	188	Up	1.634	7311	1.6338	0.102301	0.349783	GOBP	7082	GOBP_REGULATION_OF_INTRACELLULAR_TRANSPORT
Y.L - Y.R	CELLMARKER_Immune Cell Lung Human	11	Up	1.63392	7311	1.63371	0.102319	0.16123	CELLMARKER	484	CELLMARKER_Immune Cell Lung Human
Y.L - Y.R	GOBP_INTRINSIC_APOPTOTIC_SIGNALING_PATHWAY_IN_RESPONSE_TO_DNA_DAMAGE_BY_P53_CLASS_MEDIATOR	21	Up	1.63389	7311	1.63368	0.102326	0.349783	GOBP	3229	GOBP_INTRINSIC_APOPTOTIC_SIGNALING_PATHWAY_IN...(03229)
Y.L - Y.R	GOBP_REGULATION_OF_OSTEOCLAST_DIFFERENTIATION	28	Up	1.63378	7311	1.63358	0.102347	0.349783	GOBP	7366	GOBP_REGULATION_OF_OSTEOCLAST_DIFFERENTIATION
Y.L - Y.R	REACTOME_PHASE_II_CONJUGATION_OF_COMPOUNDS	51	Down	-1.63358	7311	-1.63337	0.102391	0.301122	REACTOME	9945	REACTOME_PHASE_II_CONJUGATION_OF_COMPOUNDS
Y.L - Y.R	GOBP_TRABECULA_FORMATION	18	Up	1.63289	7311	1.63269	0.102535	0.349951	GOBP	8630	GOBP_TRABECULA_FORMATION
Y.L - Y.R	GOBP_REGULATION_OF_CARBOHYDRATE_METABOLIC_PROCESS	115	Down	-1.63264	7311	-1.63243	0.102588	0.349951	GOBP	6684	GOBP_REGULATION_OF_CARBOHYDRATE_METABOLIC_PROCESS
Y.L - Y.R	GOBP_NEGATIVE_REGULATION_OF_CYTOKINE_PRODUCTION_INVOLVED_IN_IMMUNE_RESPONSE	20	Up	1.63214	7311	1.63194	0.102693	0.349979	GOBP	4135	GOBP_NEGATIVE_REGULATION_OF_CYTOKINE_PRODUCTION...(04135)
Y.L - Y.R	REACTOME_MYOGENESIS	11	Down	-1.63173	7311	-1.63153	0.10278	0.301122	REACTOME	9839	REACTOME_MYOGENESIS
Y.L - Y.R	GOBP_VASCULAR_ASSOCIATED_SMOOTH_MUSCLE_CELL_MIGRATION	22	Up	1.63081	7311	1.63061	0.102973	0.350606	GOBP	8833	GOBP_VASCULAR_ASSOCIATED_SMOOTH_MUSCLE_CELL_MIGRATION
Y.L - Y.R	REACTOME_COMPLEX_III_ASSEMBLY	16	Down	-1.62993	7311	-1.62973	0.103158	0.301122	REACTOME	9361	REACTOME_COMPLEX_III_ASSEMBLY
Y.L - Y.R	GOBP_REGULATION_OF_VASCULAR_ASSOCIATED_SMOOTH_MUSCLE_CELL_MIGRATION	20	Up	1.62926	7311	1.62905	0.103302	0.3514	GOBP	7781	GOBP_REGULATION_OF_VASCULAR_ASSOCIATED_SMOOTH...(07781)
Y.L - Y.R	REACTOME_GAMMA_CARBOXYLATION_HYPUSINYLATION_HYDROXYLATION_AND_ARYLSULFATASE_ACTIVATION	41	Down	-1.62724	7311	-1.62703	0.10373	0.301569	REACTOME	9568	REACTOME_GAMMA_CARBOXYLATION_HYPUSINYLATION...(09568)
Y.L - Y.R	GOBP_REGULATION_OF_HETEROTYPIC_CELL_CELL_ADHESION	14	Up	1.62375	7311	1.62355	0.104473	0.354758	GOBP	7028	GOBP_REGULATION_OF_HETEROTYPIC_CELL_CELL_ADHESION
Y.L - Y.R	GOBP_N_ACETYLNEURAMINATE_METABOLIC_PROCESS	10	Up	1.6237	7311	1.6235	0.104483	0.354758	GOBP	4910	GOBP_N_ACETYLNEURAMINATE_METABOLIC_PROCESS
Y.L - Y.R	GOBP_EPIDERMAL_CELL_DIFFERENTIATION	64	Up	1.62323	7311	1.62303	0.104584	0.354768	GOBP	2507	GOBP_EPIDERMAL_CELL_DIFFERENTIATION
Y.L - Y.R	GOBP_PYRIMIDINE_DEOXYRIBONUCLEOTIDE_BIOSYNTHETIC_PROCESS	10	Up	1.62154	7311	1.62134	0.104944	0.355492	GOBP	6467	GOBP_PYRIMIDINE_DEOXYRIBONUCLEOTIDE_BIOSYNTHETIC_PROCESS
Y.L - Y.R	REACTOME_CHONDROITIN_SULFATE_DERMATAN_SULFATE_METABOLISM	16	Up	1.6207	7311	1.6205	0.105125	0.304399	REACTOME	9335	REACTOME_CHONDROITIN_SULFATE_DERMATAN_SULFATE_METABOLISM
Y.L - Y.R	GOBP_EPITHELIAL_CELL_DEVELOPMENT	93	Up	1.62067	7311	1.62047	0.105131	0.355492	GOBP	2521	GOBP_EPITHELIAL_CELL_DEVELOPMENT
Y.L - Y.R	GOBP_MAINTENANCE_OF_PROTEIN_LOCALIZATION_IN_ORGANELLE	28	Up	1.62042	7311	1.62022	0.105185	0.355492	GOBP	3501	GOBP_MAINTENANCE_OF_PROTEIN_LOCALIZATION_IN_ORGANELLE
Y.L - Y.R	GOBP_PIGMENT_CELL_DIFFERENTIATION	20	Up	1.62041	7311	1.62021	0.105187	0.355492	GOBP	5158	GOBP_PIGMENT_CELL_DIFFERENTIATION
Y.L - Y.R	GOBP_NEGATIVE_REGULATION_OF_INSULIN_SECRETION	23	Down	-1.61927	7311	-1.61907	0.105433	0.355778	GOBP	4279	GOBP_NEGATIVE_REGULATION_OF_INSULIN_SECRETION
Y.L - Y.R	GOBP_NUCLEOTIDE_SUGAR_BIOSYNTHETIC_PROCESS	26	Up	1.61911	7311	1.61891	0.105466	0.355778	GOBP	4900	GOBP_NUCLEOTIDE_SUGAR_BIOSYNTHETIC_PROCESS
Y.L - Y.R	GOBP_POSITIVE_REGULATION_OF_LEUKOCYTE_CHEMOTAXIS	44	Up	1.61833	7311	1.61813	0.105634	0.356014	GOBP	5636	GOBP_POSITIVE_REGULATION_OF_LEUKOCYTE_CHEMOTAXIS
Y.L - Y.R	CELLMARKER_Myoblast Skeletal Muscle Human	10	Down	-1.61819	7311	-1.61799	0.105665	0.163758	CELLMARKER	734	CELLMARKER_Myoblast Skeletal Muscle Human
Y.L - Y.R	GOBP_INTRINSIC_APOPTOTIC_SIGNALING_PATHWAY	182	Up	1.61692	7311	1.61672	0.105939	0.356436	GOBP	3226	GOBP_INTRINSIC_APOPTOTIC_SIGNALING_PATHWAY
Y.L - Y.R	GOBP_REGULATION_OF_HEART_RATE	32	Down	-1.61673	7311	-1.61653	0.10598	0.356436	GOBP	7015	GOBP_REGULATION_OF_HEART_RATE
Y.L - Y.R	CELLMARKER_CD141+CLEC9A+ Dendritic Cell Blood Human	47	Up	1.61609	7311	1.6159	0.106117	0.163758	CELLMARKER	82	CELLMARKER_CD141+CLEC9A+ Dendritic Cell Blood Human
Y.L - Y.R	GOBP_PROTEIN_HOMOTRIMERIZATION	12	Up	1.61597	7311	1.61577	0.106143	0.356436	GOBP	6262	GOBP_PROTEIN_HOMOTRIMERIZATION
Y.L - Y.R	GOBP_LYTIC_VACUOLE_ORGANIZATION	63	Up	1.61594	7311	1.61575	0.106149	0.356436	GOBP	3435	GOBP_LYTIC_VACUOLE_ORGANIZATION
Y.L - Y.R	GOBP_SCHWANN_CELL_DIFFERENTIATION	31	Down	-1.61546	7311	-1.61526	0.106255	0.356461	GOBP	8229	GOBP_SCHWANN_CELL_DIFFERENTIATION
Y.L - Y.R	CELLMARKER_Mesoderm Cell Germ Human	11	Up	1.61532	7311	1.61512	0.106285	0.163758	CELLMARKER	661	CELLMARKER_Mesoderm Cell Germ Human
Y.L - Y.R	GOBP_ANOIKIS	18	Up	1.61362	7311	1.61342	0.106653	0.357469	GOBP	1299	GOBP_ANOIKIS
Y.L - Y.R	GOBP_MEMBRANE_LIPID_BIOSYNTHETIC_PROCESS	45	Up	1.61197	7311	1.61177	0.107012	0.358026	GOBP	3601	GOBP_MEMBRANE_LIPID_BIOSYNTHETIC_PROCESS
Y.L - Y.R	GOBP_CELLULAR_RESPONSE_TO_ARSENIC_CONTAINING_SUBSTANCE	13	Down	-1.61195	7311	-1.61175	0.107015	0.358026	GOBP	1699	GOBP_CELLULAR_RESPONSE_TO_ARSENIC_CONTAINING_SUBSTANCE
Y.L - Y.R	GOBP_NEGATIVE_REGULATION_OF_CELLULAR_COMPONENT_ORGANIZATION	416	Up	1.60814	7311	1.60795	0.107847	0.360477	GOBP	4062	GOBP_NEGATIVE_REGULATION_OF_CELLULAR_COMPONENT_ORGANIZATION
Y.L - Y.R	REACTOME_ASPARAGINE_N_LINKED_GLYCOSYLATION	181	Up	1.60808	7311	1.60788	0.107861	0.311071	REACTOME	9241	REACTOME_ASPARAGINE_N_LINKED_GLYCOSYLATION
Y.L - Y.R	GOBP_SEX_CHROMOSOME_DOSAGE_COMPENSATION	16	Up	1.60694	7311	1.60675	0.10811	0.360755	GOBP	8285	GOBP_SEX_CHROMOSOME_DOSAGE_COMPENSATION
Y.L - Y.R	GOBP_MESENCHYME_DEVELOPMENT	113	Up	1.60686	7311	1.60667	0.108128	0.360755	GOBP	3636	GOBP_MESENCHYME_DEVELOPMENT
Y.L - Y.R	GOBP_PRIMARY_MIRNA_PROCESSING	12	Up	1.60502	7311	1.60482	0.108533	0.361775	GOBP	6179	GOBP_PRIMARY_MIRNA_PROCESSING
Y.L - Y.R	GOBP_RNA_LOCALIZATION	128	Up	1.60362	7311	1.60343	0.108841	0.362218	GOBP	8196	GOBP_RNA_LOCALIZATION
Y.L - Y.R	GOBP_NEGATIVE_REGULATION_OF_INTRINSIC_APOPTOTIC_SIGNALING_PATHWAY_BY_P53_CLASS_MEDIATOR	10	Up	1.60308	7311	1.60289	0.10896	0.362218	GOBP	4302	GOBP_NEGATIVE_REGULATION_OF_INTRINSIC_APOPTOTIC...(04302)
Y.L - Y.R	GOBP_EMBRYONIC_PATTERN_SPECIFICATION	18	Down	-1.60301	7311	-1.60281	0.108976	0.362218	GOBP	2420	GOBP_EMBRYONIC_PATTERN_SPECIFICATION
Y.L - Y.R	GOBP_REGULATION_OF_RELAXATION_OF_MUSCLE	10	Down	-1.60262	7311	-1.60242	0.109062	0.362218	GOBP	7531	GOBP_REGULATION_OF_RELAXATION_OF_MUSCLE
Y.L - Y.R	GOBP_RESPONSE_TO_OSMOTIC_STRESS	60	Down	-1.60133	7311	-1.60114	0.109346	0.362388	GOBP	8049	GOBP_RESPONSE_TO_OSMOTIC_STRESS
Y.L - Y.R	PID_HIF2PATHWAY	16	Down	-1.60133	7311	-1.60114	0.109346	0.402487	PID	9037	PID_HIF2PATHWAY
Y.L - Y.R	GOBP_REGULATION_OF_PROTEIN_DEUBIQUITINATION	10	Down	-1.60099	7311	-1.6008	0.109422	0.362388	GOBP	7467	GOBP_REGULATION_OF_PROTEIN_DEUBIQUITINATION
Y.L - Y.R	GOBP_RESPONSE_TO_LIPOPROTEIN_PARTICLE	22	Up	1.60098	7311	1.60078	0.109425	0.362388	GOBP	8010	GOBP_RESPONSE_TO_LIPOPROTEIN_PARTICLE
Y.L - Y.R	GOBP_REGULATION_OF_PROGRAMMED_NECROTIC_CELL_DEATH	21	Up	1.60059	7311	1.6004	0.109511	0.362388	GOBP	7449	GOBP_REGULATION_OF_PROGRAMMED_NECROTIC_CELL_DEATH
Y.L - Y.R	GOBP_RESPONSE_TO_PLATELET_DERIVED_GROWTH_FACTOR	17	Up	1.5998	7311	1.5996	0.109687	0.362534	GOBP	8065	GOBP_RESPONSE_TO_PLATELET_DERIVED_GROWTH_FACTOR
Y.L - Y.R	GOBP_ASTROCYTE_DIFFERENTIATION	41	Up	1.5995	7311	1.5993	0.109753	0.362534	GOBP	1380	GOBP_ASTROCYTE_DIFFERENTIATION
Y.L - Y.R	GOBP_RESPONSE_TO_X_RAY	12	Up	1.59694	7311	1.59675	0.110322	0.364082	GOBP	8121	GOBP_RESPONSE_TO_X_RAY
Y.L - Y.R	CELLMARKER_Enteroendocrine Cell Small Intestine Human	12	Up	1.59624	7311	1.59605	0.110478	0.168442	CELLMARKER	332	CELLMARKER_Enteroendocrine Cell Small Intestine Human
Y.L - Y.R	GOBP_POSITIVE_REGULATION_OF_CALCIUM_ION_TRANSMEMBRANE_TRANSPORTER_ACTIVITY	20	Down	-1.59609	7311	-1.5959	0.110512	0.364082	GOBP	5300	GOBP_POSITIVE_REGULATION_OF_CALCIUM_ION...(05300)
Y.L - Y.R	GOBP_RESPONSE_TO_TESTOSTERONE	19	Down	-1.59605	7311	-1.59585	0.110521	0.364082	GOBP	8092	GOBP_RESPONSE_TO_TESTOSTERONE
Y.L - Y.R	CELLMARKER_PROCR+ Progenitor Cell Small Intestine Human	11	Up	1.59415	7311	1.59396	0.110945	0.168442	CELLMARKER	853	CELLMARKER_PROCR+ Progenitor Cell Small Intestine Human
Y.L - Y.R	GOBP_REGULATION_OF_GOLGI_ORGANIZATION	12	Down	-1.5931	7311	-1.5929	0.111182	0.365679	GOBP	6994	GOBP_REGULATION_OF_GOLGI_ORGANIZATION
Y.L - Y.R	GOBP_MIRNA_PROCESSING	28	Up	1.59283	7311	1.59264	0.111241	0.365679	GOBP	3726	GOBP_MIRNA_PROCESSING
Y.L - Y.R	GOBP_POSITIVE_REGULATION_OF_CELL_PROJECTION_ORGANIZATION	223	Up	1.59254	7311	1.59235	0.111307	0.365679	GOBP	5360	GOBP_POSITIVE_REGULATION_OF_CELL_PROJECTION_ORGANIZATION
Y.L - Y.R	GOBP_EXTRINSIC_APOPTOTIC_SIGNALING_PATHWAY_VIA_DEATH_DOMAIN_RECEPTORS	40	Up	1.59163	7311	1.59143	0.111512	0.366024	GOBP	2642	GOBP_EXTRINSIC_APOPTOTIC_SIGNALING_PATHWAY_VIA...(02642)
Y.L - Y.R	GOBP_EXTRACELLULAR_VESICLE_BIOGENESIS	17	Down	-1.58649	7311	-1.5863	0.112672	0.369498	GOBP	2638	GOBP_EXTRACELLULAR_VESICLE_BIOGENESIS
Y.L - Y.R	GOBP_POSITIVE_REGULATION_OF_PROTEIN_TYROSINE_KINASE_ACTIVITY	12	Up	1.58568	7311	1.58549	0.112854	0.369765	GOBP	5909	GOBP_POSITIVE_REGULATION_OF_PROTEIN_TYROSINE...(05909)
Y.L - Y.R	PID_CD8_TCR_DOWNSTREAM_PATHWAY	23	Down	-1.58563	7311	-1.58544	0.112867	0.404469	PID	8988	PID_CD8_TCR_DOWNSTREAM_PATHWAY
Y.L - Y.R	REACTOME_MRNA_DECAY_BY_5_TO_3_EXORIBONUCLEASE	13	Up	1.58495	7311	1.58476	0.11302	0.324652	REACTOME	9828	REACTOME_MRNA_DECAY_BY_5_TO_3_EXORIBONUCLEASE
Y.L - Y.R	GOBP_REGULATION_OF_LIPOPOLYSACCHARIDE_MEDIATED_SIGNALING_PATHWAY	15	Up	1.58479	7311	1.5846	0.113056	0.370095	GOBP	7127	GOBP_REGULATION_OF_LIPOPOLYSACCHARIDE_MEDIATED...(07127)
Y.L - Y.R	GOBP_CELL_SURFACE_RECEPTOR_PROTEIN_SERINE_THREONINE_KINASE_SIGNALING_PATHWAY	155	Up	1.58405	7311	1.58386	0.113225	0.370314	GOBP	1916	GOBP_CELL_SURFACE_RECEPTOR_PROTEIN_SERINE...(01916)
Y.L - Y.R	CELLMARKER_Endothelial Cell Liver Human	38	Up	1.58285	7311	1.58266	0.113499	0.171071	CELLMARKER	311	CELLMARKER_Endothelial Cell Liver Human
Y.L - Y.R	REACTOME_SYNTHESIS_OF_PA	19	Down	-1.58274	7311	-1.58255	0.113524	0.324806	REACTOME	10310	REACTOME_SYNTHESIS_OF_PA
Y.L - Y.R	GOBP_NEGATIVE_REGULATION_OF_TISSUE_REMODELING	11	Up	1.58038	7311	1.58019	0.114062	0.372353	GOBP	4622	GOBP_NEGATIVE_REGULATION_OF_TISSUE_REMODELING
Y.L - Y.R	GOBP_NEGATIVE_REGULATION_OF_ENDOTHELIAL_CELL_PROLIFERATION	24	Up	1.57933	7311	1.57914	0.114304	0.372353	GOBP	4181	GOBP_NEGATIVE_REGULATION_OF_ENDOTHELIAL_CELL_PROLIFERATION
Y.L - Y.R	GOBP_NEGATIVE_REGULATION_OF_PROTEIN_POLYMERIZATION	61	Up	1.5788	7311	1.57861	0.114425	0.372353	GOBP	4522	GOBP_NEGATIVE_REGULATION_OF_PROTEIN_POLYMERIZATION
Y.L - Y.R	GOBP_MUSCLE_ADAPTATION	90	Down	-1.57833	7311	-1.57814	0.114533	0.372353	GOBP	3890	GOBP_MUSCLE_ADAPTATION
Y.L - Y.R	GOBP_SKIN_DEVELOPMENT	100	Up	1.57826	7311	1.57807	0.11455	0.372353	GOBP	8327	GOBP_SKIN_DEVELOPMENT
Y.L - Y.R	GOBP_TROPHECTODERMAL_CELL_DIFFERENTIATION	13	Up	1.57775	7311	1.57756	0.114667	0.372353	GOBP	8716	GOBP_TROPHECTODERMAL_CELL_DIFFERENTIATION
Y.L - Y.R	GOBP_CATECHOLAMINE_TRANSPORT	25	Up	1.57774	7311	1.57756	0.114668	0.372353	GOBP	1657	GOBP_CATECHOLAMINE_TRANSPORT
Y.L - Y.R	GOBP_CELLULAR_RESPONSE_TO_LIPID	272	Up	1.57755	7311	1.57736	0.114713	0.372353	GOBP	1766	GOBP_CELLULAR_RESPONSE_TO_LIPID
Y.L - Y.R	GOBP_NUCLEOSIDE_PHOSPHATE_CATABOLIC_PROCESS	142	Down	-1.57677	7311	-1.57658	0.114891	0.372353	GOBP	4882	GOBP_NUCLEOSIDE_PHOSPHATE_CATABOLIC_PROCESS
Y.L - Y.R	GOBP_T_CELL_DIFFERENTIATION_INVOLVED_IN_IMMUNE_RESPONSE	23	Up	1.57647	7311	1.57628	0.114961	0.372353	GOBP	8755	GOBP_T_CELL_DIFFERENTIATION_INVOLVED_IN_IMMUNE_RESPONSE
Y.L - Y.R	GOBP_CELLULAR_RESPONSE_TO_VIRUS	26	Up	1.57643	7311	1.57624	0.11497	0.372353	GOBP	1827	GOBP_CELLULAR_RESPONSE_TO_VIRUS
Y.L - Y.R	REACTOME_SIGNALING_BY_FGFR1	26	Down	-1.57614	7311	-1.57595	0.115037	0.327051	REACTOME	10211	REACTOME_SIGNALING_BY_FGFR1
Y.L - Y.R	GOBP_MUSCLE_ORGAN_DEVELOPMENT	177	Down	-1.57548	7311	-1.5753	0.115188	0.372727	GOBP	3902	GOBP_MUSCLE_ORGAN_DEVELOPMENT
Y.L - Y.R	REACTOME_GLUCOSE_METABOLISM	63	Down	-1.57536	7311	-1.57517	0.115216	0.327051	REACTOME	9588	REACTOME_GLUCOSE_METABOLISM
Y.L - Y.R	PID_HIF1A_PATHWAY	12	Down	-1.57494	7311	-1.57475	0.115314	0.404469	PID	9035	PID_HIF1A_PATHWAY
Y.L - Y.R	GOBP_IMMUNOLOGICAL_SYNAPSE_FORMATION	10	Up	1.57348	7311	1.57329	0.115652	0.373897	GOBP	3084	GOBP_IMMUNOLOGICAL_SYNAPSE_FORMATION
Y.L - Y.R	GOBP_ATP_SYNTHESIS_COUPLED_ELECTRON_TRANSPORT	64	Down	-1.57166	7311	-1.57147	0.116074	0.374928	GOBP	1387	GOBP_ATP_SYNTHESIS_COUPLED_ELECTRON_TRANSPORT
Y.L - Y.R	REACTOME_SIGNALING_BY_INTERLEUKINS	147	Down	-1.57113	7311	-1.57094	0.116196	0.328538	REACTOME	10219	REACTOME_SIGNALING_BY_INTERLEUKINS
Y.L - Y.R	GOBP_REGULATION_OF_POSTSYNAPSE_ORGANIZATION	93	Up	1.57084	7311	1.57065	0.116263	0.375091	GOBP	7425	GOBP_REGULATION_OF_POSTSYNAPSE_ORGANIZATION
Y.L - Y.R	GOBP_VESICLE_MEDIATED_TRANSPORT_IN_SYNAPSE	165	Up	1.57055	7311	1.57037	0.11633	0.375091	GOBP	8882	GOBP_VESICLE_MEDIATED_TRANSPORT_IN_SYNAPSE
Y.L - Y.R	GOBP_POLYSACCHARIDE_CATABOLIC_PROCESS	26	Down	-1.56901	7311	-1.56882	0.116689	0.375919	GOBP	5211	GOBP_POLYSACCHARIDE_CATABOLIC_PROCESS
Y.L - Y.R	PID_BETA_CATENIN_NUC_PATHWAY	32	Up	1.56811	7311	1.56793	0.116898	0.404469	PID	8984	PID_BETA_CATENIN_NUC_PATHWAY
Y.L - Y.R	GOBP_POSITIVE_REGULATION_OF_ACTIN_FILAMENT_BUNDLE_ASSEMBLY	45	Up	1.56734	7311	1.56716	0.117078	0.376311	GOBP	5226	GOBP_POSITIVE_REGULATION_OF_ACTIN_FILAMENT_BUNDLE_ASSEMBLY
Y.L - Y.R	GOBP_NEGATIVE_REGULATION_OF_MONOATOMIC_ION_TRANSPORT	65	Down	-1.56734	7311	-1.56715	0.117079	0.376311	GOBP	4390	GOBP_NEGATIVE_REGULATION_OF_MONOATOMIC_ION_TRANSPORT
Y.L - Y.R	GOBP_MICROTUBULE_POLYMERIZATION	57	Down	-1.56716	7311	-1.56698	0.11712	0.376311	GOBP	3707	GOBP_MICROTUBULE_POLYMERIZATION
Y.L - Y.R	GOBP_NEGATIVE_REGULATION_OF_UBIQUITIN_DEPENDENT_PROTEIN_CATABOLIC_PROCESS	38	Down	-1.56504	7311	-1.56486	0.117616	0.377327	GOBP	4673	GOBP_NEGATIVE_REGULATION_OF_UBIQUITIN_DEPENDENT...(04673)
Y.L - Y.R	GOBP_REGULATION_OF_CHONDROCYTE_DIFFERENTIATION	16	Up	1.56493	7311	1.56474	0.117643	0.377327	GOBP	6787	GOBP_REGULATION_OF_CHONDROCYTE_DIFFERENTIATION
Y.L - Y.R	REACTOME_TRANSLESION_SYNTHESIS_BY_POLH	12	Down	-1.56349	7311	-1.56331	0.11798	0.330151	REACTOME	10395	REACTOME_TRANSLESION_SYNTHESIS_BY_POLH
Y.L - Y.R	REACTOME_PROTEIN_METHYLATION	12	Down	-1.56347	7311	-1.56328	0.117986	0.330151	REACTOME	10017	REACTOME_PROTEIN_METHYLATION
Y.L - Y.R	REACTOME_INTRINSIC_PATHWAY_FOR_APOPTOSIS	31	Up	1.56281	7311	1.56263	0.11814	0.330151	REACTOME	9716	REACTOME_INTRINSIC_PATHWAY_FOR_APOPTOSIS
Y.L - Y.R	GOBP_POSITIVE_REGULATION_OF_TYROSINE_PHOSPHORYLATION_OF_STAT_PROTEIN	15	Up	1.56251	7311	1.56233	0.118211	0.377972	GOBP	6071	GOBP_POSITIVE_REGULATION_OF_TYROSINE...(06071)
Y.L - Y.R	GOBP_MODULATION_BY_SYMBIONT_OF_ENTRY_INTO_HOST	13	Up	1.56172	7311	1.56153	0.118398	0.377972	GOBP	3807	GOBP_MODULATION_BY_SYMBIONT_OF_ENTRY_INTO_HOST
Y.L - Y.R	GOBP_KILLING_BY_HOST_OF_SYMBIONT_CELLS	13	Up	1.56134	7311	1.56115	0.118488	0.377972	GOBP	3276	GOBP_KILLING_BY_HOST_OF_SYMBIONT_CELLS
Y.L - Y.R	GOBP_RESPONSE_TO_LIPID	434	Up	1.56086	7311	1.56067	0.118601	0.377972	GOBP	8009	GOBP_RESPONSE_TO_LIPID
Y.L - Y.R	GOBP_ACTION_POTENTIAL	52	Down	-1.56079	7311	-1.56061	0.118617	0.377972	GOBP	1137	GOBP_ACTION_POTENTIAL
Y.L - Y.R	GOBP_RESPONSE_TO_AMINO_ACID_STARVATION	35	Down	-1.56076	7311	-1.56058	0.118623	0.377972	GOBP	7879	GOBP_RESPONSE_TO_AMINO_ACID_STARVATION
Y.L - Y.R	GOBP_VIRAL_BUDDING_VIA_HOST_ESCRT_COMPLEX	14	Down	-1.56065	7311	-1.56046	0.11865	0.377972	GOBP	8898	GOBP_VIRAL_BUDDING_VIA_HOST_ESCRT_COMPLEX
Y.L - Y.R	GOBP_REGULATION_OF_NITRIC_OXIDE_METABOLIC_PROCESS	42	Up	1.56032	7311	1.56013	0.118728	0.377972	GOBP	7326	GOBP_REGULATION_OF_NITRIC_OXIDE_METABOLIC_PROCESS
Y.L - Y.R	GOBP_ENDOPLASMIC_RETICULUM_TO_GOLGI_VESICLE_MEDIATED_TRANSPORT	96	Up	1.55958	7311	1.55939	0.118903	0.377972	GOBP	2465	GOBP_ENDOPLASMIC_RETICULUM_TO_GOLGI_VESICLE...(02465)
Y.L - Y.R	GOBP_NEGATIVE_REGULATION_OF_SMOOTH_MUSCLE_CELL_MIGRATION	20	Up	1.55904	7311	1.55886	0.11903	0.377972	GOBP	4586	GOBP_NEGATIVE_REGULATION_OF_SMOOTH_MUSCLE_CELL_MIGRATION
Y.L - Y.R	GOBP_REGULATION_OF_ESTABLISHMENT_OF_CELL_POLARITY	14	Up	1.55883	7311	1.55865	0.11908	0.377972	GOBP	6913	GOBP_REGULATION_OF_ESTABLISHMENT_OF_CELL_POLARITY
Y.L - Y.R	GOBP_T_HELPER_1_TYPE_IMMUNE_RESPONSE	12	Up	1.5588	7311	1.55862	0.119087	0.377972	GOBP	8778	GOBP_T_HELPER_1_TYPE_IMMUNE_RESPONSE
Y.L - Y.R	GOBP_REGULATION_OF_RELEASE_OF_SEQUESTERED_CALCIUM_ION_INTO_CYTOSOL_BY_SARCOPLASMIC_RETICULUM	16	Down	-1.5576	7311	-1.55741	0.119372	0.378338	GOBP	7534	GOBP_REGULATION_OF_RELEASE_OF_SEQUESTERED_CALCIUM...(07534)
Y.L - Y.R	REACTOME_GLYCEROPHOSPHOLIPID_BIOSYNTHESIS	64	Down	-1.55754	7311	-1.55736	0.119385	0.331688	REACTOME	9594	REACTOME_GLYCEROPHOSPHOLIPID_BIOSYNTHESIS
Y.L - Y.R	GOBP_REGULATION_OF_CYTOPLASMIC_PATTERN_RECOGNITION_RECEPTOR_SIGNALING_PATHWAY	73	Up	1.55744	7311	1.55726	0.11941	0.378338	GOBP	6825	GOBP_REGULATION_OF_CYTOPLASMIC_PATTERN_RECOGNITION...(06825)
Y.L - Y.R	GOBP_POSITIVE_REGULATION_OF_GENE_EXPRESSION_EPIGENETIC	27	Down	-1.55687	7311	-1.55668	0.119546	0.378426	GOBP	5523	GOBP_POSITIVE_REGULATION_OF_GENE_EXPRESSION_EPIGENETIC
Y.L - Y.R	GOBP_RECEPTOR_CATABOLIC_PROCESS	20	Up	1.55645	7311	1.55627	0.119645	0.378426	GOBP	6523	GOBP_RECEPTOR_CATABOLIC_PROCESS
Y.L - Y.R	GOBP_POSITIVE_REGULATION_OF_ENDOTHELIAL_CELL_MIGRATION	63	Up	1.55514	7311	1.55496	0.119956	0.379081	GOBP	5462	GOBP_POSITIVE_REGULATION_OF_ENDOTHELIAL_CELL_MIGRATION
Y.L - Y.R	REACTOME_COLLAGEN_DEGRADATION	25	Up	1.55499	7311	1.55481	0.119991	0.331688	REACTOME	9357	REACTOME_COLLAGEN_DEGRADATION
Y.L - Y.R	GOBP_MICROGLIA_DIFFERENTIATION	11	Up	1.55424	7311	1.55406	0.120171	0.379434	GOBP	3692	GOBP_MICROGLIA_DIFFERENTIATION
Y.L - Y.R	REACTOME_MYD88_MAL_TIRAP_CASCADE_INITIATED_ON_PLASMA_MEMBRANE	56	Down	-1.55368	7311	-1.5535	0.120304	0.331688	REACTOME	9838	REACTOME_MYD88_MAL_TIRAP_CASCADE_INITIATED_ON...(09838)
Y.L - Y.R	REACTOME_MITOCHONDRIAL_PROTEIN_DEGRADATION	73	Down	-1.55273	7311	-1.55255	0.12053	0.331688	REACTOME	9810	REACTOME_MITOCHONDRIAL_PROTEIN_DEGRADATION
Y.L - Y.R	GOBP_REGULATION_OF_AEROBIC_RESPIRATION	22	Down	-1.55109	7311	-1.55091	0.120923	0.381478	GOBP	6565	GOBP_REGULATION_OF_AEROBIC_RESPIRATION
Y.L - Y.R	GOBP_POSITIVE_REGULATION_OF_PROTEIN_TRANSPORT	154	Up	1.55	7311	1.54982	0.121184	0.38197	GOBP	5908	GOBP_POSITIVE_REGULATION_OF_PROTEIN_TRANSPORT
Y.L - Y.R	REACTOME_NETRIN_1_SIGNALING	11	Up	1.54808	7311	1.5479	0.121646	0.332445	REACTOME	9860	REACTOME_NETRIN_1_SIGNALING
Y.L - Y.R	GOBP_POSITIVE_REGULATION_OF_ORGANELLE_ORGANIZATION	288	Up	1.54804	7311	1.54786	0.121655	0.383125	GOBP	5813	GOBP_POSITIVE_REGULATION_OF_ORGANELLE_ORGANIZATION
Y.L - Y.R	REACTOME_RECRUITMENT_OF_NUMA_TO_MITOTIC_CENTROSOMES	46	Down	-1.54774	7311	-1.54756	0.121727	0.332445	REACTOME	10050	REACTOME_RECRUITMENT_OF_NUMA_TO_MITOTIC_CENTROSOMES
Y.L - Y.R	GOBP_POSITIVE_REGULATION_OF_RECEPTOR_INTERNALIZATION	18	Up	1.54588	7311	1.5457	0.122177	0.384437	GOBP	5923	GOBP_POSITIVE_REGULATION_OF_RECEPTOR...(05923)
Y.L - Y.R	GOBP_LENS_DEVELOPMENT_IN_CAMERA_TYPE_EYE	24	Down	-1.54541	7311	-1.54523	0.12229	0.384461	GOBP	3307	GOBP_LENS_DEVELOPMENT_IN_CAMERA_TYPE_EYE
Y.L - Y.R	GOBP_CELLULAR_RESPONSE_TO_MONOAMINE_STIMULUS	19	Up	1.54494	7311	1.54476	0.122404	0.384486	GOBP	1777	GOBP_CELLULAR_RESPONSE_TO_MONOAMINE_STIMULUS
Y.L - Y.R	GOBP_PIGMENT_BIOSYNTHETIC_PROCESS	23	Down	-1.54305	7311	-1.54287	0.122862	0.385202	GOBP	5157	GOBP_PIGMENT_BIOSYNTHETIC_PROCESS
Y.L - Y.R	GOBP_EMBRYONIC_HEMOPOIESIS	13	Down	-1.54304	7311	-1.54286	0.122864	0.385202	GOBP	2413	GOBP_EMBRYONIC_HEMOPOIESIS
Y.L - Y.R	GOBP_POSITIVE_REGULATION_OF_NERVOUS_SYSTEM_PROCESS	13	Down	-1.5427	7311	-1.54252	0.122948	0.385202	GOBP	5766	GOBP_POSITIVE_REGULATION_OF_NERVOUS_SYSTEM_PROCESS
Y.L - Y.R	GOBP_GLUCAN_BIOSYNTHETIC_PROCESS	32	Down	-1.54213	7311	-1.54195	0.123086	0.385303	GOBP	2827	GOBP_GLUCAN_BIOSYNTHETIC_PROCESS
Y.L - Y.R	GOBP_GLYCOLYTIC_PROCESS_THROUGH_FRUCTOSE_6_PHOSPHATE	27	Down	-1.54094	7311	-1.54077	0.123374	0.385873	GOBP	2874	GOBP_GLYCOLYTIC_PROCESS_THROUGH_FRUCTOSE_6_PHOSPHATE
Y.L - Y.R	REACTOME_SYNTHESIS_OF_PC	15	Down	-1.53886	7311	-1.53868	0.123881	0.336778	REACTOME	10311	REACTOME_SYNTHESIS_OF_PC
Y.L - Y.R	GOBP_DEOXYRIBONUCLEOSIDE_MONOPHOSPHATE_CATABOLIC_PROCESS	12	Up	1.53752	7311	1.53734	0.12421	0.387996	GOBP	2214	GOBP_DEOXYRIBONUCLEOSIDE_MONOPHOSPHATE_CATABOLIC_PROCESS
Y.L - Y.R	GOBP_SOMATIC_DIVERSIFICATION_OF_IMMUNE_RECEPTORS	23	Up	1.53729	7311	1.53712	0.124265	0.387996	GOBP	8371	GOBP_SOMATIC_DIVERSIFICATION_OF_IMMUNE_RECEPTORS
Y.L - Y.R	REACTOME_GLYCOSPHINGOLIPID_METABOLISM	24	Up	1.53608	7311	1.53591	0.124561	0.336778	REACTOME	9603	REACTOME_GLYCOSPHINGOLIPID_METABOLISM
Y.L - Y.R	REACTOME_TRISTETRAPROLIN_TTP_ZFP36_BINDS_AND_DESTABILIZES_MRNA	16	Up	1.53546	7311	1.53528	0.124715	0.336778	REACTOME	10421	REACTOME_TRISTETRAPROLIN_TTP_ZFP36_BINDS_AND...(10421)
Y.L - Y.R	GOBP_RESPONSE_TO_ISCHEMIA	36	Down	-1.53403	7311	-1.53386	0.125064	0.390158	GOBP	7998	GOBP_RESPONSE_TO_ISCHEMIA
Y.L - Y.R	REACTOME_METABOLISM_OF_VITAMINS_AND_COFACTORS	119	Down	-1.53233	7311	-1.53216	0.125484	0.337589	REACTOME	9781	REACTOME_METABOLISM_OF_VITAMINS_AND_COFACTORS
Y.L - Y.R	GOBP_GLYCOSPHINGOLIPID_METABOLIC_PROCESS	17	Up	1.53215	7311	1.53198	0.125528	0.39127	GOBP	2886	GOBP_GLYCOSPHINGOLIPID_METABOLIC_PROCESS
Y.L - Y.R	GOBP_CERAMIDE_BIOSYNTHETIC_PROCESS	23	Up	1.53167	7311	1.5315	0.125647	0.391307	GOBP	1938	GOBP_CERAMIDE_BIOSYNTHETIC_PROCESS
Y.L - Y.R	PID_RB_1PATHWAY	27	Down	-1.53096	7311	-1.53078	0.125823	0.426813	PID	9111	PID_RB_1PATHWAY
Y.L - Y.R	GOBP_REGULATION_OF_VIRAL_LIFE_CYCLE	64	Up	1.52941	7311	1.52923	0.126207	0.392716	GOBP	7801	GOBP_REGULATION_OF_VIRAL_LIFE_CYCLE
Y.L - Y.R	GOBP_VESICLE_TARGETING_ROUGH_ER_TO_CIS_GOLGI	15	Down	-1.52895	7311	-1.52878	0.126319	0.392729	GOBP	8886	GOBP_VESICLE_TARGETING_ROUGH_ER_TO_CIS_GOLGI
Y.L - Y.R	GOBP_NEGATIVE_REGULATION_OF_GENE_EXPRESSION_EPIGENETIC	75	Up	1.52671	7311	1.52654	0.126876	0.39392	GOBP	4224	GOBP_NEGATIVE_REGULATION_OF_GENE_EXPRESSION_EPIGENETIC
Y.L - Y.R	GOBP_LONG_CHAIN_FATTY_ACID_IMPORT_INTO_CELL	15	Down	-1.52654	7311	-1.52637	0.126918	0.39392	GOBP	3388	GOBP_LONG_CHAIN_FATTY_ACID_IMPORT_INTO_CELL
Y.L - Y.R	GOBP_NEGATIVE_REGULATION_OF_MIRNA_METABOLIC_PROCESS	14	Up	1.52471	7311	1.52454	0.127375	0.394272	GOBP	4377	GOBP_NEGATIVE_REGULATION_OF_MIRNA_METABOLIC_PROCESS
Y.L - Y.R	GOBP_POSITIVE_REGULATION_OF_GLYCOGEN_METABOLIC_PROCESS	14	Down	-1.5246	7311	-1.52443	0.127402	0.394272	GOBP	5539	GOBP_POSITIVE_REGULATION_OF_GLYCOGEN_METABOLIC_PROCESS
Y.L - Y.R	GOBP_NUCLEOTIDE_BIOSYNTHETIC_PROCESS	170	Down	-1.52441	7311	-1.52424	0.127449	0.394272	GOBP	4894	GOBP_NUCLEOTIDE_BIOSYNTHETIC_PROCESS
Y.L - Y.R	GOBP_REGULATION_OF_SYNAPTIC_VESICLE_EXOCYTOSIS	29	Up	1.52436	7311	1.52418	0.127463	0.394272	GOBP	7665	GOBP_REGULATION_OF_SYNAPTIC_VESICLE_EXOCYTOSIS
Y.L - Y.R	GOBP_SPHINGOLIPID_CATABOLIC_PROCESS	18	Up	1.52366	7311	1.52349	0.127637	0.394476	GOBP	8406	GOBP_SPHINGOLIPID_CATABOLIC_PROCESS
Y.L - Y.R	GOBP_REGULATION_OF_NEURON_PROJECTION_DEVELOPMENT	257	Up	1.52253	7311	1.52236	0.127919	0.395012	GOBP	7309	GOBP_REGULATION_OF_NEURON_PROJECTION_DEVELOPMENT
Y.L - Y.R	GOBP_PROGRAMMED_NECROTIC_CELL_DEATH	36	Up	1.52121	7311	1.52104	0.12825	0.3957	GOBP	6193	GOBP_PROGRAMMED_NECROTIC_CELL_DEATH
Y.L - Y.R	GOBP_AEROBIC_ELECTRON_TRANSPORT_CHAIN	56	Down	-1.52073	7311	-1.52056	0.12837	0.395736	GOBP	1197	GOBP_AEROBIC_ELECTRON_TRANSPORT_CHAIN
Y.L - Y.R	GOBP_ENDOCYTIC_RECYCLING	62	Up	1.51806	7311	1.51789	0.129042	0.397472	GOBP	2446	GOBP_ENDOCYTIC_RECYCLING
Y.L - Y.R	PID_INTEGRIN_CS_PATHWAY	13	Up	1.51755	7311	1.51738	0.129171	0.429742	PID	9067	PID_INTEGRIN_CS_PATHWAY
Y.L - Y.R	GOBP_T_HELPER_17_TYPE_IMMUNE_RESPONSE	13	Up	1.5175	7311	1.51733	0.129184	0.397572	GOBP	8773	GOBP_T_HELPER_17_TYPE_IMMUNE_RESPONSE
Y.L - Y.R	REACTOME_NEGATIVE_REGULATION_OF_MAPK_PATHWAY	28	Down	-1.5166	7311	-1.51642	0.129412	0.345805	REACTOME	9853	REACTOME_NEGATIVE_REGULATION_OF_MAPK_PATHWAY
Y.L - Y.R	REACTOME_KERATAN_SULFATE_BIOSYNTHESIS	10	Up	1.51626	7311	1.51609	0.129497	0.345805	REACTOME	9732	REACTOME_KERATAN_SULFATE_BIOSYNTHESIS
Y.L - Y.R	GOBP_PHOSPHATIDIC_ACID_BIOSYNTHETIC_PROCESS	10	Down	-1.51467	7311	-1.5145	0.129899	0.398864	GOBP	5111	GOBP_PHOSPHATIDIC_ACID_BIOSYNTHETIC_PROCESS
Y.L - Y.R	GOBP_ESTABLISHMENT_OF_MITOCHONDRION_LOCALIZATION_MICROTUBULE_MEDIATED	17	Down	-1.51463	7311	-1.51446	0.12991	0.398864	GOBP	2579	GOBP_ESTABLISHMENT_OF_MITOCHONDRION_LOCALIZATION...(02579)
Y.L - Y.R	GOBP_3_UTR_MEDIATED_MRNA_STABILIZATION	14	Up	1.51421	7311	1.51404	0.130016	0.398864	GOBP	1107	GOBP_3_UTR_MEDIATED_MRNA_STABILIZATION
Y.L - Y.R	GOBP_POSITIVE_REGULATION_OF_MONOATOMIC_ION_TRANSPORT	97	Down	-1.51375	7311	-1.51358	0.130133	0.398864	GOBP	5727	GOBP_POSITIVE_REGULATION_OF_MONOATOMIC_ION_TRANSPORT
Y.L - Y.R	GOBP_REGULATION_OF_ENDOPLASMIC_RETICULUM_STRESS_INDUCED_INTRINSIC_APOPTOTIC_SIGNALING_PATHWAY	19	Up	1.51333	7311	1.51316	0.130239	0.398864	GOBP	6886	GOBP_REGULATION_OF_ENDOPLASMIC_RETICULUM_STRESS...(06886)
Y.L - Y.R	GOBP_INTERFERON_BETA_PRODUCTION	36	Up	1.51325	7311	1.51308	0.130259	0.398864	GOBP	3147	GOBP_INTERFERON_BETA_PRODUCTION
Y.L - Y.R	GOBP_CELL_CYCLE_G2_M_PHASE_TRANSITION	58	Down	-1.51218	7311	-1.51201	0.130532	0.399054	GOBP	1864	GOBP_CELL_CYCLE_G2_M_PHASE_TRANSITION
Y.L - Y.R	GOBP_NEGATIVE_REGULATION_OF_CELL_CELL_ADHESION	83	Up	1.51215	7311	1.51198	0.13054	0.399054	GOBP	4075	GOBP_NEGATIVE_REGULATION_OF_CELL_CELL_ADHESION
Y.L - Y.R	REACTOME_REGULATION_OF_PYRUVATE_DEHYDROGENASE_PDH_COMPLEX	14	Down	-1.51099	7311	-1.51082	0.130834	0.348087	REACTOME	10088	REACTOME_REGULATION_OF_PYRUVATE_DEHYDROGENASE_PDH_COMPLEX
Y.L - Y.R	GOBP_STRIATED_MUSCLE_CELL_PROLIFERATION	33	Down	-1.51088	7311	-1.51071	0.130863	0.399707	GOBP	8469	GOBP_STRIATED_MUSCLE_CELL_PROLIFERATION
Y.L - Y.R	GOBP_REGULATION_OF_MRNA_CATABOLIC_PROCESS	106	Up	1.50977	7311	1.5096	0.131145	0.400235	GOBP	7257	GOBP_REGULATION_OF_MRNA_CATABOLIC_PROCESS
Y.L - Y.R	GOBP_REGULATION_OF_VESICLE_FUSION	15	Up	1.50816	7311	1.508	0.131556	0.401151	GOBP	7795	GOBP_REGULATION_OF_VESICLE_FUSION
Y.L - Y.R	GOBP_NEGATIVE_REGULATION_OF_INTERLEUKIN_6_PRODUCTION	17	Up	1.50723	7311	1.50706	0.131794	0.401544	GOBP	4293	GOBP_NEGATIVE_REGULATION_OF_INTERLEUKIN_6_PRODUCTION
Y.L - Y.R	GOBP_CELL_REDOX_HOMEOSTASIS	22	Down	-1.50652	7311	-1.50635	0.131977	0.401572	GOBP	1911	GOBP_CELL_REDOX_HOMEOSTASIS
Y.L - Y.R	GOBP_MEDIUM_CHAIN_FATTY_ACID_METABOLIC_PROCESS	10	Down	-1.50627	7311	-1.50611	0.13204	0.401572	GOBP	3564	GOBP_MEDIUM_CHAIN_FATTY_ACID_METABOLIC_PROCESS
Y.L - Y.R	GOBP_POSITIVE_REGULATION_OF_RECEPTOR_SIGNALING_PATHWAY_VIA_STAT	11	Down	-1.50591	7311	-1.50574	0.132134	0.401572	GOBP	5926	GOBP_POSITIVE_REGULATION_OF_RECEPTOR_SIGNALING...(05926)
Y.L - Y.R	REACTOME_DEADENYLATION_DEPENDENT_MRNA_DECAY	47	Up	1.50525	7311	1.50508	0.132304	0.34946	REACTOME	9402	REACTOME_DEADENYLATION_DEPENDENT_MRNA_DECAY
Y.L - Y.R	REACTOME_CYTOPROTECTION_BY_HMOX1	33	Up	1.50518	7311	1.50502	0.13232	0.34946	REACTOME	9392	REACTOME_CYTOPROTECTION_BY_HMOX1
Y.L - Y.R	GOBP_ANGIOGENESIS_INVOLVED_IN_WOUND_HEALING	12	Up	1.50405	7311	1.50388	0.132611	0.402688	GOBP	1291	GOBP_ANGIOGENESIS_INVOLVED_IN_WOUND_HEALING
Y.L - Y.R	GOBP_NECROPTOTIC_PROCESS	25	Up	1.50301	7311	1.50284	0.13288	0.403168	GOBP	3961	GOBP_NECROPTOTIC_PROCESS
Y.L - Y.R	PID_HNF3A_PATHWAY	23	Up	1.50222	7311	1.50205	0.133084	0.434407	PID	9039	PID_HNF3A_PATHWAY
Y.L - Y.R	GOBP_CERAMIDE_CATABOLIC_PROCESS	12	Up	1.50119	7311	1.50102	0.133351	0.40426	GOBP	1939	GOBP_CERAMIDE_CATABOLIC_PROCESS
Y.L - Y.R	GOBP_DENDRITIC_CELL_MIGRATION	11	Up	1.49917	7311	1.49901	0.133872	0.405221	GOBP	2198	GOBP_DENDRITIC_CELL_MIGRATION
Y.L - Y.R	GOBP_POSTSYNAPTIC_CYTOSKELETON_ORGANIZATION	19	Up	1.49911	7311	1.49894	0.133889	0.405221	GOBP	6129	GOBP_POSTSYNAPTIC_CYTOSKELETON_ORGANIZATION
Y.L - Y.R	REACTOME_GLYCOSPHINGOLIPID_CATABOLISM	22	Up	1.49863	7311	1.49846	0.134014	0.352642	REACTOME	9602	REACTOME_GLYCOSPHINGOLIPID_CATABOLISM
Y.L - Y.R	GOBP_MALE_SEX_DIFFERENTIATION	50	Up	1.49785	7311	1.49769	0.134214	0.405621	GOBP	3518	GOBP_MALE_SEX_DIFFERENTIATION
Y.L - Y.R	GOBP_CELL_JUNCTION_DISASSEMBLY	17	Up	1.49774	7311	1.49757	0.134244	0.405621	GOBP	1882	GOBP_CELL_JUNCTION_DISASSEMBLY
Y.L - Y.R	GOBP_VIRAL_GENOME_REPLICATION	73	Up	1.49714	7311	1.49698	0.134399	0.405755	GOBP	8900	GOBP_VIRAL_GENOME_REPLICATION
Y.L - Y.R	REACTOME_ER_TO_GOLGI_ANTEROGRADE_TRANSPORT	118	Up	1.49494	7311	1.49477	0.134974	0.353878	REACTOME	9490	REACTOME_ER_TO_GOLGI_ANTEROGRADE_TRANSPORT
Y.L - Y.R	GOBP_MYELOID_CELL_DIFFERENTIATION	222	Up	1.49425	7311	1.49409	0.135153	0.407692	GOBP	3915	GOBP_MYELOID_CELL_DIFFERENTIATION
Y.L - Y.R	GOBP_RESPONSE_TO_LEUKEMIA_INHIBITORY_FACTOR	60	Up	1.49367	7311	1.49351	0.135304	0.407813	GOBP	8006	GOBP_RESPONSE_TO_LEUKEMIA_INHIBITORY_FACTOR
Y.L - Y.R	GOBP_MYELOID_DENDRITIC_CELL_ACTIVATION	11	Up	1.49258	7311	1.49241	0.135591	0.40834	GOBP	3917	GOBP_MYELOID_DENDRITIC_CELL_ACTIVATION
Y.L - Y.R	REACTOME_TRANSPORT_OF_MATURE_TRANSCRIPT_TO_CYTOPLASM	73	Up	1.49203	7311	1.49186	0.135736	0.354585	REACTOME	10407	REACTOME_TRANSPORT_OF_MATURE_TRANSCRIPT_TO_CYTOPLASM
Y.L - Y.R	GOBP_TYROSINE_PHOSPHORYLATION_OF_STAT_PROTEIN	21	Up	1.49179	7311	1.49163	0.135797	0.408621	GOBP	8746	GOBP_TYROSINE_PHOSPHORYLATION_OF_STAT_PROTEIN
Y.L - Y.R	GOBP_BRAIN_DERIVED_NEUROTROPHIC_FACTOR_RECEPTOR_SIGNALING_PATHWAY	14	Up	1.48899	7311	1.48883	0.136532	0.410497	GOBP	1506	GOBP_BRAIN_DERIVED_NEUROTROPHIC_FACTOR_RECEPTOR...(01506)
Y.L - Y.R	REACTOME_RND3_GTPASE_CYCLE	23	Up	1.48877	7311	1.4886	0.136592	0.354788	REACTOME	10160	REACTOME_RND3_GTPASE_CYCLE
Y.L - Y.R	REACTOME_CD28_DEPENDENT_PI3K_AKT_SIGNALING	13	Down	-1.48799	7311	-1.48782	0.136797	0.354788	REACTOME	9307	REACTOME_CD28_DEPENDENT_PI3K_AKT_SIGNALING
Y.L - Y.R	GOBP_CARBOHYDRATE_BIOSYNTHETIC_PROCESS	109	Down	-1.48759	7311	-1.48742	0.136903	0.411272	GOBP	1585	GOBP_CARBOHYDRATE_BIOSYNTHETIC_PROCESS
Y.L - Y.R	CELLMARKER_Endothelial Cell Epithelium Human	17	Up	1.48657	7311	1.4864	0.137172	0.204289	CELLMARKER	303	CELLMARKER_Endothelial Cell Epithelium Human
Y.L - Y.R	GOBP_NEGATIVE_REGULATION_OF_OSTEOCLAST_DIFFERENTIATION	11	Up	1.48627	7311	1.4861	0.137251	0.411479	GOBP	4462	GOBP_NEGATIVE_REGULATION_OF_OSTEOCLAST...(04462)
Y.L - Y.R	GOBP_NUCLEOPHAGY	15	Down	-1.486	7311	-1.48583	0.137323	0.411479	GOBP	4872	GOBP_NUCLEOPHAGY
Y.L - Y.R	GOBP_PHOSPHATIDYLINOSITOL_METABOLIC_PROCESS	78	Down	-1.48555	7311	-1.48538	0.137442	0.411479	GOBP	5127	GOBP_PHOSPHATIDYLINOSITOL_METABOLIC_PROCESS
Y.L - Y.R	GOBP_REGULATION_OF_LIPOPROTEIN_METABOLIC_PROCESS	13	Down	-1.4852	7311	-1.48503	0.137535	0.411479	GOBP	7128	GOBP_REGULATION_OF_LIPOPROTEIN_METABOLIC_PROCESS
Y.L - Y.R	GOBP_CELLULAR_RESPONSE_TO_ESTRADIOL_STIMULUS	11	Up	1.48511	7311	1.48495	0.137558	0.411479	GOBP	1724	GOBP_CELLULAR_RESPONSE_TO_ESTRADIOL_STIMULUS
Y.L - Y.R	GOBP_INFLAMMATORY_RESPONSE_TO_ANTIGENIC_STIMULUS	27	Up	1.48477	7311	1.48461	0.137648	0.411479	GOBP	3102	GOBP_INFLAMMATORY_RESPONSE_TO_ANTIGENIC_STIMULUS
Y.L - Y.R	GOBP_POSITIVE_REGULATION_OF_CALCIUM_ION_TRANSMEMBRANE_TRANSPORT	43	Down	-1.48317	7311	-1.48301	0.138072	0.412154	GOBP	5299	GOBP_POSITIVE_REGULATION_OF_CALCIUM_ION...(05299)
Y.L - Y.R	GOBP_EPIDERMIS_DEVELOPMENT	108	Up	1.48307	7311	1.4829	0.1381	0.412154	GOBP	2509	GOBP_EPIDERMIS_DEVELOPMENT
Y.L - Y.R	CELLMARKER_Cardiomyocyte Heart Human	14	Down	-1.4824	7311	-1.48224	0.138276	0.204289	CELLMARKER	172	CELLMARKER_Cardiomyocyte Heart Human
Y.L - Y.R	GOBP_PROTEIN_N_LINKED_GLYCOSYLATION	39	Up	1.48239	7311	1.48223	0.138279	0.412351	GOBP	6349	GOBP_PROTEIN_N_LINKED_GLYCOSYLATION
Y.L - Y.R	CELLMARKER_Endothelial Cell Stomach Human	10	Up	1.48162	7311	1.48146	0.138484	0.204289	CELLMARKER	321	CELLMARKER_Endothelial Cell Stomach Human
Y.L - Y.R	REACTOME_RAS_PROCESSING	15	Down	-1.48029	7311	-1.48013	0.138839	0.358793	REACTOME	10044	REACTOME_RAS_PROCESSING
Y.L - Y.R	GOBP_FORMATION_OF_PRIMARY_GERM_LAYER	51	Up	1.48024	7311	1.48008	0.138852	0.413073	GOBP	2735	GOBP_FORMATION_OF_PRIMARY_GERM_LAYER
Y.L - Y.R	GOBP_CELL_SURFACE_RECEPTOR_SIGNALING_PATHWAY_VIA_STAT	50	Up	1.48017	7311	1.48001	0.138872	0.413073	GOBP	1919	GOBP_CELL_SURFACE_RECEPTOR_SIGNALING_PATHWAY_VIA_STAT
Y.L - Y.R	GOBP_MACROPHAGE_DIFFERENTIATION	25	Up	1.47986	7311	1.4797	0.138952	0.413073	GOBP	3478	GOBP_MACROPHAGE_DIFFERENTIATION
Y.L - Y.R	GOBP_INTRACELLULAR_PROTEIN_TRANSPORT	441	Up	1.47979	7311	1.47962	0.138974	0.413073	GOBP	3211	GOBP_INTRACELLULAR_PROTEIN_TRANSPORT
Y.L - Y.R	GOBP_REGULATION_OF_STRIATED_MUSCLE_CONTRACTION	50	Down	-1.47867	7311	-1.47851	0.13927	0.413189	GOBP	7643	GOBP_REGULATION_OF_STRIATED_MUSCLE_CONTRACTION
Y.L - Y.R	GOBP_REGULATION_OF_PROTEIN_UBIQUITINATION	118	Down	-1.47817	7311	-1.47801	0.139405	0.413189	GOBP	7510	GOBP_REGULATION_OF_PROTEIN_UBIQUITINATION
Y.L - Y.R	GOBP_POSITIVE_REGULATION_OF_SECRETION	174	Up	1.4778	7311	1.47764	0.139504	0.413189	GOBP	5957	GOBP_POSITIVE_REGULATION_OF_SECRETION
Y.L - Y.R	REACTOME_INTERLEUKIN_17_SIGNALING	39	Down	-1.4778	7311	-1.47764	0.139505	0.359225	REACTOME	9693	REACTOME_INTERLEUKIN_17_SIGNALING
Y.L - Y.R	GOBP_PROTEIN_LOCALIZATION_TO_MICROTUBULE_ORGANIZING_CENTER	15	Down	-1.47764	7311	-1.47747	0.139548	0.413189	GOBP	6323	GOBP_PROTEIN_LOCALIZATION_TO_MICROTUBULE...(06323)
Y.L - Y.R	GOBP_RESPONSE_TO_ZINC_ION	25	Up	1.47752	7311	1.47736	0.139579	0.413189	GOBP	8123	GOBP_RESPONSE_TO_ZINC_ION
Y.L - Y.R	GOBP_CELL_CELL_JUNCTION_ASSEMBLY	58	Up	1.47701	7311	1.47685	0.139716	0.413239	GOBP	1848	GOBP_CELL_CELL_JUNCTION_ASSEMBLY
Y.L - Y.R	GOBP_NEGATIVE_REGULATION_OF_CYTOKINE_PRODUCTION_INVOLVED_IN_INFLAMMATORY_RESPONSE	15	Up	1.47662	7311	1.47645	0.139822	0.413239	GOBP	4136	GOBP_NEGATIVE_REGULATION_OF_CYTOKINE_PRODUCTION...(04136)
Y.L - Y.R	GOBP_LIPOPOLYSACCHARIDE_MEDIATED_SIGNALING_PATHWAY	36	Up	1.47437	7311	1.47421	0.140426	0.413454	GOBP	3365	GOBP_LIPOPOLYSACCHARIDE_MEDIATED_SIGNALING_PATHWAY
Y.L - Y.R	GOBP_BONE_DEVELOPMENT	102	Up	1.47431	7311	1.47415	0.140441	0.413454	GOBP	1492	GOBP_BONE_DEVELOPMENT
Y.L - Y.R	GOBP_RESPONSE_TO_INTERLEUKIN_1	59	Up	1.47407	7311	1.47391	0.140507	0.413454	GOBP	7982	GOBP_RESPONSE_TO_INTERLEUKIN_1
Y.L - Y.R	GOBP_REGULATION_OF_EPITHELIAL_TO_MESENCHYMAL_TRANSITION	49	Up	1.47393	7311	1.47377	0.140545	0.413454	GOBP	6907	GOBP_REGULATION_OF_EPITHELIAL_TO_MESENCHYMAL_TRANSITION
Y.L - Y.R	GOBP_CELL_FATE_COMMITMENT	77	Up	1.4739	7311	1.47374	0.140552	0.413454	GOBP	1875	GOBP_CELL_FATE_COMMITMENT
Y.L - Y.R	GOBP_RNA_METHYLATION	38	Down	-1.47368	7311	-1.47352	0.14061	0.413454	GOBP	8197	GOBP_RNA_METHYLATION
Y.L - Y.R	GOBP_GASTRULATION	84	Up	1.47323	7311	1.47307	0.140733	0.413454	GOBP	2779	GOBP_GASTRULATION
Y.L - Y.R	CELLMARKER_Cytotoxic CD4+ T Cell Liver Human	36	Up	1.47261	7311	1.47245	0.1409	0.206389	CELLMARKER	212	CELLMARKER_Cytotoxic CD4+ T Cell Liver Human
Y.L - Y.R	GOBP_PROSTANOID_BIOSYNTHETIC_PROCESS	19	Up	1.47223	7311	1.47207	0.141001	0.413454	GOBP	6205	GOBP_PROSTANOID_BIOSYNTHETIC_PROCESS
Y.L - Y.R	GOBP_PROGRAMMED_CELL_DEATH_IN_RESPONSE_TO_REACTIVE_OXYGEN_SPECIES	12	Down	-1.47191	7311	-1.47175	0.141087	0.413454	GOBP	6192	GOBP_PROGRAMMED_CELL_DEATH_IN_RESPONSE_TO_REACTIVE...(06192)
Y.L - Y.R	GOBP_ENDOCRINE_PROCESS	36	Up	1.47188	7311	1.47172	0.141096	0.413454	GOBP	2444	GOBP_ENDOCRINE_PROCESS
Y.L - Y.R	GOBP_CDC42_PROTEIN_SIGNAL_TRANSDUCTION	10	Up	1.47172	7311	1.47156	0.141141	0.413454	GOBP	1674	GOBP_CDC42_PROTEIN_SIGNAL_TRANSDUCTION
Y.L - Y.R	REACTOME_STIMULI_SENSING_CHANNELS	26	Down	-1.4715	7311	-1.47134	0.141199	0.360164	REACTOME	10269	REACTOME_STIMULI_SENSING_CHANNELS
Y.L - Y.R	GOBP_FATTY_ACID_BETA_OXIDATION_USING_ACYL_COA_DEHYDROGENASE	12	Down	-1.47046	7311	-1.4703	0.141481	0.413674	GOBP	2656	GOBP_FATTY_ACID_BETA_OXIDATION_USING_ACYL_COA_DEHYDROGENASE
Y.L - Y.R	REACTOME_NUCLEOTIDE_SALVAGE	18	Up	1.46962	7311	1.46946	0.141708	0.360164	REACTOME	9897	REACTOME_NUCLEOTIDE_SALVAGE
Y.L - Y.R	GOBP_RETINA_VASCULATURE_DEVELOPMENT_IN_CAMERA_TYPE_EYE	10	Up	1.4692	7311	1.46904	0.141822	0.413674	GOBP	8141	GOBP_RETINA_VASCULATURE_DEVELOPMENT_IN_CAMERA_TYPE_EYE
Y.L - Y.R	REACTOME_BUTYRATE_RESPONSE_FACTOR_1_BRF1_BINDS_AND_DESTABILIZES_MRNA	17	Up	1.46917	7311	1.46901	0.141829	0.360164	REACTOME	9285	REACTOME_BUTYRATE_RESPONSE_FACTOR_1_BRF1_BINDS_AND...(09285)
Y.L - Y.R	REACTOME_VESICLE_MEDIATED_TRANSPORT	437	Up	1.46903	7311	1.46887	0.141868	0.360164	REACTOME	10440	REACTOME_VESICLE_MEDIATED_TRANSPORT
Y.L - Y.R	GOBP_ELECTRON_TRANSPORT_CHAIN	85	Down	-1.46873	7311	-1.46857	0.141949	0.413674	GOBP	2395	GOBP_ELECTRON_TRANSPORT_CHAIN
Y.L - Y.R	GOBP_REGULATION_OF_NUCLEOCYTOPLASMIC_TRANSPORT	86	Up	1.4684	7311	1.46825	0.142038	0.413674	GOBP	7344	GOBP_REGULATION_OF_NUCLEOCYTOPLASMIC_TRANSPORT
Y.L - Y.R	GOBP_NATURAL_KILLER_CELL_MEDIATED_IMMUNITY	31	Up	1.46792	7311	1.46776	0.142169	0.413674	GOBP	3959	GOBP_NATURAL_KILLER_CELL_MEDIATED_IMMUNITY
Y.L - Y.R	GOBP_REGULATION_OF_LYSOSOME_ORGANIZATION	10	Up	1.46782	7311	1.46766	0.142197	0.413674	GOBP	7148	GOBP_REGULATION_OF_LYSOSOME_ORGANIZATION
Y.L - Y.R	GOBP_NEGATIVE_REGULATION_OF_OXIDOREDUCTASE_ACTIVITY	13	Up	1.46779	7311	1.46764	0.142203	0.413674	GOBP	4465	GOBP_NEGATIVE_REGULATION_OF_OXIDOREDUCTASE_ACTIVITY
Y.L - Y.R	GOBP_HEART_PROCESS	117	Down	-1.46743	7311	-1.46727	0.142303	0.413674	GOBP	2963	GOBP_HEART_PROCESS
Y.L - Y.R	GOBP_NEGATIVE_REGULATION_OF_STRIATED_MUSCLE_CELL_DIFFERENTIATION	20	Up	1.46729	7311	1.46714	0.142339	0.413674	GOBP	4603	GOBP_NEGATIVE_REGULATION_OF_STRIATED_MUSCLE_CELL...(04603)
Y.L - Y.R	GOBP_MULTICELLULAR_ORGANISMAL_LEVEL_CHEMICAL_HOMEOSTASIS	36	Up	1.46726	7311	1.4671	0.142349	0.413674	GOBP	3875	GOBP_MULTICELLULAR_ORGANISMAL_LEVEL_CHEMICAL_HOMEOSTASIS
Y.L - Y.R	GOBP_NUCLEOBASE_BIOSYNTHETIC_PROCESS	16	Down	-1.46637	7311	-1.46622	0.142589	0.414042	GOBP	4860	GOBP_NUCLEOBASE_BIOSYNTHETIC_PROCESS
Y.L - Y.R	GOBP_GLYCEROPHOSPHOLIPID_CATABOLIC_PROCESS	18	Down	-1.46486	7311	-1.4647	0.143001	0.414909	GOBP	2865	GOBP_GLYCEROPHOSPHOLIPID_CATABOLIC_PROCESS
Y.L - Y.R	GOBP_ESTABLISHMENT_OF_PROTEIN_LOCALIZATION_TO_PEROXISOME	13	Down	-1.46372	7311	-1.46356	0.143314	0.415266	GOBP	2591	GOBP_ESTABLISHMENT_OF_PROTEIN_LOCALIZATION_TO_PEROXISOME
Y.L - Y.R	GOBP_G_PROTEIN_COUPLED_ACETYLCHOLINE_RECEPTOR_SIGNALING_PATHWAY	10	Up	1.46321	7311	1.46306	0.143452	0.415266	GOBP	2936	GOBP_G_PROTEIN_COUPLED_ACETYLCHOLINE_RECEPTOR...(02936)
Y.L - Y.R	GOBP_REGULATION_OF_SYNAPTIC_VESICLE_ENDOCYTOSIS	20	Up	1.46316	7311	1.46301	0.143466	0.415266	GOBP	7664	GOBP_REGULATION_OF_SYNAPTIC_VESICLE_ENDOCYTOSIS
Y.L - Y.R	GOBP_POSITIVE_REGULATION_OF_PROTEIN_LOCALIZATION_TO_MEMBRANE	67	Up	1.46167	7311	1.46151	0.143874	0.416118	GOBP	5890	GOBP_POSITIVE_REGULATION_OF_PROTEIN_LOCALIZATION_TO_MEMBRANE
Y.L - Y.R	GOBP_FOREBRAIN_GENERATION_OF_NEURONS	23	Up	1.46111	7311	1.46095	0.144028	0.416233	GOBP	2720	GOBP_FOREBRAIN_GENERATION_OF_NEURONS
Y.L - Y.R	REACTOME_PROTEIN_LOCALIZATION	75	Down	-1.461	7311	-1.46084	0.144059	0.364443	REACTOME	10016	REACTOME_PROTEIN_LOCALIZATION
Y.L - Y.R	GOBP_ESTABLISHMENT_OF_CELL_POLARITY	79	Up	1.45949	7311	1.45934	0.144473	0.417187	GOBP	2568	GOBP_ESTABLISHMENT_OF_CELL_POLARITY
Y.L - Y.R	GOBP_MONOSACCHARIDE_METABOLIC_PROCESS	178	Down	-1.4577	7311	-1.45754	0.144967	0.418153	GOBP	3840	GOBP_MONOSACCHARIDE_METABOLIC_PROCESS
Y.L - Y.R	GOBP_2FE_2S_CLUSTER_ASSEMBLY	10	Down	-1.45745	7311	-1.45729	0.145036	0.418153	GOBP	1104	GOBP_2FE_2S_CLUSTER_ASSEMBLY
Y.L - Y.R	GOBP_POTASSIUM_ION_IMPORT_ACROSS_PLASMA_MEMBRANE	16	Down	-1.45597	7311	-1.45581	0.145445	0.419001	GOBP	6156	GOBP_POTASSIUM_ION_IMPORT_ACROSS_PLASMA_MEMBRANE
Y.L - Y.R	GOBP_REGULATION_OF_HYDROLASE_ACTIVITY	194	Up	1.4544	7311	1.45425	0.145877	0.419729	GOBP	7043	GOBP_REGULATION_OF_HYDROLASE_ACTIVITY
Y.L - Y.R	GOBP_REGULATION_OF_VENTRICULAR_CARDIAC_MUSCLE_CELL_MEMBRANE_REPOLARIZATION	10	Down	-1.45422	7311	-1.45407	0.145928	0.419729	GOBP	7791	GOBP_REGULATION_OF_VENTRICULAR_CARDIAC_MUSCLE_CELL...(07791)
Y.L - Y.R	GOBP_NEGATIVE_REGULATION_OF_PROTEIN_CATABOLIC_PROCESS	73	Down	-1.45229	7311	-1.45213	0.146464	0.42094	GOBP	4503	GOBP_NEGATIVE_REGULATION_OF_PROTEIN_CATABOLIC_PROCESS
Y.L - Y.R	GOBP_AXONAL_TRANSPORT_OF_MITOCHONDRION	10	Down	-1.45047	7311	-1.45032	0.14697	0.422061	GOBP	1428	GOBP_AXONAL_TRANSPORT_OF_MITOCHONDRION
Y.L - Y.R	GOBP_REGULATION_OF_CELL_JUNCTION_ASSEMBLY	137	Up	1.45006	7311	1.4499	0.147086	0.422061	GOBP	6756	GOBP_REGULATION_OF_CELL_JUNCTION_ASSEMBLY
Y.L - Y.R	GOBP_POSITIVE_REGULATION_OF_CELL_DIFFERENTIATION	399	Up	1.44856	7311	1.44841	0.147502	0.422599	GOBP	5348	GOBP_POSITIVE_REGULATION_OF_CELL_DIFFERENTIATION
Y.L - Y.R	GOBP_MITOCHONDRIAL_DEPOLARIZATION	20	Up	1.44841	7311	1.44826	0.147545	0.422599	GOBP	3732	GOBP_MITOCHONDRIAL_DEPOLARIZATION
Y.L - Y.R	GOBP_PROTEIN_LOCALIZATION_TO_CYTOSKELETON	31	Down	-1.44814	7311	-1.44799	0.14762	0.422599	GOBP	6311	GOBP_PROTEIN_LOCALIZATION_TO_CYTOSKELETON
Y.L - Y.R	GOBP_POSITIVE_REGULATION_OF_DENDRITE_DEVELOPMENT	12	Down	-1.44687	7311	-1.44672	0.147975	0.42298	GOBP	5418	GOBP_POSITIVE_REGULATION_OF_DENDRITE_DEVELOPMENT
Y.L - Y.R	GOBP_PROTEIN_PEPTIDYL_PROLYL_ISOMERIZATION	11	Up	1.44684	7311	1.44669	0.147985	0.42298	GOBP	6357	GOBP_PROTEIN_PEPTIDYL_PROLYL_ISOMERIZATION
Y.L - Y.R	GOBP_REGULATION_OF_PATTERN_RECOGNITION_RECEPTOR_SIGNALING_PATHWAY	102	Up	1.44612	7311	1.44597	0.148187	0.423017	GOBP	7375	GOBP_REGULATION_OF_PATTERN_RECOGNITION_RECEPTOR...(07375)
Y.L - Y.R	GOBP_REGULATION_OF_PLASMA_LIPOPROTEIN_PARTICLE_LEVELS	43	Up	1.44597	7311	1.44581	0.14823	0.423017	GOBP	7410	GOBP_REGULATION_OF_PLASMA_LIPOPROTEIN_PARTICLE_LEVELS
Y.L - Y.R	GOBP_REGULATION_OF_CELLULAR_RESPIRATION	31	Down	-1.44539	7311	-1.44524	0.148391	0.423146	GOBP	6722	GOBP_REGULATION_OF_CELLULAR_RESPIRATION
Y.L - Y.R	GOBP_INFLAMMASOME_MEDIATED_SIGNALING_PATHWAY	31	Up	1.44492	7311	1.44477	0.148523	0.423193	GOBP	3099	GOBP_INFLAMMASOME_MEDIATED_SIGNALING_PATHWAY
Y.L - Y.R	GOBP_NEGATIVE_REGULATION_OF_POTASSIUM_ION_TRANSMEMBRANE_TRANSPORTER_ACTIVITY	10	Down	-1.44382	7311	-1.44367	0.148833	0.423572	GOBP	4493	GOBP_NEGATIVE_REGULATION_OF_POTASSIUM_ION...(04493)
Y.L - Y.R	GOBP_REGULATION_OF_SPINDLE_ORGANIZATION	26	Up	1.44362	7311	1.44347	0.148889	0.423572	GOBP	7625	GOBP_REGULATION_OF_SPINDLE_ORGANIZATION
Y.L - Y.R	GOBP_REGULATION_OF_BMP_SIGNALING_PATHWAY	34	Up	1.44247	7311	1.44232	0.149211	0.424007	GOBP	6642	GOBP_REGULATION_OF_BMP_SIGNALING_PATHWAY
Y.L - Y.R	GOBP_DNA_TEMPLATED_DNA_REPLICATION_MAINTENANCE_OF_FIDELITY	15	Up	1.44166	7311	1.44151	0.149442	0.424007	GOBP	2343	GOBP_DNA_TEMPLATED_DNA_REPLICATION_MAINTENANCE_OF_FIDELITY
Y.L - Y.R	GOBP_REGULATION_OF_POTASSIUM_ION_TRANSMEMBRANE_TRANSPORT	36	Down	-1.44158	7311	-1.44143	0.149463	0.424007	GOBP	7439	GOBP_REGULATION_OF_POTASSIUM_ION_TRANSMEMBRANE_TRANSPORT
Y.L - Y.R	GOBP_RESPONSE_TO_EPIDERMAL_GROWTH_FACTOR	41	Up	1.44143	7311	1.44128	0.149506	0.424007	GOBP	7929	GOBP_RESPONSE_TO_EPIDERMAL_GROWTH_FACTOR
Y.L - Y.R	GOBP_REGULATION_OF_PROTEIN_POLYUBIQUITINATION	20	Down	-1.44026	7311	-1.44011	0.149838	0.424197	GOBP	7501	GOBP_REGULATION_OF_PROTEIN_POLYUBIQUITINATION
Y.L - Y.R	GOBP_STORE_OPERATED_CALCIUM_ENTRY	11	Down	-1.43955	7311	-1.43939	0.150039	0.424197	GOBP	8458	GOBP_STORE_OPERATED_CALCIUM_ENTRY
Y.L - Y.R	GOBP_REGULATION_OF_BIOMINERAL_TISSUE_DEVELOPMENT	40	Up	1.43944	7311	1.43929	0.150068	0.424197	GOBP	6634	GOBP_REGULATION_OF_BIOMINERAL_TISSUE_DEVELOPMENT
Y.L - Y.R	GOBP_RIBOSE_PHOSPHATE_BIOSYNTHETIC_PROCESS	139	Down	-1.43927	7311	-1.43912	0.150116	0.424197	GOBP	8173	GOBP_RIBOSE_PHOSPHATE_BIOSYNTHETIC_PROCESS
Y.L - Y.R	GOBP_TRANSCYTOSIS	13	Up	1.43914	7311	1.43899	0.150154	0.424197	GOBP	8649	GOBP_TRANSCYTOSIS
Y.L - Y.R	GOBP_REGULATION_OF_MODIFICATION_OF_POSTSYNAPTIC_STRUCTURE	18	Up	1.43825	7311	1.4381	0.150406	0.42458	GOBP	7242	GOBP_REGULATION_OF_MODIFICATION_OF_POSTSYNAPTIC_STRUCTURE
Y.L - Y.R	GOBP_NEGATIVE_REGULATION_OF_ANOIKIS	10	Up	1.43722	7311	1.43707	0.150697	0.424967	GOBP	3995	GOBP_NEGATIVE_REGULATION_OF_ANOIKIS
Y.L - Y.R	REACTOME_REGULATION_OF_TP53_DEGRADATION	18	Down	-1.43707	7311	-1.43692	0.15074	0.380013	REACTOME	10102	REACTOME_REGULATION_OF_TP53_DEGRADATION
Y.L - Y.R	GOBP_PROTEIN_INSERTION_INTO_ER_MEMBRANE_BY_STOP_TRANSFER_MEMBRANE_ANCHOR_SEQUENCE	10	Down	-1.43695	7311	-1.4368	0.150776	0.424967	GOBP	6271	GOBP_PROTEIN_INSERTION_INTO_ER_MEMBRANE_BY_STOP...(06271)
Y.L - Y.R	GOBP_POTASSIUM_ION_TRANSPORT	72	Down	-1.43604	7311	-1.43589	0.151034	0.425312	GOBP	6158	GOBP_POTASSIUM_ION_TRANSPORT
Y.L - Y.R	GOBP_GLYCOLIPID_CATABOLIC_PROCESS	12	Up	1.4357	7311	1.43555	0.151132	0.425312	GOBP	2872	GOBP_GLYCOLIPID_CATABOLIC_PROCESS
Y.L - Y.R	GOBP_PROTEIN_KINASE_C_SIGNALING	10	Up	1.43459	7311	1.43444	0.151447	0.425872	GOBP	6287	GOBP_PROTEIN_KINASE_C_SIGNALING
Y.L - Y.R	GOBP_CYTOKINE_PRODUCTION_INVOLVED_IN_INFLAMMATORY_RESPONSE	30	Up	1.43356	7311	1.43341	0.151741	0.426106	GOBP	2145	GOBP_CYTOKINE_PRODUCTION_INVOLVED_IN_INFLAMMATORY_RESPONSE
Y.L - Y.R	GOBP_NEGATIVE_REGULATION_OF_CARDIAC_MUSCLE_TISSUE_GROWTH	14	Up	1.4329	7311	1.43275	0.151929	0.426106	GOBP	4050	GOBP_NEGATIVE_REGULATION_OF_CARDIAC_MUSCLE_TISSUE_GROWTH
Y.L - Y.R	GOBP_POSITIVE_REGULATION_OF_CD4_POSITIVE_ALPHA_BETA_T_CELL_ACTIVATION	14	Up	1.43288	7311	1.43273	0.151936	0.426106	GOBP	5321	GOBP_POSITIVE_REGULATION_OF_CD4_POSITIVE_ALPHA...(05321)
Y.L - Y.R	GOBP_REGULATION_OF_FC_RECEPTOR_MEDIATED_STIMULATORY_SIGNALING_PATHWAY	11	Up	1.43266	7311	1.43251	0.151997	0.426106	GOBP	6941	GOBP_REGULATION_OF_FC_RECEPTOR_MEDIATED...(06941)
Y.L - Y.R	PID_P75_NTR_PATHWAY	39	Up	1.43223	7311	1.43208	0.152121	0.48735	PID	9097	PID_P75_NTR_PATHWAY
Y.L - Y.R	GOBP_ORGANOPHOSPHATE_BIOSYNTHETIC_PROCESS	393	Down	-1.43093	7311	-1.43078	0.152494	0.426267	GOBP	4972	GOBP_ORGANOPHOSPHATE_BIOSYNTHETIC_PROCESS
Y.L - Y.R	GOBP_ACTIN_MYOSIN_FILAMENT_SLIDING	13	Down	-1.43089	7311	-1.43074	0.152506	0.426267	GOBP	1134	GOBP_ACTIN_MYOSIN_FILAMENT_SLIDING
Y.L - Y.R	GOBP_ORGANELLE_FUSION	116	Up	1.43088	7311	1.43073	0.152507	0.426267	GOBP	4957	GOBP_ORGANELLE_FUSION
Y.L - Y.R	GOBP_MITOTIC_SISTER_CHROMATID_COHESION	12	Down	-1.43083	7311	-1.43068	0.152522	0.426267	GOBP	3788	GOBP_MITOTIC_SISTER_CHROMATID_COHESION
Y.L - Y.R	GOBP_POSITIVE_REGULATION_OF_NOTCH_SIGNALING_PATHWAY	13	Up	1.42872	7311	1.42858	0.153126	0.427628	GOBP	5797	GOBP_POSITIVE_REGULATION_OF_NOTCH_SIGNALING_PATHWAY
Y.L - Y.R	GOBP_CELLULAR_RESPONSE_TO_OSMOTIC_STRESS	41	Down	-1.42821	7311	-1.42806	0.153275	0.427718	GOBP	1785	GOBP_CELLULAR_RESPONSE_TO_OSMOTIC_STRESS
Y.L - Y.R	REACTOME_PKR_MEDIATED_SIGNALING	43	Up	1.42797	7311	1.42782	0.153343	0.385227	REACTOME	9971	REACTOME_PKR_MEDIATED_SIGNALING
Y.L - Y.R	GOBP_NEGATIVE_REGULATION_OF_CANONICAL_NF_KAPPAB_SIGNAL_TRANSDUCTION	49	Up	1.4278	7311	1.42765	0.153392	0.427718	GOBP	4043	GOBP_NEGATIVE_REGULATION_OF_CANONICAL_NF_KAPPAB...(04043)
Y.L - Y.R	GOBP_POSITIVE_REGULATION_OF_VASCULAR_ASSOCIATED_SMOOTH_MUSCLE_CELL_MIGRATION	11	Up	1.42698	7311	1.42683	0.153628	0.428046	GOBP	6098	GOBP_POSITIVE_REGULATION_OF_VASCULAR_ASSOCIATED...(06098)
Y.L - Y.R	GOBP_APOPTOTIC_SIGNALING_PATHWAY	331	Up	1.42638	7311	1.42623	0.153801	0.428203	GOBP	1350	GOBP_APOPTOTIC_SIGNALING_PATHWAY
Y.L - Y.R	GOBP_NEGATIVE_REGULATION_OF_CELL_CYCLE_G1_S_PHASE_TRANSITION	23	Up	1.42492	7311	1.42477	0.154224	0.428564	GOBP	4080	GOBP_NEGATIVE_REGULATION_OF_CELL_CYCLE_G1_S_PHASE_TRANSITION
Y.L - Y.R	GOBP_POSITIVE_REGULATION_OF_CELLULAR_EXTRAVASATION	11	Up	1.42491	7311	1.42476	0.154227	0.428564	GOBP	5329	GOBP_POSITIVE_REGULATION_OF_CELLULAR_EXTRAVASATION
Y.L - Y.R	GOBP_SKELETAL_MUSCLE_CELL_PROLIFERATION	10	Down	-1.42471	7311	-1.42456	0.154283	0.428564	GOBP	8312	GOBP_SKELETAL_MUSCLE_CELL_PROLIFERATION
Y.L - Y.R	GOBP_LIPOSACCHARIDE_METABOLIC_PROCESS	30	Up	1.42372	7311	1.42357	0.154571	0.42878	GOBP	3370	GOBP_LIPOSACCHARIDE_METABOLIC_PROCESS
Y.L - Y.R	GOBP_REGULATION_OF_POTASSIUM_ION_TRANSPORT	41	Down	-1.42331	7311	-1.42316	0.154689	0.42878	GOBP	7441	GOBP_REGULATION_OF_POTASSIUM_ION_TRANSPORT
Y.L - Y.R	GOBP_MATURATION_OF_LSU_RRNA	19	Down	-1.4232	7311	-1.42305	0.154722	0.42878	GOBP	3554	GOBP_MATURATION_OF_LSU_RRNA
Y.L - Y.R	GOBP_DEOXYRIBONUCLEOSIDE_MONOPHOSPHATE_METABOLIC_PROCESS	22	Up	1.42188	7311	1.42174	0.155103	0.42878	GOBP	2215	GOBP_DEOXYRIBONUCLEOSIDE_MONOPHOSPHATE_METABOLIC_PROCESS
Y.L - Y.R	GOBP_LEUKOCYTE_HOMEOSTASIS	60	Up	1.42172	7311	1.42157	0.155152	0.42878	GOBP	3326	GOBP_LEUKOCYTE_HOMEOSTASIS
Y.L - Y.R	GOBP_HEME_BIOSYNTHETIC_PROCESS	17	Down	-1.42151	7311	-1.42137	0.15521	0.42878	GOBP	2979	GOBP_HEME_BIOSYNTHETIC_PROCESS
Y.L - Y.R	GOBP_INTRACELLULAR_PH_REDUCTION	23	Up	1.42137	7311	1.42122	0.155253	0.42878	GOBP	3208	GOBP_INTRACELLULAR_PH_REDUCTION
Y.L - Y.R	REACTOME_SYNTHESIS_OF_PIPS_AT_THE_EARLY_ENDOSOME_MEMBRANE	10	Down	-1.42134	7311	-1.4212	0.15526	0.388689	REACTOME	10314	REACTOME_SYNTHESIS_OF_PIPS_AT_THE_EARLY_ENDOSOME_MEMBRANE
Y.L - Y.R	GOBP_NEGATIVE_REGULATION_OF_BINDING	59	Up	1.4212	7311	1.42106	0.155301	0.42878	GOBP	4015	GOBP_NEGATIVE_REGULATION_OF_BINDING
Y.L - Y.R	GOBP_NUCLEOSIDE_CATABOLIC_PROCESS	14	Up	1.41939	7311	1.41925	0.155827	0.429909	GOBP	4873	GOBP_NUCLEOSIDE_CATABOLIC_PROCESS
Y.L - Y.R	GOBP_ENDOSOMAL_TRANSPORT	204	Up	1.41839	7311	1.41824	0.15612	0.43039	GOBP	2468	GOBP_ENDOSOMAL_TRANSPORT
Y.L - Y.R	REACTOME_TP53_REGULATES_METABOLIC_GENES	54	Down	-1.41774	7311	-1.4176	0.156309	0.389961	REACTOME	10365	REACTOME_TP53_REGULATES_METABOLIC_GENES
Y.L - Y.R	GOBP_SEMAPHORIN_PLEXIN_SIGNALING_PATHWAY	15	Up	1.41646	7311	1.41631	0.156684	0.43162	GOBP	8246	GOBP_SEMAPHORIN_PLEXIN_SIGNALING_PATHWAY
Y.L - Y.R	REACTOME_GPCR_LIGAND_BINDING	42	Up	1.41481	7311	1.41467	0.157165	0.390746	REACTOME	9610	REACTOME_GPCR_LIGAND_BINDING
Y.L - Y.R	GOBP_POSITIVE_REGULATION_OF_STRESS_FIBER_ASSEMBLY	39	Up	1.41355	7311	1.41341	0.157536	0.43364	GOBP	5996	GOBP_POSITIVE_REGULATION_OF_STRESS_FIBER_ASSEMBLY
Y.L - Y.R	GOBP_RESPIRATORY_CHAIN_COMPLEX_III_ASSEMBLY	11	Down	-1.41258	7311	-1.41243	0.157822	0.433877	GOBP	7862	GOBP_RESPIRATORY_CHAIN_COMPLEX_III_ASSEMBLY
Y.L - Y.R	GOBP_RESPONSE_TO_IONIZING_RADIATION	66	Up	1.41245	7311	1.41231	0.15786	0.433877	GOBP	7994	GOBP_RESPONSE_TO_IONIZING_RADIATION
Y.L - Y.R	GOBP_REGULATORY_NCRNA_MEDIATED_GENE_SILENCING	70	Up	1.41072	7311	1.41058	0.158368	0.434947	GOBP	7817	GOBP_REGULATORY_NCRNA_MEDIATED_GENE_SILENCING
Y.L - Y.R	GOBP_RESPONSE_TO_NUTRIENT	93	Up	1.40919	7311	1.40905	0.158822	0.435329	GOBP	8044	GOBP_RESPONSE_TO_NUTRIENT
Y.L - Y.R	GOBP_NUCLEOTIDE_SUGAR_METABOLIC_PROCESS	36	Up	1.40906	7311	1.40892	0.158859	0.435329	GOBP	4901	GOBP_NUCLEOTIDE_SUGAR_METABOLIC_PROCESS
Y.L - Y.R	GOBP_RESPONSE_TO_FLUID_SHEAR_STRESS	18	Up	1.40904	7311	1.4089	0.158865	0.435329	GOBP	7939	GOBP_RESPONSE_TO_FLUID_SHEAR_STRESS
Y.L - Y.R	GOBP_PHOSPHOLIPID_EFFLUX	10	Up	1.4086	7311	1.40846	0.158995	0.435358	GOBP	5140	GOBP_PHOSPHOLIPID_EFFLUX
Y.L - Y.R	REACTOME_SIGNALING_BY_NOTCH	14	Up	1.40786	7311	1.40771	0.159216	0.394483	REACTOME	10224	REACTOME_SIGNALING_BY_NOTCH
Y.L - Y.R	GOBP_OVULATION_CYCLE	36	Up	1.40758	7311	1.40743	0.159299	0.435862	GOBP	5004	GOBP_OVULATION_CYCLE
Y.L - Y.R	GOBP_HIGH_DENSITY_LIPOPROTEIN_PARTICLE_REMODELING	10	Up	1.40618	7311	1.40604	0.159714	0.436316	GOBP	3007	GOBP_HIGH_DENSITY_LIPOPROTEIN_PARTICLE_REMODELING
Y.L - Y.R	GOBP_NEGATIVE_REGULATION_OF_CELL_DEVELOPMENT	94	Up	1.40583	7311	1.40569	0.159816	0.436316	GOBP	4083	GOBP_NEGATIVE_REGULATION_OF_CELL_DEVELOPMENT
Y.L - Y.R	GOBP_EXTRINSIC_APOPTOTIC_SIGNALING_PATHWAY	118	Up	1.40581	7311	1.40567	0.159823	0.436316	GOBP	2641	GOBP_EXTRINSIC_APOPTOTIC_SIGNALING_PATHWAY
Y.L - Y.R	GOBP_GLYCEROPHOSPHOLIPID_METABOLIC_PROCESS	152	Down	-1.40537	7311	-1.40522	0.159955	0.43635	GOBP	2866	GOBP_GLYCEROPHOSPHOLIPID_METABOLIC_PROCESS
Y.L - Y.R	GOBP_REGULATION_OF_ASTROCYTE_DIFFERENTIATION	11	Up	1.40458	7311	1.40444	0.160189	0.436661	GOBP	6607	GOBP_REGULATION_OF_ASTROCYTE_DIFFERENTIATION
Y.L - Y.R	REACTOME_INTRINSIC_PATHWAY_OF_FIBRIN_CLOT_FORMATION	16	Up	1.40449	7311	1.40434	0.160216	0.395603	REACTOME	9717	REACTOME_INTRINSIC_PATHWAY_OF_FIBRIN_CLOT_FORMATION
Y.L - Y.R	GOBP_PTERIDINE_CONTAINING_COMPOUND_METABOLIC_PROCESS	23	Down	-1.4029	7311	-1.40276	0.160688	0.43769	GOBP	6412	GOBP_PTERIDINE_CONTAINING_COMPOUND_METABOLIC_PROCESS
Y.L - Y.R	CELLMARKER_MKI67+ Progenitor Cell Large Intestine Human	41	Up	1.40236	7311	1.40222	0.160851	0.233296	CELLMARKER	558	CELLMARKER_MKI67+ Progenitor Cell Large Intestine Human
Y.L - Y.R	GOBP_POSITIVE_REGULATION_OF_CELL_SUBSTRATE_JUNCTION_ORGANIZATION	26	Up	1.40227	7311	1.40212	0.160878	0.43769	GOBP	5366	GOBP_POSITIVE_REGULATION_OF_CELL_SUBSTRATE...(05366)
Y.L - Y.R	GOBP_NEGATIVE_REGULATION_OF_NATURAL_KILLER_CELL_MEDIATED_IMMUNITY	13	Up	1.40211	7311	1.40196	0.160926	0.43769	GOBP	4417	GOBP_NEGATIVE_REGULATION_OF_NATURAL_KILLER_CELL...(04417)
Y.L - Y.R	GOBP_REPRODUCTIVE_SYSTEM_DEVELOPMENT	117	Up	1.4014	7311	1.40126	0.161136	0.437934	GOBP	7855	GOBP_REPRODUCTIVE_SYSTEM_DEVELOPMENT
Y.L - Y.R	GOBP_POSITIVE_REGULATION_OF_UBIQUITIN_DEPENDENT_PROTEIN_CATABOLIC_PROCESS	59	Down	-1.40098	7311	-1.40084	0.161262	0.437952	GOBP	6089	GOBP_POSITIVE_REGULATION_OF_UBIQUITIN_DEPENDENT...(06089)
Y.L - Y.R	REACTOME_DNA_DOUBLE_STRAND_BREAK_REPAIR	50	Down	-1.40094	7311	-1.4008	0.161275	0.395924	REACTOME	9431	REACTOME_DNA_DOUBLE_STRAND_BREAK_REPAIR
Y.L - Y.R	REACTOME_REGULATION_OF_PLK1_ACTIVITY_AT_G2_M_TRANSITION	44	Down	-1.40037	7311	-1.40023	0.161445	0.395924	REACTOME	10084	REACTOME_REGULATION_OF_PLK1_ACTIVITY_AT_G2_M_TRANSITION
Y.L - Y.R	CELLMARKER_Exhausted CD4+ T Cell Liver Human	54	Up	1.40015	7311	1.4	0.161512	0.233296	CELLMARKER	381	CELLMARKER_Exhausted CD4+ T Cell Liver Human
Y.L - Y.R	GOBP_MEGAKARYOCYTE_DEVELOPMENT	13	Up	1.4	7311	1.39986	0.161555	0.43842	GOBP	3567	GOBP_MEGAKARYOCYTE_DEVELOPMENT
Y.L - Y.R	PID_KIT_PATHWAY	32	Down	-1.39981	7311	-1.39967	0.161612	0.506494	PID	9068	PID_KIT_PATHWAY
Y.L - Y.R	GOBP_PRIMARY_ALCOHOL_METABOLIC_PROCESS	47	Up	1.39759	7311	1.39745	0.162278	0.440056	GOBP	6175	GOBP_PRIMARY_ALCOHOL_METABOLIC_PROCESS
Y.L - Y.R	GOBP_POSITIVE_REGULATION_OF_ORGANELLE_ASSEMBLY	52	Up	1.39679	7311	1.39665	0.162519	0.440383	GOBP	5812	GOBP_POSITIVE_REGULATION_OF_ORGANELLE_ASSEMBLY
Y.L - Y.R	GOBP_AMINO_ACID_TRANSMEMBRANE_TRANSPORT	26	Up	1.39621	7311	1.39607	0.162694	0.440403	GOBP	1256	GOBP_AMINO_ACID_TRANSMEMBRANE_TRANSPORT
Y.L - Y.R	REACTOME_RAF_ACTIVATION	31	Down	-1.39587	7311	-1.39573	0.162795	0.397882	REACTOME	10041	REACTOME_RAF_ACTIVATION
Y.L - Y.R	GOBP_GLYCOLYTIC_PROCESS_THROUGH_GLUCOSE_6_PHOSPHATE	20	Down	-1.39567	7311	-1.39553	0.162856	0.440403	GOBP	2875	GOBP_GLYCOLYTIC_PROCESS_THROUGH_GLUCOSE_6_PHOSPHATE
Y.L - Y.R	GOBP_POSITIVE_REGULATION_OF_INTERLEUKIN_12_PRODUCTION	14	Up	1.39556	7311	1.39542	0.162889	0.440403	GOBP	5597	GOBP_POSITIVE_REGULATION_OF_INTERLEUKIN_12_PRODUCTION
Y.L - Y.R	GOBP_RESPONSE_TO_TRANSFORMING_GROWTH_FACTOR_BETA	141	Up	1.39441	7311	1.39427	0.163237	0.440526	GOBP	8098	GOBP_RESPONSE_TO_TRANSFORMING_GROWTH_FACTOR_BETA
Y.L - Y.R	GOBP_CELLULAR_RESPONSE_TO_VASCULAR_ENDOTHELIAL_GROWTH_FACTOR_STIMULUS	43	Up	1.39432	7311	1.39418	0.163263	0.440526	GOBP	1826	GOBP_CELLULAR_RESPONSE_TO_VASCULAR_ENDOTHELIAL...(01826)
Y.L - Y.R	GOBP_NEGATIVE_REGULATION_OF_ENDOPEPTIDASE_ACTIVITY	15	Up	1.39407	7311	1.39393	0.163339	0.440526	GOBP	4174	GOBP_NEGATIVE_REGULATION_OF_ENDOPEPTIDASE_ACTIVITY
Y.L - Y.R	GOBP_POSITIVE_REGULATION_OF_STEROL_TRANSPORT	23	Up	1.39381	7311	1.39367	0.163417	0.440526	GOBP	5994	GOBP_POSITIVE_REGULATION_OF_STEROL_TRANSPORT
Y.L - Y.R	PID_HDAC_CLASSII_PATHWAY	21	Up	1.39186	7311	1.39172	0.164008	0.506494	PID	9030	PID_HDAC_CLASSII_PATHWAY
Y.L - Y.R	GOBP_SUBSTRATE_DEPENDENT_CELL_MIGRATION	15	Up	1.3907	7311	1.39056	0.16436	0.44273	GOBP	8474	GOBP_SUBSTRATE_DEPENDENT_CELL_MIGRATION
Y.L - Y.R	GOBP_PHOSPHATIDYLINOSITOL_BIOSYNTHETIC_PROCESS	44	Down	-1.39005	7311	-1.38991	0.164556	0.44273	GOBP	5124	GOBP_PHOSPHATIDYLINOSITOL_BIOSYNTHETIC_PROCESS
Y.L - Y.R	GOBP_ARTERY_DEVELOPMENT	45	Up	1.38991	7311	1.38977	0.164598	0.44273	GOBP	1365	GOBP_ARTERY_DEVELOPMENT
Y.L - Y.R	GOBP_NEGATIVE_REGULATION_OF_POTASSIUM_ION_TRANSPORT	16	Down	-1.38805	7311	-1.38791	0.165163	0.443689	GOBP	4494	GOBP_NEGATIVE_REGULATION_OF_POTASSIUM_ION_TRANSPORT
Y.L - Y.R	GOBP_VITAMIN_METABOLIC_PROCESS	56	Down	-1.38794	7311	-1.3878	0.165198	0.443689	GOBP	8922	GOBP_VITAMIN_METABOLIC_PROCESS
Y.L - Y.R	REACTOME_M_PHASE	215	Down	-1.38745	7311	-1.38731	0.165348	0.402757	REACTOME	9840	REACTOME_M_PHASE
Y.L - Y.R	GOBP_CELLULAR_RESPONSE_TO_NUTRIENT_LEVELS	142	Down	-1.38659	7311	-1.38645	0.16561	0.444468	GOBP	1784	GOBP_CELLULAR_RESPONSE_TO_NUTRIENT_LEVELS
Y.L - Y.R	GOBP_REGULATION_OF_T_HELPER_17_TYPE_IMMUNE_RESPONSE	10	Up	1.3853	7311	1.38516	0.166004	0.444882	GOBP	7767	GOBP_REGULATION_OF_T_HELPER_17_TYPE_IMMUNE_RESPONSE
Y.L - Y.R	GOBP_NUCLEOSIDE_PHOSPHATE_BIOSYNTHETIC_PROCESS	237	Down	-1.385	7311	-1.38486	0.166095	0.444882	GOBP	4881	GOBP_NUCLEOSIDE_PHOSPHATE_BIOSYNTHETIC_PROCESS
Y.L - Y.R	GOBP_NEGATIVE_REGULATION_OF_SYNAPTIC_TRANSMISSION	24	Up	1.38483	7311	1.38469	0.166146	0.444882	GOBP	4610	GOBP_NEGATIVE_REGULATION_OF_SYNAPTIC_TRANSMISSION
Y.L - Y.R	GOBP_REGULATION_OF_RESPONSE_TO_OXIDATIVE_STRESS	23	Up	1.38449	7311	1.38435	0.166252	0.444882	GOBP	7553	GOBP_REGULATION_OF_RESPONSE_TO_OXIDATIVE_STRESS
Y.L - Y.R	GOBP_CYTOPLASMIC_TRANSLATION	145	Up	1.38383	7311	1.38369	0.166454	0.444895	GOBP	2152	GOBP_CYTOPLASMIC_TRANSLATION
Y.L - Y.R	GOBP_LAMELLIPODIUM_ASSEMBLY	47	Up	1.38367	7311	1.38354	0.166501	0.444895	GOBP	3291	GOBP_LAMELLIPODIUM_ASSEMBLY
Y.L - Y.R	REACTOME_PEPTIDE_HORMONE_METABOLISM	32	Up	1.38364	7311	1.3835	0.166512	0.404226	REACTOME	9935	REACTOME_PEPTIDE_HORMONE_METABOLISM
Y.L - Y.R	GOBP_POSITIVE_REGULATION_OF_MACROPHAGE_CHEMOTAXIS	10	Up	1.38302	7311	1.38288	0.166701	0.445105	GOBP	5668	GOBP_POSITIVE_REGULATION_OF_MACROPHAGE_CHEMOTAXIS
Y.L - Y.R	GOBP_FERTILIZATION	61	Up	1.38243	7311	1.3823	0.166881	0.445105	GOBP	2695	GOBP_FERTILIZATION
Y.L - Y.R	GOBP_REGULATION_OF_CATECHOLAMINE_SECRETION	15	Up	1.38223	7311	1.38209	0.166945	0.445105	GOBP	6705	GOBP_REGULATION_OF_CATECHOLAMINE_SECRETION
Y.L - Y.R	PID_ERBB4_PATHWAY	20	Down	-1.38202	7311	-1.38188	0.167008	0.506494	PID	9015	PID_ERBB4_PATHWAY
Y.L - Y.R	GOBP_VACUOLAR_ACIDIFICATION	20	Up	1.3814	7311	1.38127	0.167197	0.445453	GOBP	8820	GOBP_VACUOLAR_ACIDIFICATION
Y.L - Y.R	GOBP_POSITIVE_REGULATION_OF_CELL_GROWTH_INVOLVED_IN_CARDIAC_MUSCLE_CELL_DEVELOPMENT	11	Down	-1.38074	7311	-1.3806	0.167401	0.44567	GOBP	5352	GOBP_POSITIVE_REGULATION_OF_CELL_GROWTH_INVOLVED...(05352)
Y.L - Y.R	REACTOME_INSULIN_RECEPTOR_RECYCLING	19	Up	1.38057	7311	1.38043	0.167453	0.405146	REACTOME	9678	REACTOME_INSULIN_RECEPTOR_RECYCLING
Y.L - Y.R	CELLMARKER_Epithelial Cell Undefined Human	16	Up	1.37994	7311	1.37981	0.167647	0.240486	CELLMARKER	372	CELLMARKER_Epithelial Cell Undefined Human
Y.L - Y.R	GOBP_PYRUVATE_DECARBOXYLATION_TO_ACETYL_COA	16	Down	-1.37926	7311	-1.37912	0.167857	0.446559	GOBP	6499	GOBP_PYRUVATE_DECARBOXYLATION_TO_ACETYL_COA
Y.L - Y.R	GOBP_CALCIUM_ION_REGULATED_EXOCYTOSIS	21	Up	1.3783	7311	1.37817	0.168152	0.447017	GOBP	1562	GOBP_CALCIUM_ION_REGULATED_EXOCYTOSIS
Y.L - Y.R	GOBP_POSITIVE_REGULATION_OF_PROTEOLYSIS	130	Up	1.3778	7311	1.37766	0.168307	0.447038	GOBP	5912	GOBP_POSITIVE_REGULATION_OF_PROTEOLYSIS
Y.L - Y.R	GOBP_NEGATIVE_REGULATION_OF_PROGRAMMED_NECROTIC_CELL_DEATH	13	Up	1.37748	7311	1.37735	0.168405	0.447038	GOBP	4497	GOBP_NEGATIVE_REGULATION_OF_PROGRAMMED_NECROTIC_CELL_DEATH
Y.L - Y.R	GOBP_MORPHOGENESIS_OF_AN_EPITHELIUM	205	Up	1.37653	7311	1.37639	0.168701	0.447499	GOBP	3847	GOBP_MORPHOGENESIS_OF_AN_EPITHELIUM
Y.L - Y.R	GOBP_POSITIVE_REGULATION_OF_DNA_BINDING_TRANSCRIPTION_FACTOR_ACTIVITY	92	Up	1.37546	7311	1.37532	0.169031	0.448048	GOBP	5430	GOBP_POSITIVE_REGULATION_OF_DNA_BINDING...(05430)
Y.L - Y.R	GOBP_NEGATIVE_REGULATION_OF_CELLULAR_RESPONSE_TO_GROWTH_FACTOR_STIMULUS	35	Up	1.37407	7311	1.37393	0.169464	0.448869	GOBP	4065	GOBP_NEGATIVE_REGULATION_OF_CELLULAR_RESPONSE_TO...(04065)
Y.L - Y.R	GOBP_T_CELL_SELECTION	27	Up	1.37304	7311	1.37291	0.169781	0.449049	GOBP	8768	GOBP_T_CELL_SELECTION
Y.L - Y.R	PID_MTOR_4PATHWAY	55	Down	-1.37296	7311	-1.37282	0.169807	0.506494	PID	9076	PID_MTOR_4PATHWAY
Y.L - Y.R	GOBP_RENAL_ABSORPTION	12	Up	1.37273	7311	1.37259	0.169879	0.449049	GOBP	7827	GOBP_RENAL_ABSORPTION
Y.L - Y.R	REACTOME_TRANSPORT_OF_BILE_SALTS_AND_ORGANIC_ACIDS_METAL_IONS_AND_AMINE_COMPOUNDS	10	Up	1.37235	7311	1.37221	0.169998	0.409928	REACTOME	10401	REACTOME_TRANSPORT_OF_BILE_SALTS_AND_ORGANIC_ACIDS...(10401)
Y.L - Y.R	GOBP_REGULATION_OF_PROTEIN_LOCALIZATION_TO_MEMBRANE	135	Up	1.37232	7311	1.37218	0.170006	0.449049	GOBP	7490	GOBP_REGULATION_OF_PROTEIN_LOCALIZATION_TO_MEMBRANE
Y.L - Y.R	GOBP_NEGATIVE_REGULATION_OF_ENDOTHELIAL_CELL_APOPTOTIC_PROCESS	12	Up	1.37226	7311	1.37213	0.170024	0.449049	GOBP	4178	GOBP_NEGATIVE_REGULATION_OF_ENDOTHELIAL_CELL...(04178)
Y.L - Y.R	GOBP_REGULATION_OF_CYTOKINESIS	36	Down	-1.36985	7311	-1.36971	0.170777	0.449723	GOBP	6821	GOBP_REGULATION_OF_CYTOKINESIS
Y.L - Y.R	GOBP_NEGATIVE_REGULATION_OF_LEUKOCYTE_MIGRATION	21	Up	1.36963	7311	1.36949	0.170846	0.449723	GOBP	4324	GOBP_NEGATIVE_REGULATION_OF_LEUKOCYTE_MIGRATION
Y.L - Y.R	GOBP_SPERM_EGG_RECOGNITION	18	Up	1.36962	7311	1.36948	0.170848	0.449723	GOBP	8398	GOBP_SPERM_EGG_RECOGNITION
Y.L - Y.R	GOBP_IMMUNE_RESPONSE_REGULATING_CELL_SURFACE_RECEPTOR_SIGNALING_PATHWAY	134	Up	1.36937	7311	1.36923	0.170927	0.449723	GOBP	3074	GOBP_IMMUNE_RESPONSE_REGULATING_CELL_SURFACE...(03074)
Y.L - Y.R	GOBP_VITAMIN_TRANSPORT	17	Up	1.36918	7311	1.36905	0.170984	0.449723	GOBP	8924	GOBP_VITAMIN_TRANSPORT
Y.L - Y.R	GOBP_NEGATIVE_REGULATION_OF_T_CELL_PROLIFERATION	26	Up	1.36907	7311	1.36894	0.171018	0.449723	GOBP	4667	GOBP_NEGATIVE_REGULATION_OF_T_CELL_PROLIFERATION
Y.L - Y.R	GOBP_ENSHEATHMENT_OF_NEURONS	84	Down	-1.36865	7311	-1.36851	0.171152	0.449752	GOBP	2492	GOBP_ENSHEATHMENT_OF_NEURONS
Y.L - Y.R	REACTOME_MITOTIC_METAPHASE_AND_ANAPHASE	148	Down	-1.36864	7311	-1.3685	0.171154	0.411341	REACTOME	9818	REACTOME_MITOTIC_METAPHASE_AND_ANAPHASE
Y.L - Y.R	CELLMARKER_FOXN4+ Cell Lung Human	36	Up	1.36789	7311	1.36776	0.171388	0.244169	CELLMARKER	396	CELLMARKER_FOXN4+ Cell Lung Human
Y.L - Y.R	GOBP_POSITIVE_REGULATION_OF_ATP_DEPENDENT_ACTIVITY	31	Up	1.36721	7311	1.36707	0.171603	0.450612	GOBP	5265	GOBP_POSITIVE_REGULATION_OF_ATP_DEPENDENT_ACTIVITY
Y.L - Y.R	GOBP_CELLULAR_RESPONSE_TO_IONIZING_RADIATION	36	Up	1.36486	7311	1.36473	0.172338	0.451655	GOBP	1759	GOBP_CELLULAR_RESPONSE_TO_IONIZING_RADIATION
Y.L - Y.R	GOBP_PYRIMIDINE_RIBONUCLEOTIDE_METABOLIC_PROCESS	20	Up	1.36483	7311	1.3647	0.172347	0.451655	GOBP	6494	GOBP_PYRIMIDINE_RIBONUCLEOTIDE_METABOLIC_PROCESS
Y.L - Y.R	GOBP_EMBRYONIC_ORGAN_MORPHOGENESIS	83	Up	1.36476	7311	1.36462	0.172371	0.451655	GOBP	2419	GOBP_EMBRYONIC_ORGAN_MORPHOGENESIS
Y.L - Y.R	REACTOME_FORMATION_OF_TC_NER_PRE_INCISION_COMPLEX	35	Down	-1.36353	7311	-1.3634	0.172757	0.412442	REACTOME	9535	REACTOME_FORMATION_OF_TC_NER_PRE_INCISION_COMPLEX
Y.L - Y.R	GOBP_MICROAUTOPHAGY	14	Down	-1.36347	7311	-1.36334	0.172776	0.452391	GOBP	3686	GOBP_MICROAUTOPHAGY
Y.L - Y.R	GOBP_REGULATION_OF_RESPONSE_TO_TYPE_II_INTERFERON	11	Up	1.36243	7311	1.36229	0.173105	0.452927	GOBP	7556	GOBP_REGULATION_OF_RESPONSE_TO_TYPE_II_INTERFERON
Y.L - Y.R	REACTOME_PEROXISOMAL_LIPID_METABOLISM	21	Down	-1.36212	7311	-1.36199	0.173202	0.412442	REACTOME	9937	REACTOME_PEROXISOMAL_LIPID_METABOLISM
Y.L - Y.R	REACTOME_PROTEIN_LIPOYLATION	10	Down	-1.36172	7311	-1.36159	0.173329	0.412442	REACTOME	10015	REACTOME_PROTEIN_LIPOYLATION
Y.L - Y.R	GOBP_RETINOIC_ACID_METABOLIC_PROCESS	11	Up	1.36151	7311	1.36138	0.173395	0.45336	GOBP	8145	GOBP_RETINOIC_ACID_METABOLIC_PROCESS
Y.L - Y.R	GOBP_ACTIVIN_RECEPTOR_SIGNALING_PATHWAY	11	Down	-1.36059	7311	-1.36046	0.173684	0.453535	GOBP	1155	GOBP_ACTIVIN_RECEPTOR_SIGNALING_PATHWAY
Y.L - Y.R	GOBP_CARDIAC_MUSCLE_CELL_CONTRACTION	36	Down	-1.36014	7311	-1.36001	0.173827	0.453535	GOBP	1618	GOBP_CARDIAC_MUSCLE_CELL_CONTRACTION
Y.L - Y.R	GOBP_CARBOHYDRATE_METABOLIC_PROCESS	320	Down	-1.36012	7311	-1.35999	0.173834	0.453535	GOBP	1594	GOBP_CARBOHYDRATE_METABOLIC_PROCESS
Y.L - Y.R	GOBP_REGULATION_OF_ANTIGEN_RECEPTOR_MEDIATED_SIGNALING_PATHWAY	34	Up	1.35908	7311	1.35895	0.174162	0.454065	GOBP	6597	GOBP_REGULATION_OF_ANTIGEN_RECEPTOR_MEDIATED...(06597)
Y.L - Y.R	GOBP_SENSORY_SYSTEM_DEVELOPMENT	146	Up	1.35861	7311	1.35848	0.174311	0.454129	GOBP	8266	GOBP_SENSORY_SYSTEM_DEVELOPMENT
Y.L - Y.R	PID_AR_TF_PATHWAY	25	Down	-1.3585	7311	-1.35836	0.174348	0.509375	PID	8973	PID_AR_TF_PATHWAY
Y.L - Y.R	GOBP_NEGATIVE_REGULATION_OF_RESPONSE_TO_CYTOKINE_STIMULUS	45	Up	1.35815	7311	1.35801	0.17446	0.454192	GOBP	4549	GOBP_NEGATIVE_REGULATION_OF_RESPONSE_TO_CYTOKINE_STIMULUS
Y.L - Y.R	REACTOME_MHC_CLASS_II_ANTIGEN_PRESENTATION	87	Up	1.35699	7311	1.35686	0.174826	0.413675	REACTOME	9795	REACTOME_MHC_CLASS_II_ANTIGEN_PRESENTATION
Y.L - Y.R	REACTOME_CROSSLINKING_OF_COLLAGEN_FIBRILS	11	Up	1.35646	7311	1.35633	0.174994	0.413675	REACTOME	9381	REACTOME_CROSSLINKING_OF_COLLAGEN_FIBRILS
Y.L - Y.R	GOBP_REGULATION_OF_RECEPTOR_BINDING	10	Up	1.35634	7311	1.35621	0.175033	0.455361	GOBP	7520	GOBP_REGULATION_OF_RECEPTOR_BINDING
Y.L - Y.R	GOBP_NEURONAL_STEM_CELL_POPULATION_MAINTENANCE	10	Down	-1.35557	7311	-1.35543	0.175279	0.455676	GOBP	4742	GOBP_NEURONAL_STEM_CELL_POPULATION_MAINTENANCE
Y.L - Y.R	GOBP_GLUTAMINE_FAMILY_AMINO_ACID_CATABOLIC_PROCESS	16	Down	-1.35399	7311	-1.35386	0.175781	0.456364	GOBP	2848	GOBP_GLUTAMINE_FAMILY_AMINO_ACID_CATABOLIC_PROCESS
Y.L - Y.R	GOBP_REGULATION_OF_NECROPTOTIC_PROCESS	18	Up	1.35385	7311	1.35372	0.175826	0.456364	GOBP	7294	GOBP_REGULATION_OF_NECROPTOTIC_PROCESS
Y.L - Y.R	GOBP_SYNAPTIC_VESICLE_RECYCLING	69	Up	1.35356	7311	1.35343	0.175919	0.456364	GOBP	8534	GOBP_SYNAPTIC_VESICLE_RECYCLING
Y.L - Y.R	GOBP_KERATINOCYTE_DIFFERENTIATION	40	Up	1.35255	7311	1.35241	0.176243	0.45688	GOBP	3266	GOBP_KERATINOCYTE_DIFFERENTIATION
Y.L - Y.R	REACTOME_FATTY_ACID_METABOLISM	111	Down	-1.35199	7311	-1.35186	0.176421	0.414962	REACTOME	9509	REACTOME_FATTY_ACID_METABOLISM
Y.L - Y.R	REACTOME_NUCLEOTIDE_EXCISION_REPAIR	65	Down	-1.35115	7311	-1.35102	0.17669	0.414962	REACTOME	9895	REACTOME_NUCLEOTIDE_EXCISION_REPAIR
Y.L - Y.R	PID_P53_DOWNSTREAM_PATHWAY	58	Up	1.35021	7311	1.35008	0.17699	0.509375	PID	9094	PID_P53_DOWNSTREAM_PATHWAY
Y.L - Y.R	GOBP_REGULATION_OF_TYPE_I_INTERFERON_MEDIATED_SIGNALING_PATHWAY	25	Up	1.34954	7311	1.34941	0.177204	0.45886	GOBP	7750	GOBP_REGULATION_OF_TYPE_I_INTERFERON_MEDIATED...(07750)
Y.L - Y.R	GOBP_POSITIVE_REGULATION_OF_RESPONSE_TO_ENDOPLASMIC_RETICULUM_STRESS	25	Up	1.34927	7311	1.34914	0.177292	0.45886	GOBP	5936	GOBP_POSITIVE_REGULATION_OF_RESPONSE_TO...(05936)
Y.L - Y.R	GOBP_PROTEOGLYCAN_CATABOLIC_PROCESS	12	Up	1.34895	7311	1.34882	0.177396	0.45886	GOBP	6393	GOBP_PROTEOGLYCAN_CATABOLIC_PROCESS
Y.L - Y.R	REACTOME_NOTCH_HLH_TRANSCRIPTION_PATHWAY	10	Up	1.34881	7311	1.34868	0.177439	0.415176	REACTOME	9879	REACTOME_NOTCH_HLH_TRANSCRIPTION_PATHWAY
Y.L - Y.R	GOBP_MUSCLE_FILAMENT_SLIDING	11	Down	-1.34827	7311	-1.34814	0.177613	0.45886	GOBP	3900	GOBP_MUSCLE_FILAMENT_SLIDING
Y.L - Y.R	GOBP_POSITIVE_REGULATION_OF_KINASE_ACTIVITY	123	Up	1.3482	7311	1.34807	0.177635	0.45886	GOBP	5629	GOBP_POSITIVE_REGULATION_OF_KINASE_ACTIVITY
Y.L - Y.R	REACTOME_RHO_GTPASES_ACTIVATE_FORMINS	81	Up	1.34728	7311	1.34715	0.177932	0.415176	REACTOME	10135	REACTOME_RHO_GTPASES_ACTIVATE_FORMINS
Y.L - Y.R	CELLMARKER_Stromal Cell Lung Human	15	Up	1.347	7311	1.34687	0.178023	0.251897	CELLMARKER	1021	CELLMARKER_Stromal Cell Lung Human
Y.L - Y.R	GOBP_ORGANOPHOSPHATE_CATABOLIC_PROCESS	178	Down	-1.34693	7311	-1.34681	0.178043	0.459403	GOBP	4973	GOBP_ORGANOPHOSPHATE_CATABOLIC_PROCESS
Y.L - Y.R	GOBP_PROTEIN_LOCALIZATION_TO_MICROTUBULE	12	Down	-1.34613	7311	-1.346	0.178303	0.459403	GOBP	6322	GOBP_PROTEIN_LOCALIZATION_TO_MICROTUBULE
Y.L - Y.R	GOBP_ACETYL_COA_BIOSYNTHETIC_PROCESS	23	Down	-1.34594	7311	-1.34581	0.178363	0.459403	GOBP	1116	GOBP_ACETYL_COA_BIOSYNTHETIC_PROCESS
Y.L - Y.R	GOBP_RESPONSE_TO_FIBROBLAST_GROWTH_FACTOR	47	Up	1.3454	7311	1.34527	0.178539	0.459403	GOBP	7937	GOBP_RESPONSE_TO_FIBROBLAST_GROWTH_FACTOR
Y.L - Y.R	GOBP_PROTEIN_QUALITY_CONTROL_FOR_MISFOLDED_OR_INCOMPLETELY_SYNTHESIZED_PROTEINS	21	Down	-1.34472	7311	-1.34459	0.178757	0.459403	GOBP	6365	GOBP_PROTEIN_QUALITY_CONTROL_FOR_MISFOLDED_OR...(06365)
Y.L - Y.R	GOBP_APICAL_JUNCTION_ASSEMBLY	37	Up	1.3446	7311	1.34447	0.178796	0.459403	GOBP	1338	GOBP_APICAL_JUNCTION_ASSEMBLY
Y.L - Y.R	GOBP_INTEGRATED_STRESS_RESPONSE_SIGNALING	18	Up	1.34458	7311	1.34446	0.178801	0.459403	GOBP	3141	GOBP_INTEGRATED_STRESS_RESPONSE_SIGNALING
Y.L - Y.R	GOBP_REGULATION_OF_ENDOTHELIAL_CELL_DEVELOPMENT	12	Up	1.34419	7311	1.34406	0.178928	0.459403	GOBP	6892	GOBP_REGULATION_OF_ENDOTHELIAL_CELL_DEVELOPMENT
Y.L - Y.R	GOBP_REGULATION_OF_VACUOLE_ORGANIZATION	38	Up	1.34404	7311	1.34391	0.178978	0.459403	GOBP	7779	GOBP_REGULATION_OF_VACUOLE_ORGANIZATION
Y.L - Y.R	GOBP_CELL_DIFFERENTIATION_IN_HINDBRAIN	11	Up	1.3413	7311	1.34117	0.179866	0.461158	GOBP	1872	GOBP_CELL_DIFFERENTIATION_IN_HINDBRAIN
Y.L - Y.R	GOBP_POSITIVE_REGULATION_OF_EXOCYTOSIS	47	Up	1.34068	7311	1.34055	0.180066	0.461158	GOBP	5486	GOBP_POSITIVE_REGULATION_OF_EXOCYTOSIS
Y.L - Y.R	GOBP_PYRIMIDINE_RIBONUCLEOTIDE_BIOSYNTHETIC_PROCESS	16	Up	1.34042	7311	1.34029	0.18015	0.461158	GOBP	6492	GOBP_PYRIMIDINE_RIBONUCLEOTIDE_BIOSYNTHETIC_PROCESS
Y.L - Y.R	GOBP_MIDDLE_EAR_MORPHOGENESIS	10	Up	1.34018	7311	1.34006	0.180227	0.461158	GOBP	3717	GOBP_MIDDLE_EAR_MORPHOGENESIS
Y.L - Y.R	GOBP_REGULATION_OF_MODIFICATION_OF_SYNAPTIC_STRUCTURE	21	Up	1.33998	7311	1.33985	0.180294	0.461158	GOBP	7243	GOBP_REGULATION_OF_MODIFICATION_OF_SYNAPTIC_STRUCTURE
Y.L - Y.R	GOBP_REGULATION_OF_HORMONE_BIOSYNTHETIC_PROCESS	10	Up	1.33892	7311	1.3388	0.180637	0.461713	GOBP	7033	GOBP_REGULATION_OF_HORMONE_BIOSYNTHETIC_PROCESS
Y.L - Y.R	GOBP_NEGATIVE_REGULATION_OF_MACROAUTOPHAGY	25	Down	-1.33835	7311	-1.33822	0.180824	0.461866	GOBP	4348	GOBP_NEGATIVE_REGULATION_OF_MACROAUTOPHAGY
Y.L - Y.R	PID_PTP1B_PATHWAY	30	Up	1.33823	7311	1.33811	0.180862	0.509375	PID	9106	PID_PTP1B_PATHWAY
Y.L - Y.R	REACTOME_LYSOSOME_VESICLE_BIOGENESIS	27	Up	1.33785	7311	1.33772	0.180988	0.420944	REACTOME	9750	REACTOME_LYSOSOME_VESICLE_BIOGENESIS
Y.L - Y.R	GOBP_MISMATCH_REPAIR	10	Up	1.33763	7311	1.3375	0.18106	0.461976	GOBP	3728	GOBP_MISMATCH_REPAIR
Y.L - Y.R	GOBP_GLYCOSYL_COMPOUND_CATABOLIC_PROCESS	20	Up	1.33741	7311	1.33728	0.181131	0.461976	GOBP	2892	GOBP_GLYCOSYL_COMPOUND_CATABOLIC_PROCESS
Y.L - Y.R	GOBP_PURINE_DEOXYRIBONUCLEOSIDE_MONOPHOSPHATE_METABOLIC_PROCESS	12	Up	1.33705	7311	1.33693	0.181246	0.461976	GOBP	6423	GOBP_PURINE_DEOXYRIBONUCLEOSIDE_MONOPHOSPHATE...(06423)
Y.L - Y.R	GOBP_ENDOTHELIAL_CELL_PROLIFERATION	80	Up	1.3366	7311	1.33647	0.181395	0.462031	GOBP	2484	GOBP_ENDOTHELIAL_CELL_PROLIFERATION
Y.L - Y.R	GOBP_PROTEIN_LOCALIZATION_TO_ENDOPLASMIC_RETICULUM	55	Up	1.33485	7311	1.33472	0.181969	0.463169	GOBP	6313	GOBP_PROTEIN_LOCALIZATION_TO_ENDOPLASMIC_RETICULUM
Y.L - Y.R	GOBP_REGULATION_OF_PROTEIN_TYROSINE_KINASE_ACTIVITY	25	Up	1.33403	7311	1.3339	0.182237	0.46353	GOBP	7509	GOBP_REGULATION_OF_PROTEIN_TYROSINE_KINASE_ACTIVITY
Y.L - Y.R	PID_S1P_META_PATHWAY	13	Up	1.33307	7311	1.33294	0.182551	0.509375	PID	9120	PID_S1P_META_PATHWAY
Y.L - Y.R	GOBP_SNRNA_3_END_PROCESSING	15	Up	1.33253	7311	1.33241	0.182726	0.46445	GOBP	8355	GOBP_SNRNA_3_END_PROCESSING
Y.L - Y.R	GOBP_TRNA_DECAY	11	Up	1.33068	7311	1.33056	0.183335	0.465673	GOBP	8702	GOBP_TRNA_DECAY
Y.L - Y.R	GOBP_HEMATOPOIETIC_STEM_CELL_PROLIFERATION	21	Up	1.33018	7311	1.33006	0.1835	0.465768	GOBP	2977	GOBP_HEMATOPOIETIC_STEM_CELL_PROLIFERATION
Y.L - Y.R	CELLMARKER_Sertoli Cell Fetal Gonad Human	231	Up	1.33012	7311	1.32999	0.183521	0.257787	CELLMARKER	974	CELLMARKER_Sertoli Cell Fetal Gonad Human
Y.L - Y.R	GOBP_POSITIVE_REGULATION_OF_AMIDE_METABOLIC_PROCESS	19	Up	1.32959	7311	1.32946	0.183696	0.465943	GOBP	5244	GOBP_POSITIVE_REGULATION_OF_AMIDE_METABOLIC_PROCESS
Y.L - Y.R	CELLMARKER_B Cell Peripheral Blood Human	13	Up	1.32665	7311	1.32653	0.184665	0.257787	CELLMARKER	52	CELLMARKER_B Cell Peripheral Blood Human
Y.L - Y.R	GOBP_REGULATORY_NCRNA_PROCESSING	33	Up	1.32661	7311	1.32648	0.18468	0.468079	GOBP	7819	GOBP_REGULATORY_NCRNA_PROCESSING
Y.L - Y.R	GOBP_REGULATION_OF_PROTEIN_SERINE_THREONINE_KINASE_ACTIVITY	113	Up	1.32626	7311	1.32613	0.184795	0.468079	GOBP	7503	GOBP_REGULATION_OF_PROTEIN_SERINE_THREONINE_KINASE_ACTIVITY
Y.L - Y.R	GOBP_PEPTIDE_HORMONE_PROCESSING	17	Up	1.32547	7311	1.32535	0.185055	0.468414	GOBP	5046	GOBP_PEPTIDE_HORMONE_PROCESSING
Y.L - Y.R	GOBP_ALPHA_LINOLENIC_ACID_METABOLIC_PROCESS	10	Down	-1.325	7311	-1.32487	0.185213	0.468487	GOBP	1227	GOBP_ALPHA_LINOLENIC_ACID_METABOLIC_PROCESS
Y.L - Y.R	GOBP_PROTEIN_LOCALIZATION_TO_CELL_PERIPHERY	232	Up	1.32293	7311	1.32281	0.185899	0.469898	GOBP	6300	GOBP_PROTEIN_LOCALIZATION_TO_CELL_PERIPHERY
Y.L - Y.R	GOBP_PROTEIN_MATURATION	348	Up	1.3208	7311	1.32067	0.186611	0.471369	GOBP	6342	GOBP_PROTEIN_MATURATION
Y.L - Y.R	GOBP_RETINOIC_ACID_RECEPTOR_SIGNALING_PATHWAY	16	Up	1.31965	7311	1.31953	0.186993	0.472009	GOBP	8146	GOBP_RETINOIC_ACID_RECEPTOR_SIGNALING_PATHWAY
Y.L - Y.R	GOBP_RELEASE_OF_SEQUESTERED_CALCIUM_ION_INTO_CYTOSOL_BY_ENDOPLASMIC_RETICULUM	18	Down	-1.31768	7311	-1.31756	0.187652	0.473346	GOBP	7826	GOBP_RELEASE_OF_SEQUESTERED_CALCIUM_ION_INTO...(07826)
Y.L - Y.R	GOBP_UNSATURATED_FATTY_ACID_METABOLIC_PROCESS	65	Up	1.31532	7311	1.3152	0.188444	0.475015	GOBP	8798	GOBP_UNSATURATED_FATTY_ACID_METABOLIC_PROCESS
Y.L - Y.R	GOBP_REGULATION_OF_ACUTE_INFLAMMATORY_RESPONSE	15	Up	1.31414	7311	1.31402	0.188841	0.475685	GOBP	6556	GOBP_REGULATION_OF_ACUTE_INFLAMMATORY_RESPONSE
Y.L - Y.R	CELLMARKER_Pericyte Brain Human	10	Up	1.31393	7311	1.31381	0.18891	0.261955	CELLMARKER	865	CELLMARKER_Pericyte Brain Human
Y.L - Y.R	GOBP_PROTEIN_STABILIZATION	142	Up	1.31252	7311	1.3124	0.189387	0.476725	GOBP	6372	GOBP_PROTEIN_STABILIZATION
Y.L - Y.R	GOBP_STRESS_FIBER_ASSEMBLY	75	Up	1.31186	7311	1.31174	0.189607	0.476725	GOBP	8460	GOBP_STRESS_FIBER_ASSEMBLY
Y.L - Y.R	GOBP_LIPID_MODIFICATION	120	Down	-1.31175	7311	-1.31163	0.189645	0.476725	GOBP	3360	GOBP_LIPID_MODIFICATION
Y.L - Y.R	GOBP_POSITIVE_REGULATION_OF_BLOOD_PRESSURE	18	Up	1.31035	7311	1.31023	0.190117	0.477583	GOBP	5282	GOBP_POSITIVE_REGULATION_OF_BLOOD_PRESSURE
Y.L - Y.R	PID_LKB1_PATHWAY	35	Down	-1.30944	7311	-1.30931	0.190428	0.510831	PID	9070	PID_LKB1_PATHWAY
Y.L - Y.R	GOBP_PYRIMIDINE_CONTAINING_COMPOUND_METABOLIC_PROCESS	43	Up	1.30898	7311	1.30886	0.190582	0.477893	GOBP	6461	GOBP_PYRIMIDINE_CONTAINING_COMPOUND_METABOLIC_PROCESS
Y.L - Y.R	GOBP_ADULT_BEHAVIOR	65	Down	-1.30871	7311	-1.30859	0.190673	0.477893	GOBP	1192	GOBP_ADULT_BEHAVIOR
Y.L - Y.R	GOBP_GOLGI_TO_PLASMA_MEMBRANE_PROTEIN_TRANSPORT	31	Up	1.30849	7311	1.30837	0.190749	0.477893	GOBP	2906	GOBP_GOLGI_TO_PLASMA_MEMBRANE_PROTEIN_TRANSPORT
Y.L - Y.R	GOBP_NUCLEOBASE_CONTAINING_SMALL_MOLECULE_CATABOLIC_PROCESS	17	Up	1.30769	7311	1.30757	0.191019	0.477893	GOBP	4865	GOBP_NUCLEOBASE_CONTAINING_SMALL_MOLECULE...(04865)
Y.L - Y.R	GOBP_STARTLE_RESPONSE	10	Up	1.30747	7311	1.30735	0.191093	0.477893	GOBP	8441	GOBP_STARTLE_RESPONSE
Y.L - Y.R	GOBP_BLOOD_VESSEL_ENDOTHELIAL_CELL_MIGRATION	75	Up	1.30693	7311	1.30681	0.191277	0.477893	GOBP	1484	GOBP_BLOOD_VESSEL_ENDOTHELIAL_CELL_MIGRATION
Y.L - Y.R	GOBP_NEGATIVE_REGULATION_OF_DEVELOPMENTAL_PROCESS	382	Up	1.3067	7311	1.30658	0.191357	0.477893	GOBP	4154	GOBP_NEGATIVE_REGULATION_OF_DEVELOPMENTAL_PROCESS
Y.L - Y.R	GOBP_ESTABLISHMENT_OF_PROTEIN_LOCALIZATION_TO_VACUOLE	39	Down	-1.30653	7311	-1.30641	0.191414	0.477893	GOBP	2595	GOBP_ESTABLISHMENT_OF_PROTEIN_LOCALIZATION_TO_VACUOLE
Y.L - Y.R	GOBP_ACTIN_MEDIATED_CELL_CONTRACTION	63	Down	-1.30651	7311	-1.30639	0.191419	0.477893	GOBP	1133	GOBP_ACTIN_MEDIATED_CELL_CONTRACTION
Y.L - Y.R	REACTOME_MODULATION_OF_HOST_RESPONSES_BY_IFN_STIMULATED_GENES	10	Up	1.30472	7311	1.3046	0.19203	0.445189	REACTOME	9823	REACTOME_MODULATION_OF_HOST_RESPONSES_BY_IFN...(09823)
Y.L - Y.R	GOBP_SMAD_PROTEIN_SIGNAL_TRANSDUCTION	34	Up	1.30401	7311	1.30389	0.192272	0.479693	GOBP	8331	GOBP_SMAD_PROTEIN_SIGNAL_TRANSDUCTION
Y.L - Y.R	GOBP_NEGATIVE_REGULATION_OF_ENDOPLASMIC_RETICULUM_UNFOLDED_PROTEIN_RESPONSE	13	Up	1.30339	7311	1.30327	0.192482	0.479889	GOBP	4177	GOBP_NEGATIVE_REGULATION_OF_ENDOPLASMIC_RETICULUM...(04177)
Y.L - Y.R	GOBP_REGULATION_OF_NITRIC_OXIDE_SYNTHASE_ACTIVITY	12	Up	1.30224	7311	1.30212	0.192876	0.480543	GOBP	7327	GOBP_REGULATION_OF_NITRIC_OXIDE_SYNTHASE_ACTIVITY
Y.L - Y.R	PID_INSULIN_PATHWAY	37	Down	-1.30063	7311	-1.30051	0.193426	0.510831	PID	9059	PID_INSULIN_PATHWAY
Y.L - Y.R	GOBP_RESPONSE_TO_DIETARY_EXCESS	13	Up	1.2986	7311	1.29848	0.194122	0.4833	GOBP	7922	GOBP_RESPONSE_TO_DIETARY_EXCESS
Y.L - Y.R	GOBP_REGULATION_OF_MITOTIC_SISTER_CHROMATID_SEGREGATION	17	Up	1.29824	7311	1.29812	0.194247	0.4833	GOBP	7239	GOBP_REGULATION_OF_MITOTIC_SISTER_CHROMATID_SEGREGATION
Y.L - Y.R	REACTOME_COHESIN_LOADING_ONTO_CHROMATIN	10	Up	1.29811	7311	1.29799	0.19429	0.447549	REACTOME	9354	REACTOME_COHESIN_LOADING_ONTO_CHROMATIN
Y.L - Y.R	REACTOME_MITOTIC_TELOPHASE_CYTOKINESIS	10	Up	1.29811	7311	1.29799	0.19429	0.447549	REACTOME	9822	REACTOME_MITOTIC_TELOPHASE_CYTOKINESIS
Y.L - Y.R	GOBP_NEPHRON_DEVELOPMENT	52	Up	1.29752	7311	1.2974	0.194494	0.483586	GOBP	4702	GOBP_NEPHRON_DEVELOPMENT
Y.L - Y.R	GOBP_PROTEIN_K48_LINKED_DEUBIQUITINATION	12	Down	-1.29683	7311	-1.29671	0.19473	0.483842	GOBP	6281	GOBP_PROTEIN_K48_LINKED_DEUBIQUITINATION
Y.L - Y.R	REACTOME_GOLGI_TO_ER_RETROGRADE_TRANSPORT	89	Up	1.29471	7311	1.29459	0.195462	0.448815	REACTOME	9608	REACTOME_GOLGI_TO_ER_RETROGRADE_TRANSPORT
Y.L - Y.R	GOBP_POSITIVE_REGULATION_OF_HEMOSTASIS	19	Up	1.29452	7311	1.2944	0.195527	0.485493	GOBP	5561	GOBP_POSITIVE_REGULATION_OF_HEMOSTASIS
Y.L - Y.R	GOBP_PLACENTA_BLOOD_VESSEL_DEVELOPMENT	16	Up	1.29379	7311	1.29367	0.195779	0.485502	GOBP	5168	GOBP_PLACENTA_BLOOD_VESSEL_DEVELOPMENT
[truncated: 17,009 more rows]
