# Supplementary material for: Cellular signaling within aged skeletal muscle reveals a dysregulated stress‐induced remodeling response following volumetric muscle loss in female mice
Source: Physiol Rep. 2026 Jul 23;14(14):e71022. doi: 10.14814/phy2.71022 (PMC13396886; doi:10.14814/phy2.71022)
Supplement: Supplementary file 6 — Table S3: Phosphoproteome dataset used for phosphosite‐level differential analysis. [file PHY2-14-e71022-s002.csv]

contrast	feature	database	unique_id	uniprot_acc	entry_name	description	organism	organism_id	gene	protein_existence	sequence_version	logFC	AveExpr	t	P.Value	adj.P.Val	B	z
Y.L - Y.R	sp|Q5NCQ5|DPH1_MOUSE	sp	Q5NCQ5	Q5NCQ5	DPH1_MOUSE	2-(3-amino-3-carboxypropyl)histidine synthase subunit 1	Mus musculus	10090	Dph1	1	1	-0.609502135736562	-3.36542262666218	-4.55669733167218	0.000307875125458243	0.57510126176595	-2.87036499112921	-3.60858206689336
Y.L - Y.R	tr|A0A075B5Q2|A0A075B5Q2_MOUSE	tr	A0A075B5Q2	A0A075B5Q2	A0A075B5Q2_MOUSE	Immunoglobulin heavy variable 5-9 (Fragment)	Mus musculus	10090	Ighv5-9	4	1	-0.871562137043652	-4.33625384881756	-3.52588865632013	0.00275075072881626	0.57510126176595	-3.35662689162005	-2.9943002855119
Y.L - Y.R	tr|M0QW83|M0QW83_MOUSE	tr	M0QW83	M0QW83	M0QW83_MOUSE	Predicted gene, 26741	Mus musculus	10090	Gm26741	4	1	-1.30899690702447	-6.97858079459109	-3.20089091597034	0.00585265606946048	0.57510126176595	-3.54990606499322	-2.75592418715813
Y.L - Y.R	sp|Q8BU00|IKZF5_MOUSE	sp	Q8BU00	Q8BU00	IKZF5_MOUSE	Zinc finger protein Pegasus	Mus musculus	10090	Ikzf5	2	1	-0.292671353242507	-1.99917755094985	-3.14964179358529	0.00607612005532759	0.57510126176595	-3.55220163964175	-2.74364503568376
Y.L - Y.R	sp|Q9Z121|CCL8_MOUSE	sp	Q9Z121	Q9Z121	CCL8_MOUSE	C-C motif chemokine 8	Mus musculus	10090	Ccl8	3	1	-0.483397624523837	-1.83186721936528	-3.11648230594539	0.00655119809111665	0.57510126176595	-3.57192160224605	-2.71883650483772
Y.L - Y.R	sp|Q3UTD9|SIM15_MOUSE	sp	Q3UTD9	Q3UTD9	SIM15_MOUSE	Small integral membrane protein 15	Mus musculus	10090	Smim15	1	1	0.626337039872188	0.305914430280728	3.01523971659836	0.0081062979533694	0.57510126176595	-3.62668540265398	2.6476100125048
Y.L - Y.R	sp|A6H584|CO6A5_MOUSE	sp	A6H584	A6H584	CO6A5_MOUSE	Collagen alpha-5(VI) chain	Mus musculus	10090	Col6a5	1	4	-0.651215769468286	0.908026400306739	-2.98914785834693	0.00856237478451781	0.57510126176595	-3.64087572427436	-2.62905009028477
Y.L - Y.R	sp|Q05685|FOLR2_MOUSE	sp	Q05685	Q05685	FOLR2_MOUSE	Folate receptor beta	Mus musculus	10090	Folr2	2	1	0.786077004237906	-1.36254201246071	2.93273197845504	0.00963577927947122	0.57510126176595	-3.67165379332891	2.58863277041915
Y.L - Y.R	sp|P61922|GABT_MOUSE	sp	P61922	P61922	GABT_MOUSE	4-aminobutyrate aminotransferase, mitochondrial	Mus musculus	10090	Abat	1	1	-0.229193991635026	-0.855551069742062	-2.92279466928336	0.00979507374779727	0.57510126176595	-3.67557726164329	-2.58298092831697
Y.L - Y.R	sp|O70252|HMOX2_MOUSE	sp	O70252	O70252	HMOX2_MOUSE	Heme oxygenase 2	Mus musculus	10090	Hmox2	1	1	0.281524149872561	1.63368809563919	2.92215721734962	0.0098081521758265	0.57510126176595	-3.67592699440951	2.58252054651665
Y.L - Y.R	sp|Q8VCS6|MED9_MOUSE	sp	Q8VCS6	Q8VCS6	MED9_MOUSE	Mediator of RNA polymerase II transcription subunit 9	Mus musculus	10090	Med9	1	1	-0.700469706279454	-5.71795037125773	-2.88153320482557	0.0107210408876112	0.57510126176595	-3.69963868722576	-2.55166219765864
Y.L - Y.R	tr|A0A075B5S3|A0A075B5S3_MOUSE	tr	A0A075B5S3	A0A075B5S3	A0A075B5S3_MOUSE	Immunoglobulin heavy variable 14-4	Mus musculus	10090	Ighv14-4	4	1	-2.50472292447175	-6.67088770438947	-3.09104338229228	0.011114428862346	0.57510126176595	-4.11674903275326	-2.53908036707383
Y.L - Y.R	sp|Q8CI11|GNL3_MOUSE	sp	Q8CI11	Q8CI11	GNL3_MOUSE	Guanine nucleotide-binding protein-like 3	Mus musculus	10090	Gnl3	1	2	-0.269745393631379	0.465214583753863	-2.85580485208148	0.0112664463200961	0.57510126176595	-3.71240466942948	-2.53432413641662
Y.L - Y.R	sp|Q8CFN5|MEF2C_MOUSE	sp	Q8CFN5	Q8CFN5	MEF2C_MOUSE	Myocyte-specific enhancer factor 2C	Mus musculus	10090	Mef2c	1	2	-0.953084278197434	-7.28342738729375	-2.92971823717212	0.0114987700604286	0.57510126176595	-3.83318723512674	-2.52716428314083
Y.L - Y.R	sp|Q8VEH3|ARL8A_MOUSE	sp	Q8VEH3	Q8VEH3	ARL8A_MOUSE	ADP-ribosylation factor-like protein 8A	Mus musculus	10090	Arl8a	1	1	0.255386452543659	-0.734028683991609	2.84450449557866	0.01153493049027	0.57510126176595	-3.71863063795667	2.52606144442632
Y.L - Y.R	sp|A2BDX3|MOCS3_MOUSE	sp	A2BDX3	A2BDX3	MOCS3_MOUSE	Adenylyltransferase and sulfurtransferase MOCS3	Mus musculus	10090	Mocs3	1	1	-0.466452973360304	-1.50677021071634	-2.8189111715584	0.0122144152646463	0.57510126176595	-3.73409095896359	-2.50588843639322
Y.L - Y.R	sp|Q9D7A6|SRP19_MOUSE	sp	Q9D7A6	Q9D7A6	SRP19_MOUSE	Signal recognition particle 19 kDa protein	Mus musculus	10090	Srp19	1	1	-0.530660004283083	-1.03288546335648	-2.79488158901244	0.0128386689907069	0.57510126176595	-3.74732073958029	-2.48821334467173
Y.L - Y.R	sp|Q9CXC3|MGME1_MOUSE	sp	Q9CXC3	Q9CXC3	MGME1_MOUSE	Mitochondrial genome maintenance exonuclease 1	Mus musculus	10090	Mgme1	2	1	-0.455557198610177	-4.13685375523384	-2.73872049264726	0.0143858648391455	0.57510126176595	-3.77749403842353	-2.44748115396275
Y.L - Y.R	sp|O55137|ACOT1_MOUSE	sp	O55137	O55137	ACOT1_MOUSE	Acyl-coenzyme A thioesterase 1	Mus musculus	10090	Acot1	1	1	-0.753408972181174	-3.22400285434086	-2.71946844771212	0.0150043639080425	0.57510126176595	-3.78892251690322	-2.43227371100461
Y.L - Y.R	sp|Q3U5F4|YRDC_MOUSE	sp	Q3U5F4	Q3U5F4	YRDC_MOUSE	Threonylcarbamoyl-AMP synthase	Mus musculus	10090	Yrdc	1	1	-0.795344883402759	-4.41846505690593	-2.71663554341717	0.0150922235864272	0.57510126176595	-3.79048732001247	-2.4301584421095
Y.L - Y.R	sp|P0CW02|LY6C1_MOUSE	sp	P0CW02	P0CW02	LY6C1_MOUSE	Lymphocyte antigen 6C1	Mus musculus	10090	Ly6c1	2	1	0.442953898439771	-0.3374398514988	2.71369124671791	0.0151840625499167	0.57510126176595	-3.79211378315991	2.42795893172176
Y.L - Y.R	sp|Q99N69|LPXN_MOUSE	sp	Q99N69	Q99N69	LPXN_MOUSE	Leupaxin	Mus musculus	10090	Lpxn	1	2	0.506640458954047	-0.488297529868829	2.68162357743239	0.0162197638461112	0.57510126176595	-3.80983615817633	2.40393259096443
Y.L - Y.R	sp|Q9QUG9|GRP2_MOUSE	sp	Q9QUG9	Q9QUG9	GRP2_MOUSE	RAS guanyl-releasing protein 2	Mus musculus	10090	Rasgrp2	1	2	-0.307331433206525	-1.6028244024559	-2.67578001607982	0.0163755064240927	0.57510126176595	-3.81225802772263	-2.40043706407038
Y.L - Y.R	sp|Q8R0J7|VP37B_MOUSE	sp	Q8R0J7	Q8R0J7	VP37B_MOUSE	Vacuolar protein sorting-associated protein 37B	Mus musculus	10090	Vps37b	1	1	-0.390378734865396	-1.69206798019318	-2.66331692603494	0.0168410979058075	0.57510126176595	-3.81995893674812	-2.3901586118434
Y.L - Y.R	sp|Q9CS74|ECD_MOUSE	sp	Q9CS74	Q9CS74	ECD_MOUSE	Protein ecdysoneless homolog	Mus musculus	10090	Ecd	1	2	-0.492757374771296	-1.23767280449907	-2.66202795839524	0.0168856959417009	0.57510126176595	-3.82067180557696	-2.38918720119933
Y.L - Y.R	sp|Q00898|A1AT5_MOUSE	sp	Q00898	Q00898	A1AT5_MOUSE	Alpha-1-antitrypsin 1-5	Mus musculus	10090	Serpina1e	1	1	0.809506888395437	-1.30732044779269	2.65128169971291	0.0172619478392109	0.57510126176595	-3.82661563773066	2.38108031687506
Y.L - Y.R	tr|Q91WT7|Q91WT7_MOUSE	tr	Q91WT7	Q91WT7	Q91WT7_MOUSE	3-alpha-hydroxysteroid dehydrogenase type 1	Mus musculus	10090	Akr1c14	1	1	0.621313822504902	-0.03077672095364	2.6502949517483	0.0172968962213434	0.57510126176595	-3.82716146313926	2.38033519475041
Y.L - Y.R	sp|Q8BHC0|LYVE1_MOUSE	sp	Q8BHC0	Q8BHC0	LYVE1_MOUSE	Lymphatic vessel endothelial hyaluronic acid receptor 1	Mus musculus	10090	Lyve1	1	1	0.428334379398799	-0.569088338176251	2.63603273816432	0.0178096648285068	0.57510126176595	-3.83505148321381	2.36955170251549
Y.L - Y.R	sp|O35639|ANXA3_MOUSE	sp	O35639	O35639	ANXA3_MOUSE	Annexin A3	Mus musculus	10090	Anxa3	1	4	0.666865519572195	3.59814409534757	2.61937199951354	0.0184271021461277	0.57510126176595	-3.84426995088579	2.35692229887552
Y.L - Y.R	sp|O55101|SNG2_MOUSE	sp	O55101	O55101	SNG2_MOUSE	Synaptogyrin-2	Mus musculus	10090	Syngr2	2	1	-0.387424983053136	-3.13866558442184	-2.6163830880414	0.0185166014036656	0.57510126176595	-3.84551232866153	-2.35512247909545
Y.L - Y.R	sp|Q8C6B2|RTKN_MOUSE	sp	Q8C6B2	Q8C6B2	RTKN_MOUSE	Rhotekin	Mus musculus	10090	Rtkn	1	3	-0.218067981069405	-2.79119659584462	-2.60243276731182	0.0190152198488553	0.57510126176595	-3.85261076266391	-2.34523246199404
Y.L - Y.R	tr|A9XX86|A9XX86_MOUSE	tr	A9XX86	A9XX86	A9XX86_MOUSE	Macrophage galactose N-acetyl-galactosamine specific lectin 2	Mus musculus	10090	Mgl2	1	1	0.768659691848404	-0.397738882407277	2.59840889943933	0.0192330987377866	0.57510126176595	-3.85587050548837	2.34098191493317
Y.L - Y.R	sp|Q9R1Q8|TAGL3_MOUSE	sp	Q9R1Q8	Q9R1Q8	TAGL3_MOUSE	Transgelin-3	Mus musculus	10090	Tagln3	1	1	-0.53409628032598	-3.1218207412345	-2.59389846637822	0.0194108671554526	0.57510126176595	-3.85836661910931	-2.33754493815737
Y.L - Y.R	sp|Q8BGH7|C42S2_MOUSE	sp	Q8BGH7	Q8BGH7	C42S2_MOUSE	CDC42 small effector protein 2	Mus musculus	10090	Cdc42se2	1	1	0.712023904621476	-4.78940116039483	2.59249541255329	0.0194664844851704	0.57510126176595	-3.85914308649941	2.33647528031423
Y.L - Y.R	sp|P51807|DYLT1_MOUSE	sp	P51807	P51807	DYLT1_MOUSE	Dynein light chain Tctex-type 1	Mus musculus	10090	Dynlt1	1	1	0.564369445663962	-1.84390265663242	2.58133586313964	0.0199142993366792	0.57510126176595	-3.86531895471918	2.32795865208062
Y.L - Y.R	sp|Q9Z140|CPNE6_MOUSE	sp	Q9Z140	Q9Z140	CPNE6_MOUSE	Copine-6	Mus musculus	10090	Cpne6	1	1	-0.641410980317658	-4.86981430947012	-2.57730279051362	0.0200785448656018	0.57510126176595	-3.86755091436359	-2.3248768744967
Y.L - Y.R	sp|Q3TFK5|GPTC4_MOUSE	sp	Q3TFK5	Q3TFK5	GPTC4_MOUSE	G patch domain-containing protein 4	Mus musculus	10090	Gpatch4	1	1	-0.472846224157113	-4.46418077004457	-2.57043234582399	0.0203368375544534	0.57510126176595	-3.87096579185031	-2.32007468423011
Y.L - Y.R	sp|P61021|RAB5B_MOUSE	sp	P61021	P61021	RAB5B_MOUSE	Ras-related protein Rab-5B	Mus musculus	10090	Rab5b	1	1	0.3529942465646	0.0833123458757634	2.55023546359926	0.0212147309872331	0.57510126176595	-3.88252954677046	2.30414098001876
Y.L - Y.R	sp|P62069|UBP46_MOUSE	sp	P62069	P62069	UBP46_MOUSE	Ubiquitin carboxyl-terminal hydrolase 46	Mus musculus	10090	Usp46	1	1	-0.502127218138851	-5.79243161647732	-2.54837836501738	0.021231581283443	0.57510126176595	-3.88260421601802	-2.30384081073481
Y.L - Y.R	sp|P06795|MDR1B_MOUSE	sp	P06795	P06795	MDR1B_MOUSE	ATP-dependent translocase ABCB1	Mus musculus	10090	Abcb1b	1	1	-0.536232653715712	-3.50369980414076	-2.53436114258171	0.0219092825087911	0.57510126176595	-3.89131282032099	-2.29193693594889
Y.L - Y.R	sp|Q9CYW4|HDHD3_MOUSE	sp	Q9CYW4	Q9CYW4	HDHD3_MOUSE	Haloacid dehalogenase-like hydrolase domain-containing protein 3	Mus musculus	10090	Hdhd3	1	1	0.287258053398095	-2.62697296448999	2.52671704066442	0.0221862625487797	0.57510126176595	-3.89460912277757	2.2871638265091
Y.L - Y.R	sp|P19536|COX5B_MOUSE	sp	P19536	P19536	COX5B_MOUSE	Cytochrome c oxidase subunit 5B, mitochondrial	Mus musculus	10090	Cox5b	1	1	0.52360400390456	5.801846535671	2.5263669596097	0.0222671878539683	0.57510126176595	-3.89573543129969	2.28577905087858
Y.L - Y.R	sp|P05533|LY6A_MOUSE	sp	P05533	P05533	LY6A_MOUSE	Lymphocyte antigen 6A-2/6E-1	Mus musculus	10090	Ly6a	1	1	0.456980621833948	-1.71354076943996	2.52076602067999	0.0225212486120906	0.57510126176595	-3.89883375321532	2.2814598726294
Y.L - Y.R	sp|Q9CQX5|CLDN1_MOUSE	sp	Q9CQX5	Q9CQX5	CLDN1_MOUSE	Claudin domain-containing protein 1	Mus musculus	10090	Cldnd1	1	1	-0.578510864809684	-2.4193947140986	-2.51817369354748	0.0226397675501769	0.57510126176595	-3.90026768929708	-2.27945945439755
Y.L - Y.R	sp|Q921J4|UBE2S_MOUSE	sp	Q921J4	Q921J4	UBE2S_MOUSE	Ubiquitin-conjugating enzyme E2 S	Mus musculus	10090	Ube2s	1	1	-0.619123270677945	-6.2540325082435	-2.51704877706319	0.0226621154281451	0.57510126176595	-3.90048053979468	-2.27908327668261
Y.L - Y.R	sp|O88888|APBA3_MOUSE	sp	O88888	O88888	APBA3_MOUSE	Amyloid-beta A4 precursor protein-binding family A member 3	Mus musculus	10090	Apba3	1	1	-0.63718215111165	-0.717325378455993	-2.51141537456593	0.0229515432099289	0.57510126176595	-3.9040057552302	-2.27424028702689
Y.L - Y.R	sp|P51150|RAB7A_MOUSE	sp	P51150	P51150	RAB7A_MOUSE	Ras-related protein Rab-7a	Mus musculus	10090	Rab7a	1	2	0.321278173875231	2.96193111349702	2.51013948050866	0.0229779780856073	0.57510126176595	-3.90425873695203	2.27380060139607
Y.L - Y.R	sp|Q8BZ98|DYN3_MOUSE	sp	Q8BZ98	Q8BZ98	DYN3_MOUSE	Dynamin-3	Mus musculus	10090	Dnm3	1	1	-0.205752017946253	0.397331523376735	-2.50219117243294	0.0233170381606714	0.57510126176595	-3.90820577014153	-2.26819969311186
Y.L - Y.R	sp|Q9WVH4|FOXO3_MOUSE	sp	Q9WVH4	Q9WVH4	FOXO3_MOUSE	Forkhead box protein O3	Mus musculus	10090	Foxo3	1	1	-0.359237517951774	-2.77344708962985	-2.49806017102096	0.0235650923977635	0.57510126176595	-3.91119624490933	-2.26414671818087
Y.L - Y.R	sp|P98195|ATP9B_MOUSE	sp	P98195	P98195	ATP9B_MOUSE	Probable phospholipid-transporting ATPase IIB	Mus musculus	10090	Atp9b	1	4	0.262901120046295	-1.4900124033959	2.49626559552451	0.023602813643708	0.57510126176595	-3.91154980351548	2.26353363479919
Y.L - Y.R	sp|Q9WUH1|TM115_MOUSE	sp	Q9WUH1	Q9WUH1	TM115_MOUSE	Transmembrane protein 115	Mus musculus	10090	Tmem115	1	1	0.44800835316757	-4.33735658497153	2.49451748353003	0.02372159674963	0.57510126176595	-3.91298622535254	2.26160859113724
Y.L - Y.R	sp|Q9D114|MESH1_MOUSE	sp	Q9D114	Q9D114	MESH1_MOUSE	Guanosine-3',5'-bis(diphosphate) 3'-pyrophosphohydrolase MESH1	Mus musculus	10090	Hddc3	1	1	-0.771455985960504	-4.54785521610327	-2.49119645348338	0.0239087956753728	0.57510126176595	-3.91518625279896	-2.25859168256506
Y.L - Y.R	sp|Q8CAC8|ISK10_MOUSE	sp	Q8CAC8	Q8CAC8	ISK10_MOUSE	Serine protease inhibitor Kazal-type 10	Mus musculus	10090	Spink10	2	1	0.791736259999755	-2.36731231214153	2.49054407533046	0.0239403038491707	0.57510126176595	-3.91554692388815	2.25808591087243
Y.L - Y.R	sp|Q5SUE8|ANR40_MOUSE	sp	Q5SUE8	Q5SUE8	ANR40_MOUSE	Ankyrin repeat domain-containing protein 40	Mus musculus	10090	Ankrd40	1	1	-0.27431750562462	-2.55188256747661	-2.4788724565073	0.0244426717699477	0.57510126176595	-3.92112684193306	-2.2500988391081
Y.L - Y.R	sp|Q91ZM2|SH2B1_MOUSE	sp	Q91ZM2	Q91ZM2	SH2B1_MOUSE	SH2B adapter protein 1	Mus musculus	10090	Sh2b1	1	2	-0.202389448518173	-0.473531740931009	-2.46578107118171	0.025096970088966	0.57510126176595	-3.92837752008679	-2.23990686172511
Y.L - Y.R	sp|Q9D1F4|AKTS1_MOUSE	sp	Q9D1F4	Q9D1F4	AKTS1_MOUSE	Proline-rich AKT1 substrate 1	Mus musculus	10090	Akt1s1	1	1	-0.365999692808594	-0.779924269284757	-2.46452431651838	0.0252295509562128	0.57510126176595	-3.92992752063705	-2.2378697386234
Y.L - Y.R	sp|P35293|RAB18_MOUSE	sp	P35293	P35293	RAB18_MOUSE	Ras-related protein Rab-18	Mus musculus	10090	Rab18	1	2	0.281991094478789	2.44241500143901	2.46244343848048	0.02528327396485	0.57510126176595	-3.93043387904216	2.23704691448261
Y.L - Y.R	sp|Q9CY62|RN181_MOUSE	sp	Q9CY62	Q9CY62	RN181_MOUSE	E3 ubiquitin-protein ligase RNF181	Mus musculus	10090	Rnf181	1	1	-0.30894127899849	-0.448263013260535	-2.46266078297559	0.025324364975679	0.57510126176595	-3.93095708224382	-2.2364185833148
Y.L - Y.R	sp|Q9CX11|UTP23_MOUSE	sp	Q9CX11	Q9CX11	UTP23_MOUSE	rRNA-processing protein UTP23 homolog	Mus musculus	10090	Utp23	2	1	-0.335114126282278	-2.89375312777716	-2.45631299828777	0.0256048398512814	0.57510126176595	-3.93391645860227	-2.23215319206256
Y.L - Y.R	sp|P28843|DPP4_MOUSE	sp	P28843	P28843	DPP4_MOUSE	Dipeptidyl peptidase 4	Mus musculus	10090	Dpp4	1	3	0.429334176036607	-0.48274316999609	2.4547804249956	0.0257290446161827	0.57510126176595	-3.93531019113268	2.23027721866491
Y.L - Y.R	sp|Q80UW2|FBX2_MOUSE	sp	Q80UW2	Q80UW2	FBX2_MOUSE	F-box only protein 2	Mus musculus	10090	Fbxo2	1	1	-0.521576288572726	-2.78942206316746	-2.43872851591664	0.0265723364523553	0.57510126176595	-3.94417395377898	-2.21774335336519
Y.L - Y.R	sp|Q5HZI1|MTUS1_MOUSE	sp	Q5HZI1	Q5HZI1	MTUS1_MOUSE	Microtubule-associated tumor suppressor 1 homolog	Mus musculus	10090	Mtus1	1	2	-0.375941717098222	-1.40474755941923	-2.43717395898544	0.026655377533936	0.57510126176595	-3.94503211860585	-2.21652777943398
Y.L - Y.R	sp|Q9JK38|GNA1_MOUSE	sp	Q9JK38	Q9JK38	GNA1_MOUSE	Glucosamine 6-phosphate N-acetyltransferase	Mus musculus	10090	Gnpnat1	1	1	0.707731795694691	-0.0391741804719409	2.43664674884349	0.0266835955479152	0.57510126176595	-3.94532314481206	2.21611546235763
Y.L - Y.R	sp|Q62231|SIX1_MOUSE	sp	Q62231	Q62231	SIX1_MOUSE	Homeobox protein SIX1	Mus musculus	10090	Six1	1	2	-0.314994594106195	-1.06452485093234	-2.43157279143684	0.0269566155649758	0.57510126176595	-3.94812375130836	-2.21214546479443
Y.L - Y.R	sp|Q99LI9|CLP1_MOUSE	sp	Q99LI9	Q99LI9	CLP1_MOUSE	Polyribonucleotide 5'-hydroxyl-kinase Clp1	Mus musculus	10090	Clp1	1	1	-0.303539389464582	-2.0148717911715	-2.43093297660451	0.0269582382426335	0.57510126176595	-3.94809908451018	-2.21212197333778
Y.L - Y.R	sp|Q99M28|RNPS1_MOUSE	sp	Q99M28	Q99M28	RNPS1_MOUSE	RNA-binding protein with serine-rich domain 1	Mus musculus	10090	Rnps1	1	1	-0.274998091836605	-0.188172192644014	-2.42928334063257	0.0270555040381044	0.57510126176595	-3.94910027416277	-2.21071608383031
Y.L - Y.R	sp|Q80WW9|DDRGK_MOUSE	sp	Q80WW9	Q80WW9	DDRGK_MOUSE	DDRGK domain-containing protein 1	Mus musculus	10090	Ddrgk1	1	2	0.503038374771539	-0.539569555404815	2.41402224743356	0.027921435850586	0.57510126176595	-3.95780680577933	2.19838845301356
Y.L - Y.R	sp|Q9D0B6|PBDC1_MOUSE	sp	Q9D0B6	Q9D0B6	PBDC1_MOUSE	Protein PBDC1	Mus musculus	10090	Pbdc1	1	1	-0.178869943866592	0.336925095753236	-2.41254275961859	0.0279321770142729	0.57510126176595	-3.95783164991579	-2.19823762127707
Y.L - Y.R	sp|P01639|KV5A7_MOUSE	sp	P01639	P01639	KV5A7_MOUSE	Immunoglobulin kappa chain variable 9-120	Mus musculus	10090	Igkv9-120	1	1	-0.538171944619692	-5.30252090348732	-2.412112926577	0.0280174917264342	0.57510126176595	-3.95874101151351	-2.19704137035183
Y.L - Y.R	tr|Q3ULL6|Q3ULL6_MOUSE	tr	Q3ULL6	Q3ULL6	Q3ULL6_MOUSE	UPF3 regulator of nonsense transcripts homolog B (yeast)	Mus musculus	10090	Upf3b	1	1	-0.426923169428012	-1.46658895629397	-2.4114744682553	0.0280641731327425	0.57510126176595	-3.95921191898418	-2.19638814962844
Y.L - Y.R	sp|Q99LD8|DDAH2_MOUSE	sp	Q99LD8	Q99LD8	DDAH2_MOUSE	N(G),N(G)-dimethylarginine dimethylaminohydrolase 2	Mus musculus	10090	Ddah2	1	1	0.274682245430053	1.3948222253722	2.40982764025236	0.0281212785213363	0.57510126176595	-3.95973289179127	2.19559033672531
Y.L - Y.R	sp|Q99N05|M4A4D_MOUSE	sp	Q99N05	Q99N05	M4A4D_MOUSE	Membrane-spanning 4-domains subfamily A member 4D	Mus musculus	10090	Ms4a4d	2	1	0.520490484769189	-1.93193247937046	2.41001316288463	0.0281463515088704	0.57510126176595	-3.96001776963798	2.19524048591056
Y.L - Y.R	sp|Q3UU96|MRCKA_MOUSE	sp	Q3UU96	Q3UU96	MRCKA_MOUSE	Serine/threonine-protein kinase MRCK alpha	Mus musculus	10090	Cdc42bpa	1	2	-0.372349218500785	-1.24267452432261	-2.40724545974949	0.02830261837952	0.57510126176595	-3.96154391056018	-2.19306608128185
Y.L - Y.R	sp|Q7TPD0|INT3_MOUSE	sp	Q7TPD0	Q7TPD0	INT3_MOUSE	Integrator complex subunit 3	Mus musculus	10090	Ints3	1	2	0.283903641852319	-2.66195737367599	2.39606181281169	0.0288705057763278	0.57510126176595	-3.9669493647128	2.18525021137902
Y.L - Y.R	sp|Q9EQ21|HEPC_MOUSE	sp	Q9EQ21	Q9EQ21	HEPC_MOUSE	Hepcidin	Mus musculus	10090	Hamp	2	1	-0.574300753086082	-3.71673814347341	-2.3917920927149	0.029190247626493	0.57510126176595	-3.97006168115481	-2.1809076520661
Y.L - Y.R	sp|Q3UPR9|SBSPO_MOUSE	sp	Q3UPR9	Q3UPR9	SBSPO_MOUSE	Somatomedin-B and thrombospondin type-1 domain-containing protein	Mus musculus	10090	Sbspon	2	1	-0.54193844044558	0.335017503195403	-2.38809267739081	0.0294065906266401	0.57510126176595	-3.97209988184428	-2.17799256047305
Y.L - Y.R	sp|Q8K2I4|MANBA_MOUSE	sp	Q8K2I4	Q8K2I4	MANBA_MOUSE	Beta-mannosidase	Mus musculus	10090	Manba	1	1	-0.261972853699111	0.736467461447399	-2.38710180942881	0.0294271908125693	0.57510126176595	-3.97225717130329	-2.17771594841311
Y.L - Y.R	sp|Q8K482|EMIL2_MOUSE	sp	Q8K482	Q8K482	EMIL2_MOUSE	EMILIN-2	Mus musculus	10090	Emilin2	1	1	0.27899569822584	0.0811159194032243	2.38684847784171	0.0294669871259478	0.57510126176595	-3.97265417368901	2.17718204889207
Y.L - Y.R	sp|Q62230|SN_MOUSE	sp	Q62230	Q62230	SN_MOUSE	Sialoadhesin	Mus musculus	10090	Siglec1	1	2	0.565376963825122	0.80561902713508	2.38281713576419	0.0297177150886677	0.57510126176595	-3.97500583261602	2.17383252289747
Y.L - Y.R	sp|P46718|PDCD2_MOUSE	sp	P46718	P46718	PDCD2_MOUSE	Programmed cell death protein 2	Mus musculus	10090	Pdcd2	2	2	-0.363536960781201	-0.934540553178829	-2.37539158104024	0.0301608811847486	0.57510126176595	-3.97909481322758	-2.16797115625478
Y.L - Y.R	sp|O55091|IMPCT_MOUSE	sp	O55091	O55091	IMPCT_MOUSE	Protein IMPACT	Mus musculus	10090	Impact	1	2	-0.220913751153887	-0.943744875053949	-2.36176394486296	0.0309152513258616	0.57510126176595	-3.98586300165833	-2.15816183766642
Y.L - Y.R	sp|Q9WTU0|PHF2_MOUSE	sp	Q9WTU0	Q9WTU0	PHF2_MOUSE	Lysine-specific demethylase PHF2	Mus musculus	10090	Phf2	1	2	-0.472161316931512	-0.723940968702965	-2.36154605058433	0.0310038211877312	0.57510126176595	-3.9867148814801	-2.15702365737815
Y.L - Y.R	sp|Q80VC6|TSAP1_MOUSE	sp	Q80VC6	Q80VC6	TSAP1_MOUSE	tRNA selenocysteine 1-associated protein 1	Mus musculus	10090	Trnau1ap	1	2	-0.329347639903416	-4.2996971983224	-2.35925492116676	0.0310701375440164	0.57510126176595	-3.98724614857184	-2.15617327484899
Y.L - Y.R	sp|Q8VBT9|ASPC1_MOUSE	sp	Q8VBT9	Q8VBT9	ASPC1_MOUSE	Tether containing UBX domain for GLUT4	Mus musculus	10090	Aspscr1	1	1	-0.331675169454811	0.802210287893175	-2.35890845785977	0.0311668889160632	0.57510126176595	-3.98816587641277	-2.15493541047455
Y.L - Y.R	sp|O08746|MATN2_MOUSE	sp	O08746	O08746	MATN2_MOUSE	Matrilin-2	Mus musculus	10090	Matn2	2	2	-0.490336289207382	0.447766153119324	-2.35850430333145	0.0311919465167318	0.57510126176595	-3.98838819171627	-2.15461535414421
Y.L - Y.R	sp|Q8CHS8|VP37A_MOUSE	sp	Q8CHS8	Q8CHS8	VP37A_MOUSE	Vacuolar protein sorting-associated protein 37A	Mus musculus	10090	Vps37a	1	1	-0.319075220839635	-1.28890348452249	-2.35844825514853	0.03119542299841	0.57510126176595	-3.98841902202939	-2.15457096708505
Y.L - Y.R	sp|Q9D1G1|RAB1B_MOUSE	sp	Q9D1G1	Q9D1G1	RAB1B_MOUSE	Ras-related protein Rab-1B	Mus musculus	10090	Rab1b	1	1	0.316334625714489	3.15219196600118	2.35323804781885	0.0314905608520509	0.57510126176595	-3.99100195559764	2.1508180878066
Y.L - Y.R	sp|P62835|RAP1A_MOUSE	sp	P62835	P62835	RAP1A_MOUSE	Ras-related protein Rap-1A	Mus musculus	10090	Rap1a	1	1	0.689206088416418	2.61746880643406	2.35175648420677	0.0316131127442723	0.57510126176595	-3.9920992584528	2.14926861698053
Y.L - Y.R	sp|Q6NXY9|RPC7_MOUSE	sp	Q6NXY9	Q6NXY9	RPC7_MOUSE	DNA-directed RNA polymerase III subunit RPC7	Mus musculus	10090	Polr3g	2	1	-1.68478145493307	-6.10616372417581	-2.3501953656244	0.031711306716439	0.57510126176595	-3.99295761798954	-2.14803082579943
Y.L - Y.R	sp|Q9R0A5|NEK3_MOUSE	sp	Q9R0A5	Q9R0A5	NEK3_MOUSE	Serine/threonine-protein kinase Nek3	Mus musculus	10090	Nek3	1	2	-0.523647921983315	-2.41701770924209	-2.34575469470353	0.0319921891558036	0.57510126176595	-3.9953988372387	-2.14450819944108
Y.L - Y.R	sp|O70373|XIRP1_MOUSE	sp	O70373	O70373	XIRP1_MOUSE	Xin actin-binding repeat-containing protein 1	Mus musculus	10090	Xirp1	1	2	0.73458544047867	4.63157857665781	2.34381330684097	0.0321157171987232	0.57510126176595	-3.99646589912668	2.14296738708763
Y.L - Y.R	sp|Q61048|WBP4_MOUSE	sp	Q61048	Q61048	WBP4_MOUSE	WW domain-binding protein 4	Mus musculus	10090	Wbp4	1	4	-0.409437962987435	-1.78499867246199	-2.33614716839237	0.0326078822865896	0.57510126176595	-4.00067829860245	-2.13687841209821
Y.L - Y.R	sp|Q31125|S39A7_MOUSE	sp	Q31125	Q31125	S39A7_MOUSE	Zinc transporter SLC39A7	Mus musculus	10090	Slc39a7	1	2	0.46330381447013	1.47406385102086	2.33523072543871	0.0326671880904557	0.57510126176595	-4.00118173593871	2.13615001603621
Y.L - Y.R	sp|A2VDH3|LRC38_MOUSE	sp	A2VDH3	A2VDH3	LRC38_MOUSE	Leucine-rich repeat-containing protein 38	Mus musculus	10090	Lrrc38	2	2	-0.844847562372236	-4.32056712479732	-2.33520468107647	0.0326688749747531	0.57510126176595	-4.00119604269417	-2.13612931423102
Y.L - Y.R	sp|B2RWS6|EP300_MOUSE	sp	B2RWS6	B2RWS6	EP300_MOUSE	Histone acetyltransferase p300	Mus musculus	10090	Ep300	1	2	-0.251299785579881	-1.69428987592139	-2.31948591987793	0.0336349458470886	0.57510126176595	-4.00923571469973	-2.12442111588674
Y.L - Y.R	sp|Q8BGW5|SOSB2_MOUSE	sp	Q8BGW5	Q8BGW5	SOSB2_MOUSE	SOSS complex subunit B2	Mus musculus	10090	Nabp1	2	1	-0.670336965548429	-6.70961833960677	-2.31900086712241	0.0337335991508466	0.57510126176595	-4.01008612396999	-2.12324174922299
Y.L - Y.R	sp|Q75N62|GIMA8_MOUSE	sp	Q75N62	Q75N62	GIMA8_MOUSE	GTPase IMAP family member 8	Mus musculus	10090	Gimap8	1	1	0.365050973791089	-2.11414714174355	2.31790411739804	0.0338076151680897	0.57510126176595	-4.01069444642645	2.12235884801537
Y.L - Y.R	sp|O88653|LTOR3_MOUSE	sp	O88653	O88653	LTOR3_MOUSE	Ragulator complex protein LAMTOR3	Mus musculus	10090	Lamtor3	1	1	-0.231891217349103	-0.323877778621787	-2.31493452917071	0.0339424920602854	0.57510126176595	-4.01176341981654	-2.12075420838508
Y.L - Y.R	sp|Q8C079|STRP1_MOUSE	sp	Q8C079	Q8C079	STRP1_MOUSE	Striatin-interacting protein 1	Mus musculus	10090	Strip1	1	2	-0.284454109906135	0.941456680117663	-2.31561837948004	0.033960810415395	0.57510126176595	-4.01194857248434	-2.12053669432781
Y.L - Y.R	sp|P61804|DAD1_MOUSE	sp	P61804	P61804	DAD1_MOUSE	Dolichyl-diphosphooligosaccharide--protein glycosyltransferase subunit DAD1	Mus musculus	10090	Dad1	1	3	0.361328724622663	-2.13614885584961	2.31300770495773	0.0341365771379636	0.57510126176595	-4.01338074862836	2.11845470440787
Y.L - Y.R	sp|P62245|RS15A_MOUSE	sp	P62245	P62245	RS15A_MOUSE	40S ribosomal protein S15a	Mus musculus	10090	Rps15a	1	2	0.324646304499091	2.91262587183781	2.30861501298583	0.0344342395869085	0.57510126176595	-4.01578994126512	2.11494964153138
Y.L - Y.R	sp|Q8VCH5|RABEK_MOUSE	sp	Q8VCH5	Q8VCH5	RABEK_MOUSE	Rab9 effector protein with kelch motifs	Mus musculus	10090	Rabepk	1	2	-0.181662451174683	-2.32844039458131	-2.30508091465266	0.0345969531230788	0.57510126176595	-4.01705886956233	-2.11304457174649
Y.L - Y.R	sp|Q8BZH4|POGZ_MOUSE	sp	Q8BZH4	Q8BZH4	POGZ_MOUSE	Pogo transposable element with ZNF domain	Mus musculus	10090	Pogz	1	2	-0.185096641055713	-0.393567480772549	-2.30184409190693	0.0348190918433221	0.57510126176595	-4.0188367350982	-2.11045606319193
Y.L - Y.R	sp|Q91WG1|INSI2_MOUSE	sp	Q91WG1	Q91WG1	INSI2_MOUSE	Insulin-induced gene 2 protein	Mus musculus	10090	Insig2	1	1	0.330811501147615	-1.12623020120355	2.30093561647748	0.0349604494647855	0.57510126176595	-4.01999998780263	2.10881620298942
Y.L - Y.R	sp|Q9JHI0|MMP19_MOUSE	sp	Q9JHI0	Q9JHI0	MMP19_MOUSE	Matrix metalloproteinase-19	Mus musculus	10090	Mmp19	2	1	0.656122201846206	-1.7099109516886	2.30081926966403	0.0349684792330947	0.57510126176595	-4.02006375473349	2.10872322136606
Y.L - Y.R	sp|Q8K3B1|FBSP1_MOUSE	sp	Q8K3B1	Q8K3B1	FBSP1_MOUSE	F-box/SPRY domain-containing protein 1	Mus musculus	10090	Fbxo45	1	2	-0.614317433212227	-3.45623463901832	-2.30062265605871	0.0349820525902992	0.57510126176595	-4.0201715127949	-2.10856608856227
Y.L - Y.R	sp|Q9CWI3|BCCIP_MOUSE	sp	Q9CWI3	Q9CWI3	BCCIP_MOUSE	BRCA2 and CDKN1A-interacting protein	Mus musculus	10090	Bccip	1	1	-0.313163997825247	0.29602036778025	-2.2963254667887	0.0352799428479142	0.57510126176595	-4.02252629679485	-2.10513058163548
Y.L - Y.R	sp|P58749|TM6S1_MOUSE	sp	P58749	P58749	TM6S1_MOUSE	Transmembrane 6 superfamily member 1	Mus musculus	10090	Tm6sf1	2	2	0.319162017645778	-2.76714336200762	2.29395664535333	0.0354128140241881	0.57510126176595	-4.02355594999659	2.10360618459738
Y.L - Y.R	sp|Q5XF89|AT133_MOUSE	sp	Q5XF89	Q5XF89	AT133_MOUSE	Polyamine-transporting ATPase 13A3	Mus musculus	10090	Atp13a3	1	1	-0.284767378322262	-2.32427138350405	-2.29118651976271	0.0355827925296232	0.57510126176595	-4.02487603049544	-2.10166316391938
Y.L - Y.R	sp|Q8VHL1|SETD7_MOUSE	sp	Q8VHL1	Q8VHL1	SETD7_MOUSE	Histone-lysine N-methyltransferase SETD7	Mus musculus	10090	Setd7	1	2	-0.559415610199991	1.77667651984205	-2.29035947693662	0.0356974426035696	0.57510126176595	-4.02579434121961	-2.10035706830569
Y.L - Y.R	sp|Q6ZQ82|RHG26_MOUSE	sp	Q6ZQ82	Q6ZQ82	RHG26_MOUSE	Rho GTPase-activating protein 26	Mus musculus	10090	Arhgap26	1	3	0.46363221713422	-3.90499446481397	2.28452586659662	0.0361101290028368	0.57510126176595	-4.02898847955389	2.09568516167617
Y.L - Y.R	sp|O70469|DOK2_MOUSE	sp	O70469	O70469	DOK2_MOUSE	Docking protein 2	Mus musculus	10090	Dok2	1	1	0.770603111631013	-2.2568994192948	2.2789216436665	0.0365107712955454	0.57510126176595	-4.03205569517589	2.09119294730747
Y.L - Y.R	sp|Q62351|TFR1_MOUSE	sp	Q62351	Q62351	TFR1_MOUSE	Transferrin receptor protein 1	Mus musculus	10090	Tfrc	1	1	0.488190398155377	1.68503616565739	2.27242948281836	0.036980066491649	0.57510126176595	-4.03560722561967	2.08598406536954
Y.L - Y.R	sp|P62892|RL39_MOUSE	sp	P62892	P62892	RL39_MOUSE	60S ribosomal protein L39	Mus musculus	10090	Rpl39	1	2	-0.388454593758904	-0.853146155062036	-2.27208459319765	0.0370051537526186	0.57510126176595	-4.03579584664777	-2.08570720105943
Y.L - Y.R	sp|Q9JHW9|AL1A3_MOUSE	sp	Q9JHW9	Q9JHW9	AL1A3_MOUSE	Aldehyde dehydrogenase family 1 member A3	Mus musculus	10090	Aldh1a3	1	1	0.634090199051034	-1.35103778714767	2.26714479876112	0.0373662168571121	0.57510126176595	-4.03849686600496	2.08174008759608
Y.L - Y.R	sp|A2AQP0|MYH7B_MOUSE	sp	A2AQP0	A2AQP0	MYH7B_MOUSE	Myosin-7B	Mus musculus	10090	Myh7b	3	1	-0.862777182047824	2.06471831086065	-2.26612840922174	0.0374409130221183	0.57510126176595	-4.03905248294327	-2.08092345362231
Y.L - Y.R	sp|A2AF47|DOC11_MOUSE	sp	A2AF47	A2AF47	DOC11_MOUSE	Dedicator of cytokinesis protein 11	Mus musculus	10090	Dock11	1	1	0.55470610315448	0.749963624830159	2.26588209693304	0.0374590358239545	0.57510126176595	-4.03918712454204	2.08072553072523
Y.L - Y.R	sp|Q91YQ1|RAB7L_MOUSE	sp	Q91YQ1	Q91YQ1	RAB7L_MOUSE	Ras-related protein Rab-7L1	Mus musculus	10090	Rab29	1	1	0.427376806594355	-3.77744695454151	2.26492542893823	0.0375295015570945	0.57510126176595	-4.03971004219795	2.07995673336776
Y.L - Y.R	sp|Q9QUI0|RHOA_MOUSE	sp	Q9QUI0	Q9QUI0	RHOA_MOUSE	Transforming protein RhoA	Mus musculus	10090	Rhoa	1	1	0.248176481657369	3.49381666272567	2.26248061117177	0.0376291098071273	0.57510126176595	-4.04042286017782	2.07887207720293
Y.L - Y.R	sp|Q9Z2Z9|GFPT2_MOUSE	sp	Q9Z2Z9	Q9Z2Z9	GFPT2_MOUSE	Glutamine--fructose-6-phosphate aminotransferase [isomerizing] 2	Mus musculus	10090	Gfpt2	1	3	0.585067359197994	0.746000776635473	2.26308424611053	0.0376654655451302	0.57510126176595	-4.04071632414264	2.07847680008324
Y.L - Y.R	sp|P61226|RAP2B_MOUSE	sp	P61226	P61226	RAP2B_MOUSE	Ras-related protein Rap-2b	Mus musculus	10090	Rap2b	1	1	0.518416166768126	-2.15624384691857	2.25963525694297	0.0379213932441882	0.57510126176595	-4.04260093070508	2.07570337898821
Y.L - Y.R	sp|Q3UV55|NR1D1_MOUSE	sp	Q3UV55	Q3UV55	NR1D1_MOUSE	Nuclear receptor subfamily 1 group D member 1	Mus musculus	10090	Nr1d1	1	1	-0.494394466169415	-1.83572147514547	-2.2579459427956	0.0380473356499926	0.57510126176595	-4.04352381517489	-2.07434441503335
Y.L - Y.R	sp|Q7TSV4|PGM2_MOUSE	sp	Q7TSV4	Q7TSV4	PGM2_MOUSE	Phosphopentomutase	Mus musculus	10090	Pgm2	1	1	0.342615266000658	2.07080290727318	2.25768113513521	0.038067112912059	0.57510126176595	-4.04366846978317	2.07413135890389
Y.L - Y.R	sp|Q8BGK9|CC018_MOUSE	sp	Q8BGK9	Q8BGK9	CC018_MOUSE	Uncharacterized protein C3orf18 homolog	Mus musculus	10090	NA	2	1	-0.650284749182679	-3.38979569773387	-2.25612530892146	0.0381835035350084	0.57510126176595	-4.04451829555103	-2.07287941167443
Y.L - Y.R	sp|Q62189|SNRPA_MOUSE	sp	Q62189	Q62189	SNRPA_MOUSE	U1 small nuclear ribonucleoprotein A	Mus musculus	10090	Snrpa	1	3	0.272110636312741	0.195915750509193	2.25553194778772	0.0382279796660783	0.57510126176595	-4.0448423730947	2.0724018641927
Y.L - Y.R	sp|Q9QX47|SON_MOUSE	sp	Q9QX47	Q9QX47	SON_MOUSE	Protein SON	Mus musculus	10090	Son	1	2	-0.20971745300763	1.89287860820233	-2.25283668608808	0.0383490211189466	0.57510126176595	-4.04570096801404	-2.07110461028256
Y.L - Y.R	sp|Q62082|MYL10_MOUSE	sp	Q62082	Q62082	MYL10_MOUSE	Myosin regulatory light chain 10	Mus musculus	10090	Myl10	2	1	-1.05891532009994	-0.0746196166476868	-2.24924653872349	0.0387020755246245	0.57510126176595	-4.04827429547757	-2.06734055333296
Y.L - Y.R	sp|Q9CWX9|DDX47_MOUSE	sp	Q9CWX9	Q9CWX9	DDX47_MOUSE	Probable ATP-dependent RNA helicase DDX47	Mus musculus	10090	Ddx47	2	2	-0.513957200972123	-0.711423323058075	-2.2482872463402	0.0387749116320508	0.57510126176595	-4.0487979213186	-2.06656765098282
Y.L - Y.R	sp|Q8K2Y7|RM47_MOUSE	sp	Q8K2Y7	Q8K2Y7	RM47_MOUSE	39S ribosomal protein L47, mitochondrial	Mus musculus	10090	Mrpl47	1	2	0.256359473775398	0.937528720291554	2.24472152384238	0.0390146276938276	0.57510126176595	-4.05050719644091	2.06403257749168
Y.L - Y.R	sp|Q80XC2|TRM61_MOUSE	sp	Q80XC2	Q80XC2	TRM61_MOUSE	tRNA (adenine(58)-N(1))-methyltransferase catalytic subunit TRMT61A	Mus musculus	10090	Trmt61a	1	1	-0.513559813750758	-3.0720521662269	-2.23709612294093	0.0396340748994976	0.57510126176595	-4.05490332806264	-2.05754246118315
Y.L - Y.R	sp|Q8CH72|TRI32_MOUSE	sp	Q8CH72	Q8CH72	TRI32_MOUSE	E3 ubiquitin-protein ligase TRIM32	Mus musculus	10090	Trim32	1	2	-0.195969970352147	0.189760131219753	-2.23329116662448	0.0398474704110998	0.57510126176595	-4.05638462253595	-2.05532659318117
Y.L - Y.R	sp|Q924Z4|CERS2_MOUSE	sp	Q924Z4	Q924Z4	CERS2_MOUSE	Ceramide synthase 2	Mus musculus	10090	Cers2	1	1	0.43720138066229	-2.32814874117562	2.23417593359239	0.0398611517076925	0.57510126176595	-4.05649546805508	2.05518487235616
Y.L - Y.R	sp|Q9CQD1|RAB5A_MOUSE	sp	Q9CQD1	Q9CQD1	RAB5A_MOUSE	Ras-related protein Rab-5A	Mus musculus	10090	Rab5a	1	1	0.340505325399108	-0.334913357499144	2.23154111366942	0.0400670729282957	0.57510126176595	-4.0579316605483	2.0530567601439
Y.L - Y.R	sp|Q6ZWV3|RL10_MOUSE	sp	Q6ZWV3	Q6ZWV3	RL10_MOUSE	60S ribosomal protein L10	Mus musculus	10090	Rpl10	1	3	0.279690741194173	3.9516418340937	2.22942231428371	0.0401511186955657	0.57510126176595	-4.05850195180029	2.05219084666876
Y.L - Y.R	sp|Q925J9|MED1_MOUSE	sp	Q925J9	Q925J9	MED1_MOUSE	Mediator of RNA polymerase II transcription subunit 1	Mus musculus	10090	Med1	1	2	-0.223898068811011	-1.48081912620372	-2.22241605936989	0.0407045364786143	0.57510126176595	-4.06232077731407	-2.04652712550991
Y.L - Y.R	sp|Q68FL4|SAHH3_MOUSE	sp	Q68FL4	Q68FL4	SAHH3_MOUSE	Putative adenosylhomocysteinase 3	Mus musculus	10090	Ahcyl2	1	1	-0.339106261599243	-2.10798535205191	-2.22262419370997	0.040771303911249	0.57510126176595	-4.0627895468092	-2.04584824255312
Y.L - Y.R	sp|O08609|MLX_MOUSE	sp	O08609	O08609	MLX_MOUSE	Max-like protein X	Mus musculus	10090	Mlx	1	1	-0.291710161974798	-2.35310660893334	-2.21356289504866	0.0414658379065912	0.57510126176595	-4.06749765526425	-2.03884161077769
Y.L - Y.R	sp|Q62147|SSPN_MOUSE	sp	Q62147	Q62147	SSPN_MOUSE	Sarcospan	Mus musculus	10090	Sspn	1	1	-0.367547624777939	-1.99340907527505	-2.21259166864708	0.0415773424509381	0.57510126176595	-4.06825036712663	-2.03772600038483
Y.L - Y.R	sp|Q8BU04|UBR7_MOUSE	sp	Q8BU04	Q8BU04	UBR7_MOUSE	Putative E3 ubiquitin-protein ligase UBR7	Mus musculus	10090	Ubr7	1	1	-0.342169809224048	-2.54807904292307	-2.21182558318033	0.0416394940435479	0.57510126176595	-4.06866714143437	-2.03710526866288
Y.L - Y.R	sp|Q9ER41|TOR1B_MOUSE	sp	Q9ER41	Q9ER41	TOR1B_MOUSE	Torsin-1B	Mus musculus	10090	Tor1b	1	2	-0.389310835104601	0.55630841247875	-2.20196912418963	0.0424468424976036	0.57510126176595	-4.07402658421088	-2.02911240684904
Y.L - Y.R	sp|P62821|RAB1A_MOUSE	sp	P62821	P62821	RAB1A_MOUSE	Ras-related protein Rab-1A	Mus musculus	10090	Rab1A	1	3	0.347387055791256	2.56583842598145	2.2007514402759	0.0425475822967611	0.57510126176595	-4.07468833708038	2.028124114853
Y.L - Y.R	sp|Q91W63|NRK1_MOUSE	sp	Q91W63	Q91W63	NRK1_MOUSE	Nicotinamide riboside kinase 1	Mus musculus	10090	Nmrk1	1	1	-0.516570715874064	-3.2035268392641	-2.20069653743062	0.0425521296494768	0.57510126176595	-4.07471817225069	-2.02807955046267
Y.L - Y.R	sp|Q8C129|LCAP_MOUSE	sp	Q8C129	Q8C129	LCAP_MOUSE	Leucyl-cystinyl aminopeptidase	Mus musculus	10090	Lnpep	1	1	0.395911297466569	2.34266323140499	2.19919213739435	0.042676907224303	0.57510126176595	-4.07553562582698	2.02685828969386
Y.L - Y.R	sp|Q99PP7|TRI33_MOUSE	sp	Q99PP7	Q99PP7	TRI33_MOUSE	E3 ubiquitin-protein ligase TRIM33	Mus musculus	10090	Trim33	1	2	-0.233979642981303	-1.79839846544267	-2.19814857748833	0.0426799813370413	0.57510126176595	-4.07555154589711	-2.02682823993964
Y.L - Y.R	sp|A6H5Y3|METH_MOUSE	sp	A6H5Y3	A6H5Y3	METH_MOUSE	Methionine synthase	Mus musculus	10090	Mtr	1	1	-0.202689890648872	1.05884634977958	-2.19798677164397	0.0426924034251771	0.57510126176595	-4.07563278800881	-2.02670683144338
Y.L - Y.R	sp|Q9DCB1|HMGN3_MOUSE	sp	Q9DCB1	Q9DCB1	HMGN3_MOUSE	High mobility group nucleosome-binding domain-containing protein 3	Mus musculus	10090	Hmgn3	1	1	0.730388951179359	-0.395667503211722	2.19811212295039	0.0427666939888525	0.57510126176595	-4.07612240268755	2.02598136818303
Y.L - Y.R	tr|A0A140T8M9|A0A140T8M9_MOUSE	tr	A0A140T8M9	A0A140T8M9	A0A140T8M9_MOUSE	Immunoglobulin kappa chain variable 1-122 (Fragment)	Mus musculus	10090	Igkv1-122	4	2	-0.557794488313632	-6.25735775743583	-2.19728059767961	0.0428137308616729	0.57510126176595	-4.07642830963682	-2.02552259373446
Y.L - Y.R	sp|Q6PHN9|RAB35_MOUSE	sp	Q6PHN9	Q6PHN9	RAB35_MOUSE	Ras-related protein Rab-35	Mus musculus	10090	Rab35	1	1	0.344383429308267	1.2555405090104	2.19272810376464	0.043216903375506	0.57510126176595	-4.07904660862377	2.02160762822013
Y.L - Y.R	sp|P70445|4EBP2_MOUSE	sp	P70445	P70445	4EBP2_MOUSE	Eukaryotic translation initiation factor 4E-binding protein 2	Mus musculus	10090	Eif4ebp2	1	1	-0.290562240576027	-1.95223971059124	-2.18851019539265	0.0435598304094025	0.57510126176595	-4.0812539204118	-2.01830188615193
Y.L - Y.R	sp|Q9D6K7|TTC33_MOUSE	sp	Q9D6K7	Q9D6K7	TTC33_MOUSE	Tetratricopeptide repeat protein 33	Mus musculus	10090	Ttc33	1	1	-0.312110616034305	-2.21612179945783	-2.18550917285809	0.0438274190570747	0.57510126176595	-4.08296487051598	-2.01573762475038
Y.L - Y.R	sp|O88838|SPSB2_MOUSE	sp	O88838	O88838	SPSB2_MOUSE	SPRY domain-containing SOCS box protein 2	Mus musculus	10090	Spsb2	1	1	-0.504168393505444	-4.88851465558411	-2.18161724983217	0.0441598587689415	0.57510126176595	-4.08507608917052	-2.01257025545189
Y.L - Y.R	sp|Q61391|NEP_MOUSE	sp	Q61391	Q61391	NEP_MOUSE	Neprilysin	Mus musculus	10090	Mme	1	3	-0.29590962924072	0.570189564830957	-2.1789300171442	0.0443907527593266	0.57510126176595	-4.08653330288265	-2.01038220167103
Y.L - Y.R	sp|Q99LX5|MMTA2_MOUSE	sp	Q99LX5	Q99LX5	MMTA2_MOUSE	Multiple myeloma tumor-associated protein 2 homolog	Mus musculus	10090	Mmtag2	2	1	-0.786153221594654	-4.09980715619453	-2.17850625681189	0.0444272648460694	0.57510126176595	-4.08676305863331	-2.01003707687341
Y.L - Y.R	sp|O88816|SNAT_MOUSE	sp	O88816	O88816	SNAT_MOUSE	Serotonin N-acetyltransferase	Mus musculus	10090	Aanat	2	1	-0.642655273916662	-6.37836891261146	-2.17754198953408	0.0445104514207603	0.57510126176595	-4.0872858294322	-2.00925166167515
Y.L - Y.R	sp|Q8CFV9|RIFK_MOUSE	sp	Q8CFV9	Q8CFV9	RIFK_MOUSE	Riboflavin kinase	Mus musculus	10090	Rfk	1	2	-0.444736663943494	2.2078575039327	-2.17696771294617	0.0445600620459207	0.57510126176595	-4.08759714385739	-2.00878384686108
Y.L - Y.R	sp|Q3ULA2|FBW1A_MOUSE	sp	Q3ULA2	Q3ULA2	FBW1A_MOUSE	F-box/WD repeat-containing protein 1A	Mus musculus	10090	Btrc	1	2	-0.199635280547638	-2.31263220424746	-2.17575834244187	0.0445787445358724	0.57510126176595	-4.08771667432395	-2.00860778991269
Y.L - Y.R	sp|Q9DBX1|RGCC_MOUSE	sp	Q9DBX1	Q9DBX1	RGCC_MOUSE	Regulator of cell cycle RGCC	Mus musculus	10090	Rgcc	1	1	0.364366199393892	-2.24292491104212	2.17612385792937	0.0446330535580201	0.57510126176595	-4.08805456152547	2.00809635480547
Y.L - Y.R	sp|P70377|FGF13_MOUSE	sp	P70377	P70377	FGF13_MOUSE	Fibroblast growth factor 13	Mus musculus	10090	Fgf13	1	2	-0.312157416376396	-1.28284023914245	-2.17489683985259	0.0447393845440963	0.57510126176595	-4.0887196014183	-2.00709654035329
Y.L - Y.R	sp|E9Q1P8|I2BP2_MOUSE	sp	E9Q1P8	E9Q1P8	I2BP2_MOUSE	Interferon regulatory factor 2-binding protein 2	Mus musculus	10090	Irf2bp2	1	1	0.249107394422904	-0.665527830491751	2.1729725624749	0.0448728878890822	0.57510126176595	-4.08955368998658	2.00584406240879
Y.L - Y.R	tr|Q9D8C9|Q9D8C9_MOUSE	tr	Q9D8C9	Q9D8C9	Q9D8C9_MOUSE	Purine nucleoside phosphorylase	Mus musculus	10090	Pnp2	1	1	1.07749791307	-0.311032209356225	2.17210168550683	0.0449824798537959	0.57510126176595	-4.09023423702284	2.00481825857843
Y.L - Y.R	sp|Q8K386|RAB15_MOUSE	sp	Q8K386	Q8K386	RAB15_MOUSE	Ras-related protein Rab-15	Mus musculus	10090	Rab15	1	1	0.199927120403341	1.18399064901787	2.17063348804524	0.0450244150413615	0.57510126176595	-4.09049857274999	2.00442629385611
Y.L - Y.R	sp|Q9DBT3|CCD97_MOUSE	sp	Q9DBT3	Q9DBT3	CCD97_MOUSE	Coiled-coil domain-containing protein 97	Mus musculus	10090	Ccdc97	1	1	-0.384059625381703	-1.09775783592321	-2.17150022236279	0.0450349482199216	0.57510126176595	-4.09056009723843	-2.00432788948229
Y.L - Y.R	sp|P99026|PSB4_MOUSE	sp	P99026	P99026	PSB4_MOUSE	Proteasome subunit beta type-4	Mus musculus	10090	Psmb4	1	1	0.333848302944009	2.65695494842127	2.17144806525309	0.0450395007791093	0.57510126176595	-4.09058835386962	2.00428536400283
Y.L - Y.R	sp|O55142|RL35A_MOUSE	sp	O55142	O55142	RL35A_MOUSE	60S ribosomal protein L35a	Mus musculus	10090	Rpl35a	1	2	0.319404209269544	3.52261433306684	2.16946126982528	0.0451995848598912	0.57510126176595	-4.09158086953417	2.00279231712181
Y.L - Y.R	sp|P16054|KPCE_MOUSE	sp	P16054	P16054	KPCE_MOUSE	Protein kinase C epsilon type	Mus musculus	10090	Prkce	1	1	-0.400129053852825	-0.959813828191439	-2.16960691938081	0.0452004781633371	0.57510126176595	-4.09158570984772	-2.00278399811725
Y.L - Y.R	sp|Q6DFX2|ANTR2_MOUSE	sp	Q6DFX2	Q6DFX2	ANTR2_MOUSE	Anthrax toxin receptor 2	Mus musculus	10090	Antxr2	1	1	0.509418277204411	-0.697779592556187	2.16586565767493	0.0455292235599824	0.57510126176595	-4.09361174548087	1.99973188199872
Y.L - Y.R	sp|Q8JZX9|BORG1_MOUSE	sp	Q8JZX9	Q8JZX9	BORG1_MOUSE	Cdc42 effector protein 2	Mus musculus	10090	Cdc42ep2	1	1	0.384327259644639	-3.13280600209474	2.16392803319664	0.0457003475617437	0.57510126176595	-4.09466071370323	1.99815048735815
Y.L - Y.R	sp|Q99JT9|MTND_MOUSE	sp	Q99JT9	Q99JT9	MTND_MOUSE	Acireductone dioxygenase	Mus musculus	10090	Adi1	1	1	-0.452891583595686	1.1103102006951	-2.16359893397749	0.0457294712090745	0.57510126176595	-4.09483885510754	-1.99788184630534
Y.L - Y.R	sp|Q9WV85|NDK3_MOUSE	sp	Q9WV85	Q9WV85	NDK3_MOUSE	Nucleoside diphosphate kinase 3	Mus musculus	10090	Nme3	1	3	0.225985012838435	-0.402306393888076	2.16192097986219	0.0458126932476527	0.57510126176595	-4.09535211562208	1.99711498692979
Y.L - Y.R	sp|Q8CBC4|CNST_MOUSE	sp	Q8CBC4	Q8CBC4	CNST_MOUSE	Consortin	Mus musculus	10090	Cnst	1	1	-0.446300507340224	-0.67636894686381	-2.16181037998024	0.0458880484801077	0.57510126176595	-4.09580688502803	-1.99642162890558
Y.L - Y.R	sp|Q9JMC3|DNJA4_MOUSE	sp	Q9JMC3	Q9JMC3	DNJA4_MOUSE	DnaJ homolog subfamily A member 4	Mus musculus	10090	Dnaja4	1	1	0.289336299511052	3.2382094126737	2.15935988563647	0.0460673249516983	0.57510126176595	-4.09690053350043	1.99477591854976
Y.L - Y.R	sp|Q9D081|ALG14_MOUSE	sp	Q9D081	Q9D081	ALG14_MOUSE	UDP-N-acetylglucosamine transferase subunit ALG14 homolog	Mus musculus	10090	Alg14	1	1	-0.3964893266354	-2.01895515864457	-2.15946212437231	0.046097019100972	0.57510126176595	-4.09707755120494	-1.99450385504438
Y.L - Y.R	sp|O88207|CO5A1_MOUSE	sp	O88207	O88207	CO5A1_MOUSE	Collagen alpha-1(V) chain	Mus musculus	10090	Col5a1	1	2	0.785153711557862	1.60095024648491	2.15793506175626	0.0462333817594874	0.57510126176595	-4.09790368081034	1.99325636599362
Y.L - Y.R	sp|O08573|LEG9_MOUSE	sp	O08573	O08573	LEG9_MOUSE	Galectin-9	Mus musculus	10090	Lgals9	1	1	0.412238911001941	-0.253237925187171	2.15561230137544	0.0464415102243481	0.57510126176595	-4.09916000312143	1.99135830014889
Y.L - Y.R	sp|Q91WD4|CG025_MOUSE	sp	Q91WD4	Q91WD4	CG025_MOUSE	UPF0415 protein C7orf25 homolog	Mus musculus	10090	NA	2	1	-0.429503474387577	-2.91628454228364	-2.1547183051136	0.0465218453639707	0.57510126176595	-4.09964345461715	-1.99062758415717
Y.L - Y.R	sp|P49300|CLC10_MOUSE	sp	P49300	P49300	CLC10_MOUSE	C-type lectin domain family 10 member A	Mus musculus	10090	Clec10a	1	1	1.12644354345678	1.33666540286063	2.15402937690914	0.046583840165838	0.57510126176595	-4.10001597662075	1.9900644147673
Y.L - Y.R	sp|Q68ED7|CRTC1_MOUSE	sp	Q68ED7	Q68ED7	CRTC1_MOUSE	CREB-regulated transcription coactivator 1	Mus musculus	10090	Crtc1	1	1	-0.285743344408583	-1.77079326688909	-2.15306992657729	0.0466693014013748	0.57510126176595	-4.10052881472433	-1.9892891063005
Y.L - Y.R	sp|Q8K400|STXB5_MOUSE	sp	Q8K400	Q8K400	STXB5_MOUSE	Syntaxin-binding protein 5	Mus musculus	10090	Stxbp5	1	3	-0.16268453001372	-0.198722342641226	-2.15067439338361	0.0467995051647403	0.57510126176595	-4.10131761926217	-1.98811018522558
Y.L - Y.R	sp|Q62420|SH3G2_MOUSE	sp	Q62420	Q62420	SH3G2_MOUSE	Endophilin-A1	Mus musculus	10090	Sh3gl2	1	2	-0.971492479709088	-7.52760301151224	-2.19178475397977	0.0468399360099552	0.57510126176595	-4.21781041688018	-1.98774466849505
Y.L - Y.R	sp|Q9CYL5|GAPR1_MOUSE	sp	Q9CYL5	Q9CYL5	GAPR1_MOUSE	Golgi-associated plant pathogenesis-related protein 1	Mus musculus	10090	Glipr2	1	3	0.563767858773432	0.0145757899575223	2.14925070700018	0.0470159564040163	0.57510126176595	-4.10259912093614	1.98615643581532
Y.L - Y.R	sp|Q9D708|S10AG_MOUSE	sp	Q9D708	Q9D708	S10AG_MOUSE	Protein S100-A16	Mus musculus	10090	S100a16	1	1	0.624131514220731	-0.690959283641618	2.14897737059003	0.0470407842638378	0.57510126176595	-4.10274683181648	1.98593281666619
Y.L - Y.R	sp|Q8K1I3|SPP24_MOUSE	sp	Q8K1I3	Q8K1I3	SPP24_MOUSE	Secreted phosphoprotein 24	Mus musculus	10090	Spp2	1	2	-0.674917264120325	0.0383534288679454	-2.14560577799302	0.0473480280240932	0.57510126176595	-4.10456845283845	-1.98317372251048
Y.L - Y.R	sp|Q8VEB6|RNZ1_MOUSE	sp	Q8VEB6	Q8VEB6	RNZ1_MOUSE	Zinc phosphodiesterase ELAC protein 1	Mus musculus	10090	Elac1	2	1	-0.396361214891995	-4.27570272418228	-2.14366403132016	0.0475066947642358	0.57510126176595	-4.10550715789191	-1.98175476267486
Y.L - Y.R	sp|Q9JI99|SGPP1_MOUSE	sp	Q9JI99	Q9JI99	SGPP1_MOUSE	Sphingosine-1-phosphate phosphatase 1	Mus musculus	10090	Sgpp1	1	1	0.683264588233381	-2.60929889761994	2.14227529197591	0.0476533362002688	0.57510126176595	-4.10636715889476	1.9804468839932
Y.L - Y.R	sp|Q61179|IRF9_MOUSE	sp	Q61179	Q61179	IRF9_MOUSE	Interferon regulatory factor 9	Mus musculus	10090	Irf9	1	1	0.569013696956901	-4.60931822449426	2.14061112945058	0.0478065682217482	0.57510126176595	-4.10726566369752	1.97908383439731
Y.L - Y.R	sp|Q9QY24|ZBP1_MOUSE	sp	Q9QY24	Q9QY24	ZBP1_MOUSE	Z-DNA-binding protein 1	Mus musculus	10090	Zbp1	1	1	0.717902010507037	-3.0551586675614	2.14012553419895	0.0478513659055718	0.57510126176595	-4.10752781001906	1.97868603789795
Y.L - Y.R	sp|Q03958|PFD6_MOUSE	sp	Q03958	Q03958	PFD6_MOUSE	Prefoldin subunit 6	Mus musculus	10090	Pfdn6	1	1	-0.197422430392153	2.3011142038354	-2.13753553895083	0.0480029190733937	0.57510126176595	-4.10842598566269	-1.97734258556399
Y.L - Y.R	sp|Q91YK2|RRP1B_MOUSE	sp	Q91YK2	Q91YK2	RRP1B_MOUSE	Ribosomal RNA processing protein 1 homolog B	Mus musculus	10090	Rrp1b	1	2	-0.487524171293235	-2.47430443604228	-2.13820380917212	0.0480290296711643	0.57510126176595	-4.10856509574452	-1.97711148660815
Y.L - Y.R	sp|P28705|RXRG_MOUSE	sp	P28705	P28705	RXRG_MOUSE	Retinoic acid receptor RXR-gamma	Mus musculus	10090	Rxrg	2	2	-0.423594501738409	-3.6851144522544	-2.13675151048509	0.0481636967049969	0.57510126176595	-4.10934884230265	-1.9759212528803
Y.L - Y.R	tr|E9PWR4|E9PWR4_MOUSE	tr	E9PWR4	E9PWR4	E9PWR4_MOUSE	Disco interacting protein 2 homolog C	Mus musculus	10090	Dip2c	1	1	-0.317765829927131	0.731785808680322	-2.13560566011423	0.0482701924364878	0.57510126176595	-4.10996711489835	-1.97498198501996
Y.L - Y.R	sp|P0CL69|ZN703_MOUSE	sp	P0CL69	P0CL69	ZN703_MOUSE	Zinc finger protein 703	Mus musculus	10090	Znf703	1	1	-0.190291691034784	-1.85710268493178	-2.13381582764787	0.0483487406283018	0.57510126176595	-4.11043638150457	-1.97429032287265
Y.L - Y.R	sp|P55302|AMRP_MOUSE	sp	P55302	P55302	AMRP_MOUSE	Alpha-2-macroglobulin receptor-associated protein	Mus musculus	10090	Lrpap1	1	1	-0.444177348374287	3.3964044405982	-2.13446922941099	0.0483760262626832	0.57510126176595	-4.11058022074158	-1.97405027799794
Y.L - Y.R	sp|Q9Z1W9|STK39_MOUSE	sp	Q9Z1W9	Q9Z1W9	STK39_MOUSE	STE20/SPS1-related proline-alanine-rich protein kinase	Mus musculus	10090	Stk39	1	1	-0.269453839982178	-1.15294723220209	-2.1325855283411	0.0485519215022559	0.57510126176595	-4.11159629473035	-1.97250556635641
Y.L - Y.R	sp|Q8BHL8|PSMF1_MOUSE	sp	Q8BHL8	Q8BHL8	PSMF1_MOUSE	Proteasome inhibitor PI31 subunit	Mus musculus	10090	Psmf1	1	1	-0.24761068631618	-3.39364343045096	-2.13022119773847	0.0486851046831249	0.57510126176595	-4.11237830540634	-1.97133907522479
Y.L - Y.R	sp|A6X8Z5|RHG31_MOUSE	sp	A6X8Z5	A6X8Z5	RHG31_MOUSE	Rho GTPase-activating protein 31	Mus musculus	10090	Arhgap31	1	1	-0.211864875248123	-0.178683963482999	-2.12561840852956	0.0491344856798381	0.57510126176595	-4.11494937575006	-1.96742281973414
Y.L - Y.R	sp|Q02526|ZFP41_MOUSE	sp	Q02526	Q02526	ZFP41_MOUSE	Zinc finger protein 41	Mus musculus	10090	Zfp41	2	2	-0.626667669361318	-2.98107893079392	-2.12482164896308	0.049283106867714	0.57510126176595	-4.11578169402662	-1.9661342337675
Y.L - Y.R	sp|O09012|PEX5_MOUSE	sp	O09012	O09012	PEX5_MOUSE	Peroxisomal targeting signal 1 receptor	Mus musculus	10090	Pex5	1	2	-0.173856397823225	-0.380425867987322	-2.1212082674142	0.0495379422660839	0.57510126176595	-4.11724354612355	-1.96393231044487
Y.L - Y.R	sp|Q9CQL0|MT21A_MOUSE	sp	Q9CQL0	Q9CQL0	MT21A_MOUSE	Protein N-lysine methyltransferase METTL21A	Mus musculus	10090	Mettl21A	2	1	-0.648762943171736	-2.9005182479331	-2.12170909523483	0.049579066943549	0.57510126176595	-4.1174585044712	-1.96357786064703
Y.L - Y.R	sp|A2A6T1|CDR2L_MOUSE	sp	A2A6T1	A2A6T1	CDR2L_MOUSE	Cerebellar degeneration-related protein 2-like	Mus musculus	10090	Cdr2l	1	1	0.199357783162622	-1.87469857536166	2.11866544753245	0.0497810187307214	0.57510126176595	-4.11861518072471	1.96184082728967
Y.L - Y.R	sp|O88507|CNTFR_MOUSE	sp	O88507	O88507	CNTFR_MOUSE	Ciliary neurotrophic factor receptor subunit alpha	Mus musculus	10090	Cntfr	1	2	-0.271444302432884	-2.04479150587011	-2.11901767216962	0.0498014402558299	0.57510126176595	-4.1187190301406	-1.96166550628787
Y.L - Y.R	sp|Q9ET66|PI16_MOUSE	sp	Q9ET66	Q9ET66	PI16_MOUSE	Peptidase inhibitor 16	Mus musculus	10090	Pi16	1	2	0.732673043248241	0.549505715211677	2.11684547869313	0.0500447929293924	0.57510126176595	-4.12007735139887	1.9595809229938
Y.L - Y.R	sp|P21300|ALD1_MOUSE	sp	P21300	P21300	ALD1_MOUSE	Aldo-keto reductase family 1 member B7	Mus musculus	10090	Akr1b7	1	4	0.659084144925149	2.38845512100528	2.11541265788981	0.0501827584937848	0.57510126176595	-4.12084855757385	1.95840286813493
Y.L - Y.R	sp|Q8BH61|F13A_MOUSE	sp	Q8BH61	Q8BH61	F13A_MOUSE	Coagulation factor XIII A chain	Mus musculus	10090	F13a1	1	3	0.871388660431956	3.66013878246859	2.11412871627425	0.0503066845852716	0.57510126176595	-4.12153951156133	1.95734700515044
Y.L - Y.R	sp|Q9CYN2|SPCS2_MOUSE	sp	Q9CYN2	Q9CYN2	SPCS2_MOUSE	Signal peptidase complex subunit 2	Mus musculus	10090	Spcs2	1	1	0.413069919291327	0.52650773106192	2.11401016086164	0.0503181416888741	0.57510126176595	-4.12160330654728	1.95724949957938
Y.L - Y.R	sp|Q9DC16|ERGI1_MOUSE	sp	Q9DC16	Q9DC16	ERGI1_MOUSE	Endoplasmic reticulum-Golgi intermediate compartment protein 1	Mus musculus	10090	Ergic1	1	1	0.661355990341466	-0.0966757130746229	2.11281423614022	0.0504338487028638	0.57510126176595	-4.122246783001	1.95626581749459
Y.L - Y.R	sp|Q3UPH7|ARH40_MOUSE	sp	Q3UPH7	Q3UPH7	ARH40_MOUSE	Rho guanine nucleotide exchange factor 40	Mus musculus	10090	Arhgef40	1	1	-0.32261872530154	-2.07769973963392	-2.11069634676421	0.0506393550410518	0.57510126176595	-4.12338608850977	-1.9545233597886
Y.L - Y.R	sp|Q9QUJ7|ACSL4_MOUSE	sp	Q9QUJ7	Q9QUJ7	ACSL4_MOUSE	Long-chain-fatty-acid--CoA ligase 4	Mus musculus	10090	Acsl4	1	2	-0.253821478082799	2.04815905978277	-2.11013273152023	0.050655007740173	0.57510126176595	-4.12348160502195	-1.95439088583586
Y.L - Y.R	sp|Q9CTH6|FCF1_MOUSE	sp	Q9CTH6	Q9CTH6	FCF1_MOUSE	rRNA-processing protein FCF1 homolog	Mus musculus	10090	Fcf1	2	2	-0.378996702897895	-5.4845950775638	-2.10841367496671	0.0507721439515634	0.57510126176595	-4.12414060971044	-1.95340061052876
Y.L - Y.R	sp|Q8K3H0|DP13A_MOUSE	sp	Q8K3H0	Q8K3H0	DP13A_MOUSE	DCC-interacting protein 13-alpha	Mus musculus	10090	Appl1	1	1	-0.138513915864777	2.04052532518536	-2.10772679971236	0.0508391915000706	0.57510126176595	-4.12451055473806	-1.95283464815473
Y.L - Y.R	sp|P98083|SHC1_MOUSE	sp	P98083	P98083	SHC1_MOUSE	SHC-transforming protein 1	Mus musculus	10090	Shc1	1	3	-0.361824450979739	0.178645640126421	-2.10767344417021	0.0509340068536301	0.57510126176595	-4.12501170373105	-1.95203535813997
Y.L - Y.R	sp|Q9Z1R4|CF047_MOUSE	sp	Q9Z1R4	Q9Z1R4	CF047_MOUSE	Uncharacterized protein C6orf47 homolog	Mus musculus	10090	D17h6s53e	1	1	0.336111872550598	0.068583758634536	2.1031285454918	0.05137996764445	0.57510126176595	-4.12745460036194	1.94829255362732
Y.L - Y.R	sp|Q8C0L6|PAOX_MOUSE	sp	Q8C0L6	Q8C0L6	PAOX_MOUSE	Peroxisomal N(1)-acetyl-spermine/spermidine oxidase	Mus musculus	10090	Paox	1	3	-0.275294957795232	0.290021080075671	-2.10304185937731	0.0513885082060772	0.57510126176595	-4.12750118035138	-1.94822114130087
Y.L - Y.R	sp|Q62192|CD180_MOUSE	sp	Q62192	Q62192	CD180_MOUSE	CD180 antigen	Mus musculus	10090	Cd180	1	2	0.758251895358691	-1.81477378140587	2.10160669616003	0.0515300934906345	0.57510126176595	-4.12827227532269	1.94703871403377
Y.L - Y.R	sp|Q91YN5|UAP1_MOUSE	sp	Q91YN5	Q91YN5	UAP1_MOUSE	UDP-N-acetylhexosamine pyrophosphorylase	Mus musculus	10090	Uap1	1	1	0.509753108445559	0.913759826970135	2.1006672327614	0.0516229689848323	0.57510126176595	-4.1287769584426	1.94626455493987
Y.L - Y.R	tr|Q3TJ22|Q3TJ22_MOUSE	tr	Q3TJ22	Q3TJ22	Q3TJ22_MOUSE	Angio-associated migratory protein	Mus musculus	10090	Aamp	1	1	-0.343974384444195	-0.438426111806643	-2.0992694685858	0.0517614356404774	0.57510126176595	-4.12952772689434	-1.94511253436851
Y.L - Y.R	sp|P48999|LOX5_MOUSE	sp	P48999	P48999	LOX5_MOUSE	Polyunsaturated fatty acid 5-lipoxygenase	Mus musculus	10090	Alox5	1	3	0.477142902448259	-0.156315616936094	2.09925528474939	0.0517628424730866	0.57510126176595	-4.129535344621	1.94510084298441
Y.L - Y.R	sp|Q91XF0|PNPO_MOUSE	sp	Q91XF0	Q91XF0	PNPO_MOUSE	Pyridoxine-5'-phosphate oxidase	Mus musculus	10090	Pnpo	1	1	-0.312304102029455	0.130267895835014	-2.09810904735265	0.0518766484378715	0.57510126176595	-4.13015090823525	-1.94415594593383
Y.L - Y.R	sp|Q7TMB8|CYFP1_MOUSE	sp	Q7TMB8	Q7TMB8	CYFP1_MOUSE	Cytoplasmic FMR1-interacting protein 1	Mus musculus	10090	Cyfip1	1	1	0.389130818234123	2.01152645022021	2.09656374398557	0.0520304385562938	0.57510126176595	-4.13098063423023	1.94288182367247
Y.L - Y.R	sp|Q3TYX2|LRN4L_MOUSE	sp	Q3TYX2	Q3TYX2	LRN4L_MOUSE	LRRN4 C-terminal-like protein	Mus musculus	10090	Lrrn4cl	2	1	0.355113605192208	-2.73944675566293	2.09559562774681	0.0521269987609192	0.57510126176595	-4.13150036201121	1.94208344950296
Y.L - Y.R	sp|Q9EQI8|RM46_MOUSE	sp	Q9EQI8	Q9EQI8	RM46_MOUSE	39S ribosomal protein L46, mitochondrial	Mus musculus	10090	Mrpl46	1	1	0.223176481447552	1.04521847965237	2.09464087722407	0.0521541660437038	0.57510126176595	-4.13166475924885	1.94185904933455
Y.L - Y.R	sp|Q3UH66|WNK2_MOUSE	sp	Q3UH66	Q3UH66	WNK2_MOUSE	Serine/threonine-protein kinase WNK2	Mus musculus	10090	Wnk2	1	2	-0.461615892850409	-1.19971473383193	-2.09400953447055	0.0522855503901929	0.57510126176595	-4.13235170233784	-1.94077519989761
Y.L - Y.R	sp|Q9EQC1|3BHS7_MOUSE	sp	Q9EQC1	Q9EQC1	3BHS7_MOUSE	3 beta-hydroxysteroid dehydrogenase type 7	Mus musculus	10090	Hsd3b7	1	1	0.739259543169883	-4.54765562461351	2.09178208519536	0.0525089587340731	0.57510126176595	-4.13354698732314	1.93893742017214
Y.L - Y.R	sp|Q91Z38|TTC1_MOUSE	sp	Q91Z38	Q91Z38	TTC1_MOUSE	Tetratricopeptide repeat protein 1	Mus musculus	10090	Ttc1	1	1	-0.299406349330077	0.54146351848215	-2.09087502484498	0.0526001846778989	0.57510126176595	-4.13403362795054	-1.93818886557288
Y.L - Y.R	sp|Q99K70|RRAGC_MOUSE	sp	Q99K70	Q99K70	RRAGC_MOUSE	Ras-related GTP-binding protein C	Mus musculus	10090	Rragc	1	1	-0.556221071650517	1.12028547739136	-2.09080230076923	0.0526075050384454	0.57510126176595	-4.13407264206252	-1.93812884539471
Y.L - Y.R	sp|Q9R045|ANGL2_MOUSE	sp	Q9R045	Q9R045	ANGL2_MOUSE	Angiopoietin-related protein 2	Mus musculus	10090	Angptl2	2	2	-0.617960666096717	1.83619423699787	-2.09025603355069	0.0526625217309976	0.57510126176595	-4.1343656845037	-1.93767798272537
Y.L - Y.R	sp|P61965|WDR5_MOUSE	sp	P61965	P61965	WDR5_MOUSE	WD repeat-containing protein 5	Mus musculus	10090	Wdr5	1	1	-0.294883954691418	0.892104972935409	-2.08858535834154	0.0528311083924446	0.57510126176595	-4.13526177599239	-1.93629885963379
Y.L - Y.R	sp|Q9CZ52|ANTR1_MOUSE	sp	Q9CZ52	Q9CZ52	ANTR1_MOUSE	Anthrax toxin receptor 1	Mus musculus	10090	Antxr1	1	2	0.45196419530481	-2.61859565903575	2.0853031278338	0.0531637527921767	0.57510126176595	-4.13702165736639	1.9335884149154
Y.L - Y.R	sp|Q99J62|RFC4_MOUSE	sp	Q99J62	Q99J62	RFC4_MOUSE	Replication factor C subunit 4	Mus musculus	10090	Rfc4	1	1	-0.473496119250426	-1.55323118895544	-2.08484391024219	0.0532104454030304	0.57510126176595	-4.13726781995226	-1.93320909019105
Y.L - Y.R	sp|O70475|UGDH_MOUSE	sp	O70475	O70475	UGDH_MOUSE	UDP-glucose 6-dehydrogenase	Mus musculus	10090	Ugdh	1	1	0.975366897745404	2.36068437236204	2.08224187587246	0.053475724755589	0.57510126176595	-4.13866234219859	1.93105925709119
Y.L - Y.R	sp|Q91VE6|MK67I_MOUSE	sp	Q91VE6	Q91VE6	MK67I_MOUSE	MKI67 FHA domain-interacting nucleolar phosphoprotein	Mus musculus	10090	Nifk	1	1	-0.211421432735589	-1.49201544799977	-2.08040977314782	0.0535722399869848	0.57510126176595	-4.13919575401836	-1.93027930378587
Y.L - Y.R	sp|Q91V98|CD248_MOUSE	sp	Q91V98	Q91V98	CD248_MOUSE	Endosialin	Mus musculus	10090	Cd248	1	1	0.69752543654171	-0.584806732590065	2.08079324363313	0.0536239366772273	0.57510126176595	-4.13943849916418	1.9298620179387
Y.L - Y.R	sp|Q9QYB8|ADDB_MOUSE	sp	Q9QYB8	Q9QYB8	ADDB_MOUSE	Beta-adducin	Mus musculus	10090	Add2	1	4	-0.338523550348665	-0.918833739645896	-2.07998723227696	0.053706563297848	0.57510126176595	-4.13987028158465	-1.92919576852909
Y.L - Y.R	sp|P47964|RL36_MOUSE	sp	P47964	P47964	RL36_MOUSE	60S ribosomal protein L36	Mus musculus	10090	Rpl36	1	2	0.876315180332787	1.46983716520502	2.0780953267632	0.0539009649012997	0.57510126176595	-4.14088359095252	1.92763160435114
Y.L - Y.R	sp|Q8VIK2|M17L2_MOUSE	sp	Q8VIK2	Q8VIK2	M17L2_MOUSE	Mpv17-like protein 2	Mus musculus	10090	Mpv17l2	1	1	-0.315996014009669	-3.41484360702065	-2.0768412304784	0.0539853487165812	0.57510126176595	-4.14133640583826	-1.92695411366581
Y.L - Y.R	sp|Q9CWW6|PIN4_MOUSE	sp	Q9CWW6	Q9CWW6	PIN4_MOUSE	Peptidyl-prolyl cis-trans isomerase NIMA-interacting 4	Mus musculus	10090	Pin4	1	1	-0.394565956440986	0.788551994584252	-2.07714827623511	0.0539985195218079	0.57510126176595	-4.14139073354581	-1.92684844923975
Y.L - Y.R	sp|Q8K3C3|LZIC_MOUSE	sp	Q8K3C3	Q8K3C3	LZIC_MOUSE	Protein LZIC	Mus musculus	10090	Lzic	1	1	-0.252000373129835	1.97611206269905	-2.0761303256713	0.0540678423970963	0.57510126176595	-4.14176185268138	-1.92629265213752
Y.L - Y.R	sp|Q3U962|CO5A2_MOUSE	sp	Q3U962	Q3U962	CO5A2_MOUSE	Collagen alpha-2(V) chain	Mus musculus	10090	Col5a2	1	1	0.487818784432504	2.53078985006482	2.07506216966352	0.0542139756181098	0.57510126176595	-4.14250760072204	1.92512297251215
Y.L - Y.R	sp|Q8BVU0|LRCH3_MOUSE	sp	Q8BVU0	Q8BVU0	LRCH3_MOUSE	DISP complex protein LRCH3	Mus musculus	10090	Lrch3	1	3	0.181340967373562	-0.633092940837617	2.07415247180395	0.0542168705140124	0.57510126176595	-4.1425518221145	1.92509982777409
Y.L - Y.R	sp|Q8BP78|F10C1_MOUSE	sp	Q8BP78	Q8BP78	F10C1_MOUSE	Protein FRA10AC1 homolog	Mus musculus	10090	Fra10ac1	1	3	-0.24660048159503	-2.61106468249251	-2.07414542971245	0.0542215730274508	0.57510126176595	-4.14257488162557	-1.92506223330355
Y.L - Y.R	sp|P18181|CD48_MOUSE	sp	P18181	P18181	CD48_MOUSE	CD48 antigen	Mus musculus	10090	Cd48	1	1	0.625593586197731	-1.2694420416301	2.07307132292944	0.0544203242763684	0.57510126176595	-4.14357316299942	1.92347578865736
Y.L - Y.R	sp|P17809|GTR1_MOUSE	sp	P17809	P17809	GTR1_MOUSE	Solute carrier family 2, facilitated glucose transporter member 1	Mus musculus	10090	Slc2a1	1	4	-0.616881269234952	-0.219428195990947	-2.07066578314222	0.0546706109864839	0.57510126176595	-4.14486028323141	-1.92148484641507
Y.L - Y.R	sp|Q9D8U8|SNX5_MOUSE	sp	Q9D8U8	Q9D8U8	SNX5_MOUSE	Sorting nexin-5	Mus musculus	10090	Snx5	1	1	0.603271230143838	3.06461248363365	2.07038065963541	0.0547003464196594	0.57510126176595	-4.14501281384173	1.92124881711069
Y.L - Y.R	sp|O35473|C1D_MOUSE	sp	O35473	O35473	C1D_MOUSE	Nuclear nucleic acid-binding protein C1D	Mus musculus	10090	C1d	1	1	0.32590314868208	-4.33702387616371	2.06847511187968	0.0548140049793331	0.57510126176595	-4.14562363217746	1.9203476208816
Y.L - Y.R	sp|Q9CZB0|C560_MOUSE	sp	Q9CZB0	Q9CZB0	C560_MOUSE	Succinate dehydrogenase cytochrome b560 subunit, mitochondrial	Mus musculus	10090	Sdhc	1	1	-0.507079649356727	0.296739860109004	-2.06881192331947	0.0548642133368913	0.57510126176595	-4.14585191986903	-1.9199500160703
Y.L - Y.R	sp|P40645|SOX6_MOUSE	sp	P40645	P40645	SOX6_MOUSE	Transcription factor SOX-6	Mus musculus	10090	Sox6	1	2	-0.379377115041621	-2.38509158230847	-2.06797814659431	0.054951489950343	0.57510126176595	-4.14629782503812	-1.91925958569539
Y.L - Y.R	sp|P50114|S100B_MOUSE	sp	P50114	P50114	S100B_MOUSE	Protein S100-B	Mus musculus	10090	S100b	1	2	-0.418579133346835	-3.34851829276653	-2.06725542707509	0.0550272438954863	0.57510126176595	-4.14668429377272	-1.91866104998634
Y.L - Y.R	sp|P40694|SMBP2_MOUSE	sp	P40694	P40694	SMBP2_MOUSE	DNA-binding protein SMUBP-2	Mus musculus	10090	Ighmbp2	1	1	-0.341245300111177	-1.70191041976361	-2.06497012065323	0.0552674117455378	0.57510126176595	-4.14790608125202	-1.91676800198433
Y.L - Y.R	sp|Q922L6|NELFD_MOUSE	sp	Q922L6	Q922L6	NELFD_MOUSE	Negative elongation factor D	Mus musculus	10090	Nelfcd	1	2	0.365169775715575	0.195748638507644	2.06489737955231	0.0552750719307782	0.57510126176595	-4.14794496407059	1.91670773589693
Y.L - Y.R	sp|Q9CU65|ZMYM2_MOUSE	sp	Q9CU65	Q9CU65	ZMYM2_MOUSE	Zinc finger MYM-type protein 2	Mus musculus	10090	Zmym2	1	3	0.299837866315039	-0.848671189132477	2.0643637294584	0.0553312988935789	0.57510126176595	-4.14823020743587	1.91626558629136
Y.L - Y.R	sp|Q9CY73|RM44_MOUSE	sp	Q9CY73	Q9CY73	RM44_MOUSE	39S ribosomal protein L44, mitochondrial	Mus musculus	10090	Mrpl44	1	3	0.217493554670402	-0.203766594780504	2.06330679103881	0.0553734101721256	0.57510126176595	-4.14846770723123	1.91593468278642
Y.L - Y.R	sp|P60766|CDC42_MOUSE	sp	P60766	P60766	CDC42_MOUSE	Cell division control protein 42 homolog	Mus musculus	10090	Cdc42	1	2	0.40774219658204	3.15670671768279	2.06341302246456	0.0554315973609808	0.57510126176595	-4.1487383192697	1.91547780234475
Y.L - Y.R	sp|Q80XB4|NRAP_MOUSE	sp	Q80XB4	Q80XB4	NRAP_MOUSE	Nebulin-related-anchoring protein	Mus musculus	10090	Nrap	1	3	0.405160544654199	5.92371633254253	2.06316117620763	0.0554526283098229	0.57510126176595	-4.14884668173764	1.91531276760335
Y.L - Y.R	sp|Q60875|ARHG2_MOUSE	sp	Q60875	Q60875	ARHG2_MOUSE	Rho guanine nucleotide exchange factor 2	Mus musculus	10090	Arhgef2	1	4	-0.290138435870733	1.01341350604046	-2.06299129040983	0.0554761426148608	0.57510126176595	-4.14896369457153	-1.91512830713751
Y.L - Y.R	sp|Q9R171|CBLN1_MOUSE	sp	Q9R171	Q9R171	CBLN1_MOUSE	Cerebellin-1	Mus musculus	10090	Cbln1	1	1	1.09859448269511	-4.23163177242961	2.06122612627243	0.0556629414038407	0.57510126176595	-4.14990685649813	1.91366525406837
Y.L - Y.R	sp|Q9D379|HYEP_MOUSE	sp	Q9D379	Q9D379	HYEP_MOUSE	Epoxide hydrolase 1	Mus musculus	10090	Ephx1	1	2	0.23747742191909	1.8931951674082	2.06057226451646	0.0556726176881921	0.57510126176595	-4.14997669443252	1.91358957858246
Y.L - Y.R	sp|P23950|TISB_MOUSE	sp	P23950	P23950	TISB_MOUSE	mRNA decay activator protein ZFP36L1	Mus musculus	10090	Zfp36l1	1	1	0.691698581096753	-4.44886176787126	2.06101962008582	0.0556848323520974	0.57510126176595	-4.15001718108656	1.91349406679253
Y.L - Y.R	tr|D3YXF5|D3YXF5_MOUSE	tr	D3YXF5	D3YXF5	D3YXF5_MOUSE	Complement component 7	Mus musculus	10090	C7	1	2	-0.405872919578853	-0.633502098128418	-2.06084273927029	0.0557035890605732	0.57510126176595	-4.15011167588898	-1.91334743387442
Y.L - Y.R	sp|Q06335|APLP2_MOUSE	sp	Q06335	Q06335	APLP2_MOUSE	Amyloid beta precursor like protein 2	Mus musculus	10090	Aplp2	1	4	-0.603050207316431	-1.1395623198325	-2.06009676140771	0.0557827570090726	0.57510126176595	-4.15051017198822	-1.91272898135079
Y.L - Y.R	sp|P08553|NFM_MOUSE	sp	P08553	P08553	NFM_MOUSE	Neurofilament medium polypeptide	Mus musculus	10090	Nefm	1	4	-0.674956894671726	3.0476777908138	-2.05964510905335	0.0558307390426775	0.57510126176595	-4.15075142051348	-1.91235450601613
Y.L - Y.R	sp|Q8R3P0|ACY2_MOUSE	sp	Q8R3P0	Q8R3P0	ACY2_MOUSE	Aspartoacylase	Mus musculus	10090	Aspa	1	2	-0.641189151090831	1.26369844370361	-2.05924820730397	0.055872935582319	0.57510126176595	-4.1509634111234	-1.91202540499054
Y.L - Y.R	sp|O70401|TSN6_MOUSE	sp	O70401	O70401	TSN6_MOUSE	Tetraspanin-6	Mus musculus	10090	Tspan6	1	1	0.5851545716056	-3.95733405773592	2.0575482963187	0.0560539900932598	0.57510126176595	-4.15187121805071	1.910615662444
Y.L - Y.R	sp|P56395|CYB5_MOUSE	sp	P56395	P56395	CYB5_MOUSE	Cytochrome b5	Mus musculus	10090	Cyb5a	1	2	0.52901058583341	1.43016019500828	2.05556767030871	0.0562656167851943	0.57510126176595	-4.15292865149582	1.90897267451144
Y.L - Y.R	sp|Q9CZ28|SNF8_MOUSE	sp	Q9CZ28	Q9CZ28	SNF8_MOUSE	Vacuolar-sorting protein SNF8	Mus musculus	10090	Snf8	1	1	-0.366080164944951	0.841944904951997	-2.05427227428273	0.0564044209089017	0.57510126176595	-4.1536200824269	-1.90789784476468
Y.L - Y.R	sp|P21836|ACES_MOUSE	sp	P21836	P21836	ACES_MOUSE	Acetylcholinesterase	Mus musculus	10090	Ache	1	1	-0.502086317534336	-0.268572366106118	-2.05000793612868	0.0568635571798266	0.57510126176595	-4.15589528360798	-1.90435813862677
Y.L - Y.R	sp|Q5DU09|ZN652_MOUSE	sp	Q5DU09	Q5DU09	ZN652_MOUSE	Zinc finger protein 652	Mus musculus	10090	Znf652	1	2	-0.293732381090224	-2.28061579318507	-2.04916203027301	0.0569550380378787	0.57510126176595	-4.15634643852528	-1.90365571109911
Y.L - Y.R	sp|Q8C3X2|CC90B_MOUSE	sp	Q8C3X2	Q8C3X2	CC90B_MOUSE	Coiled-coil domain-containing protein 90B, mitochondrial	Mus musculus	10090	Ccdc90b	1	1	0.411164669608612	0.364784521458899	2.04912108011406	0.05695947000623	0.57510126176595	-4.15636827741695	1.90362170447522
Y.L - Y.R	tr|A0A075B5R1|A0A075B5R1_MOUSE	tr	A0A075B5R1	A0A075B5R1	A0A075B5R1_MOUSE	Immunoglobulin heavy variable 5-17 (Fragment)	Mus musculus	10090	Ighv5-17	1	1	0.478805206889048	-2.77817158863545	2.0484502188124	0.0570321209024404	0.57510126176595	-4.15672603159228	1.9030645655702
Y.L - Y.R	sp|Q80U30|CL16A_MOUSE	sp	Q80U30	Q80U30	CL16A_MOUSE	Protein CLEC16A	Mus musculus	10090	Clec16a	1	2	-0.529262033427735	-1.11418457935429	-2.04841985630778	0.0570354110014347	0.57510126176595	-4.15674222233837	-1.9030393487212
Y.L - Y.R	sp|Q8BTU1|CFA20_MOUSE	sp	Q8BTU1	Q8BTU1	CFA20_MOUSE	Cilia- and flagella-associated protein 20	Mus musculus	10090	Cfap20	1	1	0.620831791524641	-3.09773735228562	2.04798152798441	0.0570829277582213	0.57510126176595	-4.15697595188418	1.90267529306657
Y.L - Y.R	sp|Q9EP95|RETNA_MOUSE	sp	Q9EP95	Q9EP95	RETNA_MOUSE	Resistin-like alpha	Mus musculus	10090	Retnla	1	1	0.48313770378178	-3.094502884677	2.04757949090273	0.0571265420358814	0.57510126176595	-4.15719031642282	1.90234135856475
Y.L - Y.R	sp|Q64695|EPCR_MOUSE	sp	Q64695	Q64695	EPCR_MOUSE	Endothelial protein C receptor	Mus musculus	10090	Procr	1	3	0.619892634664388	-2.12201115712512	2.04720523775052	0.0571671694592328	0.57510126176595	-4.15738985510682	1.90203048376063
Y.L - Y.R	sp|Q811Q9|PCY1B_MOUSE	sp	Q811Q9	Q811Q9	PCY1B_MOUSE	Choline-phosphate cytidylyltransferase B	Mus musculus	10090	Pcyt1b	1	2	-0.245554629176812	-3.52154999303172	-2.04608346410641	0.0571964262413213	0.57510126176595	-4.15756921911214	-1.90180672915225
Y.L - Y.R	sp|Q8BZT2|SH3R2_MOUSE	sp	Q8BZT2	Q8BZT2	SH3R2_MOUSE	E3 ubiquitin-protein ligase SH3RF2	Mus musculus	10090	Sh3rf2	1	2	-0.550107735435538	-0.949146506671148	-2.04677829617478	0.0572135486123273	0.57510126176595	-4.15761747177293	-1.90167582215257
Y.L - Y.R	sp|Q8K4R4|PITC1_MOUSE	sp	Q8K4R4	Q8K4R4	PITC1_MOUSE	Cytoplasmic phosphatidylinositol transfer protein 1	Mus musculus	10090	Pitpnc1	1	1	-0.28612334945632	-2.22315219781606	-2.04665041960642	0.0572274466485307	0.57510126176595	-4.15768564416703	-1.90156959036737
Y.L - Y.R	sp|P97471|SMAD4_MOUSE	sp	P97471	P97471	SMAD4_MOUSE	Mothers against decapentaplegic homolog 4	Mus musculus	10090	Smad4	1	2	-0.429965860066078	0.442056576092815	-2.04541829405742	0.0573615153956646	0.57510126176595	-4.15834243678607	-1.90054591550781
Y.L - Y.R	sp|Q9D799|FMT_MOUSE	sp	Q9D799	Q9D799	FMT_MOUSE	Methionyl-tRNA formyltransferase, mitochondrial	Mus musculus	10090	Mtfmt	2	3	-0.316874576518713	-3.06975415739175	-2.0438223479047	0.0575236231301373	0.57510126176595	-4.15913925579836	-1.89931080439482
Y.L - Y.R	tr|B1ART2|B1ART2_MOUSE	tr	B1ART2	B1ART2	B1ART2_MOUSE	Vacuolar protein sorting 13D	Mus musculus	10090	Vps13d	1	2	-0.335593032313302	0.407295868086332	-2.04374151365189	0.0575444262405086	0.57510126176595	-4.15923606027447	-1.89915251352169
Y.L - Y.R	sp|Q9R0K7|AT2B2_MOUSE	sp	Q9R0K7	Q9R0K7	AT2B2_MOUSE	Plasma membrane calcium-transporting ATPase 2	Mus musculus	10090	Atp2b2	1	2	0.305122152846286	0.186256760993443	2.04268158625208	0.0576603213069273	0.57510126176595	-4.15980082158165	1.89827153774667
Y.L - Y.R	sp|P48455|PP2BC_MOUSE	sp	P48455	P48455	PP2BC_MOUSE	Serine/threonine-protein phosphatase 2B catalytic subunit gamma isoform	Mus musculus	10090	Ppp3cc	1	1	-0.576993599368301	-1.40986446833195	-2.04226177683933	0.0577062829296082	0.57510126176595	-4.16002448370335	-1.89792256832215
Y.L - Y.R	sp|Q3UG98|NAT9_MOUSE	sp	Q3UG98	Q3UG98	NAT9_MOUSE	Alpha/beta-tubulin-N-acetyltransferase 9	Mus musculus	10090	Nat9	1	2	-0.294203796768356	-2.9048485704713	-2.04138490244128	0.0577694942326362	0.57510126176595	-4.16034485381729	-1.89744300572221
Y.L - Y.R	sp|Q9Z1A9|TBCD8_MOUSE	sp	Q9Z1A9	Q9Z1A9	TBCD8_MOUSE	TBC1 domain family member 8	Mus musculus	10090	Tbc1d8	1	2	-0.361131504664683	-3.06395709532039	-2.0412656928747	0.0578154695767331	0.57510126176595	-4.16055511111018	-1.89709448038329
Y.L - Y.R	sp|Q6P8J2|SAT2_MOUSE	sp	Q6P8J2	Q6P8J2	SAT2_MOUSE	Thialysine N-epsilon-acetyltransferase	Mus musculus	10090	Sat2	1	1	0.426281646864169	-2.28471157198578	2.04104539317561	0.0578396432689075	0.57510126176595	-4.16067245692371	1.896911319247
Y.L - Y.R	sp|Q9EPK2|XRP2_MOUSE	sp	Q9EPK2	Q9EPK2	XRP2_MOUSE	Protein XRP2	Mus musculus	10090	Rp2	1	3	0.230769846201361	-0.41913090307925	2.0399716147353	0.0579211978728797	0.57510126176595	-4.16108254422707	1.89629385894069
Y.L - Y.R	sp|Q922X9|ANM7_MOUSE	sp	Q922X9	Q922X9	ANM7_MOUSE	Protein arginine N-methyltransferase 7	Mus musculus	10090	Prmt7	1	1	-0.30493401522683	0.00365253132219006	-2.03961364053233	0.0579969747908237	0.57510126176595	-4.16143500496619	-1.89572078947695
Y.L - Y.R	sp|P58854|GCP3_MOUSE	sp	P58854	P58854	GCP3_MOUSE	Gamma-tubulin complex component 3	Mus musculus	10090	Tubgcp3	1	2	-0.44442856594282	-1.71967071164795	-2.03750056754376	0.0582298853312403	0.57510126176595	-4.16256011884699	-1.893963270166
Y.L - Y.R	sp|Q9Z2L6|MINP1_MOUSE	sp	Q9Z2L6	Q9Z2L6	MINP1_MOUSE	Multiple inositol polyphosphate phosphatase 1	Mus musculus	10090	Minpp1	1	3	-0.280474300238431	1.24198449100394	-2.03698212308229	0.0582871598172735	0.57510126176595	-4.16283611112044	-1.89353197762092
Y.L - Y.R	sp|Q8BIL5|HOOK1_MOUSE	sp	Q8BIL5	Q8BIL5	HOOK1_MOUSE	Protein Hook homolog 1	Mus musculus	10090	Hook1	1	2	-0.570836223984651	-1.07565988028351	-2.03539591862244	0.0584627116423357	0.57510126176595	-4.16368038588676	-1.89221221409877
Y.L - Y.R	sp|Q9DC63|FBX3_MOUSE	sp	Q9DC63	Q9DC63	FBX3_MOUSE	F-box only protein 3	Mus musculus	10090	Fbxo3	1	1	-0.301238326868332	-0.40474231826871	-2.03403886890093	0.0586132829629022	0.57510126176595	-4.16440252720429	-1.89108286888266
Y.L - Y.R	sp|Q3V0C5|UBP48_MOUSE	sp	Q3V0C5	Q3V0C5	UBP48_MOUSE	Ubiquitin carboxyl-terminal hydrolase 48	Mus musculus	10090	Usp48	1	2	-0.286929118892607	-2.02092300192622	-2.03236006037994	0.0588000422380776	0.57510126176595	-4.16529568037935	-1.88968544217263
Y.L - Y.R	sp|Q9WU84|CCS_MOUSE	sp	Q9WU84	Q9WU84	CCS_MOUSE	Copper chaperone for superoxide dismutase	Mus musculus	10090	Ccs	1	1	-0.302474081309391	0.00564436879492231	-2.03124897933999	0.0589239415211862	0.57510126176595	-4.1658866658565	-1.88876039763591
Y.L - Y.R	sp|Q99LM3|SMTL1_MOUSE	sp	Q99LM3	Q99LM3	SMTL1_MOUSE	Smoothelin-like protein 1	Mus musculus	10090	Smtnl1	1	1	0.394871818231223	2.44674321138468	2.03030139210815	0.0590297964166143	0.57510126176595	-4.16639060829078	1.88797135262245
Y.L - Y.R	sp|O88188|LY86_MOUSE	sp	O88188	O88188	LY86_MOUSE	Lymphocyte antigen 86	Mus musculus	10090	Ly86	1	1	0.370758202648119	-5.80672817660836	2.02930272912797	0.0590480739861535	0.57510126176595	-4.16651700031164	1.88783523010154
Y.L - Y.R	sp|Q9D1J1|NECP2_MOUSE	sp	Q9D1J1	Q9D1J1	NECP2_MOUSE	Adaptin ear-binding coat-associated protein 2	Mus musculus	10090	Necap2	1	1	0.607843837305144	0.379449532848395	2.02995935020421	0.0590680482676951	0.57510126176595	-4.16657249355984	1.88768651127903
Y.L - Y.R	sp|Q8R3H7|HS2ST_MOUSE	sp	Q8R3H7	Q8R3H7	HS2ST_MOUSE	Heparan sulfate 2-O-sulfotransferase 1	Mus musculus	10090	Hs2st1	1	2	-0.232740646368271	-1.51426927595693	-2.02896767176991	0.059115320352229	0.57510126176595	-4.16682409221449	-1.88733471247361
Y.L - Y.R	sp|Q8R5A6|TB22A_MOUSE	sp	Q8R5A6	Q8R5A6	TB22A_MOUSE	TBC1 domain family member 22A	Mus musculus	10090	Tbc1d22a	1	3	-0.287580446249475	-0.290655964175019	-2.02907792351569	0.0591667252848086	0.57510126176595	-4.1670411591368	-1.88695242193526
Y.L - Y.R	sp|P20065|TYB4_MOUSE	sp	P20065	P20065	TYB4_MOUSE	Thymosin beta-4	Mus musculus	10090	Tmsb4x	1	1	1.04018151120121	3.16286649029565	2.02690315427333	0.0594108341248269	0.57510126176595	-4.16819723539958	1.88514077597536
Y.L - Y.R	sp|Q9ES34|UBE3B_MOUSE	sp	Q9ES34	Q9ES34	UBE3B_MOUSE	Ubiquitin-protein ligase E3B	Mus musculus	10090	Ube3b	1	3	-0.268104563122187	-1.6170104235727	-2.02676909247443	0.0594259118663753	0.57510126176595	-4.16826848786901	-1.88502907968101
Y.L - Y.R	sp|O35309|NMI_MOUSE	sp	O35309	O35309	NMI_MOUSE	N-myc-interactor	Mus musculus	10090	Nmi	1	1	0.200734885006015	0.522941969080268	2.02558488975189	0.0594784325907067	0.57510126176595	-4.1685513083071	1.88464018833975
Y.L - Y.R	sp|P68033|ACTC_MOUSE	sp	P68033	P68033	ACTC_MOUSE	Actin, alpha cardiac muscle 1	Mus musculus	10090	Actc1	1	1	-1.6201525045833	-5.12471752055169	-2.02565593471203	0.0595512413022729	0.57510126176595	-4.16886006193386	-1.88410154496164
Y.L - Y.R	sp|P84099|RL19_MOUSE	sp	P84099	P84099	RL19_MOUSE	60S ribosomal protein L19	Mus musculus	10090	Rpl19	1	1	-0.304230192838439	0.732034017143108	-2.02370440080742	0.059771541542689	0.57510126176595	-4.16989693095091	-1.88247507082855
Y.L - Y.R	sp|P28700|RXRA_MOUSE	sp	P28700	P28700	RXRA_MOUSE	Retinoic acid receptor RXR-alpha	Mus musculus	10090	Rxra	1	1	-0.309612035352252	-0.726439271631272	-2.02206268638595	0.059957439745944	0.57510126176595	-4.1707689426782	-1.88110645027392
Y.L - Y.R	sp|O70624|MYOC_MOUSE	sp	O70624	O70624	MYOC_MOUSE	Myocilin	Mus musculus	10090	Myoc	1	1	0.375380414619481	2.13098576873377	2.02186084696485	0.0599803310240784	0.57510126176595	-4.17087613591262	1.88093816345492
Y.L - Y.R	sp|P35922|FMR1_MOUSE	sp	P35922	P35922	FMR1_MOUSE	Fragile X messenger ribonucleoprotein 1	Mus musculus	10090	Fmr1	1	1	0.271053491959469	-1.3789243764057	2.02157778820281	0.0600124470065933	0.57510126176595	-4.17102645748278	1.88070215033841
Y.L - Y.R	sp|Q9D6F9|TBB4A_MOUSE	sp	Q9D6F9	Q9D6F9	TBB4A_MOUSE	Tubulin beta-4A chain	Mus musculus	10090	Tubb4a	1	3	-0.383566291524642	-1.76649000970416	-2.02138466664058	0.060034367618489	0.57510126176595	-4.17112901301085	-1.88054112083573
Y.L - Y.R	sp|P35385|HSPB7_MOUSE	sp	P35385	P35385	HSPB7_MOUSE	Heat shock protein beta-7	Mus musculus	10090	Hspb7	1	3	0.869664469357176	4.58375861869809	2.02080961950287	0.0600996823816686	0.57510126176595	-4.17143436819153	1.88006160542663
Y.L - Y.R	sp|Q6P5B0|RRP12_MOUSE	sp	Q6P5B0	Q6P5B0	RRP12_MOUSE	RRP12-like protein	Mus musculus	10090	Rrp12	1	1	-0.265297061783996	-0.266431354448299	-2.01942253956298	0.060257494310152	0.57510126176595	-4.17217080525309	-1.87890479281063
Y.L - Y.R	sp|Q62148|AL1A2_MOUSE	sp	Q62148	Q62148	AL1A2_MOUSE	Retinal dehydrogenase 2	Mus musculus	10090	Aldh1a2	1	2	0.579955071400066	-5.34336917562528	2.01806932365725	0.0604118153287049	0.57510126176595	-4.1728891062269	1.87777599607802
Y.L - Y.R	sp|P08551|NFL_MOUSE	sp	P08551	P08551	NFL_MOUSE	Neurofilament light polypeptide	Mus musculus	10090	Nefl	1	5	-0.825701021765307	4.09265768985716	-2.01799246062255	0.0604205915466057	0.57510126176595	-4.17292990126281	-1.87771187340297
Y.L - Y.R	sp|P06801|MAOX_MOUSE	sp	P06801	P06801	MAOX_MOUSE	NADP-dependent malic enzyme	Mus musculus	10090	Me1	1	2	-0.964743084951379	4.53822335804955	-2.01783704332763	0.060438340616934	0.57510126176595	-4.17301238742117	-1.87758221495097
Y.L - Y.R	sp|Q8C1A5|THOP1_MOUSE	sp	Q8C1A5	Q8C1A5	THOP1_MOUSE	Thimet oligopeptidase	Mus musculus	10090	Thop1	1	1	-0.195943203383573	3.34381469426867	-2.01685939091517	0.0604560541250374	0.57510126176595	-4.17313681679024	-1.87745284774618
Y.L - Y.R	sp|Q9CWS0|DDAH1_MOUSE	sp	Q9CWS0	Q9CWS0	DDAH1_MOUSE	N(G),N(G)-dimethylarginine dimethylaminohydrolase 1	Mus musculus	10090	Ddah1	1	3	-0.381104980593176	1.81539120381249	-2.01587298793857	0.0606630485134117	0.57510126176595	-4.17405461316566	-1.8759434277509
Y.L - Y.R	sp|Q8R0P4|AAMDC_MOUSE	sp	Q8R0P4	Q8R0P4	AAMDC_MOUSE	Mth938 domain-containing protein	Mus musculus	10090	Aamdc	1	1	-0.486017655776982	3.36026374674907	-2.01461556149534	0.0608073080697629	0.57510126176595	-4.17472169390696	-1.87489399709635
Y.L - Y.R	sp|P70182|PI51A_MOUSE	sp	P70182	P70182	PI51A_MOUSE	Phosphatidylinositol 4-phosphate 5-kinase type-1 alpha	Mus musculus	10090	Pip5k1a	1	2	-0.242745430891225	0.588565859429888	-2.01433305233148	0.0608372881467153	0.57510126176595	-4.17486125259534	-1.87467616295467
Y.L - Y.R	sp|Q923U0|TM1L1_MOUSE	sp	Q923U0	Q923U0	TM1L1_MOUSE	TOM1-like protein 1	Mus musculus	10090	Tom1l1	1	1	-0.356408850639612	-3.78540503535987	-2.01428847489199	0.0608439889719912	0.57510126176595	-4.17489146890297	-1.87462748716476
Y.L - Y.R	sp|Q9CYR6|AGM1_MOUSE	sp	Q9CYR6	Q9CYR6	AGM1_MOUSE	Phosphoacetylglucosamine mutase	Mus musculus	10090	Pgm3	1	1	-0.499442763567614	1.78900036907407	-2.01361054715891	0.0609228327816075	0.57510126176595	-4.17525476973649	-1.87405508733466
Y.L - Y.R	sp|Q8CGE8|IFI5A_MOUSE	sp	Q8CGE8	Q8CGE8	IFI5A_MOUSE	Interferon-activable protein 205-A	Mus musculus	10090	Ifi205a	2	1	0.927774187774153	1.15119756556792	2.01353514334432	0.0609315083365144	0.57510126176595	-4.17529476165348	1.87399214097716
Y.L - Y.R	sp|Q923D2|BLVRB_MOUSE	sp	Q923D2	Q923D2	BLVRB_MOUSE	Flavin reductase (NADPH)	Mus musculus	10090	Blvrb	1	3	0.571051320541252	2.20576085388757	2.01350075293387	0.0609354654826369	0.57510126176595	-4.17531300113199	1.87396343197281
Y.L - Y.R	sp|Q924T7|RNF31_MOUSE	sp	Q924T7	Q924T7	RNF31_MOUSE	E3 ubiquitin-protein ligase RNF31	Mus musculus	10090	Rnf31	1	2	0.147252133003636	-0.313219739890042	2.00992123666339	0.0612542577755931	0.57510126176595	-4.17682213555743	1.87165565875347
Y.L - Y.R	sp|Q4VAA2|CDV3_MOUSE	sp	Q4VAA2	Q4VAA2	CDV3_MOUSE	Protein CDV3	Mus musculus	10090	Cdv3	1	2	-0.328702470292454	3.36415767390646	-2.00832127541079	0.0615341082683993	0.57510126176595	-4.17805885620848	-1.86963797355815
Y.L - Y.R	sp|Q9QXM1|JMY_MOUSE	sp	Q9QXM1	Q9QXM1	JMY_MOUSE	Junction-mediating and -regulatory protein	Mus musculus	10090	Jmy	1	1	-0.349928003213217	0.846195577873025	-2.00796948115786	0.0615749610357252	0.57510126176595	-4.17824527299467	-1.86934406630765
Y.L - Y.R	sp|Q62356|FSTL1_MOUSE	sp	Q62356	Q62356	FSTL1_MOUSE	Follistatin-related protein 1	Mus musculus	10090	Fstl1	1	2	0.80895807152489	0.0233640188287731	2.00650726355587	0.0617450270228767	0.57510126176595	-4.17901999141928	1.86812229183548
Y.L - Y.R	sp|Q9D084|CENPS_MOUSE	sp	Q9D084	Q9D084	CENPS_MOUSE	Centromere protein S	Mus musculus	10090	Cenps	2	1	-0.815590172656836	-5.03890435158074	-2.00490747746953	0.0619315800731515	0.57510126176595	-4.17986738431119	-1.86678527170772
Y.L - Y.R	sp|Q9R207|NBN_MOUSE	sp	Q9R207	Q9R207	NBN_MOUSE	Nibrin	Mus musculus	10090	Nbn	1	1	-0.250065944158249	-1.45939872514623	-2.00353594014734	0.0620712954227328	0.57510126176595	-4.18051016257379	-1.86578611709769
Y.L - Y.R	sp|P29452|CASP1_MOUSE	sp	P29452	P29452	CASP1_MOUSE	Caspase-1	Mus musculus	10090	Casp1	1	1	0.618284065349188	-0.643529564436659	2.00302180338322	0.0621521256754105	0.57510126176595	-4.18086592333447	1.86520892038927
Y.L - Y.R	sp|Q5SQY2|BOD1_MOUSE	sp	Q5SQY2	Q5SQY2	BOD1_MOUSE	Biorientation of chromosomes in cell division protein 1	Mus musculus	10090	Bod1	3	1	-0.27621890680204	-0.486238890116418	-2.00294667551002	0.0621609272190537	0.57510126176595	-4.18090570008353	-1.8651461073897
Y.L - Y.R	sp|Q02357|ANK1_MOUSE	sp	Q02357	Q02357	ANK1_MOUSE	Ankyrin-1	Mus musculus	10090	Ank1	1	2	-0.545927159998845	3.44977333785913	-2.00191614721156	0.0622817717719062	0.57510126176595	-4.18145126751216	-1.86428443268417
Y.L - Y.R	sp|Q8VC03|EMAL3_MOUSE	sp	Q8VC03	Q8VC03	EMAL3_MOUSE	Echinoderm microtubule-associated protein-like 3	Mus musculus	10090	Eml3	1	1	0.216284169724263	-1.28841942897564	2.00047494737912	0.0623795005261552	0.57510126176595	-4.18192612385166	1.86358859474047
Y.L - Y.R	sp|Q8BQ47|CNPY4_MOUSE	sp	Q8BQ47	Q8BQ47	CNPY4_MOUSE	Protein canopy homolog 4	Mus musculus	10090	Cnpy4	1	1	0.470744807533602	-1.08265183180275	2.00037392700363	0.0624630167055723	0.57510126176595	-4.18226755360172	1.86299466588238
Y.L - Y.R	sp|P21460|CYTC_MOUSE	sp	P21460	P21460	CYTC_MOUSE	Cystatin-C	Mus musculus	10090	Cst3	1	2	-0.402861468106221	2.28841131549916	-1.99839313347725	0.0626965034136427	0.57510126176595	-4.18331566663991	-1.86133769298476
Y.L - Y.R	sp|Q8CD92|TTC27_MOUSE	sp	Q8CD92	Q8CD92	TTC27_MOUSE	Tetratricopeptide repeat protein 27	Mus musculus	10090	Ttc27	1	2	-0.483133974295235	-0.587342434783574	-1.99833244141586	0.062703669955459	0.57510126176595	-4.18334777565363	-1.86128691533337
Y.L - Y.R	sp|P70268|PKN1_MOUSE	sp	P70268	P70268	PKN1_MOUSE	Serine/threonine-protein kinase N1	Mus musculus	10090	Pkn1	1	3	0.232762801137107	0.962152799043167	1.99806694280693	0.0627111363429842	0.57510126176595	-4.18339282133868	1.86123401826603
Y.L - Y.R	tr|A6ZI46|A6ZI46_MOUSE	tr	A6ZI46	A6ZI46	A6ZI46_MOUSE	Fructose-bisphosphate aldolase	Mus musculus	10090	Aldoart1	1	1	-0.624141068126486	-2.36281552981549	-1.99795121156361	0.0627487026625713	0.57510126176595	-4.18354945710915	-1.8609679513938
Y.L - Y.R	sp|Q8C6E0|CFA36_MOUSE	sp	Q8C6E0	Q8C6E0	CFA36_MOUSE	Cilia- and flagella-associated protein 36	Mus musculus	10090	Cfap36	1	1	-0.237434919981043	-0.950877254365056	-1.9977107888087	0.0627553142388775	0.57510126176595	-4.18358965343772	-1.86092113793466
Y.L - Y.R	sp|Q810J8|ZFYV1_MOUSE	sp	Q810J8	Q810J8	ZFYV1_MOUSE	Zinc finger FYVE domain-containing protein 1	Mus musculus	10090	Zfyve1	1	2	-0.228824353171819	-0.0487801166049421	-1.99758377508498	0.0627682358122635	0.57510126176595	-4.18364851436781	-1.86082965812895
Y.L - Y.R	sp|Q9CQL6|RM35_MOUSE	sp	Q9CQL6	Q9CQL6	RM35_MOUSE	39S ribosomal protein L35, mitochondrial	Mus musculus	10090	Mrpl35	2	1	0.395151825433073	-1.72846890806913	1.9974330671922	0.062809955251219	0.57510126176595	-4.18382354966672	1.86053440668704
Y.L - Y.R	sp|Q3TKT4|SMCA4_MOUSE	sp	Q3TKT4	Q3TKT4	SMCA4_MOUSE	Transcription activator BRG1	Mus musculus	10090	Smarca4	1	1	-0.228016207180876	0.225976870456121	-1.99484584447551	0.0630926857302315	0.57510126176595	-4.18509703969992	-1.85853776429685
Y.L - Y.R	sp|P48025|KSYK_MOUSE	sp	P48025	P48025	KSYK_MOUSE	Tyrosine-protein kinase SYK	Mus musculus	10090	Syk	1	2	0.546381218187878	0.358585835814664	1.99440547475748	0.0631689448716167	0.57510126176595	-4.18542463676236	1.85800048896146
Y.L - Y.R	sp|P68037|UB2L3_MOUSE	sp	P68037	P68037	UB2L3_MOUSE	Ubiquitin-conjugating enzyme E2 L3	Mus musculus	10090	Ube2l3	1	1	-0.367678527842461	3.62355517534231	-1.99391159031664	0.063227681662059	0.57510126176595	-4.18568574133612	-1.85758703075096
Y.L - Y.R	sp|Q7TPN9|PRR14_MOUSE	sp	Q7TPN9	Q7TPN9	PRR14_MOUSE	Proline-rich protein 14	Mus musculus	10090	Prr14	1	1	0.464540598627545	-2.27585370324881	1.99289165066612	0.0633491374853868	0.57510126176595	-4.18622488962517	1.85673308845329
Y.L - Y.R	sp|Q9JMA1|UBP14_MOUSE	sp	Q9JMA1	Q9JMA1	UBP14_MOUSE	Ubiquitin carboxyl-terminal hydrolase 14	Mus musculus	10090	Usp14	1	3	-0.377405889272326	3.53293033379346	-1.99163322247861	0.0634992833416698	0.57510126176595	-4.18688997696363	-1.85567929773278
Y.L - Y.R	sp|Q9CR29|CCD43_MOUSE	sp	Q9CR29	Q9CR29	CCD43_MOUSE	Coiled-coil domain-containing protein 43	Mus musculus	10090	Ccdc43	1	1	-0.576477897232355	1.45772983951174	-1.99143714826758	0.0635227063178805	0.57510126176595	-4.18699359069381	-1.85551509049858
Y.L - Y.R	sp|Q64314|CD34_MOUSE	sp	Q64314	Q64314	CD34_MOUSE	Hematopoietic progenitor cell antigen CD34	Mus musculus	10090	Cd34	1	1	0.881237453111315	0.565518302150205	1.99013348750689	0.0636786398754869	0.57510126176595	-4.18768241148784	1.85442318841057
Y.L - Y.R	sp|D3YZV8|CCDC8_MOUSE	sp	D3YZV8	D3YZV8	CCDC8_MOUSE	Coiled-coil domain-containing protein 8 homolog	Mus musculus	10090	Ccdc8	1	2	0.419601518124486	-2.30966637116203	1.98830177370929	0.0638983191350135	0.57510126176595	-4.18864998426781	1.85288865779466
Y.L - Y.R	tr|E9PYD1|E9PYD1_MOUSE	tr	E9PYD1	E9PYD1	E9PYD1_MOUSE	Family with sequence similarity 98, member C	Mus musculus	10090	Fam98c	1	1	-0.614030126795843	-0.382383452682741	-1.98649706803307	0.0641154283679385	0.57510126176595	-4.18960299508212	-1.85137635448897
Y.L - Y.R	sp|Q60854|SPB6_MOUSE	sp	Q60854	Q60854	SPB6_MOUSE	Serpin B6	Mus musculus	10090	Serpinb6	1	1	0.810572466768082	5.63128217897572	1.98622512867878	0.0641482008249493	0.57510126176595	-4.18974657259851	1.85114844102398
Y.L - Y.R	sp|Q99KH8|STK24_MOUSE	sp	Q99KH8	Q99KH8	STK24_MOUSE	Serine/threonine-protein kinase 24	Mus musculus	10090	Stk24	1	1	-0.18834897148089	0.670459862596874	-1.98386027465236	0.0643383214906877	0.57510126176595	-4.19062690203132	-1.84982815510078
Y.L - Y.R	sp|P15306|TRBM_MOUSE	sp	P15306	P15306	TRBM_MOUSE	Thrombomodulin	Mus musculus	10090	Thbd	1	1	0.327229670622394	-1.43020850516375	1.98333288956249	0.0644976925559935	0.57510126176595	-4.19127319184001	1.84872388775479
Y.L - Y.R	sp|P57774|NPY_MOUSE	sp	P57774	P57774	NPY_MOUSE	Pro-neuropeptide Y	Mus musculus	10090	Npy	1	2	-0.631086340542049	-6.72456465004833	-1.9819163740608	0.0646694872870477	0.57510126176595	-4.19202059834708	-1.84753605733155
Y.L - Y.R	sp|Q8R5A3|AB1IP_MOUSE	sp	Q8R5A3	Q8R5A3	AB1IP_MOUSE	Amyloid beta A4 precursor protein-binding family B member 1-interacting protein	Mus musculus	10090	Apbb1ip	1	2	0.448510985016622	-1.18931689865187	1.97900040057108	0.0650244364052842	0.57510126176595	-4.19355859862636	1.84509007724822
Y.L - Y.R	sp|Q9JIS3|SMCO4_MOUSE	sp	Q9JIS3	Q9JIS3	SMCO4_MOUSE	Single-pass membrane and coiled-coil domain-containing protein 4	Mus musculus	10090	Smco4	3	2	0.35613450159717	-1.06392904010941	1.97879085377416	0.0650500112077912	0.57510126176595	-4.19366909196922	1.84491426521256
Y.L - Y.R	sp|Q99PU8|DHX30_MOUSE	sp	Q99PU8	Q99PU8	DHX30_MOUSE	ATP-dependent RNA helicase DHX30	Mus musculus	10090	Dhx30	1	1	-0.284086592306835	1.29877725146494	-1.97855452858807	0.0650788651494757	0.57510126176595	-4.1937937006382	-1.84471597942195
Y.L - Y.R	sp|Q4JIM5|ABL2_MOUSE	sp	Q4JIM5	Q4JIM5	ABL2_MOUSE	Tyrosine-protein kinase ABL2	Mus musculus	10090	Abl2	1	1	-0.409758173598922	-1.03551453030106	-1.97846967633258	0.0650892279364533	0.57510126176595	-4.19383843997131	-1.84464478350853
Y.L - Y.R	sp|Q9CPW3|RM54_MOUSE	sp	Q9CPW3	Q9CPW3	RM54_MOUSE	39S ribosomal protein L54, mitochondrial	Mus musculus	10090	Mrpl54	1	1	0.272448231541496	0.762333740204751	1.97845794881561	0.0650906603048949	0.57510126176595	-4.19384462338832	1.84463494337981
Y.L - Y.R	sp|P51881|ADT2_MOUSE	sp	P51881	P51881	ADT2_MOUSE	ADP/ATP translocase 2	Mus musculus	10090	Slc25a5	1	3	0.544637346108392	3.34203809476174	1.97834240707322	0.0651047737929186	0.57510126176595	-4.19390554292176	1.84453799565526
Y.L - Y.R	sp|Q8K2J0|PLCD3_MOUSE	sp	Q8K2J0	Q8K2J0	PLCD3_MOUSE	1-phosphatidylinositol 4,5-bisphosphate phosphodiesterase delta-3	Mus musculus	10090	Plcd3	1	2	-0.282619006880474	-2.2835671262165	-1.97818696356602	0.0651237656581267	0.57510126176595	-4.19398749877942	-1.84440756496062
Y.L - Y.R	sp|Q9D727|CF226_MOUSE	sp	Q9D727	Q9D727	CF226_MOUSE	Uncharacterized protein C6orf226 homolog	Mus musculus	10090	NA	1	1	-0.349442149434795	-1.84706911359764	-1.97779604445304	0.0651715496816794	0.57510126176595	-4.1941935967218	-1.8440795366795
Y.L - Y.R	sp|Q7SIG6|ASAP2_MOUSE	sp	Q7SIG6	Q7SIG6	ASAP2_MOUSE	Arf-GAP with SH3 domain, ANK repeat and PH domain-containing protein 2	Mus musculus	10090	Asap2	1	3	-0.192740094649023	-1.24910967833488	-1.97697118164874	0.0651766694446729	0.57510126176595	-4.19426584334156	-1.84404440224204
Y.L - Y.R	sp|P47739|AL3A1_MOUSE	sp	P47739	P47739	AL3A1_MOUSE	Aldehyde dehydrogenase, dimeric NADP-preferring	Mus musculus	10090	Aldh3a1	1	2	1.03924902610484	1.2548008010697	1.97754187854295	0.0652026346290717	0.57510126176595	-4.19432758896039	1.84386625087746
Y.L - Y.R	sp|Q9CWK8|SNX2_MOUSE	sp	Q9CWK8	Q9CWK8	SNX2_MOUSE	Sorting nexin-2	Mus musculus	10090	Snx2	1	2	0.601422907304063	3.02380381029049	1.97743368707131	0.0652158706972535	0.57510126176595	-4.1943846239875	1.84377545856974
Y.L - Y.R	sp|Q8BPM0|DAAM1_MOUSE	sp	Q8BPM0	Q8BPM0	DAAM1_MOUSE	Disheveled-associated activator of morphogenesis 1	Mus musculus	10090	Daam1	1	4	0.148262679545957	-1.18608498533105	1.9759431939947	0.0653026083582835	0.57510126176595	-4.19480846783682	1.84318086068532
Y.L - Y.R	sp|Q03963|E2AK2_MOUSE	sp	Q03963	Q03963	E2AK2_MOUSE	Interferon-induced, double-stranded RNA-activated protein kinase	Mus musculus	10090	Eif2ak2	1	2	0.317795038746699	-0.0318108784582917	1.97637877129108	0.0653450553996402	0.57510126176595	-4.19494068485987	1.8428901180489
Y.L - Y.R	sp|Q9D0F3|LMAN1_MOUSE	sp	Q9D0F3	Q9D0F3	LMAN1_MOUSE	Protein ERGIC-53	Mus musculus	10090	Lman1	1	1	0.294248444574252	3.02865134649456	1.97506640270425	0.0655060897681356	0.57510126176595	-4.19563230958218	1.84178852115589
Y.L - Y.R	sp|P28665|MUG1_MOUSE	sp	P28665	P28665	MUG1_MOUSE	Murinoglobulin-1	Mus musculus	10090	Mug1	1	3	0.946048773371657	3.94684979335462	1.97478581250657	0.0655405660190762	0.57510126176595	-4.19578016137439	1.84155296776019
Y.L - Y.R	sp|Q3UMF0|COBL1_MOUSE	sp	Q3UMF0	Q3UMF0	COBL1_MOUSE	Cordon-bleu protein-like 1	Mus musculus	10090	Cobll1	1	2	-0.329632349098145	1.53597963999815	-1.97308327708445	0.0657501083264806	0.57510126176595	-4.1966771246466	-1.84012349706451
Y.L - Y.R	sp|Q922H9|ZN330_MOUSE	sp	Q922H9	Q922H9	ZN330_MOUSE	Zinc finger protein 330	Mus musculus	10090	Znf330	1	1	-0.136169455058525	0.382854205893638	-1.97206967793054	0.0657791258890065	0.57510126176595	-4.1968522221378	-1.8399258391189
Y.L - Y.R	sp|P26151|FCGR1_MOUSE	sp	P26151	P26151	FCGR1_MOUSE	High affinity immunoglobulin gamma Fc receptor I	Mus musculus	10090	Fcgr1	1	1	0.322597612867886	-1.63430812949496	1.97249945538569	0.0658221020476258	0.57510126176595	-4.19698464327138	1.83963323188094
Y.L - Y.R	sp|Q61288|ACVL1_MOUSE	sp	Q61288	Q61288	ACVL1_MOUSE	Serine/threonine-protein kinase receptor R3	Mus musculus	10090	Acvrl1	1	2	0.309366973609834	-4.11542875988646	1.97167828765192	0.0658471313065567	0.57510126176595	-4.1971321781976	1.83946289035768
Y.L - Y.R	sp|Q9D2R4|TMD11_MOUSE	sp	Q9D2R4	Q9D2R4	TMD11_MOUSE	Transmembrane emp24 domain-containing protein 11	Mus musculus	10090	Tmed11	1	1	-0.680068229512636	-3.24233583747941	-1.97199781948472	0.0658840178033165	0.57510126176595	-4.197248846591	-1.83921194933026
Y.L - Y.R	sp|Q9WVS7|MP2K5_MOUSE	sp	Q9WVS7	Q9WVS7	MP2K5_MOUSE	Dual specificity mitogen-activated protein kinase kinase 5	Mus musculus	10090	Map2k5	1	1	-0.245086695914251	-3.11975281423881	-1.97092140508859	0.0659209864570763	0.57510126176595	-4.19745780670749	-1.83896056553517
Y.L - Y.R	sp|O88736|DHB7_MOUSE	sp	O88736	O88736	DHB7_MOUSE	3-keto-steroid reductase/17-beta-hydroxysteroid dehydrogenase 7	Mus musculus	10090	Hsd17b7	1	1	-0.357955008534119	-3.27432178182328	-1.97066265302496	0.0660490701460581	0.57510126176595	-4.19795194267024	-1.83809050462614
Y.L - Y.R	sp|Q80YA7|DPP8_MOUSE	sp	Q80YA7	Q80YA7	DPP8_MOUSE	Dipeptidyl peptidase 8	Mus musculus	10090	Dpp8	1	1	-0.266199286363857	0.581401474286484	-1.97043997773655	0.0660766333321269	0.57510126176595	-4.19806918690387	-1.8379034522171
Y.L - Y.R	sp|P70698|PYRG1_MOUSE	sp	P70698	P70698	PYRG1_MOUSE	CTP synthase 1	Mus musculus	10090	Ctps1	1	2	-0.308824858040241	1.4896773218732	-1.97026818476092	0.0660979052871325	0.57510126176595	-4.19815963714154	-1.83775913802332
Y.L - Y.R	sp|Q9CQT1|MTNA_MOUSE	sp	Q9CQT1	Q9CQT1	MTNA_MOUSE	Methylthioribose-1-phosphate isomerase	Mus musculus	10090	Mri1	1	1	-0.414559356665648	1.66153763408307	-1.96885639952795	0.0662729508742995	0.57510126176595	-4.1989028479494	-1.83657303639305
Y.L - Y.R	sp|Q07968|F13B_MOUSE	sp	Q07968	Q07968	F13B_MOUSE	Coagulation factor XIII B chain	Mus musculus	10090	F13b	1	2	0.519489986298494	0.781312211288342	1.96875143391383	0.0662859821014811	0.57510126176595	-4.19895809791409	1.83648484060646
Y.L - Y.R	sp|Q9DB90|SMG9_MOUSE	sp	Q9DB90	Q9DB90	SMG9_MOUSE	Nonsense-mediated mRNA decay factor SMG9	Mus musculus	10090	Smg9	1	1	-0.355685631928095	0.301807383292767	-1.967380674813	0.0664563705457309	0.57510126176595	-4.19967951949913	-1.83533295819611
Y.L - Y.R	sp|P53026|RL10A_MOUSE	sp	P53026	P53026	RL10A_MOUSE	60S ribosomal protein L10a	Mus musculus	10090	Rpl10a	1	3	0.293982752427418	4.34205490148748	1.96603259745369	0.0665764718895298	0.57510126176595	-4.20021290207319	1.83452249406418
Y.L - Y.R	sp|Q8K2H6|APC10_MOUSE	sp	Q8K2H6	Q8K2H6	APC10_MOUSE	Anaphase-promoting complex subunit 10	Mus musculus	10090	Anapc10	1	1	-0.63593072239785	-4.28102103546982	-1.9662759389593	0.066593978671403	0.57510126176595	-4.20026080664896	-1.83440445592174
Y.L - Y.R	sp|Q64282|IFIT1_MOUSE	sp	Q64282	Q64282	IFIT1_MOUSE	Interferon-induced protein with tetratricopeptide repeats 1	Mus musculus	10090	Ifit1	1	2	0.696445515360156	0.184750769453717	1.96560402770514	0.0666777987377469	0.57510126176595	-4.20061429519035	1.83383965934995
Y.L - Y.R	sp|Q60680|IKKA_MOUSE	sp	Q60680	Q60680	IKKA_MOUSE	Inhibitor of nuclear factor kappa-B kinase subunit alpha	Mus musculus	10090	Chuk	1	1	-0.255716726779454	-2.38967209634029	-1.96466406695237	0.0667478477859179	0.57510126176595	-4.2009351984848	-1.83336810299759
Y.L - Y.R	sp|Q9D937|CK098_MOUSE	sp	Q9D937	Q9D937	CK098_MOUSE	Uncharacterized protein C11orf98 homolog	Mus musculus	10090	NA	1	1	-0.493825717774454	-1.13427250904058	-1.96474393044573	0.0667852334023381	0.57510126176595	-4.20106672531362	-1.83311659717361
Y.L - Y.R	sp|Q9CZN7|GLYM_MOUSE	sp	Q9CZN7	Q9CZN7	GLYM_MOUSE	Serine hydroxymethyltransferase, mitochondrial	Mus musculus	10090	Shmt2	1	1	0.178445327442753	2.28241878354148	1.96383798141973	0.06680219938686	0.57510126176595	-4.20119076326824	1.83300249943535
Y.L - Y.R	sp|Q923X4|GLRX2_MOUSE	sp	Q923X4	Q923X4	GLRX2_MOUSE	Glutaredoxin-2, mitochondrial	Mus musculus	10090	Glrx2	1	1	-0.464407126966442	-0.76003099896546	-1.96444448549191	0.0668226736045586	0.57510126176595	-4.20122422361513	-1.83286484028688
Y.L - Y.R	sp|Q5RKZ7|MOCS1_MOUSE	sp	Q5RKZ7	Q5RKZ7	MOCS1_MOUSE	Molybdenum cofactor biosynthesis protein 1	Mus musculus	10090	Mocs1	1	2	-0.161610957952361	-0.428664001943743	-1.96230906331337	0.0669937900246163	0.57510126176595	-4.20199587628627	-1.83171568872873
Y.L - Y.R	sp|P32883|RASK_MOUSE	sp	P32883	P32883	RASK_MOUSE	GTPase KRas	Mus musculus	10090	Kras	1	1	0.564979119746016	-0.985623376253127	1.96297528855697	0.0670066441898408	0.57510126176595	-4.2019968508563	1.83162946275384
Y.L - Y.R	sp|P61028|RAB8B_MOUSE	sp	P61028	P61028	RAB8B_MOUSE	Ras-related protein Rab-8B	Mus musculus	10090	Rab8b	1	1	0.530818853667238	0.780845972005412	1.96264422872677	0.0670481618877326	0.57510126176595	-4.2021709217995	1.83135105426484
Y.L - Y.R	sp|Q91Z83|MYH7_MOUSE	sp	Q91Z83	Q91Z83	MYH7_MOUSE	Myosin-7	Mus musculus	10090	Myh7	2	1	-0.620363800473561	8.39489264775784	-1.96176196694377	0.0671589180673965	0.57510126176595	-4.20263476357167	-1.83060904148077
Y.L - Y.R	sp|P07759|SPA3K_MOUSE	sp	P07759	P07759	SPA3K_MOUSE	Serine protease inhibitor A3K	Mus musculus	10090	Serpina3k	1	2	0.744567676757546	2.44384991736053	1.96109258498129	0.067243059864533	0.57510126176595	-4.20298663636885	1.83004600513706
Y.L - Y.R	sp|Q99KN1|ARRD1_MOUSE	sp	Q99KN1	Q99KN1	ARRD1_MOUSE	Arrestin domain-containing protein 1	Mus musculus	10090	Arrdc1	1	2	-0.59622376315099	-2.87906138721572	-1.95969442821748	0.0674191152849921	0.57510126176595	-4.20372146574294	-1.82886980045715
Y.L - Y.R	sp|P02802|MT1_MOUSE	sp	P02802	P02802	MT1_MOUSE	Metallothionein-1	Mus musculus	10090	Mt1	1	1	1.47986292044242	-2.47132828844087	1.95880761352661	0.0675309975477541	0.57510126176595	-4.20418745270442	1.82812364160154
Y.L - Y.R	sp|Q9D0R8|LSM12_MOUSE	sp	Q9D0R8	Q9D0R8	LSM12_MOUSE	Protein LSM12	Mus musculus	10090	Lsm12	1	1	-0.205265405391853	0.0773450968518381	-1.95779584989583	0.067585836680971	0.57510126176595	-4.20445621935733	-1.82775828295321
Y.L - Y.R	sp|Q8BNV1|TRM2A_MOUSE	sp	Q8BNV1	Q8BNV1	TRM2A_MOUSE	tRNA (uracil-5-)-methyltransferase homolog A	Mus musculus	10090	Trmt2a	1	2	0.215636768952676	-1.35674040085201	1.95746469837318	0.0676277191667514	0.57510126176595	-4.20463036595109	1.82747941053116
Y.L - Y.R	sp|Q9DCT5|SDF2_MOUSE	sp	Q9DCT5	Q9DCT5	SDF2_MOUSE	Stromal cell-derived factor 2	Mus musculus	10090	Sdf2	1	1	-0.304315109108917	1.25155576835402	-1.95743866350614	0.0677040349201473	0.57510126176595	-4.20490663609807	-1.82697163104908
Y.L - Y.R	sp|Q03734|SPA3M_MOUSE	sp	Q03734	Q03734	SPA3M_MOUSE	Serine protease inhibitor A3M	Mus musculus	10090	Serpina3m	1	2	0.951354579308227	4.05226715853961	1.95723295172102	0.0677300716467445	0.57510126176595	-4.20501469215546	1.82679849910732
Y.L - Y.R	sp|Q6P6L0|FIL1L_MOUSE	sp	Q6P6L0	Q6P6L0	FIL1L_MOUSE	Filamin A-interacting protein 1-like	Mus musculus	10090	Filip1l	1	2	0.527114682282714	0.452861200940384	1.95703133068448	0.0677555993511185	0.57510126176595	-4.20512059550615	1.82662880506887
Y.L - Y.R	sp|P12672|RAPSN_MOUSE	sp	P12672	P12672	RAPSN_MOUSE	43 kDa receptor-associated protein of the synapse	Mus musculus	10090	Rapsn	2	4	-0.207682863882428	-1.13794438788142	-1.95642269574148	0.0677558551325805	0.57510126176595	-4.20516461487048	-1.82662710504153
Y.L - Y.R	sp|Q69Z37|SAM9L_MOUSE	sp	Q69Z37	Q69Z37	SAM9L_MOUSE	Sterile alpha motif domain-containing protein 9-like	Mus musculus	10090	Samd9l	1	2	0.211805637700325	0.0387524820752096	1.95570608236265	0.0678742142200747	0.57510126176595	-4.20563982841349	1.82584100833171
Y.L - Y.R	sp|Q5NCF2|TPPC1_MOUSE	sp	Q5NCF2	Q5NCF2	TPPC1_MOUSE	Trafficking protein particle complex subunit 1	Mus musculus	10090	Trappc1	1	1	-0.187442424038798	-0.020300476671543	-1.954349811555	0.0679999742004164	0.57510126176595	-4.20618634790936	-1.82500699211413
Y.L - Y.R	sp|Q61735|CD47_MOUSE	sp	Q61735	Q61735	CD47_MOUSE	Leukocyte surface antigen CD47	Mus musculus	10090	Cd47	1	2	0.523160652055725	0.89426167472889	1.95483248563284	0.068034562547783	0.57510126176595	-4.20627530707477	1.82477783122061
Y.L - Y.R	sp|Q9WTN0|GGPPS_MOUSE	sp	Q9WTN0	Q9WTN0	GGPPS_MOUSE	Geranylgeranyl pyrophosphate synthase	Mus musculus	10090	Ggps1	1	1	-0.401428804079536	1.13402033608501	-1.95377042575625	0.0681696735842723	0.57510126176595	-4.20683287601419	-1.82388358649893
Y.L - Y.R	sp|Q3TYS2|CYBC1_MOUSE	sp	Q3TYS2	Q3TYS2	CYBC1_MOUSE	Cytochrome b-245 chaperone 1	Mus musculus	10090	Cybc1	1	2	0.479794651845063	-1.46471026694576	1.95327970933583	0.0682321820255077	0.57510126176595	-4.20709045974219	1.82347036168175
Y.L - Y.R	sp|Q80VJ2|SRA1_MOUSE	sp	Q80VJ2	Q80VJ2	SRA1_MOUSE	Steroid receptor RNA activator 1	Mus musculus	10090	Sra1	1	4	-0.332637025695665	0.133336296294888	-1.95300963928009	0.0682666060712848	0.57510126176595	-4.20723221330475	-1.82324292738309
Y.L - Y.R	sp|Q8CI75|DI3L2_MOUSE	sp	Q8CI75	Q8CI75	DI3L2_MOUSE	DIS3-like exonuclease 2	Mus musculus	10090	Dis3l2	1	1	-0.27977671315145	1.20367825975529	-1.95168148641325	0.0684361242432198	0.57510126176595	-4.20792922794618	-1.82212432069833
Y.L - Y.R	sp|P24788|CD11B_MOUSE	sp	P24788	P24788	CD11B_MOUSE	Cyclin-dependent kinase 11B	Mus musculus	10090	Cdk11b	1	2	-0.250825810488869	0.0383140329326043	-1.9514320774022	0.0684679996135351	0.57510126176595	-4.20806009882183	-1.82191423782316
Y.L - Y.R	sp|O08800|SPB8_MOUSE	sp	O08800	O08800	SPB8_MOUSE	Serpin B8	Mus musculus	10090	Serpinb8	1	2	0.323137782930969	-1.77961732550913	1.95083271987898	0.0685446542382056	0.57510126176595	-4.20837457148656	1.82140935462269
Y.L - Y.R	sp|P49222|EPB42_MOUSE	sp	P49222	P49222	EPB42_MOUSE	Protein 4.2	Mus musculus	10090	Epb42	1	3	-0.372733371356585	-0.318767408312249	-1.95029089999431	0.0686140164790747	0.57510126176595	-4.20865882524708	-1.82095290226805
Y.L - Y.R	sp|Q3U4H6|HEXD_MOUSE	sp	Q3U4H6	Q3U4H6	HEXD_MOUSE	Hexosaminidase D	Mus musculus	10090	Hexd	1	1	-0.392274395127243	-3.87280318510575	-1.95000306619445	0.0686508897944567	0.57510126176595	-4.2088098193	-1.82071040427584
Y.L - Y.R	sp|Q8VDM4|PSMD2_MOUSE	sp	Q8VDM4	Q8VDM4	PSMD2_MOUSE	26S proteasome non-ATPase regulatory subunit 2	Mus musculus	10090	Psmd2	1	1	-0.210000344380071	4.80310299360968	-1.94779037275496	0.0688379239964754	0.57510126176595	-4.20963005207085	-1.81948201652924
Y.L - Y.R	sp|Q04899|CDK18_MOUSE	sp	Q04899	Q04899	CDK18_MOUSE	Cyclin-dependent kinase 18	Mus musculus	10090	Cdk18	1	1	-0.319220078618852	-3.85168516614198	-1.94731957467875	0.0689504023488638	0.57510126176595	-4.21005920795384	-1.81874461046918
Y.L - Y.R	sp|Q60766|IRGM1_MOUSE	sp	Q60766	Q60766	IRGM1_MOUSE	Immunity-related GTPase family M protein 1	Mus musculus	10090	Irgm1	1	1	0.430412867066539	1.80776472258047	1.94603985200007	0.0691604160272018	0.57510126176595	-4.2108880549734	1.81737040584681
Y.L - Y.R	sp|Q9Z0M5|LICH_MOUSE	sp	Q9Z0M5	Q9Z0M5	LICH_MOUSE	Lysosomal acid lipase/cholesteryl ester hydrolase	Mus musculus	10090	Lipa	1	2	1.48367723683643	-0.588337445334443	1.94503610743725	0.0692899992951431	0.57510126176595	-4.21141415722453	1.81652419910605
Y.L - Y.R	sp|P46978|STT3A_MOUSE	sp	P46978	P46978	STT3A_MOUSE	Dolichyl-diphosphooligosaccharide--protein glycosyltransferase subunit STT3A	Mus musculus	10090	Stt3a	1	1	0.361787617520464	0.944607963499282	1.94461730072394	0.0693441316202568	0.57510126176595	-4.21163364130046	1.81617108818338
Y.L - Y.R	sp|Q9D517|PLCC_MOUSE	sp	Q9D517	Q9D517	PLCC_MOUSE	1-acyl-sn-glycerol-3-phosphate acyltransferase gamma	Mus musculus	10090	Agpat3	1	2	0.337685257364449	1.44832924989806	1.94444257183599	0.0693667272046577	0.57510126176595	-4.21172520641606	1.81602376174621
Y.L - Y.R	sp|Q9CQ39|MED21_MOUSE	sp	Q9CQ39	Q9CQ39	MED21_MOUSE	Mediator of RNA polymerase II transcription subunit 21	Mus musculus	10090	Med21	1	1	-0.358735642436247	-4.58862039441437	-1.94379586231062	0.0694026286168527	0.57510126176595	-4.21189832118107	-1.8157897604484
Y.L - Y.R	tr|E9PYR1|E9PYR1_MOUSE	tr	E9PYR1	E9PYR1	E9PYR1_MOUSE	F-box and leucine-rich repeat protein 18	Mus musculus	10090	Fbxl18	1	1	-0.38961519327519	-2.64659167121345	-1.94381915469465	0.0694474001313765	0.57510126176595	-4.21205187826593	-1.81549808407674
Y.L - Y.R	sp|Q9CYI0|NJMU_MOUSE	sp	Q9CYI0	Q9CYI0	NJMU_MOUSE	Protein Njmu-R1	Mus musculus	10090	NA	1	2	-0.296276440443766	-1.05261933689488	-1.94265751381094	0.069597946362207	0.57510126176595	-4.21266047887976	-1.81451844033625
Y.L - Y.R	sp|Q61093|CY24B_MOUSE	sp	Q61093	Q61093	CY24B_MOUSE	Cytochrome b-245 heavy chain	Mus musculus	10090	Cybb	1	1	0.621555474384226	-0.11943372996313	1.94202631707011	0.0696798709440533	0.57510126176595	-4.212991116552	1.81398606645036
Y.L - Y.R	sp|Q61011|GBB3_MOUSE	sp	Q61011	Q61011	GBB3_MOUSE	Guanine nucleotide-binding protein G(I)/G(S)/G(T) subunit beta-3	Mus musculus	10090	Gnb3	1	2	-0.505514250119945	-3.13351884479469	-1.94202076247219	0.0696805922731484	0.57510126176595	-4.21299402602471	-1.81398138129056
Y.L - Y.R	sp|Q3UHZ5|LMOD2_MOUSE	sp	Q3UHZ5	Q3UHZ5	LMOD2_MOUSE	Leiomodin-2	Mus musculus	10090	Lmod2	1	1	0.712670233001023	2.90320780735567	1.94189787574793	0.0696965522572879	0.57510126176595	-4.2130583927472	1.81387772856182
Y.L - Y.R	sp|Q9CPR8|NSE3_MOUSE	sp	Q9CPR8	Q9CPR8	NSE3_MOUSE	Non-structural maintenance of chromosomes element 3 homolog	Mus musculus	10090	Nsmce3	1	1	-0.441526909502073	-2.62615559087704	-1.94126035933916	0.0697794027537509	0.57510126176595	-4.21339229304238	-1.81333996575337
Y.L - Y.R	sp|Q9CXR1|DHRS7_MOUSE	sp	Q9CXR1	Q9CXR1	DHRS7_MOUSE	Dehydrogenase/reductase SDR family member 7	Mus musculus	10090	Dhrs7	1	2	0.446458686641719	0.554506755439796	1.94088247893659	0.0698285531398082	0.57510126176595	-4.21359018966721	1.81302118998085
Y.L - Y.R	sp|Q91W18|TDRD3_MOUSE	sp	Q91W18	Q91W18	TDRD3_MOUSE	Tudor domain-containing protein 3	Mus musculus	10090	Tdrd3	1	4	-0.237996009162288	1.16331340940959	-1.94059731795743	0.0698597674105389	0.57510126176595	-4.2137192446597	-1.81281883849319
Y.L - Y.R	sp|Q8CGP7|H2A1K_MOUSE	sp	Q8CGP7	Q8CGP7	H2A1K_MOUSE	Histone H2A type 1-K	Mus musculus	10090	H2ac15	1	3	0.697266444202937	-0.177417284719422	1.93937683822059	0.070024698483025	0.57510126176595	-4.21437855662155	1.81175087686428
Y.L - Y.R	sp|Q5FW52|MLIP_MOUSE	sp	Q5FW52	Q5FW52	MLIP_MOUSE	Muscular LMNA-interacting protein	Mus musculus	10090	Mlip	1	1	-0.211405931338108	1.67988561405095	-1.93762647542139	0.0701797227715578	0.57510126176595	-4.21504345134025	-1.81074894409666
Y.L - Y.R	sp|Q9Z0W3|NU160_MOUSE	sp	Q9Z0W3	Q9Z0W3	NU160_MOUSE	Nuclear pore complex protein Nup160	Mus musculus	10090	Nup160	1	2	-0.358897192070739	0.239419987690556	-1.93804906466823	0.0701980825589345	0.57510126176595	-4.21507360503415	-1.8106304038303
Y.L - Y.R	sp|Q9WUD1|CHIP_MOUSE	sp	Q9WUD1	Q9WUD1	CHIP_MOUSE	E3 ubiquitin-protein ligase CHIP	Mus musculus	10090	Stub1	1	1	-0.308228548107468	1.74553815453223	-1.93784534525769	0.0702247188216843	0.57510126176595	-4.21518023041969	-1.81045847158458
Y.L - Y.R	sp|Q80WR5|CA174_MOUSE	sp	Q80WR5	Q80WR5	CA174_MOUSE	UPF0688 protein C1orf174 homolog	Mus musculus	10090	NA	1	1	-0.329743797597581	-1.81560747535271	-1.93734871725591	0.0702896908149319	0.57510126176595	-4.21544014499398	-1.8100393134885
Y.L - Y.R	sp|O55186|CD59A_MOUSE	sp	O55186	O55186	CD59A_MOUSE	CD59A glycoprotein	Mus musculus	10090	Cd59a	2	1	0.271729620065044	-1.76204108724516	1.93590500963178	0.0704788720924435	0.57510126176595	-4.21619558302715	1.80882064354697
Y.L - Y.R	sp|Q91VJ4|STK38_MOUSE	sp	Q91VJ4	Q91VJ4	STK38_MOUSE	Serine/threonine-protein kinase 38	Mus musculus	10090	Stk38	1	1	-0.284221514996908	2.12157791352045	-1.93585360934405	0.0704856159215703	0.57510126176595	-4.21622247505467	-1.80877725063751
Y.L - Y.R	sp|Q9R1R2|TRIM3_MOUSE	sp	Q9R1R2	Q9R1R2	TRIM3_MOUSE	Tripartite motif-containing protein 3	Mus musculus	10090	Trim3	1	1	0.114589693177239	0.726305098987395	1.93426753492219	0.070596440668902	0.57510126176595	-4.21672199333823	1.80806464043991
Y.L - Y.R	sp|D3Z6H8|DCAM2_MOUSE	sp	D3Z6H8	D3Z6H8	DCAM2_MOUSE	S-adenosylmethionine decarboxylase proenzyme 2	Mus musculus	10090	Amd2	1	1	-0.91364537613737	-1.00330007744951	-1.93461433010365	0.0706483873571205	0.57510126176595	-4.21687077188768	-1.80773093572518
Y.L - Y.R	sp|P08228|SODC_MOUSE	sp	P08228	P08228	SODC_MOUSE	Superoxide dismutase [Cu-Zn]	Mus musculus	10090	Sod1	1	2	-0.415080760368174	4.8676647514387	-1.93451983992511	0.0706608118621345	0.57510126176595	-4.21692019570571	-1.8076511507234
Y.L - Y.R	sp|Q6PGD0|ARAID_MOUSE	sp	Q6PGD0	Q6PGD0	ARAID_MOUSE	All-trans retinoic acid-induced differentiation factor	Mus musculus	10090	Atraid	2	2	0.27986024980819	-2.51436136431009	1.93399770306206	0.0707269397341244	0.57510126176595	-4.21718462650912	1.80722669852578
Y.L - Y.R	sp|Q80WQ2|VAC14_MOUSE	sp	Q80WQ2	Q80WQ2	VAC14_MOUSE	Protein VAC14 homolog	Mus musculus	10090	Vac14	1	1	-0.255095886402926	1.37972713972425	-1.93241445207103	0.0709381578643767	0.57510126176595	-4.21802120414088	-1.80587313793302
Y.L - Y.R	sp|P63254|CRIP1_MOUSE	sp	P63254	P63254	CRIP1_MOUSE	Cysteine-rich protein 1	Mus musculus	10090	Crip1	1	2	1.03994150369421	4.70512279729612	1.93168774149221	0.071034114938705	0.57510126176595	-4.21840113320086	1.80525930244713
Y.L - Y.R	sp|Q9D1I2|CAR19_MOUSE	sp	Q9D1I2	Q9D1I2	CAR19_MOUSE	Caspase recruitment domain-containing protein 19	Mus musculus	10090	Card19	1	1	0.266698312631627	-0.470261511824709	1.9308391005665	0.0711463193508424	0.57510126176595	-4.21884474131717	1.80454239470728
Y.L - Y.R	sp|Q8VCG3|WDR74_MOUSE	sp	Q8VCG3	Q8VCG3	WDR74_MOUSE	WD repeat-containing protein 74	Mus musculus	10090	Wdr74	2	1	-0.159225789371492	-0.719530547598564	-1.92889787189166	0.0713058151352478	0.57510126176595	-4.21953299216509	-1.80352492162001
Y.L - Y.R	sp|Q8CFE3|RCOR1_MOUSE	sp	Q8CFE3	Q8CFE3	RCOR1_MOUSE	REST corepressor 1	Mus musculus	10090	Rcor1	1	3	-0.150107229074241	-0.890897610694837	-1.92821484411743	0.071396504809983	0.57510126176595	-4.21989034536909	-1.80294721567598
Y.L - Y.R	sp|Q8VCT4|EST1D_MOUSE	sp	Q8VCT4	Q8VCT4	EST1D_MOUSE	Carboxylesterase 1D	Mus musculus	10090	Ces1d	1	1	-0.533981362257261	4.13610260331224	-1.92885325864643	0.0714095017095544	0.57510126176595	-4.21988251349202	-1.80286447288204
Y.L - Y.R	sp|Q8BY89|CTL2_MOUSE	sp	Q8BY89	Q8BY89	CTL2_MOUSE	Choline transporter-like protein 2	Mus musculus	10090	Slc44a2	1	2	-0.211784085460673	1.41915499361019	-1.92667306751442	0.0716287513944467	0.57510126176595	-4.22078695125139	-1.80147050967384
Y.L - Y.R	sp|Q05895|TSP3_MOUSE	sp	Q05895	Q05895	TSP3_MOUSE	Thrombospondin-3	Mus musculus	10090	Thbs3	1	2	0.400109719787966	-0.545203633325834	1.92676865885102	0.071686710739273	0.57510126176595	-4.22097146814017	1.80110259546762
Y.L - Y.R	sp|Q91ZU6|DYST_MOUSE	sp	Q91ZU6	Q91ZU6	DYST_MOUSE	Dystonin	Mus musculus	10090	Dst	1	2	-0.242471679680991	4.46487373145253	-1.92501072540338	0.0718233153617162	0.57510126176595	-4.22156607369957	-1.80023642008665
Y.L - Y.R	sp|Q9ES56|TPPC4_MOUSE	sp	Q9ES56	Q9ES56	TPPC4_MOUSE	Trafficking protein particle complex subunit 4	Mus musculus	10090	Trappc4	1	1	-0.18113046093587	0.245271743976783	-1.92344745062474	0.0720323823917847	0.57510126176595	-4.22238327319672	-1.79891338851693
Y.L - Y.R	sp|Q62172|RBP1_MOUSE	sp	Q62172	Q62172	RBP1_MOUSE	RalA-binding protein 1	Mus musculus	10090	Ralbp1	1	4	-0.159180011566672	-1.15290659149401	-1.92324464846601	0.0720595443462402	0.57510126176595	-4.22248926936804	-1.79874173141285
Y.L - Y.R	sp|Q91WE2|PIP30_MOUSE	sp	Q91WE2	Q91WE2	PIP30_MOUSE	PSME3-interacting protein	Mus musculus	10090	Psme3ip1	1	1	-0.201817448290723	0.224609914189817	-1.92284648244481	0.0721368398217054	0.57510126176595	-4.22277603023395	-1.79825353216467
Y.L - Y.R	sp|Q922V4|PLRG1_MOUSE	sp	Q922V4	Q922V4	PLRG1_MOUSE	Pleiotropic regulator 1	Mus musculus	10090	Plrg1	1	1	-0.268363350327638	0.890250893229716	-1.92337384273957	0.0721402156301934	0.57510126176595	-4.22274391429555	-1.79823222027919
Y.L - Y.R	sp|Q8BV57|SRCRL_MOUSE	sp	Q8BV57	Q8BV57	SRCRL_MOUSE	Soluble scavenger receptor cysteine-rich domain-containing protein SSC5D	Mus musculus	10090	Ssc5d	1	1	0.618053986848698	1.37184747765703	1.92334128391813	0.0721445774928989	0.57510126176595	-4.22276090771901	1.79820468452407
Y.L - Y.R	sp|Q8K394|PLCL2_MOUSE	sp	Q8K394	Q8K394	PLCL2_MOUSE	Inactive phospholipase C-like protein 2	Mus musculus	10090	Plcl2	1	2	-0.322475964559166	1.07843464636931	-1.92306507253179	0.0721815906728106	0.57510126176595	-4.22290506637481	-1.79797108097877
Y.L - Y.R	sp|P59808|SASH1_MOUSE	sp	P59808	P59808	SASH1_MOUSE	SAM and SH3 domain-containing protein 1	Mus musculus	10090	Sash1	1	1	0.210072574824197	-1.67430599735262	1.92225026683874	0.072210043690827	0.57510126176595	-4.22306531524446	1.79779157038639
Y.L - Y.R	sp|Q8BYW9|EOGT_MOUSE	sp	Q8BYW9	Q8BYW9	EOGT_MOUSE	EGF domain-specific O-linked N-acetylglucosamine transferase	Mus musculus	10090	Eogt	1	1	-0.421714835476277	-0.183558424605072	-1.92257693400853	0.072247044328121	0.57510126176595	-4.22315981385066	-1.79755821933033
Y.L - Y.R	sp|P50543|S10AB_MOUSE	sp	P50543	P50543	S10AB_MOUSE	Protein S100-A11	Mus musculus	10090	S100a11	1	1	1.18059195434832	2.47427710939091	1.92248312230327	0.0722596294652919	0.57510126176595	-4.2232087690925	1.79747887124316
Y.L - Y.R	sp|Q8R143|PTTG_MOUSE	sp	Q8R143	Q8R143	PTTG_MOUSE	Pituitary tumor-transforming gene 1 protein-interacting protein	Mus musculus	10090	Pttg1ip	1	1	0.687153850404516	-3.72638681900131	1.92094952173003	0.0724656453662981	0.57510126176595	-4.22400894494701	1.79618156669113
Y.L - Y.R	sp|Q8BGM7|AAKG3_MOUSE	sp	Q8BGM7	Q8BGM7	AAKG3_MOUSE	5'-AMP-activated protein kinase subunit gamma-3	Mus musculus	10090	Prkag3	1	1	-0.541842991184602	-0.331606159078177	-1.92079641201581	0.0724862421702393	0.57510126176595	-4.22408881874496	-1.79605203247736
Y.L - Y.R	sp|Q9D659|VISTA_MOUSE	sp	Q9D659	Q9D659	VISTA_MOUSE	V-type immunoglobulin domain-containing suppressor of T-cell activation	Mus musculus	10090	Vsir	1	2	0.693011996150851	-3.38188313554994	1.91896519989759	0.072732989104881	0.57510126176595	-4.22504393410653	1.79450256795945
Y.L - Y.R	sp|P70402|MYBPH_MOUSE	sp	P70402	P70402	MYBPH_MOUSE	Myosin-binding protein H	Mus musculus	10090	Mybph	2	2	-1.00736519605597	5.72525071967684	-1.91869563660315	0.0727693748594372	0.57510126176595	-4.22518450274161	-1.79427444523624
Y.L - Y.R	sp|Q9CWH5|TRM11_MOUSE	sp	Q9CWH5	Q9CWH5	TRM11_MOUSE	tRNA (guanine(10)-N2)-methyltransferase homolog	Mus musculus	10090	Trmt11	1	1	-0.323281927347938	-2.97107214539577	-1.91831059189442	0.0728213765934205	0.57510126176595	-4.22538527832557	-1.79394857916719
Y.L - Y.R	tr|A0A5F8MPH8|A0A5F8MPH8_MOUSE	tr	A0A5F8MPH8	A0A5F8MPH8	A0A5F8MPH8_MOUSE	Tenascin XB	Mus musculus	10090	Tnxb	1	1	0.504505719709765	5.22314889459264	1.91827244459277	0.0728265303400089	0.57510126176595	-4.22540516881613	1.79391629386491
Y.L - Y.R	sp|Q9R0L7|AKP8L_MOUSE	sp	Q9R0L7	Q9R0L7	AKP8L_MOUSE	A-kinase anchor protein 8-like	Mus musculus	10090	Akap8l	1	1	-0.147902496402369	-1.19361111279122	-1.91720457623417	0.0728727247614845	0.57510126176595	-4.22564422105446	-1.7936269954465
Y.L - Y.R	sp|E9Q0S6|TENS1_MOUSE	sp	E9Q0S6	E9Q0S6	TENS1_MOUSE	Tensin-1	Mus musculus	10090	Tns1	1	1	0.288771708301484	4.21729908464846	1.91717902110399	0.0729342738836642	0.57510126176595	-4.22584553318033	1.7932417693708
Y.L - Y.R	sp|Q8R059|GALE_MOUSE	sp	Q8R059	Q8R059	GALE_MOUSE	UDP-glucose 4-epimerase	Mus musculus	10090	Gale	1	1	-0.334225652116336	-2.57818423308415	-1.91708245626621	0.0729874631982807	0.57510126176595	-4.22602556895233	-1.79290908020932
Y.L - Y.R	sp|Q9QXY6|EHD3_MOUSE	sp	Q9QXY6	Q9QXY6	EHD3_MOUSE	EH domain-containing protein 3	Mus musculus	10090	Ehd3	1	2	-0.225828073089735	0.236228397182256	-1.9158566391011	0.0731395742506516	0.57510126176595	-4.22661940585332	-1.79195874782729
Y.L - Y.R	sp|Q9JMH6|TRXR1_MOUSE	sp	Q9JMH6	Q9JMH6	TRXR1_MOUSE	Thioredoxin reductase 1, cytoplasmic	Mus musculus	10090	Txnrd1	1	3	-0.497803016157036	3.85235593139589	-1.91448625831313	0.0733396753676945	0.57510126176595	-4.22737859067859	-1.79071105124711
Y.L - Y.R	sp|Q9DBE8|ALG2_MOUSE	sp	Q9DBE8	Q9DBE8	ALG2_MOUSE	Alpha-1,3/1,6-mannosyltransferase ALG2	Mus musculus	10090	Alg2	1	2	-0.301641715788599	0.926979099594597	-1.9140145007726	0.0734038391609543	0.57510126176595	-4.22762437490042	-1.79031155842893
Y.L - Y.R	sp|Q60925|DBP_MOUSE	sp	Q60925	Q60925	DBP_MOUSE	D site-binding protein	Mus musculus	10090	Dbp	1	2	-0.777021994594788	-1.51683471984926	-1.91400808697326	0.0734047118483365	0.57510126176595	-4.22762771631168	-1.79030612692346
Y.L - Y.R	sp|P56477|IRF5_MOUSE	sp	P56477	P56477	IRF5_MOUSE	Interferon regulatory factor 5	Mus musculus	10090	Irf5	1	1	0.319632085707767	-3.23147751568789	1.91343959147971	0.0734821005099032	0.57510126176595	-4.22792386977976	1.78982467870515
Y.L - Y.R	sp|Q8K2P6|RFESD_MOUSE	sp	Q8K2P6	Q8K2P6	RFESD_MOUSE	Rieske domain-containing protein	Mus musculus	10090	Rfesd	1	1	-0.365687191140117	-0.886983823519042	-1.9122798345882	0.0736402032387654	0.57510126176595	-4.22852793276037	-1.7888423818984
Y.L - Y.R	sp|Q99JW1|AB17A_MOUSE	sp	Q99JW1	Q99JW1	AB17A_MOUSE	Alpha/beta hydrolase domain-containing protein 17A	Mus musculus	10090	Abhd17a	1	1	-0.571562741261077	-6.3399716692754	-1.91128147222581	0.0737765475800284	0.57510126176595	-4.22904782126682	-1.78799665450256
Y.L - Y.R	sp|Q8CI04|COG3_MOUSE	sp	Q8CI04	Q8CI04	COG3_MOUSE	Conserved oligomeric Golgi complex subunit 3	Mus musculus	10090	Cog3	1	3	-0.195226731677477	-0.106197367763507	-1.91006984777951	0.0738679046378137	0.57510126176595	-4.22944248675655	-1.78743069249398
Y.L - Y.R	sp|Q8C5W3|TBCEL_MOUSE	sp	Q8C5W3	Q8C5W3	TBCEL_MOUSE	Tubulin-specific chaperone cofactor E-like protein	Mus musculus	10090	Tbcel	1	1	-0.191872435190461	1.31305245548355	-1.90977534988559	0.07388846467904	0.57510126176595	-4.22953319198921	-1.78730340079735
Y.L - Y.R	sp|Q6GQT9|NOMO1_MOUSE	sp	Q6GQT9	Q6GQT9	NOMO1_MOUSE	BOS complex subunit NOMO1	Mus musculus	10090	Nomo1	1	1	-0.253443197227592	2.70658892604669	-1.91001663104784	0.0739281481505743	0.57510126176595	-4.22963827098402	-1.78705779363524
Y.L - Y.R	sp|Q9WV84|NDKM_MOUSE	sp	Q9WV84	Q9WV84	NDKM_MOUSE	Nucleoside diphosphate kinase, mitochondrial	Mus musculus	10090	Nme4	1	1	0.666589003777969	-4.62717936161138	1.91016674482113	0.0739290503256032	0.57510126176595	-4.22962818357934	1.78705221118713
Y.L - Y.R	sp|P63082|VATL_MOUSE	sp	P63082	P63082	VATL_MOUSE	V-type proton ATPase 16 kDa proteolipid subunit c	Mus musculus	10090	Atp6v0c	1	1	-0.686836165394523	-4.56307676859355	-1.90986111341153	0.0739709121028496	0.57510126176595	-4.22978728238267	-1.78679324152129
Y.L - Y.R	sp|Q8BHC9|FUT11_MOUSE	sp	Q8BHC9	Q8BHC9	FUT11_MOUSE	Alpha-(1,3)-fucosyltransferase 11	Mus musculus	10090	Fut11	1	1	0.186054847168929	-0.820629640612206	1.90880172619046	0.0740184663415782	0.57510126176595	-4.23002959578049	1.78649920186809
Y.L - Y.R	sp|Q8C080|SNX16_MOUSE	sp	Q8C080	Q8C080	SNX16_MOUSE	Sorting nexin-16	Mus musculus	10090	Snx16	1	2	-0.315925190585591	-3.99037783138151	-1.90871460119634	0.0740778127188824	0.57510126176595	-4.23022494191023	-1.78613246502265
Y.L - Y.R	tr|A0A2I3BRZ3|A0A2I3BRZ3_MOUSE	tr	A0A2I3BRZ3	A0A2I3BRZ3	A0A2I3BRZ3_MOUSE	Kelch-like 33	Mus musculus	10090	Klhl33	4	1	-0.639578632381161	-1.68816232142957	-1.90761753851907	0.0742788596849908	0.57510126176595	-4.23095489476435	-1.78489185735366
Y.L - Y.R	sp|P14069|S10A6_MOUSE	sp	P14069	P14069	S10A6_MOUSE	Protein S100-A6	Mus musculus	10090	S100a6	1	3	0.911845772898231	3.67765299255097	1.90755494777126	0.0742874671412253	0.57510126176595	-4.23098746102094	1.7848388043062
Y.L - Y.R	sp|Q78JW9|UBFD1_MOUSE	sp	Q78JW9	Q78JW9	UBFD1_MOUSE	Ubiquitin domain-containing protein UBFD1	Mus musculus	10090	Ubfd1	1	2	-0.264780057545649	0.323149555277214	-1.907213267612	0.0743344705850296	0.57510126176595	-4.23116523157562	-1.78454918175117
Y.L - Y.R	sp|P62046|LRCH1_MOUSE	sp	P62046	P62046	LRCH1_MOUSE	Leucine-rich repeat and calponin homology domain-containing protein 1	Mus musculus	10090	Lrch1	1	2	0.507712813027936	-2.99153177265882	1.9063106094178	0.0744587731899257	0.57510126176595	-4.2316348110174	1.78378398311815
Y.L - Y.R	sp|Q02566|MYH6_MOUSE	sp	Q02566	Q02566	MYH6_MOUSE	Myosin-6	Mus musculus	10090	Myh6	1	2	-0.574256263222386	1.55504729935463	-1.90598810079417	0.0745032299883439	0.57510126176595	-4.23180256527031	-1.78351056340124
Y.L - Y.R	sp|P51855|GSHB_MOUSE	sp	P51855	P51855	GSHB_MOUSE	Glutathione synthetase	Mus musculus	10090	Gss	1	1	-0.19333456588794	2.21647690715012	-1.90472165022188	0.0745793674941278	0.57510126176595	-4.23215248273186	-1.78304260939367
Y.L - Y.R	sp|P52927|HMGA2_MOUSE	sp	P52927	P52927	HMGA2_MOUSE	High mobility group protein HMGI-C	Mus musculus	10090	Hmga2	1	1	1.17405295368653	-3.83804945993593	1.90517675434119	0.0746151764375338	0.57510126176595	-4.23222454242195	1.78282265649794
Y.L - Y.R	sp|Q8K3K7|PLCB_MOUSE	sp	Q8K3K7	Q8K3K7	PLCB_MOUSE	1-acyl-sn-glycerol-3-phosphate acyltransferase beta	Mus musculus	10090	Agpat2	1	1	-0.38153975863418	-1.69794058005922	-1.90404447677475	0.0747716549043056	0.57510126176595	-4.23281331873155	-1.78186251350707
Y.L - Y.R	sp|Q8C0D4|RHG12_MOUSE	sp	Q8C0D4	Q8C0D4	RHG12_MOUSE	Rho GTPase-activating protein 12	Mus musculus	10090	Arhgap12	1	2	-0.214431985702558	-0.0652106131973752	-1.90349925630997	0.0748084559969855	0.57510126176595	-4.23297630221799	-1.78163694251463
Y.L - Y.R	sp|O08579|EMD_MOUSE	sp	O08579	O08579	EMD_MOUSE	Emerin	Mus musculus	10090	Emd	1	1	0.305535837579433	0.855058124603596	1.90321768217715	0.0748861013411826	0.57510126176595	-4.23324316093397	1.78116131531687
Y.L - Y.R	sp|Q8VDF3|DAPK2_MOUSE	sp	Q8VDF3	Q8VDF3	DAPK2_MOUSE	Death-associated protein kinase 2	Mus musculus	10090	Dapk2	1	1	0.285006435347432	-0.545369032168592	1.9029152898269	0.074927998108438	0.57510126176595	-4.23340035370869	1.78090483820527
Y.L - Y.R	sp|Q9CPP0|NPM3_MOUSE	sp	Q9CPP0	Q9CPP0	NPM3_MOUSE	Nucleoplasmin-3	Mus musculus	10090	Npm3	1	3	-0.381272053544687	-2.22973160476669	-1.90198207049707	0.0750574286157472	0.57510126176595	-4.23388540885022	-1.78011324974347
Y.L - Y.R	sp|P62309|RUXG_MOUSE	sp	P62309	P62309	RUXG_MOUSE	Small nuclear ribonucleoprotein G	Mus musculus	10090	Snrpg	1	1	0.402520913328934	-0.666579323274341	1.90187978696423	0.0750716267066516	0.57510126176595	-4.23393856670939	1.78002648301559
Y.L - Y.R	sp|P15626|GSTM2_MOUSE	sp	P15626	P15626	GSTM2_MOUSE	Glutathione S-transferase Mu 2	Mus musculus	10090	Gstm2	1	2	-0.927997966356098	5.90403166184069	-1.90088910500877	0.0752092685242001	0.57510126176595	-4.23445337768485	-1.77918602644068
Y.L - Y.R	sp|Q9DC22|DCAF6_MOUSE	sp	Q9DC22	Q9DC22	DCAF6_MOUSE	DDB1- and CUL4-associated factor 6	Mus musculus	10090	Dcaf6	1	1	-0.41564950460264	2.32987674888779	-1.89847069723118	0.0755462202725605	0.57510126176595	-4.23570967473437	-1.77713384813783
Y.L - Y.R	sp|Q8R3G9|TSN8_MOUSE	sp	Q8R3G9	Q8R3G9	TSN8_MOUSE	Tetraspanin-8	Mus musculus	10090	Tspan8	1	1	-0.928772818208665	-0.436533471359345	-1.89837529616915	0.0755595398880137	0.57510126176595	-4.23575922027944	-1.77705287968894
Y.L - Y.R	sp|Q9Z0V8|TI17A_MOUSE	sp	Q9Z0V8	Q9Z0V8	TI17A_MOUSE	Mitochondrial import inner membrane translocase subunit Tim17-A	Mus musculus	10090	Timm17a	1	1	0.24906247893619	-0.953126475871765	1.89746404640564	0.0756868715608573	0.57510126176595	-4.23623241960944	1.77627943211268
Y.L - Y.R	sp|Q8BK48|EST2E_MOUSE	sp	Q8BK48	Q8BK48	EST2E_MOUSE	Pyrethroid hydrolase Ces2e	Mus musculus	10090	Ces2e	1	1	0.637555930629496	-3.20090553582625	1.89735716539407	0.0757018189071284	0.57510126176595	-4.23628791564959	1.77618870748363
Y.L - Y.R	sp|Q8CGC6|RBM28_MOUSE	sp	Q8CGC6	Q8CGC6	RBM28_MOUSE	RNA-binding protein 28	Mus musculus	10090	Rbm28	1	4	-0.234532240081737	-2.302777674589	-1.89677687338955	0.0757115280200673	0.57510126176595	-4.2363702736981	-1.77612978474277
Y.L - Y.R	sp|Q9CXS4|CENPV_MOUSE	sp	Q9CXS4	Q9CXS4	CENPV_MOUSE	Centromere protein V	Mus musculus	10090	Cenpv	1	2	-0.231702525371299	3.38001575017378	-1.89668578107987	0.0757141666132711	0.57510126176595	-4.23638662866103	-1.7761137726932
Y.L - Y.R	sp|Q8K136|SCNM1_MOUSE	sp	Q8K136	Q8K136	SCNM1_MOUSE	Sodium channel modifier 1	Mus musculus	10090	Scnm1	1	1	-0.331357820291422	-4.68060447539625	-1.89643867444298	0.0757555918695389	0.57510126176595	-4.23653595614964	-1.77586244717607
Y.L - Y.R	sp|P14106|C1QB_MOUSE	sp	P14106	P14106	C1QB_MOUSE	Complement C1q subcomponent subunit B	Mus musculus	10090	C1qb	1	2	0.457147502932129	-1.89625677265204	1.8957614678621	0.0759252912105403	0.57510126176595	-4.23711630825988	1.77483405665876
Y.L - Y.R	sp|Q8CFD4|SNX8_MOUSE	sp	Q8CFD4	Q8CFD4	SNX8_MOUSE	Sorting nexin-8	Mus musculus	10090	Snx8	1	1	-0.32881305229936	-2.44764681603126	-1.89531095494133	0.0759884905541649	0.57510126176595	-4.23735013903455	-1.77445154321924
Y.L - Y.R	sp|Q9DBS1|TMM43_MOUSE	sp	Q9DBS1	Q9DBS1	TMM43_MOUSE	Transmembrane protein 43	Mus musculus	10090	Tmem43	1	1	0.588784381121747	1.80159563449287	1.89506662148666	0.076022786031642	0.57510126176595	-4.23747694694022	1.77424407878588
Y.L - Y.R	sp|P82350|SGCA_MOUSE	sp	P82350	P82350	SGCA_MOUSE	Alpha-sarcoglycan	Mus musculus	10090	Sgca	1	1	-0.270989205215859	1.31606816845734	-1.89412434599132	0.0761551763826362	0.57510126176595	-4.23796592374445	-1.77344392229058
Y.L - Y.R	sp|P70335|ROCK1_MOUSE	sp	P70335	P70335	ROCK1_MOUSE	Rho-associated protein kinase 1	Mus musculus	10090	Rock1	1	1	0.218971102461645	1.51656599002479	1.89226753269933	0.0763723774673228	0.57510126176595	-4.23879525780114	1.77213363092938
Y.L - Y.R	sp|Q6P9Z1|SMRD3_MOUSE	sp	Q6P9Z1	Q6P9Z1	SMRD3_MOUSE	SWI/SNF-related matrix-associated actin-dependent regulator of chromatin subfamily D member 3	Mus musculus	10090	Smarcd3	1	2	-0.181948073365764	-0.992564304149677	-1.89180733983147	0.076382464128201	0.57510126176595	-4.23886828071683	-1.77207285583028
Y.L - Y.R	sp|P53657|KPYR_MOUSE	sp	P53657	P53657	KPYR_MOUSE	Pyruvate kinase PKLR	Mus musculus	10090	Pklr	1	1	-0.290908889975828	-2.28782411934245	-1.89174655682348	0.0764901720605167	0.57510126176595	-4.23919941190012	-1.77142429159381
Y.L - Y.R	sp|Q922Q4|P5CR2_MOUSE	sp	Q922Q4	Q922Q4	P5CR2_MOUSE	Pyrroline-5-carboxylate reductase 2	Mus musculus	10090	Pycr2	1	1	0.243409611655477	0.31235923826932	1.89172475291997	0.0764932499821518	0.57510126176595	-4.23921071996171	1.77140576880998
Y.L - Y.R	sp|Q8BPB0|MOB1B_MOUSE	sp	Q8BPB0	Q8BPB0	MOB1B_MOUSE	MOB kinase activator 1B	Mus musculus	10090	Mob1b	1	3	0.172411557202325	1.09715269406031	1.89094322835276	0.0765044875511258	0.57510126176595	-4.23931700229493	1.77133814682198
Y.L - Y.R	sp|Q99L00|HAUS8_MOUSE	sp	Q99L00	Q99L00	HAUS8_MOUSE	HAUS augmin-like complex subunit 8	Mus musculus	10090	Haus8	1	2	-0.357705924282255	-3.71884471113154	-1.89098910007925	0.0765971622693098	0.57510126176595	-4.23959221839525	-1.77078078598641
Y.L - Y.R	sp|Q61559|FCGRN_MOUSE	sp	Q61559	Q61559	FCGRN_MOUSE	IgG receptor FcRn large subunit p51	Mus musculus	10090	Fcgrt	1	1	0.766128004528542	-1.18676553325424	1.89075297802154	0.0766305416072632	0.57510126176595	-4.2397146553903	1.77058017189633
Y.L - Y.R	sp|Q8R033|LYRM2_MOUSE	sp	Q8R033	Q8R033	LYRM2_MOUSE	LYR motif-containing protein 2	Mus musculus	10090	Lyrm2	3	1	-0.561614728853673	-2.04022052024316	-1.88957099957717	0.0767978267291445	0.57510126176595	-4.2403274596062	-1.76957583880574
Y.L - Y.R	sp|Q99LJ7|RCBT2_MOUSE	sp	Q99LJ7	Q99LJ7	RCBT2_MOUSE	RCC1 and BTB domain-containing protein 2	Mus musculus	10090	Rcbtb2	1	1	-0.209559517896457	-0.965405157855221	-1.88886794995149	0.076833114594396	0.57510126176595	-4.24049893097152	-1.76936420814799
Y.L - Y.R	sp|Q9CQF9|PCYOX_MOUSE	sp	Q9CQF9	Q9CQF9	PCYOX_MOUSE	Prenylcysteine oxidase 1	Mus musculus	10090	Pcyox1	1	1	-0.317312471359071	2.04375903993009	-1.88805991193402	0.077012164685172	0.57510126176595	-4.24111067323443	-1.76829161666511
Y.L - Y.R	sp|Q80TB8|VAT1L_MOUSE	sp	Q80TB8	Q80TB8	VAT1L_MOUSE	Synaptic vesicle membrane protein VAT-1 homolog-like	Mus musculus	10090	Vat1l	1	2	-0.584110045310232	-1.91580611356189	-1.88789480098233	0.0770356168823343	0.57510126176595	-4.24119623714656	-1.76815127792388
Y.L - Y.R	sp|Q63932|MP2K2_MOUSE	sp	Q63932	Q63932	MP2K2_MOUSE	Dual specificity mitogen-activated protein kinase kinase 2	Mus musculus	10090	Map2k2	1	2	-0.409400869413922	2.77585612904786	-1.88748371305472	0.0770940350616348	0.57510126176595	-4.24140925861544	-1.76780185289097
Y.L - Y.R	sp|Q91YD9|WASL_MOUSE	sp	Q91YD9	Q91YD9	WASL_MOUSE	Actin nucleation-promoting factor WASL	Mus musculus	10090	Wasl	1	1	0.339550944334966	1.06834681446017	1.88744277040014	0.0770998554316007	0.57510126176595	-4.2414304736706	1.76776705049918
Y.L - Y.R	sp|Q6PFQ7|RASL2_MOUSE	sp	Q6PFQ7	Q6PFQ7	RASL2_MOUSE	Ras GTPase-activating protein 4	Mus musculus	10090	Rasa4	1	1	-0.266817810945504	0.935423413329338	-1.88708531275437	0.0771506879172753	0.57510126176595	-4.24161568804784	-1.76746319307687
Y.L - Y.R	sp|Q6KAR6|EXOC3_MOUSE	sp	Q6KAR6	Q6KAR6	EXOC3_MOUSE	Exocyst complex component 3	Mus musculus	10090	Exoc3	1	2	0.144699694951394	0.413450535010477	1.88595548046828	0.0772122216693843	0.57510126176595	-4.24190548707043	1.76709558572135
Y.L - Y.R	sp|P97496|SMRC1_MOUSE	sp	P97496	P97496	SMRC1_MOUSE	SWI/SNF complex subunit SMARCC1	Mus musculus	10090	Smarcc1	1	2	-0.180704900422033	-0.310197896001447	-1.88529051138123	0.0773078306594541	0.57510126176595	-4.24225280037588	-1.76652488360805
Y.L - Y.R	sp|Q8BZQ7|ANC2_MOUSE	sp	Q8BZQ7	Q8BZQ7	ANC2_MOUSE	Anaphase-promoting complex subunit 2	Mus musculus	10090	Anapc2	1	2	0.243808189329985	-1.83739539180252	1.88542681613488	0.0773652756779944	0.57510126176595	-4.24241056753214	1.76618226355821
Y.L - Y.R	sp|Q6Q899|RIGI_MOUSE	sp	Q6Q899	Q6Q899	RIGI_MOUSE	Antiviral innate immune response receptor RIG-I	Mus musculus	10090	Rigi	1	2	0.351025763317708	0.986889652324188	1.88481187565443	0.0774746829950321	0.57510126176595	-4.24279333081183	1.76553029698827
Y.L - Y.R	sp|P50462|CSRP3_MOUSE	sp	P50462	P50462	CSRP3_MOUSE	Cysteine and glycine-rich protein 3	Mus musculus	10090	Csrp3	1	1	1.24579359415143	3.75501224464309	1.88465987529169	0.0774963882428338	0.57510126176595	-4.24287204715273	1.76540104292728
Y.L - Y.R	sp|Q9R1Z8|VINEX_MOUSE	sp	Q9R1Z8	Q9R1Z8	VINEX_MOUSE	Vinexin	Mus musculus	10090	Sorbs3	1	1	-0.19411192681392	1.74116377525152	-1.88362587039252	0.0775491002865536	0.57510126176595	-4.24312635178988	-1.76508726711088
Y.L - Y.R	sp|P97352|S10AD_MOUSE	sp	P97352	P97352	S10AD_MOUSE	Protein S100-A13	Mus musculus	10090	S100a13	1	1	0.661222665844326	2.0532080541052	1.88427638271134	0.0775511740406939	0.57510126176595	-4.2430706350756	1.76507492635155
Y.L - Y.R	sp|Q2KN98|CYTSA_MOUSE	sp	Q2KN98	Q2KN98	CYTSA_MOUSE	Cytospin-A	Mus musculus	10090	Specc1l	1	1	-0.250217913417568	0.177497168772162	-1.88367623475974	0.0776369804978275	0.57510126176595	-4.24338138378409	-1.76456453390581
Y.L - Y.R	sp|Q8BUV3|GEPH_MOUSE	sp	Q8BUV3	Q8BUV3	GEPH_MOUSE	Gephyrin	Mus musculus	10090	Gphn	1	2	-0.504931784769568	3.11235855831617	-1.88333778647826	0.0776854075959169	0.57510126176595	-4.24355661056089	-1.76427668349955
Y.L - Y.R	sp|Q8VCW4|UN93B_MOUSE	sp	Q8VCW4	Q8VCW4	UN93B_MOUSE	Protein unc-93 homolog B1	Mus musculus	10090	Unc93b1	1	2	0.94541612304809	-1.72887154327722	1.88248521238957	0.0778075179998035	0.57510126176595	-4.24399796333436	1.76355150824171
Y.L - Y.R	sp|Q9DAZ9|ANCHR_MOUSE	sp	Q9DAZ9	Q9DAZ9	ANCHR_MOUSE	Abscission/NoCut checkpoint regulator	Mus musculus	10090	Zfyve19	1	2	-0.182694508451155	-1.30480769956024	-1.8801627310864	0.0780414953479506	0.57510126176595	-4.24490832630882	-1.7621645757739
Y.L - Y.R	sp|Q8CAY6|THIC_MOUSE	sp	Q8CAY6	Q8CAY6	THIC_MOUSE	Acetyl-CoA acetyltransferase, cytosolic	Mus musculus	10090	Acat2	1	2	-0.208227698137422	0.870657675590533	-1.88049922959849	0.0780431605330365	0.57510126176595	-4.24488079399928	-1.76215471730431
Y.L - Y.R	sp|Q9CX34|SGT1_MOUSE	sp	Q9CX34	Q9CX34	SGT1_MOUSE	Protein SGT1 homolog	Mus musculus	10090	Sugt1	1	3	-0.345795577829893	2.29425449707216	-1.87969172087278	0.0782088158099097	0.57510126176595	-4.24544351643576	-1.76117483580551
Y.L - Y.R	sp|Q05816|FABP5_MOUSE	sp	Q05816	Q05816	FABP5_MOUSE	Fatty acid-binding protein 5	Mus musculus	10090	Fabp5	1	3	0.756833643586167	2.32472312553571	1.87941700699482	0.0782483790556859	0.57510126176595	-4.24558562700185	1.76094106189643
Y.L - Y.R	sp|Q6PIP5|NUDC1_MOUSE	sp	Q6PIP5	Q6PIP5	NUDC1_MOUSE	NudC domain-containing protein 1	Mus musculus	10090	Nudcd1	1	2	-0.267332060607419	0.627484689191278	-1.87930447754404	0.0782645902613786	0.57510126176595	-4.24564383653927	-1.76084529984711
Y.L - Y.R	sp|Q9QXL2|KI21A_MOUSE	sp	Q9QXL2	Q9QXL2	KI21A_MOUSE	Kinesin-like protein KIF21A	Mus musculus	10090	Kif21a	1	2	-0.357170182857435	-0.0315935125115099	-1.87893031877732	0.0783185137806204	0.57510126176595	-4.24583737240789	-1.76052688157771
Y.L - Y.R	sp|Q8VE99|CC115_MOUSE	sp	Q8VE99	Q8VE99	CC115_MOUSE	Coiled-coil domain-containing protein 115	Mus musculus	10090	Ccdc115	1	1	-0.165996367123708	-0.851575235618629	-1.87806431222009	0.0783438493950368	0.57510126176595	-4.24599519011136	-1.76037733644249
Y.L - Y.R	sp|Q64191|ASPG_MOUSE	sp	Q64191	Q64191	ASPG_MOUSE	N(4)-(beta-N-acetylglucosaminyl)-L-asparaginase	Mus musculus	10090	Aga	1	1	0.311088584099915	-1.71550813320384	1.87817056664844	0.0784281105303098	0.57510126176595	-4.2462303114823	1.75988026251807
Y.L - Y.R	sp|P09470|ACE_MOUSE	sp	P09470	P09470	ACE_MOUSE	Angiotensin-converting enzyme	Mus musculus	10090	Ace	1	3	0.781630881473315	2.65394773141007	1.87755844303691	0.0785165106518469	0.57510126176595	-4.24654685187769	1.75935923883018
Y.L - Y.R	sp|P38532|HSF1_MOUSE	sp	P38532	P38532	HSF1_MOUSE	Heat shock factor protein 1	Mus musculus	10090	Hsf1	1	2	-0.265897500133444	-2.58007507047701	-1.87716411344223	0.0785534292942068	0.57510126176595	-4.24669245991453	-1.75914178443171
Y.L - Y.R	sp|Q9R111|GUAD_MOUSE	sp	Q9R111	Q9R111	GUAD_MOUSE	Guanine deaminase	Mus musculus	10090	Gda	1	1	0.568399314107005	2.03432729421186	1.87637816870575	0.0786872108917487	0.57510126176595	-4.24715707710392	1.75835449384931
Y.L - Y.R	sp|Q62095|DDX3Y_MOUSE	sp	Q62095	Q62095	DDX3Y_MOUSE	ATP-dependent RNA helicase DDX3Y	Mus musculus	10090	Ddx3y	1	2	-0.288760956614711	0.770355425810513	-1.87624374547009	0.0787066731334042	0.57510126176595	-4.24722656684956	-1.75824005137785
Y.L - Y.R	sp|Q99JI1|MSTN1_MOUSE	sp	Q99JI1	Q99JI1	MSTN1_MOUSE	Musculoskeletal embryonic nuclear protein 1	Mus musculus	10090	Mustn1	1	1	0.8196866029316	2.85320780008747	1.87623291968943	0.0787082407121654	0.57510126176595	-4.24723216312235	1.75823083465507
Y.L - Y.R	tr|E0CZ22|E0CZ22_MOUSE	tr	E0CZ22	E0CZ22	E0CZ22_MOUSE	Maestro heat-like repeat family member 1	Mus musculus	10090	Mroh1	1	1	0.203463880112663	-1.62134565921492	1.87521248703302	0.0787739097451466	0.57510126176595	-4.24752204595433	1.75784486168081
Y.L - Y.R	sp|Q810U5|CCD50_MOUSE	sp	Q810U5	Q810U5	CCD50_MOUSE	Coiled-coil domain-containing protein 50	Mus musculus	10090	Ccdc50	1	1	0.308139425449901	-0.447493054846266	1.87503837580685	0.0788813820377923	0.57510126176595	-4.24784959053772	1.7572137524077
Y.L - Y.R	sp|Q8BHN7|CL029_MOUSE	sp	Q8BHN7	Q8BHN7	CL029_MOUSE	Uncharacterized protein C12orf29 homolog	Mus musculus	10090	NA	2	1	-0.442655571958875	-1.96023209945862	-1.87500698181416	0.078885936958019	0.57510126176595	-4.24786581511919	-1.75718702001691
Y.L - Y.R	sp|Q9EPK6|SIL1_MOUSE	sp	Q9EPK6	Q9EPK6	SIL1_MOUSE	Nucleotide exchange factor SIL1	Mus musculus	10090	Sil1	1	2	-0.334012424289506	-0.635921823877963	-1.87464648820842	0.0789382573554881	0.57510126176595	-4.24805211231797	-1.75688004662667
Y.L - Y.R	sp|Q99JI6|RAP1B_MOUSE	sp	Q99JI6	Q99JI6	RAP1B_MOUSE	Ras-related protein Rap-1b	Mus musculus	10090	Rap1b	1	2	0.569524211176333	0.534942052768202	1.87462828737829	0.0789408997594067	0.57510126176595	-4.24806151782846	1.75686454754826
Y.L - Y.R	sp|Q8BQ30|PPR18_MOUSE	sp	Q8BQ30	Q8BQ30	PPR18_MOUSE	Phostensin	Mus musculus	10090	Ppp1r18	1	1	0.515310160549446	-0.753627520299439	1.87443966630965	0.0789682884763712	0.57510126176595	-4.24815898800902	1.75670392327772
Y.L - Y.R	sp|P53568|CEBPG_MOUSE	sp	P53568	P53568	CEBPG_MOUSE	CCAAT/enhancer-binding protein gamma	Mus musculus	10090	Cebpg	1	1	-0.382334410468376	-1.92352504667953	-1.87365606961884	0.0790821611362036	0.57510126176595	-4.24856387048344	-1.75603658948623
Y.L - Y.R	sp|Q8R5C5|ACTY_MOUSE	sp	Q8R5C5	Q8R5C5	ACTY_MOUSE	Beta-centractin	Mus musculus	10090	Actr1b	1	1	-0.224497146821208	3.65238117096697	-1.87212693984361	0.0792049983586626	0.57510126176595	-4.24906776858056	-1.75531759591316
Y.L - Y.R	sp|Q9DCN2|NB5R3_MOUSE	sp	Q9DCN2	Q9DCN2	NB5R3_MOUSE	NADH-cytochrome b5 reductase 3	Mus musculus	10090	Cyb5r3	1	3	0.607644581347877	3.76284684157415	1.87208427376507	0.0793110156866966	0.57510126176595	-4.24937580850997	1.75469778164482
Y.L - Y.R	sp|P08730|K1C13_MOUSE	sp	P08730	P08730	K1C13_MOUSE	Keratin, type I cytoskeletal 13	Mus musculus	10090	Krt13	1	2	-0.504636240471164	-3.58638150145761	-1.87106658781346	0.0794595053934859	0.57510126176595	-4.24990136539001	-1.75383079070929
Y.L - Y.R	sp|Q9QYR6|MAP1A_MOUSE	sp	Q9QYR6	Q9QYR6	MAP1A_MOUSE	Microtubule-associated protein 1A	Mus musculus	10090	Map1a	1	2	-0.429764870965742	2.59850161548332	-1.87099638342323	0.0794697579662062	0.57510126176595	-4.24993761633934	-1.75377097736445
Y.L - Y.R	sp|Q91YX0|THMS2_MOUSE	sp	Q91YX0	Q91YX0	THMS2_MOUSE	Protein THEMIS2	Mus musculus	10090	Themis2	1	2	0.194501136309907	-1.5668128087899	1.86987746294542	0.0795342698711466	0.57510126176595	-4.2502331734974	1.75339475981749
Y.L - Y.R	sp|Q9EPX2|PPN_MOUSE	sp	Q9EPX2	Q9EPX2	PPN_MOUSE	Papilin	Mus musculus	10090	Papln	2	2	-0.252441970260209	1.10985008580302	-1.87004476759098	0.0796088469787253	0.57510126176595	-4.25042894145574	-1.75296015353443
Y.L - Y.R	sp|Q8CHU3|EPN2_MOUSE	sp	Q8CHU3	Q8CHU3	EPN2_MOUSE	Epsin-2	Mus musculus	10090	Epn2	1	1	-0.203809878057591	0.27690965568093	-1.86942742832259	0.079649546361446	0.57510126176595	-4.25060644293852	-1.75272311299731
Y.L - Y.R	sp|Q7M753|PANK2_MOUSE	sp	Q7M753	Q7M753	PANK2_MOUSE	Pantothenate kinase 2, mitochondrial	Mus musculus	10090	Pank2	1	1	0.290759562091919	-2.73604432920199	1.86965143978817	0.0796663993038097	0.57510126176595	-4.25063198957564	1.75262498725144
Y.L - Y.R	sp|P97369|NCF4_MOUSE	sp	P97369	P97369	NCF4_MOUSE	Neutrophil cytosol factor 4	Mus musculus	10090	Ncf4	1	2	0.276794476595123	-1.24527863330888	1.86931227107218	0.0797160566841578	0.57510126176595	-4.25080706523759	1.75233595673529
Y.L - Y.R	sp|P97760|RPB3_MOUSE	sp	P97760	P97760	RPB3_MOUSE	DNA-directed RNA polymerase II subunit RPB3	Mus musculus	10090	Polr2c	1	2	-0.180106446217043	0.26073402367918	-1.8681516037218	0.0797881493408908	0.57510126176595	-4.25112812897034	-1.75191660217091
Y.L - Y.R	sp|Q8BH86|GLUCM_MOUSE	sp	Q8BH86	Q8BH86	GLUCM_MOUSE	D-glutamate cyclase, mitochondrial	Mus musculus	10090	Dglucy	1	1	-0.597258059528963	2.94885586251503	-1.86880451407374	0.0797904483485911	0.57510126176595	-4.25106914058881	-1.75190323417977
Y.L - Y.R	sp|P70303|PYRG2_MOUSE	sp	P70303	P70303	PYRG2_MOUSE	CTP synthase 2	Mus musculus	10090	Ctps2	1	1	0.274836196874899	0.291542118289452	1.86867331199223	0.0798096808436999	0.57510126176595	-4.25113685498184	1.75179141566217
Y.L - Y.R	sp|Q3TW96|UAP1L_MOUSE	sp	Q3TW96	Q3TW96	UAP1L_MOUSE	UDP-N-acetylhexosamine pyrophosphorylase-like protein 1	Mus musculus	10090	Uap1l1	1	1	0.35301922932708	1.62098099813979	1.86863599670276	0.0798151515256546	0.57510126176595	-4.25115611333586	1.75175961289324
Y.L - Y.R	sp|Q3TIX9|SNUT2_MOUSE	sp	Q3TIX9	Q3TIX9	SNUT2_MOUSE	U4/U6.U5 tri-snRNP-associated protein 2	Mus musculus	10090	Usp39	1	2	0.261618670244765	-0.700762891096502	1.86861551885191	0.0798181538632027	0.57510126176595	-4.25116668185194	1.75174216012796
Y.L - Y.R	sp|Q8C0E3|TRI47_MOUSE	sp	Q8C0E3	Q8C0E3	TRI47_MOUSE	E3 ubiquitin-protein ligase TRIM47	Mus musculus	10090	Trim47	1	2	0.471897456042922	0.0833906858242286	1.86860576476108	0.0798195839837824	0.57510126176595	-4.25117171587281	1.75173384694028
Y.L - Y.R	sp|Q02053|UBA1_MOUSE	sp	Q02053	Q02053	UBA1_MOUSE	Ubiquitin-like modifier-activating enzyme 1	Mus musculus	10090	Uba1	1	1	-0.213601045625125	6.02079710174745	-1.86782315816412	0.0798344635968926	0.57510126176595	-4.25129250337978	-1.75164736000498
Y.L - Y.R	sp|Q60710|SAMH1_MOUSE	sp	Q60710	Q60710	SAMH1_MOUSE	Deoxynucleoside triphosphate triphosphohydrolase SAMHD1	Mus musculus	10090	Samhd1	1	3	0.601026782741362	3.47417998580484	1.8682911263798	0.0798657277001511	0.57510126176595	-4.2513340929338	1.75146568179386
Y.L - Y.R	sp|Q9DBB8|DHDH_MOUSE	sp	Q9DBB8	Q9DBB8	DHDH_MOUSE	Trans-1,2-dihydrobenzene-1,2-diol dehydrogenase	Mus musculus	10090	Dhdh	1	1	-0.693404806812876	2.22508168652751	-1.86688507393371	0.0800722240526463	0.57510126176595	-4.25205958651851	-1.75026716436795
Y.L - Y.R	sp|O35448|PPT2_MOUSE	sp	O35448	O35448	PPT2_MOUSE	Lysosomal thioesterase PPT2	Mus musculus	10090	Ppt2	1	1	-0.383370162493656	-0.737618848658194	-1.86680421906094	0.080084113013487	0.57510126176595	-4.25210129921313	-1.75019823661383
Y.L - Y.R	sp|P84091|AP2M1_MOUSE	sp	P84091	P84091	AP2M1_MOUSE	AP-2 complex subunit mu	Mus musculus	10090	Ap2m1	1	1	0.293859598598388	3.35374948108848	1.866566895613	0.0801190182900722	0.57510126176595	-4.25222372917121	1.74999591688795
Y.L - Y.R	sp|O35963|RB33B_MOUSE	sp	O35963	O35963	RB33B_MOUSE	Ras-related protein Rab-33B	Mus musculus	10090	Rab33b	1	1	0.165750904820577	1.39077842747461	1.8655108797592	0.0801744864201424	0.57510126176595	-4.25248691819102	1.74967455699888
Y.L - Y.R	sp|P15327|PMGE_MOUSE	sp	P15327	P15327	PMGE_MOUSE	Bisphosphoglycerate mutase	Mus musculus	10090	Bpgm	1	2	-0.702389859761789	2.00215863101875	-1.86608892902224	0.0801893581329418	0.57510126176595	-4.25247028249549	-1.74958842702585
Y.L - Y.R	sp|Q80XU3|NUCKS_MOUSE	sp	Q80XU3	Q80XU3	NUCKS_MOUSE	Nuclear ubiquitous casein and cyclin-dependent kinase substrate 1	Mus musculus	10090	Nucks1	1	1	0.469127351667651	-0.748837304280971	1.8660849630473	0.0801899420141945	0.57510126176595	-4.25247232818893	1.74958504572476
Y.L - Y.R	sp|P08074|CBR2_MOUSE	sp	P08074	P08074	CBR2_MOUSE	Carbonyl reductase [NADPH] 2	Mus musculus	10090	Cbr2	1	1	0.844722878830733	2.64376174447256	1.86578812677362	0.0802336537536105	0.57510126176595	-4.25262543459365	1.74933196447556
Y.L - Y.R	sp|Q8BKE6|CP20A_MOUSE	sp	Q8BKE6	Q8BKE6	CP20A_MOUSE	Cytochrome P450 20A1	Mus musculus	10090	Cyp20a1	1	1	0.301925967985882	-1.19482704216486	1.86484338987944	0.0803729154728767	0.57510126176595	-4.25311265853041	1.74852641631647
Y.L - Y.R	sp|Q5M8N0|CNRP1_MOUSE	sp	Q5M8N0	Q5M8N0	CNRP1_MOUSE	CB1 cannabinoid receptor-interacting protein 1	Mus musculus	10090	Cnrip1	1	1	0.537138838474858	0.3990393011121	1.86443788329408	0.080432756201003	0.57510126176595	-4.25332175745806	1.74818062071381
Y.L - Y.R	sp|Q9CPR1|RWDD4_MOUSE	sp	Q9CPR1	Q9CPR1	RWDD4_MOUSE	RWD domain-containing protein 4	Mus musculus	10090	Rwdd4	2	1	-0.156682599312927	-1.21310123591921	-1.86352301568977	0.0804678313124903	0.57510126176595	-4.25351327236872	-1.74797803282322
Y.L - Y.R	sp|Q8R317|UBQL1_MOUSE	sp	Q8R317	Q8R317	UBQL1_MOUSE	Ubiquilin-1	Mus musculus	10090	Ubqln1	1	1	0.164166366446287	0.963069652311357	1.86308040495323	0.0805332760147148	0.57510126176595	-4.25374173574822	1.74760022702322
Y.L - Y.R	sp|Q9JIW9|RALB_MOUSE	sp	Q9JIW9	Q9JIW9	RALB_MOUSE	Ras-related protein Ral-B	Mus musculus	10090	Ralb	1	1	0.255556584358799	1.66639058668456	1.86259732681373	0.0807048654418449	0.57510126176595	-4.25427060542355	1.74661084085969
Y.L - Y.R	sp|Q99KF1|TMED9_MOUSE	sp	Q99KF1	Q99KF1	TMED9_MOUSE	Transmembrane emp24 domain-containing protein 9	Mus musculus	10090	Tmed9	1	2	0.295011576336135	0.298211401074545	1.86233209120039	0.0807441453966927	0.57510126176595	-4.25440730884699	1.74638459261607
Y.L - Y.R	sp|Q3TCJ8|CCD69_MOUSE	sp	Q3TCJ8	Q3TCJ8	CCD69_MOUSE	Coiled-coil domain-containing protein 69	Mus musculus	10090	Ccdc69	1	1	-0.249633168643963	-3.06451402527191	-1.86139182380483	0.0808078517601462	0.57510126176595	-4.25468127090682	-1.74601784088367
Y.L - Y.R	sp|P39655|LOX12_MOUSE	sp	P39655	P39655	LOX12_MOUSE	Polyunsaturated fatty acid lipoxygenase ALOX12	Mus musculus	10090	Alox12	1	4	-0.349513992065899	-2.57130542767501	-1.86170701180843	0.0808367834220292	0.57510126176595	-4.25472944570337	-1.74585136145864
Y.L - Y.R	sp|Q80VQ0|AL3B1_MOUSE	sp	Q80VQ0	Q80VQ0	AL3B1_MOUSE	Aldehyde dehydrogenase family 3 member B1	Mus musculus	10090	Aldh3b1	1	1	0.411643995460549	-2.59726351170013	1.86162810771331	0.0808484838740429	0.57510126176595	-4.25477010607054	1.74578404811041
Y.L - Y.R	sp|O54734|OST48_MOUSE	sp	O54734	O54734	OST48_MOUSE	Dolichyl-diphosphooligosaccharide--protein glycosyltransferase 48 kDa subunit	Mus musculus	10090	Ddost	1	2	-0.39420582966308	2.47205201251345	-1.86104610575162	0.0809348336659457	0.57510126176595	-4.25506999797536	-1.74528751741224
Y.L - Y.R	sp|Q9JHK4|PGTA_MOUSE	sp	Q9JHK4	Q9JHK4	PGTA_MOUSE	Geranylgeranyl transferase type-2 subunit alpha	Mus musculus	10090	Rabggta	1	1	-0.44318143135161	2.46275819839481	-1.8601584983539	0.0810666828441081	0.57510126176595	-4.25552728743224	-1.74453018412358
Y.L - Y.R	sp|Q3UMC0|SPAT5_MOUSE	sp	Q3UMC0	Q3UMC0	SPAT5_MOUSE	Ribosome biogenesis protein SPATA5	Mus musculus	10090	Spata5	1	2	-0.191274651332387	2.11325489448273	-1.85874482105665	0.081176840645373	0.57510126176595	-4.25597846505997	-1.74389821104445
Y.L - Y.R	sp|P50396|GDIA_MOUSE	sp	P50396	P50396	GDIA_MOUSE	Rab GDP dissociation inhibitor alpha	Mus musculus	10090	Gdi1	1	3	-0.265898264069955	3.18415037935511	-1.85857584882608	0.0812933366778637	0.57510126176595	-4.25631783779973	-1.74323063255016
Y.L - Y.R	sp|Q9D0L8|MCES_MOUSE	sp	Q9D0L8	Q9D0L8	MCES_MOUSE	mRNA cap guanine-N7 methyltransferase	Mus musculus	10090	Rnmt	1	1	-0.202507174545093	0.921202568266147	-1.85818012197027	0.0812962176452911	0.57510126176595	-4.25636685601245	-1.74321413305737
Y.L - Y.R	sp|O35368|IFI3_MOUSE	sp	O35368	O35368	IFI3_MOUSE	Interferon-activable protein 203	Mus musculus	10090	Ifi203	1	1	0.479739198065	-3.84977390890911	1.85853326506875	0.0813085965740362	0.57510126176595	-4.25636436563265	1.74314324350579
Y.L - Y.R	sp|Q9CQ49|NCBP2_MOUSE	sp	Q9CQ49	Q9CQ49	NCBP2_MOUSE	Nuclear cap-binding protein subunit 2	Mus musculus	10090	Ncbp2	1	1	0.189476386550484	-0.850991595877016	1.85736035319222	0.081399704022355	0.57510126176595	-4.25673742843262	1.74262177409838
Y.L - Y.R	sp|Q60872|IF1A_MOUSE	sp	Q60872	Q60872	IF1A_MOUSE	Eukaryotic translation initiation factor 1A	Mus musculus	10090	Eif1a	2	3	0.306188450415656	-4.30444988379715	1.85732883238441	0.0814125116545118	0.57510126176595	-4.25677598381184	1.74254850535538
Y.L - Y.R	sp|Q8C0L9|GPCP1_MOUSE	sp	Q8C0L9	Q8C0L9	GPCP1_MOUSE	Glycerophosphocholine phosphodiesterase GPCPD1	Mus musculus	10090	Gpcpd1	1	1	-0.667984577901219	1.86765791853872	-1.85778245967368	0.0814205691391633	0.57510126176595	-4.25675096759568	-1.74250241561967
Y.L - Y.R	sp|P01901|HA1B_MOUSE	sp	P01901	P01901	HA1B_MOUSE	H-2 class I histocompatibility antigen, K-B alpha chain	Mus musculus	10090	H2-K1	1	1	0.633726076983356	1.05067736040331	1.8571417234204	0.0815162345712807	0.57510126176595	-4.25708084250401	1.74195548103621
Y.L - Y.R	sp|Q6ZPJ3|UBE2O_MOUSE	sp	Q6ZPJ3	Q6ZPJ3	UBE2O_MOUSE	(E3-independent) E2 ubiquitin-conjugating enzyme UBE2O	Mus musculus	10090	Ube2o	1	3	-0.196204728636229	2.07625738231226	-1.85642732708999	0.0815270775466963	0.57510126176595	-4.25718517500002	-1.74189352287855
Y.L - Y.R	sp|P56387|DYLT3_MOUSE	sp	P56387	P56387	DYLT3_MOUSE	Dynein light chain Tctex-type 3	Mus musculus	10090	Dynlt3	1	1	-0.570113229985624	-2.62369783558899	-1.85682417785488	0.0815636828195897	0.57510126176595	-4.2572443094942	-1.74168440501268
Y.L - Y.R	sp|O88448|KLC2_MOUSE	sp	O88448	O88448	KLC2_MOUSE	Kinesin light chain 2	Mus musculus	10090	Klc2	1	1	-0.167171299156916	1.8704740674915	-1.85519036335643	0.0817078564019512	0.57510126176595	-4.25781060809905	-1.7408615129337
Y.L - Y.R	sp|Q91XD6|VPS36_MOUSE	sp	Q91XD6	Q91XD6	VPS36_MOUSE	Vacuolar protein-sorting-associated protein 36	Mus musculus	10090	Vps36	1	1	-0.436963040071067	1.8628705243629	-1.85573493145522	0.0817266263007137	0.57510126176595	-4.25780494755262	-1.74075446764131
Y.L - Y.R	sp|Q69Z99|ZN512_MOUSE	sp	Q69Z99	Q69Z99	ZN512_MOUSE	Zinc finger protein 512	Mus musculus	10090	Znf512	2	2	-0.250948776347478	-1.01813452100783	-1.85535114122932	0.0817841073478047	0.57510126176595	-4.25800245320096	-1.74042677553174
Y.L - Y.R	sp|Q9JI90|RNF14_MOUSE	sp	Q9JI90	Q9JI90	RNF14_MOUSE	E3 ubiquitin-protein ligase RNF14	Mus musculus	10090	Rnf14	1	2	-0.263027566064752	0.344337401788817	-1.85437259499456	0.0819308285543815	0.57510126176595	-4.25850595537841	-1.73959118295181
Y.L - Y.R	sp|Q920E5|FPPS_MOUSE	sp	Q920E5	Q920E5	FPPS_MOUSE	Farnesyl pyrophosphate synthase	Mus musculus	10090	Fdps	1	1	-0.465957443478876	1.53658115104142	-1.8538610044582	0.0820076282911885	0.57510126176595	-4.25876914615102	-1.73915428427694
Y.L - Y.R	sp|O08915|AIP_MOUSE	sp	O08915	O08915	AIP_MOUSE	AH receptor-interacting protein	Mus musculus	10090	Aip	1	1	-0.159997372574679	1.1307866038451	-1.85293055138355	0.0820470591714923	0.57510126176595	-4.25897467167433	-1.7389300986291
Y.L - Y.R	sp|Q9R0P5|DEST_MOUSE	sp	Q9R0P5	Q9R0P5	DEST_MOUSE	Destrin	Mus musculus	10090	Dstn	1	3	0.574474182469272	3.23437551016321	1.85206086124948	0.0822783728258163	0.57510126176595	-4.25969500233671	1.73761671366573
Y.L - Y.R	sp|P14602|HSPB1_MOUSE	sp	P14602	P14602	HSPB1_MOUSE	Heat shock protein beta-1	Mus musculus	10090	Hspb1	1	3	0.469925200257956	5.30198313190645	1.85175296615351	0.0823247600590308	0.57510126176595	-4.2598533228679	1.73735369025682
Y.L - Y.R	sp|Q9WV06|ANKR2_MOUSE	sp	Q9WV06	Q9WV06	ANKR2_MOUSE	Ankyrin repeat domain-containing protein 2	Mus musculus	10090	Ankrd2	1	3	0.922901497483098	3.53209071923656	1.8515285309219	0.0823585879058144	0.57510126176595	-4.25996872124565	1.73716195643709
Y.L - Y.R	sp|Q9D154|ILEUA_MOUSE	sp	Q9D154	Q9D154	ILEUA_MOUSE	Leukocyte elastase inhibitor A	Mus musculus	10090	Serpinb1a	1	1	0.862173155901825	3.29372506593806	1.85113940470113	0.0824172678992194	0.57510126176595	-4.26016878546215	1.7368295138163
Y.L - Y.R	sp|Q8CIG8|ANM5_MOUSE	sp	Q8CIG8	Q8CIG8	ANM5_MOUSE	Protein arginine N-methyltransferase 5	Mus musculus	10090	Prmt5	1	3	-0.297744151441095	2.06293822312142	-1.85078432388608	0.0824708462095512	0.57510126176595	-4.26035133049684	-1.73652614156254
Y.L - Y.R	sp|Q6P3D0|NUD16_MOUSE	sp	Q6P3D0	Q6P3D0	NUD16_MOUSE	U8 snoRNA-decapping enzyme	Mus musculus	10090	Nudt16	1	1	-0.386915402606088	0.281556884430965	-1.84959304672592	0.0826508242294927	0.57510126176595	-4.26096365342598	-1.73550823456357
Y.L - Y.R	sp|P21107|TPM3_MOUSE	sp	P21107	P21107	TPM3_MOUSE	Tropomyosin alpha-3 chain	Mus musculus	10090	Tpm3	1	3	-0.716613898237881	7.57347205982001	-1.84843444197898	0.0828261999881104	0.57510126176595	-4.26155902580361	-1.73451808355473
Y.L - Y.R	sp|Q61036|PAK3_MOUSE	sp	Q61036	Q61036	PAK3_MOUSE	Serine/threonine-protein kinase PAK 3	Mus musculus	10090	Pak3	1	2	-0.313666256383311	-3.98784679809024	-1.84760144442611	0.0829131120815448	0.57510126176595	-4.26188149412893	-1.73402801757867
Y.L - Y.R	sp|P35278|RAB5C_MOUSE	sp	P35278	P35278	RAB5C_MOUSE	Ras-related protein Rab-5C	Mus musculus	10090	Rab5c	1	2	0.323205288262485	1.53374284537377	1.84750960018257	0.0829664281283792	0.57510126176595	-4.26203416324744	1.73372759357583
Y.L - Y.R	sp|E9Q735|UBE4A_MOUSE	sp	E9Q735	E9Q735	UBE4A_MOUSE	Ubiquitin conjugation factor E4 A	Mus musculus	10090	Ube4a	1	1	-0.33193966552604	0.788789957413214	-1.84690270598393	0.0830585620961958	0.57510126176595	-4.26234590142909	-1.73320880780689
Y.L - Y.R	sp|Q02858|TIE2_MOUSE	sp	Q02858	Q02858	TIE2_MOUSE	Angiopoietin-1 receptor	Mus musculus	10090	Tek	1	2	0.158836449973798	-2.20646490047549	1.84605118251411	0.0830873637569971	0.57510126176595	-4.26251470144912	1.73304672775959
Y.L - Y.R	sp|Q91WG2|RABE2_MOUSE	sp	Q91WG2	Q91WG2	RABE2_MOUSE	Rab GTPase-binding effector protein 2	Mus musculus	10090	Rabep2	1	3	0.259852396819346	-0.551708668262232	1.84554921767811	0.0832643648006078	0.57510126176595	-4.26304098276126	1.73205166057823
Y.L - Y.R	sp|Q9JKW0|AR6P1_MOUSE	sp	Q9JKW0	Q9JKW0	AR6P1_MOUSE	ADP-ribosylation factor-like protein 6-interacting protein 1	Mus musculus	10090	Arl6ip1	1	1	0.427995120288371	-2.25734137808296	1.84535710924861	0.0832936121523028	0.57510126176595	-4.26313962248142	1.73188740237353
Y.L - Y.R	sp|Q9QXE2|DPOLL_MOUSE	sp	Q9QXE2	Q9QXE2	DPOLL_MOUSE	DNA polymerase lambda	Mus musculus	10090	Poll	2	1	-0.384548985898689	-2.44875561901353	-1.84506140122918	0.0833386497042344	0.57510126176595	-4.26329144793653	-1.73163455500503
Y.L - Y.R	sp|O88597|BECN1_MOUSE	sp	O88597	O88597	BECN1_MOUSE	Beclin-1	Mus musculus	10090	Becn1	1	3	0.153984187681176	-1.73810245770201	1.84434777125476	0.0833467530593887	0.57510126176595	-4.26339040289112	1.73158907333981
Y.L - Y.R	sp|Q9DBH5|LMAN2_MOUSE	sp	Q9DBH5	Q9DBH5	LMAN2_MOUSE	Vesicular integral-membrane protein VIP36	Mus musculus	10090	Lman2	1	2	0.258985991709946	1.68616479835808	1.84439165133754	0.0834407351450234	0.57510126176595	-4.2636352803102	1.73106184199565
Y.L - Y.R	sp|P61211|ARL1_MOUSE	sp	P61211	P61211	ARL1_MOUSE	ADP-ribosylation factor-like protein 1	Mus musculus	10090	Arl1	1	1	0.301329490173916	-0.770027636774357	1.84424781614375	0.0834626734124886	0.57510126176595	-4.26370911480801	1.73093883946544
Y.L - Y.R	sp|Q8R4K2|IRAK4_MOUSE	sp	Q8R4K2	Q8R4K2	IRAK4_MOUSE	Interleukin-1 receptor-associated kinase 4	Mus musculus	10090	Irak4	1	1	0.214877570460437	-0.719674344336502	1.84400193435928	0.0834732233332252	0.57510126176595	-4.2637638168544	1.73087969794949
Y.L - Y.R	sp|Q8R0X7|SGPL1_MOUSE	sp	Q8R0X7	Q8R0X7	SGPL1_MOUSE	Sphingosine-1-phosphate lyase 1	Mus musculus	10090	Sgpl1	1	1	0.570601720133153	0.923049112452831	1.84335418271717	0.0835990881433613	0.57510126176595	-4.26416778716952	1.73017458232325
Y.L - Y.R	sp|Q80YQ8|RMD5A_MOUSE	sp	Q80YQ8	Q80YQ8	RMD5A_MOUSE	E3 ubiquitin-protein ligase RMND5A	Mus musculus	10090	Rmnd5a	1	2	-0.180877708314119	0.0536766735471037	-1.84143927445195	0.0838027492936691	0.57510126176595	-4.26491501140098	-1.72903545744917
Y.L - Y.R	sp|Q03311|CHLE_MOUSE	sp	Q03311	Q03311	CHLE_MOUSE	Cholinesterase	Mus musculus	10090	Bche	1	2	-0.221421107349671	-0.12868963420398	-1.84199375337574	0.0838059796829481	0.57510126176595	-4.26486281452539	-1.72901740718709
Y.L - Y.R	sp|Q4U4S6|XIRP2_MOUSE	sp	Q4U4S6	Q4U4S6	XIRP2_MOUSE	Xin actin-binding repeat-containing protein 2	Mus musculus	10090	Xirp2	1	1	0.340002584034117	4.94452642653465	1.84176487607071	0.0838421865512994	0.57510126176595	-4.2649832959136	1.72881513466256
Y.L - Y.R	sp|Q9D8L5|CCD91_MOUSE	sp	Q9D8L5	Q9D8L5	CCD91_MOUSE	Coiled-coil domain-containing protein 91	Mus musculus	10090	Ccdc91	1	2	-0.298795841089978	0.0265839080464932	-1.841525789727	0.0838788110198643	0.57510126176595	-4.26510595098853	-1.7286106011176
Y.L - Y.R	sp|Q8CBE3|WDR37_MOUSE	sp	Q8CBE3	Q8CBE3	WDR37_MOUSE	WD repeat-containing protein 37	Mus musculus	10090	Wdr37	1	1	-0.32261975698967	0.675193018860766	-1.84151531840472	0.0838804153942804	0.57510126176595	-4.26511132279004	-1.72860164295782
Y.L - Y.R	sp|Q9CQ71|RFA3_MOUSE	sp	Q9CQ71	Q9CQ71	RFA3_MOUSE	Replication protein A 14 kDa subunit	Mus musculus	10090	Rpa3	1	1	0.184162703927946	0.0419922455433072	1.84053648197828	0.0839475029547604	0.57510126176595	-4.265395274916	1.72822717802276
Y.L - Y.R	sp|Q9EQW7|KI13A_MOUSE	sp	Q9EQW7	Q9EQW7	KI13A_MOUSE	Kinesin-like protein KIF13A	Mus musculus	10090	Kif13a	1	1	-0.327738446009593	0.135910023037767	-1.84082624074609	0.0839860528772758	0.57510126176595	-4.26546479236972	-1.72801211218729
Y.L - Y.R	tr|A0A0B4J1I7|A0A0B4J1I7_MOUSE	tr	A0A0B4J1I7	A0A0B4J1I7	A0A0B4J1I7_MOUSE	Immunoglobulin kappa variable 4-68 (Fragment)	Mus musculus	10090	Igkv4-68	4	1	-0.722539374514271	-3.77207186509988	-1.84077532821177	0.0839938625781155	0.57510126176595	-4.26549090628663	-1.72796855244834
Y.L - Y.R	sp|Q9WUR9|KAD4_MOUSE	sp	Q9WUR9	Q9WUR9	KAD4_MOUSE	Adenylate kinase 4, mitochondrial	Mus musculus	10090	Ak4	1	1	-0.622410165377984	1.3654813558637	-1.83910213916629	0.0842508785004445	0.57510126176595	-4.26634894520055	-1.72653683480073
Y.L - Y.R	sp|Q9JM83|CALM4_MOUSE	sp	Q9JM83	Q9JM83	CALM4_MOUSE	Calmodulin-4	Mus musculus	10090	Calm4	2	2	-0.861872677792045	-3.25959043908707	-1.83779232405081	0.0844525626155021	0.57510126176595	-4.26702041124511	-1.72541581837517
Y.L - Y.R	sp|Q8CDM8|FHI2A_MOUSE	sp	Q8CDM8	Q8CDM8	FHI2A_MOUSE	FHF complex subunit HOOK interacting protein 2A	Mus musculus	10090	Fhip2a	1	2	-0.247312300953336	0.467987082961879	-1.83672618657042	0.084617040759351	0.57510126176595	-4.26756680932765	-1.72450320562436
Y.L - Y.R	sp|P40124|CAP1_MOUSE	sp	P40124	P40124	CAP1_MOUSE	Adenylyl cyclase-associated protein 1	Mus musculus	10090	Cap1	1	4	0.825456356905236	3.7500580304445	1.83644806841765	0.0846599939660801	0.57510126176595	-4.26770932360132	1.72426511460821
Y.L - Y.R	sp|Q8K1H1|TDRD7_MOUSE	sp	Q8K1H1	Q8K1H1	TDRD7_MOUSE	Tudor domain-containing protein 7	Mus musculus	10090	Tdrd7	1	1	-0.181634051919487	0.228715803506223	-1.83551114412334	0.0847204058828113	0.57510126176595	-4.26797053825469	-1.72393041471912
Y.L - Y.R	sp|P62748|HPCL1_MOUSE	sp	P62748	P62748	HPCL1_MOUSE	Hippocalcin-like protein 1	Mus musculus	10090	Hpcal1	1	2	0.468726657811564	-0.0707223610703043	1.83570462076417	0.0847749084482754	0.57510126176595	-4.26809023897223	1.72362862000529
Y.L - Y.R	sp|Q61644|PACN1_MOUSE	sp	Q61644	Q61644	PACN1_MOUSE	Protein kinase C and casein kinase substrate in neurons protein 1	Mus musculus	10090	Pacsin1	1	1	-0.4517280511837	-0.927649504305543	-1.8349574807865	0.0848905326460592	0.57510126176595	-4.26847298059375	-1.72298889838302
Y.L - Y.R	sp|Q9WV60|GSK3B_MOUSE	sp	Q9WV60	Q9WV60	GSK3B_MOUSE	Glycogen synthase kinase-3 beta	Mus musculus	10090	Gsk3b	1	2	-0.235315252902313	2.19897457575504	-1.83443649922538	0.0849538231922577	0.57510126176595	-4.26869484667116	-1.72263902501451
Y.L - Y.R	sp|O35955|PSB10_MOUSE	sp	O35955	O35955	PSB10_MOUSE	Proteasome subunit beta type-10	Mus musculus	10090	Psmb10	1	1	0.482127773920979	-1.05727361432274	1.83421771014398	0.0850051538088973	0.57510126176595	-4.26885188225358	1.72235542153096
Y.L - Y.R	sp|Q9D0I8|MRT4_MOUSE	sp	Q9D0I8	Q9D0I8	MRT4_MOUSE	mRNA turnover protein 4 homolog	Mus musculus	10090	Mrto4	1	1	-0.157343005109787	-0.0549524710941524	-1.8332214816422	0.0850587246433321	0.57510126176595	-4.26910188811785	-1.72205958842122
Y.L - Y.R	sp|A6H5X4|PHF11_MOUSE	sp	A6H5X4	A6H5X4	PHF11_MOUSE	PHD finger protein 11	Mus musculus	10090	Phf11	2	1	0.650853562126792	-3.83557656642034	1.8337901658527	0.0850714605532353	0.57510126176595	-4.26907083587247	1.72198927933902
Y.L - Y.R	sp|P97819|PLPL9_MOUSE	sp	P97819	P97819	PLPL9_MOUSE	85/88 kDa calcium-independent phospholipase A2	Mus musculus	10090	Pla2g6	1	3	-0.436120315084076	-0.58034490591464	-1.83269867271851	0.0852409449023795	0.57510126176595	-4.26962971247191	-1.72105444379208
Y.L - Y.R	sp|Q8VCE2|GPN1_MOUSE	sp	Q8VCE2	Q8VCE2	GPN1_MOUSE	GPN-loop GTPase 1	Mus musculus	10090	Gpn1	1	1	-0.583883534491644	-1.70657242929405	-1.83256872868868	0.0852611421652625	0.57510126176595	-4.26969623825512	-1.72094314071913
Y.L - Y.R	sp|Q62159|RHOC_MOUSE	sp	Q62159	Q62159	RHOC_MOUSE	Rho-related GTP-binding protein RhoC	Mus musculus	10090	Rhoc	1	2	0.359132674464098	-0.349640500005684	1.83220875422621	0.0853171152681308	0.57510126176595	-4.26988051934239	1.72063479551416
Y.L - Y.R	sp|Q4VA53|PDS5B_MOUSE	sp	Q4VA53	Q4VA53	PDS5B_MOUSE	Sister chromatid cohesion protein PDS5 homolog B	Mus musculus	10090	Pds5b	1	1	-0.170971634737351	2.32296869588787	-1.83118434199828	0.0853755196568008	0.57510126176595	-4.27014602859964	-1.72031323112694
Y.L - Y.R	sp|Q8K5B2|MCFD2_MOUSE	sp	Q8K5B2	Q8K5B2	MCFD2_MOUSE	Multiple coagulation factor deficiency protein 2 homolog	Mus musculus	10090	Mcfd2	1	1	0.263143326734433	-1.22792466178882	1.83135875048718	0.085449412892439	0.57510126176595	-4.27031559934975	1.71990664258267
Y.L - Y.R	sp|O54791|MAFF_MOUSE	sp	O54791	O54791	MAFF_MOUSE	Transcription factor MafF	Mus musculus	10090	Maff	2	1	-0.502681176348167	-4.61787490066112	-1.83075107413429	0.0855441049611384	0.57510126176595	-4.2706265899912	-1.71938602626652
Y.L - Y.R	sp|P0C7L0|WIPF3_MOUSE	sp	P0C7L0	P0C7L0	WIPF3_MOUSE	WAS/WASL-interacting protein family member 3	Mus musculus	10090	Wipf3	1	1	-0.365941176910505	-1.89309119046868	-1.83065674531209	0.085558812204023	0.57510126176595	-4.27067486074246	-1.71930520774927
Y.L - Y.R	sp|P84096|RHOG_MOUSE	sp	P84096	P84096	RHOG_MOUSE	Rho-related GTP-binding protein RhoG	Mus musculus	10090	Rhog	1	1	0.548258216866516	0.996549920499037	1.82864885450557	0.0858724023241129	0.57510126176595	-4.27170210506205	1.71758464898358
Y.L - Y.R	sp|P17710|HXK1_MOUSE	sp	P17710	P17710	HXK1_MOUSE	Hexokinase-1	Mus musculus	10090	Hk1	1	3	0.431815662855974	2.37269974939948	1.82776458323081	0.0860108286840602	0.57510126176595	-4.27215434934733	1.71682676712433
Y.L - Y.R	sp|Q91WU0|EST1F_MOUSE	sp	Q91WU0	Q91WU0	EST1F_MOUSE	Carboxylesterase 1F	Mus musculus	10090	Ces1f	1	1	-0.403743725104882	0.362876566457935	-1.82746281548027	0.0860581133774287	0.57510126176595	-4.27230866158644	-1.71656811008008
Y.L - Y.R	tr|D3Z623|D3Z623_MOUSE	tr	D3Z623	D3Z623	D3Z623_MOUSE	RIKEN cDNA 9330159F19 gene	Mus musculus	10090	9330159F19Rik	1	2	-0.265493579537143	-0.0516608791024517	-1.82636324737072	0.0862306016410764	0.57510126176595	-4.27287084582963	-1.71562553589149
Y.L - Y.R	sp|Q9EQP2|EHD4_MOUSE	sp	Q9EQP2	Q9EQP2	EHD4_MOUSE	EH domain-containing protein 4	Mus musculus	10090	Ehd4	1	1	-1.04951410103419	5.28907136895931	-1.82605382606267	0.0862791953182283	0.57510126176595	-4.27302901989385	-1.71536026733929
Y.L - Y.R	sp|B1AY10|NFX1_MOUSE	sp	B1AY10	B1AY10	NFX1_MOUSE	Transcriptional repressor NF-X1	Mus musculus	10090	Nfx1	1	1	-0.238188408391088	-1.37223390750855	-1.82526332130765	0.0864034515498934	0.57510126176595	-4.2734330685546	-1.71468251203342
Y.L - Y.R	sp|Q9QYJ7|DS13B_MOUSE	sp	Q9QYJ7	Q9QYJ7	DS13B_MOUSE	Dual specificity protein phosphatase 13 isoform B	Mus musculus	10090	Dusp13	1	1	-0.234144062295233	-2.30002152899548	-1.82464365980043	0.0864511787672146	0.57510126176595	-4.27362458430128	-1.71442239328992
Y.L - Y.R	sp|Q8BY35|FGD2_MOUSE	sp	Q8BY35	Q8BY35	FGD2_MOUSE	FYVE, RhoGEF and PH domain-containing protein 2	Mus musculus	10090	Fgd2	1	1	0.331382676406982	-3.31663840160233	1.82430743567275	0.0865539144302902	0.57510126176595	-4.27392154800878	1.71386286554467
Y.L - Y.R	sp|P42225|STAT1_MOUSE	sp	P42225	P42225	STAT1_MOUSE	Signal transducer and activator of transcription 1	Mus musculus	10090	Stat1	1	1	0.399429519565804	2.23935514096239	1.82188831700113	0.0869357343577319	0.57510126176595	-4.27515728335436	1.71178805393735
Y.L - Y.R	sp|Q99LJ6|GPX7_MOUSE	sp	Q99LJ6	Q99LJ6	GPX7_MOUSE	Glutathione peroxidase 7	Mus musculus	10090	Gpx7	1	1	0.599518382513215	1.47921307777312	1.82111527282945	0.0870580603844611	0.57510126176595	-4.27555202181399	1.71112488963547
Y.L - Y.R	sp|Q8K0V4|CNOT3_MOUSE	sp	Q8K0V4	Q8K0V4	CNOT3_MOUSE	CCR4-NOT transcription complex subunit 3	Mus musculus	10090	Cnot3	1	1	0.221701196559495	-0.358909194065004	1.8210196533974	0.0870732016979329	0.57510126176595	-4.27560084282902	1.71104285657341
Y.L - Y.R	sp|Q8BLK9|KS6C1_MOUSE	sp	Q8BLK9	Q8BLK9	KS6C1_MOUSE	Ribosomal protein S6 kinase delta-1	Mus musculus	10090	Rps6kc1	1	2	-0.44040750241076	-2.1550908010704	-1.81931405760716	0.0873436731536022	0.57510126176595	-4.27647149437635	-1.70957942427096
Y.L - Y.R	sp|P70429|EVL_MOUSE	sp	P70429	P70429	EVL_MOUSE	Ena/VASP-like protein	Mus musculus	10090	Evl	1	2	0.638283768418241	-0.0708274524369181	1.81886228497632	0.0874154388394342	0.57510126176595	-4.27670205087694	1.70919173765539
Y.L - Y.R	sp|Q8K0D7|GET1_MOUSE	sp	Q8K0D7	Q8K0D7	GET1_MOUSE	Guided entry of tail-anchored proteins factor 1	Mus musculus	10090	Get1	1	1	0.328111503247942	-3.01603892343246	1.81858256683937	0.0874598991357773	0.57510126176595	-4.27684478915629	1.70895168675624
Y.L - Y.R	sp|Q9WTU6|MK09_MOUSE	sp	Q9WTU6	Q9WTU6	MK09_MOUSE	Mitogen-activated protein kinase 9	Mus musculus	10090	Mapk9	1	2	-0.420819799072771	2.03172460246292	-1.81793512188419	0.0875628849743808	0.57510126176595	-4.27717513964521	-1.70839602153803
Y.L - Y.R	sp|Q64311|NTAN1_MOUSE	sp	Q64311	Q64311	NTAN1_MOUSE	Protein N-terminal asparagine amidohydrolase	Mus musculus	10090	Ntan1	1	3	-0.324570824580294	-0.13558236699441	-1.81775976898866	0.0875907958917775	0.57510126176595	-4.27726460248104	-1.70824551760853
Y.L - Y.R	sp|Q99JI4|PSMD6_MOUSE	sp	Q99JI4	Q99JI4	PSMD6_MOUSE	26S proteasome non-ATPase regulatory subunit 6	Mus musculus	10090	Psmd6	1	1	-0.186797637547194	3.44437748904662	-1.81692575100872	0.087622195083526	0.57510126176595	-4.2774403317533	-1.70807625010832
Y.L - Y.R	sp|Q14DH7|ACSS3_MOUSE	sp	Q14DH7	Q14DH7	ACSS3_MOUSE	Acyl-CoA synthetase short-chain family member 3, mitochondrial	Mus musculus	10090	Acss3	1	2	-0.305184050217979	-0.569205741264413	-1.81745427895366	0.0876394394847468	0.57510126176595	-4.27742045074963	-1.70798330940044
Y.L - Y.R	sp|P15655|FGF2_MOUSE	sp	P15655	P15655	FGF2_MOUSE	Fibroblast growth factor 2	Mus musculus	10090	Fgf2	1	1	-0.410523719187678	-2.26027107623273	-1.81737732385618	0.0876516969068158	0.57510126176595	-4.27745970824662	-1.70791725556667
Y.L - Y.R	sp|Q3UGS4|MCRI1_MOUSE	sp	Q3UGS4	Q3UGS4	MCRI1_MOUSE	Mapk-regulated corepressor-interacting protein 1	Mus musculus	10090	Mcrip1	1	1	0.424728545368923	-0.321067234293083	1.81720266055316	0.0876795229219646	0.57510126176595	-4.27754880746695	1.70776733203415
Y.L - Y.R	sp|P45376|ALDR_MOUSE	sp	P45376	P45376	ALDR_MOUSE	Aldo-keto reductase family 1 member B1	Mus musculus	10090	Akr1b1	1	3	-0.470515397806731	7.48208668046457	-1.81715031151285	0.0876878642865054	0.57510126176595	-4.27757551103215	-1.70772239714965
Y.L - Y.R	sp|Q99JW2|ACY1_MOUSE	sp	Q99JW2	Q99JW2	ACY1_MOUSE	Aminoacylase-1	Mus musculus	10090	Acy1	1	1	-0.520753833525462	0.899123053694178	-1.81711594327586	0.0876933409470007	0.57510126176595	-4.27759304229913	-1.70769289628502
Y.L - Y.R	sp|Q8R015|BL1S5_MOUSE	sp	Q8R015	Q8R015	BL1S5_MOUSE	Biogenesis of lysosome-related organelles complex 1 subunit 5	Mus musculus	10090	Bloc1s5	1	1	-0.300543188018109	-2.30297125134548	-1.8153351452765	0.0879775285455612	0.57510126176595	-4.27850123278802	-1.70616411186223
Y.L - Y.R	sp|Q5Y5T1|ZDH20_MOUSE	sp	Q5Y5T1	Q5Y5T1	ZDH20_MOUSE	Palmitoyltransferase ZDHHC20	Mus musculus	10090	Zdhhc20	1	1	0.296010418915058	-3.56195167100428	1.81505900516259	0.0879995478983855	0.57510126176595	-4.2785878971802	1.70604582529999
Y.L - Y.R	sp|P51863|VA0D1_MOUSE	sp	P51863	P51863	VA0D1_MOUSE	V-type proton ATPase subunit d 1	Mus musculus	10090	Atp6v0d1	1	2	0.416209605075638	1.77310203290972	1.81433993498622	0.0881367021503976	0.57510126176595	-4.27900861298408	1.70530957824112
Y.L - Y.R	sp|Q9D7V1|SH24A_MOUSE	sp	Q9D7V1	Q9D7V1	SH24A_MOUSE	SH2 domain-containing protein 4A	Mus musculus	10090	Sh2d4a	1	1	-0.233958080662514	-0.440396411567805	-1.8137344903344	0.0882336609622741	0.57510126176595	-4.27931722306915	-1.70478965837291
Y.L - Y.R	sp|O54983|CRYM_MOUSE	sp	O54983	O54983	CRYM_MOUSE	Ketimine reductase mu-crystallin	Mus musculus	10090	Crym	1	1	-0.533911260826065	-0.959307725259857	-1.81326441192945	0.0883090064208702	0.57510126176595	-4.27955680283605	-1.70438595322241
Y.L - Y.R	sp|P07356|ANXA2_MOUSE	sp	P07356	P07356	ANXA2_MOUSE	Annexin A2	Mus musculus	10090	Anxa2	1	2	0.939509692063406	6.36724872261449	1.81284058232495	0.0883769876188447	0.57510126176595	-4.27977278837934	1.70402194441691
Y.L - Y.R	sp|Q8K1T1|LRC25_MOUSE	sp	Q8K1T1	Q8K1T1	LRC25_MOUSE	Leucine-rich repeat-containing protein 25	Mus musculus	10090	Lrrc25	1	1	0.268272905949038	-2.03149136173354	1.81248330249109	0.0884343302371341	0.57510126176595	-4.27995484282356	1.70371507588622
Y.L - Y.R	sp|O08605|MKNK1_MOUSE	sp	O08605	O08605	MKNK1_MOUSE	MAP kinase-interacting serine/threonine-protein kinase 1	Mus musculus	10090	Mknk1	1	2	-0.461614027696211	1.50766819791474	-1.81206720634323	0.0885011540848413	0.57510126176595	-4.28016684788884	-1.70335767093762
Y.L - Y.R	sp|P28741|KIF3A_MOUSE	sp	P28741	P28741	KIF3A_MOUSE	Kinesin-like protein KIF3A	Mus musculus	10090	Kif3a	1	2	-0.173757372562747	-0.32352767872154	-1.81029961797176	0.0886847170589596	0.57510126176595	-4.28082367445632	-1.70237700913041
Y.L - Y.R	tr|I7HJI5|I7HJI5_MOUSE	tr	I7HJI5	I7HJI5	I7HJI5_MOUSE	Serine (or cysteine) peptidase inhibitor, clade B, member 9c	Mus musculus	10090	Serpinb9c	3	1	1.39006280311175	-2.48314817856072	1.8102678278312	0.0887906418022155	0.57510126176595	-4.28108340520106	1.70181186379132
Y.L - Y.R	sp|Q9JJK2|LANC2_MOUSE	sp	Q9JJK2	Q9JJK2	LANC2_MOUSE	LanC-like protein 2	Mus musculus	10090	Lancl2	1	1	-0.481426968726605	2.30495357006108	-1.81021152492099	0.0887997133797368	0.57510126176595	-4.28111207806717	-1.70176348903197
Y.L - Y.R	sp|Q3TGW2|EEPD1_MOUSE	sp	Q3TGW2	Q3TGW2	EEPD1_MOUSE	Endonuclease/exonuclease/phosphatase family domain-containing protein 1	Mus musculus	10090	Eepd1	1	1	-0.456468553370542	0.685700369390422	-1.81015422445605	0.0888089465228207	0.57510126176595	-4.28114125855006	-1.70171425680308
Y.L - Y.R	sp|Q62191|RO52_MOUSE	sp	Q62191	Q62191	RO52_MOUSE	E3 ubiquitin-protein ligase TRIM21	Mus musculus	10090	Trim21	1	1	-0.154800916466765	-1.67988853503183	-1.80861490850714	0.0889556216605904	0.57510126176595	-4.28168050931012	-1.7009327199508
Y.L - Y.R	sp|P14094|AT1B1_MOUSE	sp	P14094	P14094	AT1B1_MOUSE	Sodium/potassium-transporting ATPase subunit beta-1	Mus musculus	10090	Atp1b1	1	1	0.346689143912615	4.87299965463027	1.80924455329627	0.0889556402724369	0.57510126176595	-4.28160445818776	1.70093262084622
Y.L - Y.R	sp|Q99104|MYO5A_MOUSE	sp	Q99104	Q99104	MYO5A_MOUSE	Unconventional myosin-Va	Mus musculus	10090	Myo5a	1	2	0.315247475960809	0.341526743681214	1.80903507614517	0.0889894508282657	0.57510126176595	-4.281711108444	1.7007526135813
Y.L - Y.R	sp|Q8R3C6|RBM19_MOUSE	sp	Q8R3C6	Q8R3C6	RBM19_MOUSE	Probable RNA-binding protein 19	Mus musculus	10090	Rbm19	1	1	-0.146720850529645	-2.06701610872801	-1.80823779127367	0.0890165496698563	0.57510126176595	-4.28187271203135	-1.70060837923125
Y.L - Y.R	sp|P61971|NTF2_MOUSE	sp	P61971	P61971	NTF2_MOUSE	Nuclear transport factor 2	Mus musculus	10090	Nutf2	1	1	-0.404102708923315	4.56200832385891	-1.80873158514734	0.0890384557285139	0.57510126176595	-4.28186561403633	-1.70049180946883
Y.L - Y.R	sp|P15307|REL_MOUSE	sp	P15307	P15307	REL_MOUSE	Proto-oncogene c-Rel	Mus musculus	10090	Rel	1	2	-0.278978558437073	-2.38866411514409	-1.80864622350635	0.0890522434150591	0.57510126176595	-4.28190906913906	-1.70041845223703
Y.L - Y.R	sp|Q8R1G2|CMBL_MOUSE	sp	Q8R1G2	Q8R1G2	CMBL_MOUSE	Carboxymethylenebutenolidase homolog	Mus musculus	10090	Cmbl	1	1	-1.00849197151259	4.50531288005002	-1.80822808082653	0.0891198093637991	0.57510126176595	-4.28212192035862	-1.70005910058896
Y.L - Y.R	sp|Q91YH5|ATLA3_MOUSE	sp	Q91YH5	Q91YH5	ATLA3_MOUSE	Atlastin-3	Mus musculus	10090	Atl3	1	1	0.601435050725079	1.5560627120051	1.8078884173103	0.0891747274289797	0.57510126176595	-4.28229480675448	1.69976717876576
Y.L - Y.R	sp|P97789|XRN1_MOUSE	sp	P97789	P97789	XRN1_MOUSE	5'-3' exoribonuclease 1	Mus musculus	10090	Xrn1	1	1	-0.199007971825619	1.43575795377617	-1.80741664947252	0.0891785167905165	0.57510126176595	-4.28236111211647	-1.69974704142151
Y.L - Y.R	sp|Q99MQ4|ASPN_MOUSE	sp	Q99MQ4	Q99MQ4	ASPN_MOUSE	Asporin	Mus musculus	10090	Aspn	1	1	0.81625231839843	5.33536641646915	1.80783651549265	0.089183121733958	0.57510126176595	-4.28232122317387	1.69972257085702
Y.L - Y.R	sp|P62830|RL23_MOUSE	sp	P62830	P62830	RL23_MOUSE	60S ribosomal protein L23	Mus musculus	10090	Rpl23	1	1	0.170613152276221	2.50644191475375	1.8068809911237	0.0892360617889141	0.57510126176595	-4.28256407726938	1.69944132169406
Y.L - Y.R	sp|Q9Z0E6|GBP2_MOUSE	sp	Q9Z0E6	Q9Z0E6	GBP2_MOUSE	Guanylate-binding protein 2	Mus musculus	10090	Gbp2	1	1	0.54656602716901	1.4032285022038	1.80533062917181	0.0895892385254249	0.57510126176595	-4.2835962472325	1.6975684670062
Y.L - Y.R	sp|P19246|NFH_MOUSE	sp	P19246	P19246	NFH_MOUSE	Neurofilament heavy polypeptide	Mus musculus	10090	Nefh	1	3	-0.685734639333708	1.30961516827237	-1.80520433067125	0.0896097501521057	0.57510126176595	-4.28366048888423	-1.6974598790592
Y.L - Y.R	sp|Q9D920|BORC5_MOUSE	sp	Q9D920	Q9D920	BORC5_MOUSE	BLOC-1-related complex subunit 5	Mus musculus	10090	Borcs5	1	1	-0.257894454458388	0.33537047719557	-1.80507778678827	0.0896303057777653	0.57510126176595	-4.28372485337457	-1.69735107825897
Y.L - Y.R	sp|Q80SZ7|GBG5_MOUSE	sp	Q80SZ7	Q80SZ7	GBG5_MOUSE	Guanine nucleotide-binding protein G(I)/G(S)/G(O) subunit gamma-5	Mus musculus	10090	Gng5	1	2	-0.277544533626127	-0.400989550343456	-1.80473812341952	0.0896855007901347	0.57510126176595	-4.28389760785145	-1.69705903076546
Y.L - Y.R	sp|P16110|LEG3_MOUSE	sp	P16110	P16110	LEG3_MOUSE	Galectin-3	Mus musculus	10090	Lgals3	1	3	1.16526919030271	3.11120509176335	1.80437167421424	0.0897450820388784	0.57510126176595	-4.28408396975408	1.69674393721692
Y.L - Y.R	sp|Q07235|GDN_MOUSE	sp	Q07235	Q07235	GDN_MOUSE	Glia-derived nexin	Mus musculus	10090	Serpine2	1	2	-0.507232182936548	0.348458216676496	-1.8042125628185	0.0897709629287026	0.57510126176595	-4.28416488249251	-1.69660711941508
Y.L - Y.R	sp|Q9DC51|GNAI3_MOUSE	sp	Q9DC51	Q9DC51	GNAI3_MOUSE	Guanine nucleotide-binding protein G(i) subunit alpha-3	Mus musculus	10090	Gnai3	1	3	0.419719257222927	0.240050938850438	1.80399516828534	0.08980633471442	0.57510126176595	-4.28427542882881	1.69642017989914
Y.L - Y.R	sp|Q9ESZ8|GTF2I_MOUSE	sp	Q9ESZ8	Q9ESZ8	GTF2I_MOUSE	General transcription factor II-I	Mus musculus	10090	Gtf2i	1	3	-0.125595266150567	1.93958919523801	-1.80289553312227	0.089883613970861	0.57510126176595	-4.2845935679067	-1.69601196596275
Y.L - Y.R	tr|D3Z689|D3Z689_MOUSE	tr	D3Z689	D3Z689	D3Z689_MOUSE	ADAMTS-like 5	Mus musculus	10090	Adamtsl5	1	1	-0.315152260668493	-0.768225907506319	-1.80321970283221	0.0899326089628708	0.57510126176595	-4.28466970972313	-1.69575330494491
Y.L - Y.R	sp|Q9ES97|RTN3_MOUSE	sp	Q9ES97	Q9ES97	RTN3_MOUSE	Reticulon-3	Mus musculus	10090	Rtn3	1	2	0.30137502438093	0.512391514301963	1.80219810301956	0.0900992015010768	0.57510126176595	-4.28518902251787	1.69487465464721
Y.L - Y.R	sp|Q6PDG8|MON1A_MOUSE	sp	Q6PDG8	Q6PDG8	MON1A_MOUSE	Vacuolar fusion protein MON1 homolog A	Mus musculus	10090	Mon1a	1	3	-0.406173035013005	-2.29580328092495	-1.80076164382587	0.0903339047210257	0.57510126176595	-4.28591900298547	-1.69363898769709
Y.L - Y.R	sp|P63168|DYL1_MOUSE	sp	P63168	P63168	DYL1_MOUSE	Dynein light chain 1, cytoplasmic	Mus musculus	10090	Dynll1	1	1	0.70067204270534	2.51272823381142	1.80069250866639	0.0903452142806715	0.57510126176595	-4.28595412965709	1.69357951033024
Y.L - Y.R	sp|P31324|KAP3_MOUSE	sp	P31324	P31324	KAP3_MOUSE	cAMP-dependent protein kinase type II-beta regulatory subunit	Mus musculus	10090	Prkar2b	1	3	-0.299651781128913	0.681425003993304	-1.80067358846813	0.0903483095816016	0.57510126176595	-4.28596374265918	-1.69356323307938
Y.L - Y.R	sp|P50427|STS_MOUSE	sp	P50427	P50427	STS_MOUSE	Steryl-sulfatase	Mus musculus	10090	Sts	1	1	-0.284067252152062	-2.6119232867918	-1.8003431929549	0.0904023765732658	0.57510126176595	-4.28613160332179	-1.69327898347654
Y.L - Y.R	sp|Q9CQJ6|DENR_MOUSE	sp	Q9CQJ6	Q9CQJ6	DENR_MOUSE	Density-regulated protein	Mus musculus	10090	Denr	1	1	-0.356606577227839	1.24041686747189	-1.79952821663992	0.0905358636810993	0.57510126176595	-4.28654560192529	-1.69257777904772
Y.L - Y.R	sp|Q91UZ5|IMPA2_MOUSE	sp	Q91UZ5	Q91UZ5	IMPA2_MOUSE	Inositol monophosphatase 2	Mus musculus	10090	Impa2	1	1	0.493004940842504	-0.996608549264477	1.79885060777669	0.090646983021392	0.57510126176595	-4.28688975647476	1.69199470601379
Y.L - Y.R	sp|Q3UR97|SNX21_MOUSE	sp	Q3UR97	Q3UR97	SNX21_MOUSE	Sorting nexin-21	Mus musculus	10090	Snx21	1	1	-0.192223552989202	-1.02945543925355	-1.79790005732803	0.0907260185562926	0.57510126176595	-4.28719272947701	-1.69158033513847
Y.L - Y.R	sp|P32921|SYWC_MOUSE	sp	P32921	P32921	SYWC_MOUSE	Tryptophan--tRNA ligase, cytoplasmic	Mus musculus	10090	Wars1	1	2	-0.23513728670368	3.66421579339731	-1.7978914580866	0.0907274314693976	0.57510126176595	-4.28719709960378	-1.6915729300995
Y.L - Y.R	sp|Q8BGB7|ENOPH_MOUSE	sp	Q8BGB7	Q8BGB7	ENOPH_MOUSE	Enolase-phosphatase E1	Mus musculus	10090	Enoph1	1	1	-0.491266223168118	1.0343394004796	-1.79789286732266	0.0908042450545613	0.57510126176595	-4.28737609099072	-1.69117049172151
Y.L - Y.R	sp|Q61210|ARHG1_MOUSE	sp	Q61210	Q61210	ARHG1_MOUSE	Rho guanine nucleotide exchange factor 1	Mus musculus	10090	Arhgef1	1	2	-0.319073936977799	1.1934929430521	-1.7978587473377	0.0908098520180642	0.57510126176595	-4.28739341479091	-1.69114112668753
Y.L - Y.R	sp|Q61585|G0S2_MOUSE	sp	Q61585	Q61585	G0S2_MOUSE	G0/G1 switch protein 2	Mus musculus	10090	G0s2	1	1	-0.801348267507927	-1.446083823197	-1.79743420260628	0.0908796432548338	0.57510126176595	-4.28760895747982	-1.69077573496013
Y.L - Y.R	sp|Q3UGR5|HDHD2_MOUSE	sp	Q3UGR5	Q3UGR5	HDHD2_MOUSE	Haloacid dehalogenase-like hydrolase domain-containing protein 2	Mus musculus	10090	Hdhd2	1	2	-0.423916872699804	2.91783899968608	-1.7970833955601	0.0909373482898843	0.57510126176595	-4.2877870463268	-1.69047379088384
Y.L - Y.R	sp|S4R2P9|NAC3_MOUSE	sp	S4R2P9	S4R2P9	NAC3_MOUSE	Sodium/calcium exchanger 3	Mus musculus	10090	Slc8a3	1	1	-0.364656469829907	-0.669923104228694	-1.79663380989693	0.091011348752685	0.57510126176595	-4.28801525811441	-1.69008680569069
Y.L - Y.R	sp|P29391|FRIL1_MOUSE	sp	P29391	P29391	FRIL1_MOUSE	Ferritin light chain 1	Mus musculus	10090	Ftl1	1	2	1.02704728139094	1.78856936187739	1.79594508531554	0.0911248134741295	0.57510126176595	-4.28836480890412	1.68949393338703
Y.L - Y.R	sp|Q8VCF0|MAVS_MOUSE	sp	Q8VCF0	Q8VCF0	MAVS_MOUSE	Mitochondrial antiviral-signaling protein	Mus musculus	10090	Mavs	1	1	0.197880771724429	1.15330139863316	1.79514686088985	0.0911902944278939	0.57510126176595	-4.28861670678511	1.68915205442896
Y.L - Y.R	sp|Q3UHH8|GXLT1_MOUSE	sp	Q3UHH8	Q3UHH8	GXLT1_MOUSE	Glucoside xylosyltransferase 1	Mus musculus	10090	Gxylt1	1	2	0.323406324801153	-4.58748161451747	1.79498904868994	0.0912163414203765	0.57510126176595	-4.2886968403234	1.68901611679793
Y.L - Y.R	sp|Q8K0L0|ASB2_MOUSE	sp	Q8K0L0	Q8K0L0	ASB2_MOUSE	Ankyrin repeat and SOCS box protein 2	Mus musculus	10090	Asb2	1	1	-0.575305576914002	2.07486979551687	-1.79499635536227	0.09128131676502	0.57510126176595	-4.28884622386496	-1.68867715049383
Y.L - Y.R	sp|Q61097|KSR1_MOUSE	sp	Q61097	Q61097	KSR1_MOUSE	Kinase suppressor of Ras 1	Mus musculus	10090	Ksr1	1	1	-0.392037597447056	0.966334345855485	-1.79481183853861	0.091311782252075	0.57510126176595	-4.28893984031223	-1.68851828356176
Y.L - Y.R	sp|Q61738|ITA7_MOUSE	sp	Q61738	Q61738	ITA7_MOUSE	Integrin alpha-7	Mus musculus	10090	Itga7	1	3	-0.451221949932062	3.43758041730001	-1.7945133227455	0.091361088986737	0.57510126176595	-4.289091286229	-1.68826125633175
Y.L - Y.R	sp|B9EJ80|PDZD8_MOUSE	sp	B9EJ80	B9EJ80	PDZD8_MOUSE	PDZ domain-containing protein 8	Mus musculus	10090	Pdzd8	1	1	-0.247810919506887	-2.35053709521807	-1.79426145329447	0.0913851068228753	0.57510126176595	-4.28917843943195	-1.68813609601328
Y.L - Y.R	sp|Q9DC50|OCTC_MOUSE	sp	Q9DC50	Q9DC50	OCTC_MOUSE	Peroxisomal carnitine O-octanoyltransferase	Mus musculus	10090	Crot	1	1	-0.513109970289718	2.28782433067404	-1.79426072639717	0.0914028293530016	0.57510126176595	-4.28921942711617	-1.6880437583721
Y.L - Y.R	sp|P62774|MTPN_MOUSE	sp	P62774	P62774	MTPN_MOUSE	Myotrophin	Mus musculus	10090	Mtpn	1	2	0.350047982300111	0.724173392134781	1.79390133877514	0.091462245372819	0.57510126176595	-4.28940172888812	1.68773429494659
Y.L - Y.R	sp|O09165|CASQ1_MOUSE	sp	O09165	O09165	CASQ1_MOUSE	Calsequestrin-1	Mus musculus	10090	Casq1	1	3	-0.720230318253579	9.1117273057643	-1.79382012297986	0.0914756771356462	0.57510126176595	-4.28944292389611	-1.68766435911543
Y.L - Y.R	sp|Q9DBB5|IF4E3_MOUSE	sp	Q9DBB5	Q9DBB5	IF4E3_MOUSE	Eukaryotic translation initiation factor 4E type 3	Mus musculus	10090	Eif4e3	1	1	-0.513673956967572	0.0157658811551078	-1.79379723761951	0.0914794623126885	0.57510126176595	-4.28945453186533	-1.68764465213562
Y.L - Y.R	sp|Q9D6X6|PRS23_MOUSE	sp	Q9D6X6	Q9D6X6	PRS23_MOUSE	Serine protease 23	Mus musculus	10090	Prss23	2	2	-0.460474074345576	-1.17737034582441	-1.79363314550079	0.0915066067408572	0.57510126176595	-4.2895377611496	-1.68750334777427
Y.L - Y.R	sp|Q8BNW9|KBTBB_MOUSE	sp	Q8BNW9	Q8BNW9	KBTBB_MOUSE	Kelch repeat and BTB domain-containing protein 11	Mus musculus	10090	Kbtbd11	1	3	0.372833452513101	-2.41434282572366	1.79296061097199	0.0916179326607591	0.57510126176595	-4.28987884252823	1.68692417630522
Y.L - Y.R	sp|P59235|NUP43_MOUSE	sp	P59235	P59235	NUP43_MOUSE	Nucleoporin Nup43	Mus musculus	10090	Nup43	1	2	-0.197809102774112	-2.51548003619489	-1.79222728995484	0.0916373626603511	0.57510126176595	-4.29001630640375	-1.68682314999582
Y.L - Y.R	sp|Q3TBD2|HMHA1_MOUSE	sp	Q3TBD2	Q3TBD2	HMHA1_MOUSE	Rho GTPase-activating protein 45	Mus musculus	10090	Arhgap45	1	2	0.502889042031166	-0.117505963682508	1.7928417102784	0.0916376268976857	0.57510126176595	-4.28993913807029	1.68682177621209
Y.L - Y.R	sp|Q3UW53|NIBA1_MOUSE	sp	Q3UW53	Q3UW53	NIBA1_MOUSE	Protein Niban 1	Mus musculus	10090	Niban1	1	2	0.529258798241728	2.94046390172597	1.79256379162894	0.0916836747487866	0.57510126176595	-4.29008006601899	1.68658241962674
Y.L - Y.R	sp|Q5EBG6|HSPB6_MOUSE	sp	Q5EBG6	Q5EBG6	HSPB6_MOUSE	Heat shock protein beta-6	Mus musculus	10090	Hspb6	1	1	0.46307293831134	3.2286908479492	1.79217085486772	0.0917488144506808	0.57510126176595	-4.29027930116225	1.68624398859842
Y.L - Y.R	sp|B1AVY7|KI16B_MOUSE	sp	B1AVY7	B1AVY7	KI16B_MOUSE	Kinesin-like protein KIF16B	Mus musculus	10090	Kif16b	1	1	-0.184820139006981	-0.32721760716573	-1.79118872304243	0.091834637309731	0.57510126176595	-4.29060059116182	-1.68579839360216
Y.L - Y.R	sp|Q9CWF2|TBB2B_MOUSE	sp	Q9CWF2	Q9CWF2	TBB2B_MOUSE	Tubulin beta-2B chain	Mus musculus	10090	Tubb2b	1	1	1.3950071764225	-4.14816031444439	1.79144977257032	0.0918684588000019	0.57510126176595	-4.29064486904415	1.68562288326615
Y.L - Y.R	sp|Q9D7N9|APMAP_MOUSE	sp	Q9D7N9	Q9D7N9	APMAP_MOUSE	Adipocyte plasma membrane-associated protein	Mus musculus	10090	Apmap	1	1	-0.290421528299555	2.08612561811477	-1.79111406434668	0.0919242073725215	0.57510126176595	-4.29081504105464	-1.68533369969327
Y.L - Y.R	sp|Q8CIH9|PUR1_MOUSE	sp	Q8CIH9	Q8CIH9	PUR1_MOUSE	Amidophosphoribosyltransferase	Mus musculus	10090	Ppat	1	1	-0.36752805192311	1.27972006165314	-1.79046045250336	0.0920328331231514	0.57510126176595	-4.29114631906079	-1.68477063179436
Y.L - Y.R	sp|Q9D9Z5|DDA1_MOUSE	sp	Q9D9Z5	Q9D9Z5	DDA1_MOUSE	DET1- and DDB1-associated protein 1	Mus musculus	10090	Dda1	1	1	-0.172233396221368	-1.95934116387014	-1.789139500536	0.0921505423933403	0.57510126176595	-4.2915831674892	-1.68416108135091
Y.L - Y.R	tr|A2AS37|A2AS37_MOUSE	tr	A2AS37	A2AS37	A2AS37_MOUSE	Expressed sequence AI182371	Mus musculus	10090	AI182371	1	2	-0.419136369463477	-0.874872599056624	-1.78964529862204	0.0921684640618249	0.57510126176595	-4.29155939779849	-1.68406832992886
Y.L - Y.R	sp|Q9QZZ6|DERM_MOUSE	sp	Q9QZZ6	Q9QZZ6	DERM_MOUSE	Dermatopontin	Mus musculus	10090	Dpt	1	1	0.553784820788673	3.99035841374656	1.788752438674	0.0923172257462054	0.57510126176595	-4.29201175766062	1.68329899052232
Y.L - Y.R	sp|O88983|STX8_MOUSE	sp	O88983	O88983	STX8_MOUSE	Syntaxin-8	Mus musculus	10090	Stx8	1	1	0.188091028371104	-0.462725920999602	1.78816710885914	0.0923376392273898	0.57510126176595	-4.29213303686843	1.68319349739197
Y.L - Y.R	sp|P24452|CAPG_MOUSE	sp	P24452	P24452	CAPG_MOUSE	Macrophage-capping protein	Mus musculus	10090	Capg	1	2	0.824096160647128	2.6650949641304	1.78845775991745	0.0923663691981206	0.57510126176595	-4.29216103199649	1.68304505789364
Y.L - Y.R	sp|P23492|PNPH_MOUSE	sp	P23492	P23492	PNPH_MOUSE	Purine nucleoside phosphorylase	Mus musculus	10090	Pnp	1	2	0.413652099202661	2.26548625193653	1.78841126497342	0.0923741252387374	0.57510126176595	-4.29218458376548	1.68300499101823
Y.L - Y.R	sp|Q9CX86|ROA0_MOUSE	sp	Q9CX86	Q9CX86	ROA0_MOUSE	Heterogeneous nuclear ribonucleoprotein A0	Mus musculus	10090	Hnrnpa0	1	1	0.557833323788749	4.61077636480044	1.78687895984102	0.0926300565413805	0.57510126176595	-4.29296061158025	1.68168439015947
Y.L - Y.R	sp|Q8R5F3|OARD1_MOUSE	sp	Q8R5F3	Q8R5F3	OARD1_MOUSE	ADP-ribose glycohydrolase OARD1	Mus musculus	10090	Oard1	1	2	-0.236917009278571	-0.754664105567217	-1.78649812734902	0.0926937611306266	0.57510126176595	-4.2931534359703	-1.68135613109001
Y.L - Y.R	sp|P48193|EPB41_MOUSE	sp	P48193	P48193	EPB41_MOUSE	Protein 4.1	Mus musculus	10090	Epb41	1	2	-0.382877265710329	2.24692061422088	-1.78568438203491	0.0928300110928248	0.57510126176595	-4.29356539250457	-1.68065466536011
Y.L - Y.R	sp|P35700|PRDX1_MOUSE	sp	P35700	P35700	PRDX1_MOUSE	Peroxiredoxin-1	Mus musculus	10090	Prdx1	1	1	-0.313491226328573	6.18476358656903	-1.78513240094699	0.0928452540400799	0.57510126176595	-4.29367095298366	-1.68057624038605
Y.L - Y.R	sp|P82343|RENBP_MOUSE	sp	P82343	P82343	RENBP_MOUSE	N-acylglucosamine 2-epimerase	Mus musculus	10090	Renbp	1	4	0.342676046866309	-1.3547057449913	1.78513353358976	0.0929223425212434	0.57510126176595	-4.29384421037651	1.68017977833128
Y.L - Y.R	sp|Q8BG94|COMD7_MOUSE	sp	Q8BG94	Q8BG94	COMD7_MOUSE	COMM domain-containing protein 7	Mus musculus	10090	Commd7	1	1	0.256639454995894	-0.263047607372231	1.78471745240985	0.0929921381359402	0.57510126176595	-4.29405478875103	1.67982105076919
Y.L - Y.R	sp|Q9JI10|STK3_MOUSE	sp	Q9JI10	Q9JI10	STK3_MOUSE	Serine/threonine-protein kinase 3	Mus musculus	10090	Stk3	1	1	-0.3740964609317	1.60233962079105	-1.78456481254811	0.0930177542734257	0.57510126176595	-4.29413203414537	-1.67968944607058
Y.L - Y.R	sp|Q9D7E4|CS025_MOUSE	sp	Q9D7E4	Q9D7E4	CS025_MOUSE	UPF0449 protein C19orf25 homolog	Mus musculus	10090	NA	1	1	-0.201864623331133	-1.65877776522874	-1.78378685792895	0.0930711052863629	0.57510126176595	-4.29435246479844	-1.67941544486133
Y.L - Y.R	sp|Q9QXS6|DREB_MOUSE	sp	Q9QXS6	Q9QXS6	DREB_MOUSE	Drebrin	Mus musculus	10090	Dbn1	1	4	0.68336954972443	-0.335408990548558	1.78390333749057	0.0931288351153298	0.57510126176595	-4.2944667479326	1.67911909680312
Y.L - Y.R	sp|Q9D8S9|BOLA1_MOUSE	sp	Q9D8S9	Q9D8S9	BOLA1_MOUSE	BolA-like protein 1	Mus musculus	10090	Bola1	1	1	-0.514517667562449	0.422398164309039	-1.78366854303459	0.0931682919020375	0.57510126176595	-4.29458554314654	-1.67891663567408
Y.L - Y.R	sp|P62315|SMD1_MOUSE	sp	P62315	P62315	SMD1_MOUSE	Small nuclear ribonucleoprotein Sm D1	Mus musculus	10090	Snrpd1	1	1	-0.229274963398295	-0.530215570615355	-1.78357643520556	0.0931837744637337	0.57510126176595	-4.29463214355909	-1.67883721016799
Y.L - Y.R	sp|Q80TQ5|PKHM2_MOUSE	sp	Q80TQ5	Q80TQ5	PKHM2_MOUSE	Pleckstrin homology domain-containing family M member 2	Mus musculus	10090	Plekhm2	1	2	-0.267274974833911	-1.04803457739359	-1.7825351575171	0.0933589617199864	0.57510126176595	-4.29515888526106	-1.67793923695012
Y.L - Y.R	sp|Q9D735|TRIR_MOUSE	sp	Q9D735	Q9D735	TRIR_MOUSE	Telomerase RNA component interacting RNase	Mus musculus	10090	Trir	1	1	0.30487846554023	-0.151470234433822	1.78176329675288	0.0934890080341356	0.57510126176595	-4.29554925009504	1.67727352068597
Y.L - Y.R	sp|Q01853|TERA_MOUSE	sp	Q01853	Q01853	TERA_MOUSE	Transitional endoplasmic reticulum ATPase	Mus musculus	10090	Vcp	1	4	-0.24335854973036	6.84254888962817	-1.78074628584748	0.0935582361401807	0.57510126176595	-4.29583604873113	-1.6769194400819
Y.L - Y.R	sp|Q9QYJ0|DNJA2_MOUSE	sp	Q9QYJ0	Q9QYJ0	DNJA2_MOUSE	DnaJ homolog subfamily A member 2	Mus musculus	10090	Dnaja2	1	1	-0.285734105907652	4.44298503841454	-1.78081563290172	0.0936265848752449	0.57510126176595	-4.29597888037115	-1.67657006332211
Y.L - Y.R	sp|Q4VBE8|WDR18_MOUSE	sp	Q4VBE8	Q4VBE8	WDR18_MOUSE	WD repeat-containing protein 18	Mus musculus	10090	Wdr18	1	1	-0.124005870285969	-0.364362786826342	-1.78012948156903	0.0936624254877174	0.57510126176595	-4.29614822936616	-1.67638693939702
Y.L - Y.R	sp|P70375|FA7_MOUSE	sp	P70375	P70375	FA7_MOUSE	Coagulation factor VII	Mus musculus	10090	F7	1	1	-0.430299662552899	-4.29877615042178	-1.78019069173247	0.0937544589635748	0.57510126176595	-4.29634435160748	-1.67591696115734
Y.L - Y.R	sp|P48036|ANXA5_MOUSE	sp	P48036	P48036	ANXA5_MOUSE	Annexin A5	Mus musculus	10090	Anxa5	1	1	0.885562547676589	5.6248508242091	1.77991042281759	0.0938018368571128	0.57510126176595	-4.29648602095754	1.67567516541981
Y.L - Y.R	sp|P70695|F16P2_MOUSE	sp	P70695	P70695	F16P2_MOUSE	Fructose-1,6-bisphosphatase isozyme 2	Mus musculus	10090	Fbp2	1	2	-1.24036811418593	3.73533633813547	-1.77949822226878	0.0938715552122019	0.57510126176595	-4.29669436034548	-1.67531953193868
Y.L - Y.R	sp|Q3U0M1|TPPC9_MOUSE	sp	Q3U0M1	Q3U0M1	TPPC9_MOUSE	Trafficking protein particle complex subunit 9	Mus musculus	10090	Trappc9	1	2	-0.314737202403715	0.263406857217391	-1.77914026180606	0.0939321364315888	0.57510126176595	-4.2968752673663	-1.67501067896675
Y.L - Y.R	sp|Q8K207|CA021_MOUSE	sp	Q8K207	Q8K207	CA021_MOUSE	Uncharacterized protein C1orf21 homolog	Mus musculus	10090	NA	1	1	0.20198464744603	-2.38989280051772	1.77841308589292	0.0939537306410258	0.57510126176595	-4.29701853700323	1.67490062677008
Y.L - Y.R	sp|A2A8L1|CHD5_MOUSE	sp	A2A8L1	A2A8L1	CHD5_MOUSE	Chromodomain-helicase-DNA-binding protein 5	Mus musculus	10090	Chd5	1	1	0.6930163797763	-7.65018150507016	1.80312067817716	0.0940308046400588	0.57510126176595	-4.39272634626297	1.67450799406135
Y.L - Y.R	sp|P15508|SPTB1_MOUSE	sp	P15508	P15508	SPTB1_MOUSE	Spectrin beta chain, erythrocytic	Mus musculus	10090	Sptb	1	4	-0.2389564775727	5.69556441295856	-1.77665051241462	0.0942519932104114	0.57510126176595	-4.29790810492899	-1.67338263962826
Y.L - Y.R	sp|Q9CZM2|RL15_MOUSE	sp	Q9CZM2	Q9CZM2	RL15_MOUSE	60S ribosomal protein L15	Mus musculus	10090	Rpl15	1	4	0.23473886855385	3.68901546743284	1.77677204715167	0.0942563740580303	0.57510126176595	-4.29790166778486	1.67336037231841
Y.L - Y.R	tr|B2RXT3|B2RXT3_MOUSE	tr	B2RXT3	B2RXT3	B2RXT3_MOUSE	Oxoglutarate dehydrogenase (succinyl-transferring)	Mus musculus	10090	Ogdhl	1	1	-0.307584656460833	1.0674346923366	-1.77681533127986	0.0943264428139412	0.57510126176595	-4.29804984622669	-1.6730043341556
Y.L - Y.R	sp|Q811S7|UBIP1_MOUSE	sp	Q811S7	Q811S7	UBIP1_MOUSE	Upstream-binding protein 1	Mus musculus	10090	Ubp1	1	1	-0.19442019007444	-1.68350331550386	-1.77617829390341	0.0943502353440539	0.57510126176595	-4.29818628467557	-1.67288348614015
Y.L - Y.R	sp|P62717|RL18A_MOUSE	sp	P62717	P62717	RL18A_MOUSE	60S ribosomal protein L18a	Mus musculus	10090	Rpl18a	1	1	0.269771498627368	4.07977092758705	1.77565227180868	0.0944967957439425	0.57510126176595	-4.29857711444682	1.67213960863423
Y.L - Y.R	sp|Q2VLH6|C163A_MOUSE	sp	Q2VLH6	Q2VLH6	C163A_MOUSE	Scavenger receptor cysteine-rich type 1 protein M130	Mus musculus	10090	Cd163	1	2	0.405341032942089	2.1710983024955	1.77526516213888	0.0945901559808236	0.57510126176595	-4.29883262087755	1.67166623426652
Y.L - Y.R	sp|O08785|CLOCK_MOUSE	sp	O08785	O08785	CLOCK_MOUSE	Circadian locomoter output cycles protein kaput	Mus musculus	10090	Clock	1	1	-0.279913877267108	-3.8917650644834	-1.77447320434584	0.0946506233735443	0.57510126176595	-4.29906985067512	-1.67135983975695
Y.L - Y.R	sp|P61161|ARP2_MOUSE	sp	P61161	P61161	ARP2_MOUSE	Actin-related protein 2	Mus musculus	10090	Actr2	1	1	0.37352704647512	3.0097576541353	1.77369270560565	0.0948583206766025	0.57510126176595	-4.2996263327912	1.67030860940686
Y.L - Y.R	sp|Q61830|MRC1_MOUSE	sp	Q61830	Q61830	MRC1_MOUSE	Macrophage mannose receptor 1	Mus musculus	10090	Mrc1	1	2	0.944423174304394	4.32902788046939	1.77360652172694	0.0948730376028849	0.57510126176595	-4.29966982565444	1.67023419177455
Y.L - Y.R	sp|Q9CQG2|MET16_MOUSE	sp	Q9CQG2	Q9CQG2	MET16_MOUSE	RNA N6-adenosine-methyltransferase METTL16	Mus musculus	10090	Mettl16	1	1	-0.209571779864315	-2.24215210011256	-1.77266734765755	0.0949560501608076	0.57510126176595	-4.29997552419099	-1.66981460347956
Y.L - Y.R	tr|A0A075B5L1|A0A075B5L1_MOUSE	tr	A0A075B5L1	A0A075B5L1	A0A075B5L1_MOUSE	Immunoglobulin kappa variable 10-94 (Fragment)	Mus musculus	10090	Igkv10-94	4	7	-0.608761601434556	-4.52819922319035	-1.77250009839085	0.0950621503900094	0.57510126176595	-4.30022809892176	-1.66927874580862
Y.L - Y.R	sp|Q99J09|MEP50_MOUSE	sp	Q99J09	Q99J09	MEP50_MOUSE	Methylosome protein 50	Mus musculus	10090	Wdr77	1	1	-0.231220397696353	0.229370092318539	-1.77233374550983	0.0950906124058472	0.57510126176595	-4.30031202266527	-1.66913508031575
Y.L - Y.R	sp|Q9CYH2|PXL2A_MOUSE	sp	Q9CYH2	Q9CYH2	PXL2A_MOUSE	Peroxiredoxin-like 2A	Mus musculus	10090	Prxl2a	1	2	-0.590236334901449	1.58296424716139	-1.77230504098352	0.0950955243394961	0.57510126176595	-4.30032650351407	-1.66911029021761
Y.L - Y.R	sp|Q923S6|NEUL1_MOUSE	sp	Q923S6	Q923S6	NEUL1_MOUSE	E3 ubiquitin-protein ligase NEURL1	Mus musculus	10090	Neurl1	1	1	-0.853617695613135	-0.545358147724053	-1.77152884030991	0.0952284325099668	0.57510126176595	-4.30071804041808	-1.66843990337471
Y.L - Y.R	sp|Q9JKB1|UCHL3_MOUSE	sp	Q9JKB1	Q9JKB1	UCHL3_MOUSE	Ubiquitin carboxyl-terminal hydrolase isozyme L3	Mus musculus	10090	Uchl3	1	2	-0.376487144154696	2.172622364847	-1.77101594821437	0.0953163438410273	0.57510126176595	-4.30097671434233	-1.66799689159794
Y.L - Y.R	sp|Q8K0E1|KCD15_MOUSE	sp	Q8K0E1	Q8K0E1	KCD15_MOUSE	BTB/POZ domain-containing protein KCTD15	Mus musculus	10090	Kctd15	1	1	-0.430416652724155	-0.828610080594424	-1.77085121391572	0.0953445949011637	0.57510126176595	-4.30105978980637	-1.66785459544385
Y.L - Y.R	sp|P54728|RD23B_MOUSE	sp	P54728	P54728	RD23B_MOUSE	UV excision repair protein RAD23 homolog B	Mus musculus	10090	Rad23b	1	2	-0.130257036581385	2.59742792685652	-1.76980418965746	0.0954217168026463	0.57510126176595	-4.30136680095655	-1.66746631636917
Y.L - Y.R	sp|Q9CXE7|TMED5_MOUSE	sp	Q9CXE7	Q9CXE7	TMED5_MOUSE	Transmembrane emp24 domain-containing protein 5	Mus musculus	10090	Tmed5	1	1	-0.269194787971845	0.443427815273021	-1.76989780749275	0.0955082431536767	0.57510126176595	-4.3015405231225	-1.66703098854028
Y.L - Y.R	sp|Q9D358|PPAC_MOUSE	sp	Q9D358	Q9D358	PPAC_MOUSE	Low molecular weight phosphotyrosine protein phosphatase	Mus musculus	10090	Acp1	1	3	-0.524712437287848	2.3626360721782	-1.7698157596042	0.0955223378221555	0.57510126176595	-4.30158188836236	-1.66696010593702
Y.L - Y.R	sp|P47962|RL5_MOUSE	sp	P47962	P47962	RL5_MOUSE	60S ribosomal protein L5	Mus musculus	10090	Rpl5	1	3	0.180298778394874	3.97182570076723	1.76904471067466	0.0955522570369426	0.57510126176595	-4.30175010504187	1.66680966886451
Y.L - Y.R	sp|Q9QXV3|ING1_MOUSE	sp	Q9QXV3	Q9QXV3	ING1_MOUSE	Inhibitor of growth protein 1	Mus musculus	10090	Ing1	2	1	-0.153806440224621	-3.38927983266089	-1.76835168781866	0.0956715110788131	0.57510126176595	-4.30209980313168	-1.66621042105716
Y.L - Y.R	sp|Q9ERR7|SEP15_MOUSE	sp	Q9ERR7	Q9ERR7	SEP15_MOUSE	Selenoprotein F	Mus musculus	10090	Selenof	1	3	-0.199438874096326	1.43775856596031	-1.76741188231876	0.0958827940901756	0.57510126176595	-4.30267949909951	-1.66515019732111
Y.L - Y.R	sp|P17156|HSP72_MOUSE	sp	P17156	P17156	HSP72_MOUSE	Heat shock-related 70 kDa protein 2	Mus musculus	10090	Hspa2	1	2	0.458595896825076	2.64586177613083	1.7674897527586	0.0959226714361171	0.57510126176595	-4.30275420240471	1.66495030158562
Y.L - Y.R	sp|Q8VCS3|XYLK_MOUSE	sp	Q8VCS3	Q8VCS3	XYLK_MOUSE	Glycosaminoglycan xylosylkinase	Mus musculus	10090	Fam20b	1	1	-0.248997493924864	-3.03451494959467	-1.76705506777559	0.0959450833621434	0.57510126176595	-4.30286096639985	-1.66483798507931
Y.L - Y.R	sp|Q8K039|K1143_MOUSE	sp	Q8K039	Q8K039	K1143_MOUSE	Uncharacterized protein KIAA1143 homolog	Mus musculus	10090	NA	1	1	0.391311950467343	-2.36967786941748	1.76699483399902	0.0960080421544635	0.57510126176595	-4.30300355177993	1.66452258182561
Y.L - Y.R	sp|Q5FWH6|ARHGF_MOUSE	sp	Q5FWH6	Q5FWH6	ARHGF_MOUSE	Rho guanine nucleotide exchange factor 15	Mus musculus	10090	Arhgef15	1	1	-0.310676248982226	-3.02775580223399	-1.76682548001298	0.0960372700396601	0.57510126176595	-4.30308886815195	-1.66437621580459
Y.L - Y.R	sp|P50431|GLYC_MOUSE	sp	P50431	P50431	GLYC_MOUSE	Serine hydroxymethyltransferase, cytosolic	Mus musculus	10090	Shmt1	1	3	-0.755739754215531	0.765099700089582	-1.76626390270799	0.0961342453607899	0.57510126176595	-4.30337175014938	-1.66389084261332
Y.L - Y.R	sp|Q8VCL2|SCO2_MOUSE	sp	Q8VCL2	Q8VCL2	SCO2_MOUSE	Protein SCO2 homolog, mitochondrial	Mus musculus	10090	Sco2	1	1	0.161242250870142	-1.44079264806228	1.76520076534826	0.0962153596558745	0.57510126176595	-4.30368895679127	1.66348515662561
Y.L - Y.R	tr|Q8K205|Q8K205_MOUSE	tr	Q8K205	Q8K205	Q8K205_MOUSE	Processing of 1, ribonuclease P/MRP family, (S. cerevisiae)	Mus musculus	10090	Pop1	1	1	0.958902159386433	-1.25696539736083	1.76572550262285	0.0962272988156335	0.57510126176595	-4.30364291840161	1.66342546708098
Y.L - Y.R	sp|P62869|ELOB_MOUSE	sp	P62869	P62869	ELOB_MOUSE	Elongin-B	Mus musculus	10090	Elob	1	1	-0.425699270155749	3.47836266809659	-1.76524669222822	0.0963101194046551	0.57510126176595	-4.3038840420848	-1.66301157057754
Y.L - Y.R	sp|Q9CWN7|CNO11_MOUSE	sp	Q9CWN7	Q9CWN7	CNO11_MOUSE	CCR4-NOT transcription complex subunit 11	Mus musculus	10090	Cnot11	1	1	-0.219258873795808	-2.39139736582763	-1.76475796979618	0.0963170979296163	0.57510126176595	-4.30396545332341	-1.66297670835907
Y.L - Y.R	tr|A0A075B5Y3|A0A075B5Y3_MOUSE	tr	A0A075B5Y3	A0A075B5Y3	A0A075B5Y3_MOUSE	Immunoglobulin heavy variable 1-80 (Fragment)	Mus musculus	10090	Ighv1-80	1	1	0.525180911035898	-4.60505399170586	1.76510571612896	0.0963345161472213	0.57510126176595	-4.30395503038499	1.66288970198147
Y.L - Y.R	sp|P10107|ANXA1_MOUSE	sp	P10107	P10107	ANXA1_MOUSE	Annexin A1	Mus musculus	10090	Anxa1	1	2	1.32221749770822	4.75217981041572	1.76491704979309	0.0963671744273759	0.57510126176595	-4.30405002895605	1.66272660332795
Y.L - Y.R	sp|Q3U5Q7|CMPK2_MOUSE	sp	Q3U5Q7	Q3U5Q7	CMPK2_MOUSE	UMP-CMP kinase 2, mitochondrial	Mus musculus	10090	Cmpk2	1	2	0.294273781071865	1.14522513497726	1.7622256001222	0.0968341222750075	0.57510126176595	-4.30540473752819	1.66039944227649
Y.L - Y.R	sp|P00375|DYR_MOUSE	sp	P00375	P00375	DYR_MOUSE	Dihydrofolate reductase	Mus musculus	10090	Dhfr	1	3	0.606924510606508	-4.35888284119344	1.76222207646201	0.096834734900668	0.57510126176595	-4.30540651049582	1.66039639499226
Y.L - Y.R	sp|P61793|LPAR1_MOUSE	sp	P61793	P61793	LPAR1_MOUSE	Lysophosphatidic acid receptor 1	Mus musculus	10090	Lpar1	1	1	0.478341165789907	-3.11918115113085	1.76155605631356	0.0969505904563604	0.57510126176595	-4.30574159636574	1.65982039049302
Y.L - Y.R	sp|Q9WU79|PROD_MOUSE	sp	Q9WU79	Q9WU79	PROD_MOUSE	Proline dehydrogenase 1, mitochondrial	Mus musculus	10090	Prodh	1	2	-0.376124255318819	0.639652384600143	-1.76154912581249	0.0969517966681411	0.57510126176595	-4.3057450829096	-1.65981439640933
Y.L - Y.R	sp|P61969|LMO4_MOUSE	sp	P61969	P61969	LMO4_MOUSE	LIM domain transcription factor LMO4	Mus musculus	10090	Lmo4	1	1	0.779028062737591	-5.12438184043914	1.76090701237168	0.0970636095846144	0.57510126176595	-4.30606808500714	1.6592590181347
Y.L - Y.R	sp|P13020|GELS_MOUSE	sp	P13020	P13020	GELS_MOUSE	Gelsolin	Mus musculus	10090	Gsn	1	3	0.641801018894173	4.60190585044267	1.76081441458804	0.097079743182738	0.57510126176595	-4.30611465995377	1.65917892428351
Y.L - Y.R	sp|Q5SUF2|LC7L3_MOUSE	sp	Q5SUF2	Q5SUF2	LC7L3_MOUSE	Luc7-like protein 3	Mus musculus	10090	Luc7l3	1	1	0.255992096683485	0.931736556210877	1.76080507379792	0.0970813707876875	0.57510126176595	-4.30611935813305	1.65917084477066
Y.L - Y.R	sp|Q8BHL7|C42S1_MOUSE	sp	Q8BHL7	Q8BHL7	C42S1_MOUSE	CDC42 small effector protein 1	Mus musculus	10090	Cdc42se1	1	1	0.549914373774168	-3.41259044583836	1.76057797047339	0.0971209502116418	0.57510126176595	-4.30623358177422	1.6589744038511
Y.L - Y.R	sp|Q9CQE5|RGS10_MOUSE	sp	Q9CQE5	Q9CQE5	RGS10_MOUSE	Regulator of G-protein signaling 10	Mus musculus	10090	Rgs10	1	1	0.764138697663858	-0.287104000162958	1.76049077201276	0.0971361508529984	0.57510126176595	-4.30627743720967	1.65889897691567
Y.L - Y.R	sp|Q6PGB6|NAA50_MOUSE	sp	Q6PGB6	Q6PGB6	NAA50_MOUSE	N-alpha-acetyltransferase 50	Mus musculus	10090	Naa50	1	1	-0.194218169127524	1.69274042676964	-1.75989967711797	0.0971615497583281	0.57510126176595	-4.306412164681	-1.65877296634247
Y.L - Y.R	sp|Q9CVD2|ATX3_MOUSE	sp	Q9CVD2	Q9CVD2	ATX3_MOUSE	Ataxin-3	Mus musculus	10090	Atxn3	1	2	0.352521718321966	-2.01807869944721	1.76008607646465	0.0972067255720441	0.57510126176595	-4.30648096092054	1.65854890244999
Y.L - Y.R	sp|Q8R2K1|FUCM_MOUSE	sp	Q8R2K1	Q8R2K1	FUCM_MOUSE	Fucose mutarotase	Mus musculus	10090	Fuom	1	1	0.430721837689751	-1.29839194453303	1.75995506856105	0.0972295816004005	0.57510126176595	-4.30654684091468	1.65843557238297
Y.L - Y.R	sp|P17563|SBP1_MOUSE	sp	P17563	P17563	SBP1_MOUSE	Methanethiol oxidase	Mus musculus	10090	Selenbp1	1	2	-0.419770563174784	3.54070924941514	-1.75956638848653	0.0972974195352656	0.57510126176595	-4.30674228327492	-1.65809932795412
Y.L - Y.R	sp|Q9Z2M6|UBL3_MOUSE	sp	Q9Z2M6	Q9Z2M6	UBL3_MOUSE	Ubiquitin-like protein 3	Mus musculus	10090	Ubl3	1	1	-0.534177931354659	-2.52761421046167	-1.75891458554246	0.0974112742782599	0.57510126176595	-4.30706998850282	-1.65753541832731
Y.L - Y.R	sp|P46414|CDN1B_MOUSE	sp	P46414	P46414	CDN1B_MOUSE	Cyclin-dependent kinase inhibitor 1B	Mus musculus	10090	Cdkn1b	1	2	-0.315186531862939	1.04777498805431	-1.75841952154326	0.0974978282033813	0.57510126176595	-4.30731885297451	-1.6571070789447
Y.L - Y.R	sp|Q6ZPE2|MTMR5_MOUSE	sp	Q6ZPE2	Q6ZPE2	MTMR5_MOUSE	Myotubularin-related protein 5	Mus musculus	10090	Sbf1	1	2	-0.43766344249699	1.94096843364576	-1.75830874391522	0.0975172050806198	0.57510126176595	-4.30737453550865	-1.65701122799945
Y.L - Y.R	sp|Q9CZT5|VASN_MOUSE	sp	Q9CZT5	Q9CZT5	VASN_MOUSE	Vasorin	Mus musculus	10090	Vasn	2	2	0.255708316453523	-2.67705871130166	1.75817345261751	0.0975251846383329	0.57510126176595	-4.30740989561202	1.65697176021546
Y.L - Y.R	sp|Q3UH68|LIMC1_MOUSE	sp	Q3UH68	Q3UH68	LIMC1_MOUSE	LIM and calponin homology domains-containing protein 1	Mus musculus	10090	Limch1	1	2	-0.240868177710943	3.0746523181208	-1.75776217980056	0.0975904425310196	0.57510126176595	-4.30760266241785	-1.65664908421273
Y.L - Y.R	sp|Q91ZE0|TMLH_MOUSE	sp	Q91ZE0	Q91ZE0	TMLH_MOUSE	Trimethyllysine dioxygenase, mitochondrial	Mus musculus	10090	Tmlhe	1	2	0.314462924617454	1.32137630469874	1.7575462733074	0.0976506654073504	0.57510126176595	-4.30775774838417	1.65635145745654
Y.L - Y.R	sp|P05555|ITAM_MOUSE	sp	P05555	P05555	ITAM_MOUSE	Integrin alpha-M	Mus musculus	10090	Itgam	1	2	0.625346377780851	1.13096719849794	1.75725992641869	0.0977008278381512	0.57510126176595	-4.30790164461788	1.65610366226379
Y.L - Y.R	sp|P55096|ABCD3_MOUSE	sp	P55096	P55096	ABCD3_MOUSE	ATP-binding cassette sub-family D member 3	Mus musculus	10090	Abcd3	1	2	0.140074891982667	1.70702210843767	1.75599219208764	0.0978202848671489	0.57510126176595	-4.30832573109482	1.65551397079694
Y.L - Y.R	sp|Q9CZE3|RAB32_MOUSE	sp	Q9CZE3	Q9CZE3	RAB32_MOUSE	Ras-related protein Rab-32	Mus musculus	10090	Rab32	1	3	0.653884404077116	-0.631134306866045	1.75647394859743	0.097838631699378	0.57510126176595	-4.30829656160442	1.65542345389366
Y.L - Y.R	sp|Q9CWY9|RIP_MOUSE	sp	Q9CWY9	Q9CWY9	RIP_MOUSE	RPA-interacting protein	Mus musculus	10090	Rpain	1	1	-0.273033265540761	-3.10403723033078	-1.75638169103387	0.0978403387026253	0.57510126176595	-4.3083129439964	-1.65541503282167
Y.L - Y.R	sp|Q9R210|TFEB_MOUSE	sp	Q9R210	Q9R210	TFEB_MOUSE	Transcription factor EB	Mus musculus	10090	Tfeb	1	2	-0.289762929588543	0.759622733349939	-1.75551816893023	0.0980064354056555	0.57510126176595	-4.30877668559449	-1.65459619727654
Y.L - Y.R	sp|P10649|GSTM1_MOUSE	sp	P10649	P10649	GSTM1_MOUSE	Glutathione S-transferase Mu 1	Mus musculus	10090	Gstm1	1	2	-0.554248905131715	5.70316399046749	-1.75487499579018	0.0981194971113545	0.57510126176595	-4.30909970728131	-1.65403945145555
Y.L - Y.R	tr|A0A075B5J7|A0A075B5J7_MOUSE	tr	A0A075B5J7	A0A075B5J7	A0A075B5J7_MOUSE	Immunoglobulin kappa variable 14-130	Mus musculus	10090	Igkv14-130	4	7	-0.509705388418954	-3.54444234664756	-1.75383266929715	0.098302966907443	0.57510126176595	-4.30962307942708	-1.6531370870544
Y.L - Y.R	sp|Q9CRC0|VKOR1_MOUSE	sp	Q9CRC0	Q9CRC0	VKOR1_MOUSE	Vitamin K epoxide reductase complex subunit 1	Mus musculus	10090	Vkorc1	1	1	-0.333695229802831	-1.89799833526877	-1.75364864636076	0.0983353896403736	0.57510126176595	-4.30971546585321	-1.65297776134637
Y.L - Y.R	sp|Q8R5J9|PRAF3_MOUSE	sp	Q8R5J9	Q8R5J9	PRAF3_MOUSE	PRA1 family protein 3	Mus musculus	10090	Arl6ip5	1	2	0.39646891022503	3.02042113037718	1.75352254641033	0.0983576123999673	0.57510126176595	-4.30977877015968	1.65286858266391
Y.L - Y.R	sp|Q8CD10|MICU2_MOUSE	sp	Q8CD10	Q8CD10	MICU2_MOUSE	Calcium uptake protein 2, mitochondrial	Mus musculus	10090	Micu2	1	2	0.340562569104743	-0.448841025866513	1.75270375239765	0.0985020162860314	0.57510126176595	-4.31018976702756	1.65215961715382
Y.L - Y.R	sp|P83940|ELOC_MOUSE	sp	P83940	P83940	ELOC_MOUSE	Elongin-C	Mus musculus	10090	Eloc	1	1	-0.405885194333809	1.24541010784173	-1.75265632363694	0.0985103865724036	0.57510126176595	-4.31021357134056	-1.65211854783983
Y.L - Y.R	sp|Q9ERF3|SKI8_MOUSE	sp	Q9ERF3	Q9ERF3	SKI8_MOUSE	SKI8 subunit of superkiller complex protein	Mus musculus	10090	Skic8	1	1	-0.182159917175067	1.06397990937737	-1.75219595101179	0.0985138527070177	0.57510126176595	-4.31028545042167	-1.65210154185754
Y.L - Y.R	sp|Q9CZ30|OLA1_MOUSE	sp	Q9CZ30	Q9CZ30	OLA1_MOUSE	Obg-like ATPase 1	Mus musculus	10090	Ola1	1	1	-0.347405900158609	4.84457817463233	-1.75229302572399	0.0985745224428571	0.57510126176595	-4.31039589921309	-1.65180395376972
Y.L - Y.R	tr|Q8C635|Q8C635_MOUSE	tr	Q8C635	Q8C635	Q8C635_MOUSE	Glycerol kinase	Mus musculus	10090	Gykl1	1	1	-0.322107207980279	-4.42239671674969	-1.75205958232101	0.0985754342894251	0.57510126176595	-4.31043063110426	-1.65179948223239
Y.L - Y.R	sp|Q9CR48|DRAM2_MOUSE	sp	Q9CR48	Q9CR48	DRAM2_MOUSE	DNA damage-regulated autophagy modulator protein 2	Mus musculus	10090	Dram2	2	1	-0.354450221656878	-3.73157112801451	-1.75153751320873	0.0987080158544876	0.57510126176595	-4.31077501091183	-1.65114967645984
Y.L - Y.R	sp|Q99PL6|UBXN6_MOUSE	sp	Q99PL6	Q99PL6	UBXN6_MOUSE	UBX domain-containing protein 6	Mus musculus	10090	Ubxn6	1	1	-0.283098978147412	1.70881940224861	-1.75007300058579	0.0989672339091606	0.57510126176595	-4.31150967734278	-1.64988121312887
Y.L - Y.R	sp|Q7TN29|SMAP2_MOUSE	sp	Q7TN29	Q7TN29	SMAP2_MOUSE	Stromal membrane-associated protein 2	Mus musculus	10090	Smap2	1	1	0.346509129206585	0.684264445601902	1.74886574932848	0.0991813634829358	0.57510126176595	-4.31211507377466	1.64883538534281
Y.L - Y.R	sp|Q8VEH5|EPMIP_MOUSE	sp	Q8VEH5	Q8VEH5	EPMIP_MOUSE	EPM2A-interacting protein 1	Mus musculus	10090	Epm2aip1	1	1	-0.34906648822231	0.91601458672956	-1.74795734284752	0.0993427536142706	0.57510126176595	-4.31257048058233	-1.64804833186409
Y.L - Y.R	sp|Q3ULW8|PARP3_MOUSE	sp	Q3ULW8	Q3ULW8	PARP3_MOUSE	Protein mono-ADP-ribosyltransferase PARP3	Mus musculus	10090	Parp3	2	1	0.423917050872168	3.64552734776447	1.74793553931415	0.0993466301081622	0.57510126176595	-4.31258140987542	1.6480294398642
Y.L - Y.R	sp|P62960|YBOX1_MOUSE	sp	P62960	P62960	YBOX1_MOUSE	Y-box-binding protein 1	Mus musculus	10090	Ybx1	1	3	0.291363305363638	0.907725019076656	1.74784195106155	0.0993632708505596	0.57510126176595	-4.31262832142916	1.64794834828696
Y.L - Y.R	sp|P97742|CPT1A_MOUSE	sp	P97742	P97742	CPT1A_MOUSE	Carnitine O-palmitoyltransferase 1, liver isoform	Mus musculus	10090	Cpt1a	1	4	0.270436384006566	0.634090057241229	1.74740667509965	0.099440698378819	0.57510126176595	-4.3128464900959	1.64757118061462
Y.L - Y.R	sp|O88708|ORC4_MOUSE	sp	O88708	O88708	ORC4_MOUSE	Origin recognition complex subunit 4	Mus musculus	10090	Orc4	1	2	-0.392127132109338	-1.8473468764494	-1.74733544306588	0.099453374249423	0.57510126176595	-4.31288219053384	-1.64750945579356
Y.L - Y.R	sp|Q8K354|CBR3_MOUSE	sp	Q8K354	Q8K354	CBR3_MOUSE	Carbonyl reductase [NADPH] 3	Mus musculus	10090	Cbr3	1	1	0.425427295814033	0.589579344930874	1.74631342093738	0.0996354002517467	0.57510126176595	-4.31339433771294	1.64662377636855
Y.L - Y.R	sp|Q9CXT6|KDM8_MOUSE	sp	Q9CXT6	Q9CXT6	KDM8_MOUSE	Bifunctional peptidase and arginyl-hydroxylase JMJD5	Mus musculus	10090	Kdm8	1	1	-0.6296294760724	-4.61019773168324	-1.74571964657735	0.0997412871449068	0.57510126176595	-4.31369182038023	-1.64610915877641
Y.L - Y.R	sp|Q8C4U3|SFRP1_MOUSE	sp	Q8C4U3	Q8C4U3	SFRP1_MOUSE	Secreted frizzled-related protein 1	Mus musculus	10090	Sfrp1	1	3	0.670408448595336	-2.20508397755757	1.74568104975399	0.0997481734554604	0.57510126176595	-4.31371115585606	1.64607570592712
Y.L - Y.R	sp|Q9Z1E3|IKBA_MOUSE	sp	Q9Z1E3	Q9Z1E3	IKBA_MOUSE	NF-kappa-B inhibitor alpha	Mus musculus	10090	Nfkbia	1	2	-0.387031221014495	-2.98045551027606	-1.74543468356698	0.0997921390247623	0.57510126176595	-4.31383457080188	-1.64586217001322
Y.L - Y.R	sp|Q99K28|ARFG2_MOUSE	sp	Q99K28	Q99K28	ARFG2_MOUSE	ADP-ribosylation factor GTPase-activating protein 2	Mus musculus	10090	Arfgap2	1	1	-0.171849554214424	2.72529774192649	-1.74450341556723	0.0998553647803428	0.57510126176595	-4.31409474260714	-1.64555522100269
Y.L - Y.R	sp|Q4KML4|ABRAL_MOUSE	sp	Q4KML4	Q4KML4	ABRAL_MOUSE	Costars family protein ABRACL	Mus musculus	10090	Abracl	1	1	1.08031514396082	-1.0065503187692	1.7450342641797	0.0998636324051334	0.57510126176595	-4.31403513986815	1.64551509471831
Y.L - Y.R	sp|Q9CPT3|NANP_MOUSE	sp	Q9CPT3	Q9CPT3	NANP_MOUSE	N-acylneuraminate-9-phosphatase	Mus musculus	10090	Nanp	1	1	-0.343520836477662	-1.05928476939314	-1.74491809058524	0.099884383124666	0.57510126176595	-4.31409332688326	-1.64541439435707
Y.L - Y.R	sp|Q91ZV7|PLDX1_MOUSE	sp	Q91ZV7	Q91ZV7	PLDX1_MOUSE	Plexin domain-containing protein 1	Mus musculus	10090	Plxdc1	1	2	-0.309755703726541	-3.66153956104089	-1.74393688983688	0.10005979352034	0.57510126176595	-4.31458470103905	-1.64456381796544
Y.L - Y.R	sp|Q64471|GSTT1_MOUSE	sp	Q64471	Q64471	GSTT1_MOUSE	Glutathione S-transferase theta-1	Mus musculus	10090	Gstt1	1	4	0.303682427239049	0.848418589664035	1.74387036653679	0.100071695686588	0.57510126176595	-4.3146180104441	1.64450614667823
Y.L - Y.R	sp|Q8C854|MYEF2_MOUSE	sp	Q8C854	Q8C854	MYEF2_MOUSE	Myelin expression factor 2	Mus musculus	10090	Myef2	1	1	0.329699355850545	0.0327298283957164	1.74352285348468	0.100133891842	0.57510126176595	-4.31479200671816	1.6442048675863
Y.L - Y.R	sp|P46471|PRS7_MOUSE	sp	P46471	P46471	PRS7_MOUSE	26S proteasome regulatory subunit 7	Mus musculus	10090	Psmc2	1	5	-0.406425333535814	5.45879355235786	-1.74334260624356	0.100166164870451	0.57510126176595	-4.314882248262	-1.64404859535569
Y.L - Y.R	sp|P47199|QOR_MOUSE	sp	P47199	P47199	QOR_MOUSE	Quinone oxidoreductase	Mus musculus	10090	Cryz	1	1	-0.462896664206142	2.48294312718884	-1.74333555833612	0.10016742697314	0.57510126176595	-4.31488577673745	-1.64404248482667
Y.L - Y.R	sp|Q9D8Z6|ATGA1_MOUSE	sp	Q9D8Z6	Q9D8Z6	ATGA1_MOUSE	Autophagy-related protein 101	Mus musculus	10090	Atg101	1	1	-0.433886461970088	-3.70695011846328	-1.74266501083154	0.100287568579955	0.57510126176595	-4.31522144996753	-1.64346109446772
Y.L - Y.R	sp|Q8VHK9|DHX36_MOUSE	sp	Q8VHK9	Q8VHK9	DHX36_MOUSE	ATP-dependent DNA/RNA helicase DHX36	Mus musculus	10090	Dhx36	1	2	-0.27769537854083	-0.849870961202987	-1.74116847320992	0.100556155557405	0.57510126176595	-4.31597039080131	-1.64216335127001
Y.L - Y.R	sp|Q99JN2|KLH22_MOUSE	sp	Q99JN2	Q99JN2	KLH22_MOUSE	Kelch-like protein 22	Mus musculus	10090	Klhl22	1	1	-0.33247556853706	0.18346797168778	-1.74091529085268	0.10060165672901	0.57510126176595	-4.31609706564975	-1.64194377505866
Y.L - Y.R	sp|B2RUR8|OTU7B_MOUSE	sp	B2RUR8	B2RUR8	OTU7B_MOUSE	OTU domain-containing protein 7B	Mus musculus	10090	Otud7b	1	1	-0.262775130485888	-0.387427246347899	-1.74084479003411	0.100614330118199	0.57510126176595	-4.31613233780978	-1.64188263084141
Y.L - Y.R	sp|Q8CGF6|WDR47_MOUSE	sp	Q8CGF6	Q8CGF6	WDR47_MOUSE	WD repeat-containing protein 47	Mus musculus	10090	Wdr47	1	2	-0.542453310093952	-1.07440387958561	-1.74045530357092	0.100684370184258	0.57510126176595	-4.31632718904864	-1.64154482517539
Y.L - Y.R	sp|Q925E7|2ABD_MOUSE	sp	Q925E7	Q925E7	2ABD_MOUSE	Serine/threonine-protein phosphatase 2A 55 kDa regulatory subunit B delta isoform	Mus musculus	10090	Ppp2r2d	1	1	-0.192810916540824	-0.0295887213603759	-1.73961108119656	0.100792204368873	0.57510126176595	-4.31666249581942	-1.64102510308872
Y.L - Y.R	sp|Q8BYM8|SYCM_MOUSE	sp	Q8BYM8	Q8BYM8	SYCM_MOUSE	Probable cysteine--tRNA ligase, mitochondrial	Mus musculus	10090	Cars2	1	2	-0.269748024607991	0.302653203525873	-1.73955087807628	0.100847173972237	0.57510126176595	-4.31677957314557	-1.64076033980027
Y.L - Y.R	sp|P58681|TLR7_MOUSE	sp	P58681	P58681	TLR7_MOUSE	Toll-like receptor 7	Mus musculus	10090	Tlr7	1	1	0.309784741426276	-2.11610932766242	1.73886992614454	0.10096990208711	0.57510126176595	-4.31712010475735	1.64016962964172
Y.L - Y.R	sp|Q70FJ1|AKAP9_MOUSE	sp	Q70FJ1	Q70FJ1	AKAP9_MOUSE	A-kinase anchor protein 9	Mus musculus	10090	Akap9	1	2	-0.114950766420669	2.27378696081387	-1.73817016740744	0.100992922714592	0.57510126176595	-4.31726729183531	-1.64005889138085
Y.L - Y.R	tr|E9PV38|E9PV38_MOUSE	tr	E9PV38	E9PV38	E9PV38_MOUSE	Carboxylic ester hydrolase	Mus musculus	10090	Ces2g	1	1	0.703084046916719	1.67639977133751	1.73850173167138	0.101036316053079	0.57510126176595	-4.31730420580641	1.63985020704623
Y.L - Y.R	sp|Q61879|MYH10_MOUSE	sp	Q61879	Q61879	MYH10_MOUSE	Myosin-10	Mus musculus	10090	Myh10	1	2	0.415029991548298	3.02339453973556	1.73787557067545	0.101149348762973	0.57510126176595	-4.31761725040334	1.63930695274504
Y.L - Y.R	sp|Q99MD9|NASP_MOUSE	sp	Q99MD9	Q99MD9	NASP_MOUSE	Nuclear autoantigenic sperm protein	Mus musculus	10090	Nasp	1	2	0.293210321027105	0.623091626660839	1.73736405159036	0.101241768404734	0.57510126176595	-4.31787294097459	1.63886312756224
Y.L - Y.R	sp|Q91YR9|PTGR1_MOUSE	sp	Q91YR9	Q91YR9	PTGR1_MOUSE	Prostaglandin reductase 1	Mus musculus	10090	Ptgr1	1	2	0.57900894216814	1.04907341703334	1.73711795321763	0.101286258880875	0.57510126176595	-4.3179959442685	1.63864958680913
Y.L - Y.R	sp|P15379|CD44_MOUSE	sp	P15379	P15379	CD44_MOUSE	CD44 antigen	Mus musculus	10090	Cd44	1	3	1.19473278872414	1.20677975683433	1.73705065941098	0.10129842744235	0.57510126176595	-4.31802957718473	1.63859119442678
Y.L - Y.R	sp|Q99MP3|CALCB_MOUSE	sp	Q99MP3	Q99MP3	CALCB_MOUSE	Calcitonin gene-related peptide 2	Mus musculus	10090	Calcb	2	1	-0.239297842423954	-2.97215214988275	-1.73661185841425	0.101310824282304	0.57510126176595	-4.31811799733066	-1.63853171236595
Y.L - Y.R	sp|Q7TN99|CPEB3_MOUSE	sp	Q7TN99	Q7TN99	CPEB3_MOUSE	Cytoplasmic polyadenylation element-binding protein 3	Mus musculus	10090	Cpeb3	1	1	-0.283622273732154	-0.791171901700871	-1.73635515900931	0.101424267560827	0.57510126176595	-4.3183771466301	-1.63798766207098
Y.L - Y.R	tr|E0CX23|E0CX23_MOUSE	tr	E0CX23	E0CX23	E0CX23_MOUSE	UMAP1-MVP12 associated (UMA) domain containing 1	Mus musculus	10090	Umad1	4	1	-0.428499795231231	-3.3730027060031	-1.7360294897867	0.101483239199629	0.57510126176595	-4.3185398739017	-1.6377050378116
Y.L - Y.R	sp|Q91WC0|SETD3_MOUSE	sp	Q91WC0	Q91WC0	SETD3_MOUSE	Actin-histidine N-methyltransferase	Mus musculus	10090	Setd3	1	1	-0.125090405182463	2.06185094108619	-1.7354270793444	0.101489120483452	0.57510126176595	-4.31863969876929	-1.63767685866424
Y.L - Y.R	sp|Q3U3Q1|ULK3_MOUSE	sp	Q3U3Q1	Q3U3Q1	ULK3_MOUSE	Serine/threonine-protein kinase ULK3	Mus musculus	10090	Ulk3	2	1	-0.277290229579706	-2.03008458099654	-1.73576757415912	0.10153068810893	0.57510126176595	-4.31867073487749	-1.6374777316907
Y.L - Y.R	tr|E9PY28|E9PY28_MOUSE	tr	E9PY28	E9PY28	E9PY28_MOUSE	BTB (POZ) domain containing 2	Mus musculus	10090	Btbd2	1	1	-0.240598725281893	-2.34134451836777	-1.73548839891155	0.101563477828139	0.57510126176595	-4.31877554264319	-1.63732070049648
Y.L - Y.R	sp|P61620|S61A1_MOUSE	sp	P61620	P61620	S61A1_MOUSE	Protein transport protein Sec61 subunit alpha isoform 1	Mus musculus	10090	Sec61a1	1	2	0.47169258630462	1.7925169871274	1.73507963749376	0.101655407468727	0.57510126176595	-4.3190144042026	1.63688066114113
Y.L - Y.R	sp|Q8CJ19|MICA3_MOUSE	sp	Q8CJ19	Q8CJ19	MICA3_MOUSE	[F-actin]-monooxygenase MICAL3	Mus musculus	10090	Mical3	1	2	-0.54343809692297	1.56875944625912	-1.73505841161324	0.101659257731969	0.57510126176595	-4.31902500688797	-1.63686223801106
Y.L - Y.R	sp|P11352|GPX1_MOUSE	sp	P11352	P11352	GPX1_MOUSE	Glutathione peroxidase 1	Mus musculus	10090	Gpx1	1	2	0.518090299911544	3.55231174493674	1.73422841833737	0.101809913756956	0.57510126176595	-4.31943955418987	1.63614179954799
Y.L - Y.R	sp|Q7TMR0|PCP_MOUSE	sp	Q7TMR0	Q7TMR0	PCP_MOUSE	Lysosomal Pro-X carboxypeptidase	Mus musculus	10090	Prcp	1	2	0.573388690369341	-0.21252119432054	1.73403025182112	0.101845912639431	0.57510126176595	-4.31953851621843	1.63596977821152
Y.L - Y.R	sp|P70453|PDE7A_MOUSE	sp	P70453	P70453	PDE7A_MOUSE	High affinity cAMP-specific 3',5'-cyclic phosphodiesterase 7A	Mus musculus	10090	Pde7a	1	2	-0.320206515860801	-2.33149745645533	-1.73329158867101	0.101980195677806	0.57510126176595	-4.31990734850157	-1.63532853090164
Y.L - Y.R	sp|Q3THK7|GUAA_MOUSE	sp	Q3THK7	Q3THK7	GUAA_MOUSE	GMP synthase [glutamine-hydrolyzing]	Mus musculus	10090	Gmps	1	2	-0.153875077858272	3.02314783901528	-1.7327158297413	0.101981643184586	0.57510126176595	-4.31999515912082	-1.6353216222256
Y.L - Y.R	sp|Q8BL65|ABLM2_MOUSE	sp	Q8BL65	Q8BL65	ABLM2_MOUSE	Actin-binding LIM protein 2	Mus musculus	10090	Ablim2	1	1	-0.388240780784324	3.99399498054576	-1.73318846392983	0.101998955185608	0.57510126176595	-4.3199588352157	-1.63523900136791
Y.L - Y.R	sp|Q60972|RBBP4_MOUSE	sp	Q60972	Q60972	RBBP4_MOUSE	Histone-binding protein RBBP4	Mus musculus	10090	Rbbp4	1	5	0.350438378167337	-0.601231540746239	1.73233528042225	0.102154273783963	0.57510126176595	-4.32038474506911	1.63449824816886
Y.L - Y.R	sp|Q9CQW2|ARL8B_MOUSE	sp	Q9CQW2	Q9CQW2	ARL8B_MOUSE	ADP-ribosylation factor-like protein 8B	Mus musculus	10090	Arl8b	1	1	0.32352125878075	2.55098070975043	1.73232046945821	0.10215697187691	0.57510126176595	-4.32039213783128	1.63448538821268
Y.L - Y.R	sp|P10630|IF4A2_MOUSE	sp	P10630	P10630	IF4A2_MOUSE	Eukaryotic initiation factor 4A-II	Mus musculus	10090	Eif4a2	1	2	-0.233306031183711	4.87640588906511	-1.73060336406253	0.102366831782081	0.57510126176595	-4.32105056035722	-1.63348595726732
Y.L - Y.R	sp|A2AVZ9|S43A3_MOUSE	sp	A2AVZ9	A2AVZ9	S43A3_MOUSE	Equilibrative nucleobase transporter 1	Mus musculus	10090	Slc43a3	1	1	0.281274043644817	-2.77863041449142	1.73095060714671	0.10240678612886	0.57510126176595	-4.32107576221669	1.63329586458482
Y.L - Y.R	sp|P0DP26|CALM1_MOUSE	sp	P0DP26	P0DP26	CALM1_MOUSE	Calmodulin-1	Mus musculus	10090	Calm1	1	1	-0.389037874203964	5.47906495970523	-1.73036378813184	0.102513963631274	0.57510126176595	-4.32136853297508	-1.63278623241558
Y.L - Y.R	sp|Q80X73|PELO_MOUSE	sp	Q80X73	Q80X73	PELO_MOUSE	Protein pelota homolog	Mus musculus	10090	Pelo	1	3	-0.337585900625921	0.223542332543864	-1.72983415341724	0.102610780696931	0.57510126176595	-4.32163273311942	-1.63232622871334
Y.L - Y.R	sp|Q9EPB5|SERHL_MOUSE	sp	Q9EPB5	Q9EPB5	SERHL_MOUSE	Serine hydrolase-like protein	Mus musculus	10090	Serhl	1	1	0.27279038033145	2.23583747817617	1.72975004037175	0.102626163854765	0.57510126176595	-4.32167468806449	1.63225317102003
Y.L - Y.R	sp|Q3UMW7|MAPK3_MOUSE	sp	Q3UMW7	Q3UMW7	MAPK3_MOUSE	MAP kinase-activated protein kinase 3	Mus musculus	10090	Mapkapk3	1	2	-0.428546386002829	0.27866555025585	-1.72889728439023	0.10278223491096	0.57510126176595	-4.32209998116956	-1.63151245044639
Y.L - Y.R	sp|Q3TMH2|SCRN3_MOUSE	sp	Q3TMH2	Q3TMH2	SCRN3_MOUSE	Secernin-3	Mus musculus	10090	Scrn3	1	1	-0.663586262243427	3.7624317056214	-1.72882105244781	0.102796196899579	0.57510126176595	-4.32213799527382	-1.63144622979894
Y.L - Y.R	sp|O88520|SHOC2_MOUSE	sp	O88520	O88520	SHOC2_MOUSE	Leucine-rich repeat protein SHOC-2	Mus musculus	10090	Shoc2	1	2	-0.178234457525735	0.119696420056267	-1.72776810655035	0.102911068868382	0.57510126176595	-4.32251422779149	-1.63090167218106
Y.L - Y.R	sp|Q9DBN4|P33MX_MOUSE	sp	Q9DBN4	Q9DBN4	P33MX_MOUSE	Putative monooxygenase p33MONOX	Mus musculus	10090	P33monox	1	1	-0.476184617347453	0.423487228795769	-1.72793471593711	0.10295865184007	0.57510126176595	-4.32257992025297	-1.6306762437744
Y.L - Y.R	sp|Q91V64|ISOC1_MOUSE	sp	Q91V64	Q91V64	ISOC1_MOUSE	Isochorismatase domain-containing protein 1	Mus musculus	10090	Isoc1	1	1	-0.556615640777494	1.77643921023882	-1.72782055221161	0.102979592919166	0.57510126176595	-4.32263683408919	-1.63057705987192
Y.L - Y.R	sp|O55023|IMPA1_MOUSE	sp	O55023	O55023	IMPA1_MOUSE	Inositol monophosphatase 1	Mus musculus	10090	Impa1	1	1	-0.236898398429515	3.00798418408211	-1.72718220915343	0.103074215655472	0.57510126176595	-4.32291222403552	-1.63012909505035
Y.L - Y.R	sp|Q9Z0H4|CELF2_MOUSE	sp	Q9Z0H4	Q9Z0H4	CELF2_MOUSE	CUGBP Elav-like family member 2	Mus musculus	10090	Celf2	1	1	0.217688307031173	2.05783878320496	1.72686922112907	0.1031317018289	0.57510126176595	-4.32306825821445	1.62985710253322
Y.L - Y.R	sp|Q8BV49|IFIX_MOUSE	sp	Q8BV49	Q8BV49	IFIX_MOUSE	Pyrin and HIN domain-containing protein 1	Mus musculus	10090	Pyhin1	1	1	0.726783393380913	-2.05124310259842	1.72676795011469	0.103172846575411	0.57510126176595	-4.3231615010245	1.62966250254501
Y.L - Y.R	sp|Q8C5H8|NAKD2_MOUSE	sp	Q8C5H8	Q8C5H8	NAKD2_MOUSE	NAD kinase 2, mitochondrial	Mus musculus	10090	Nadk2	1	2	-0.35820178199752	1.03022394591438	-1.72639545139452	0.103241311408995	0.57510126176595	-4.32334713537972	-1.62933882500052
Y.L - Y.R	sp|Q3UJB3|LR14B_MOUSE	sp	Q3UJB3	Q3UJB3	LR14B_MOUSE	Leucine-rich repeat-containing protein 14B	Mus musculus	10090	Lrrc14b	2	1	-0.535585505676734	-0.465233284236827	-1.72625827444625	0.103266534325079	0.57510126176595	-4.32341549253164	-1.62921962298107
Y.L - Y.R	sp|Q08331|CALB2_MOUSE	sp	Q08331	Q08331	CALB2_MOUSE	Calretinin	Mus musculus	10090	Calb2	1	3	-0.477678860165398	-1.20364742685714	-1.72541079158076	0.103422481018718	0.57510126176595	-4.3238377470502	-1.62848314158955
Y.L - Y.R	sp|O70378|EMC8_MOUSE	sp	O70378	O70378	EMC8_MOUSE	ER membrane protein complex subunit 8	Mus musculus	10090	Emc8	1	1	-0.185285057610921	1.42026986526225	-1.72476648249426	0.103462996009229	0.57510126176595	-4.32401120569387	-1.62829194801582
Y.L - Y.R	sp|Q99K23|UFSP2_MOUSE	sp	Q99K23	Q99K23	UFSP2_MOUSE	Ufm1-specific protease 2	Mus musculus	10090	Ufsp2	1	1	-0.26600237725681	1.76688062134998	-1.72507378444776	0.103484551124311	0.57510126176595	-4.3240056316698	-1.62819025190721
Y.L - Y.R	sp|O35350|CAN1_MOUSE	sp	O35350	O35350	CAN1_MOUSE	Calpain-1 catalytic subunit	Mus musculus	10090	Capn1	1	1	-0.300549743565258	4.37423706396901	-1.72501431472003	0.103495507643205	0.57510126176595	-4.32403525567657	-1.62813856597524
Y.L - Y.R	sp|P49935|CATH_MOUSE	sp	P49935	P49935	CATH_MOUSE	Pro-cathepsin H	Mus musculus	10090	Ctsh	1	2	0.964057206495926	1.44939898505599	1.7240134582562	0.103680053709305	0.57510126176595	-4.32453374457926	1.62726864712727
Y.L - Y.R	sp|Q9ERL7|GMFG_MOUSE	sp	Q9ERL7	Q9ERL7	GMFG_MOUSE	Glia maturation factor gamma	Mus musculus	10090	Gmfg	1	1	0.230135435639269	-1.18113655934337	1.72374712657707	0.103729210274237	0.57510126176595	-4.32466637092281	1.62703713898964
Y.L - Y.R	sp|Q91ZT7|ASB10_MOUSE	sp	Q91ZT7	Q91ZT7	ASB10_MOUSE	Ankyrin repeat and SOCS box protein 10	Mus musculus	10090	Asb10	2	1	-0.535571715858425	-1.04619984879907	-1.72293319142662	0.10387956302341	0.57510126176595	-4.32507162863744	-1.62632957725261
Y.L - Y.R	sp|Q9CW79|GOGA1_MOUSE	sp	Q9CW79	Q9CW79	GOGA1_MOUSE	Golgin subfamily A member 1	Mus musculus	10090	Golga1	1	2	-0.223198481091966	-1.42007174217503	-1.72286368510789	0.103892411230156	0.57510126176595	-4.32510623151268	-1.62626915119604
Y.L - Y.R	sp|Q8R516|MIB2_MOUSE	sp	Q8R516	Q8R516	MIB2_MOUSE	E3 ubiquitin-protein ligase MIB2	Mus musculus	10090	Mib2	1	2	-0.289351287951553	-1.54963365487502	-1.72262076195384	0.10393732629702	0.57510126176595	-4.32522716256944	-1.62605795899866
Y.L - Y.R	sp|P97429|ANXA4_MOUSE	sp	P97429	P97429	ANXA4_MOUSE	Annexin A4	Mus musculus	10090	Anxa4	1	4	0.73280234464727	3.47515150807905	1.72225923187409	0.104004202333401	0.57510126176595	-4.32540712285484	1.62574363988573
Y.L - Y.R	sp|Q3TYD6|LMTK2_MOUSE	sp	Q3TYD6	Q3TYD6	LMTK2_MOUSE	Serine/threonine-protein kinase LMTK2	Mus musculus	10090	Lmtk2	1	3	-0.275939398511336	-1.42105065627854	-1.72211847705191	0.104030249350316	0.57510126176595	-4.3254771820282	-1.62562126167775
Y.L - Y.R	sp|P28063|PSB8_MOUSE	sp	P28063	P28063	PSB8_MOUSE	Proteasome subunit beta type-8	Mus musculus	10090	Psmb8	1	2	0.636013553140882	1.09293280538486	1.72199277416239	0.104053515762487	0.57510126176595	-4.32553974693419	1.62551196832852
Y.L - Y.R	sp|Q8CII2|CD123_MOUSE	sp	Q8CII2	Q8CII2	CD123_MOUSE	Cell division cycle protein 123 homolog	Mus musculus	10090	Cdc123	1	2	-0.42815837298138	-0.128910586884748	-1.72168496118513	0.104110508117246	0.57510126176595	-4.32569294247034	-1.62524433026897
Y.L - Y.R	sp|Q9ES83|POPD1_MOUSE	sp	Q9ES83	Q9ES83	POPD1_MOUSE	Blood vessel epicardial substance	Mus musculus	10090	Bves	1	1	-0.338766481668471	1.66142463381958	-1.72166473927736	0.104114253204148	0.57510126176595	-4.32570300625573	-1.62522674728785
Y.L - Y.R	sp|Q3TC46|PATL1_MOUSE	sp	Q3TC46	Q3TC46	PATL1_MOUSE	Protein PAT1 homolog 1	Mus musculus	10090	Patl1	1	2	0.142872194537369	-0.758092138025352	1.7208525109912	0.104161252578944	0.57510126176595	-4.32591410854467	1.62500613046384
Y.L - Y.R	sp|O70585|DTNB_MOUSE	sp	O70585	O70585	DTNB_MOUSE	Dystrobrevin beta	Mus musculus	10090	Dtnb	1	3	-1.08306689017962	-8.0690187836193	-1.85699875237163	0.10417777462356	0.57510126176595	-4.45891140243654	-1.62492859415382
Y.L - Y.R	sp|Q8K2B0|SC65_MOUSE	sp	Q8K2B0	Q8K2B0	SC65_MOUSE	Endoplasmic reticulum protein SC65	Mus musculus	10090	P3h4	1	1	0.335031685107973	-0.301922264563037	1.72078404094284	0.104277471681469	0.57510126176595	-4.32614124584402	1.62446093298186
Y.L - Y.R	sp|Q6SKR2|N6MT1_MOUSE	sp	Q6SKR2	Q6SKR2	N6MT1_MOUSE	Methyltransferase N6AMT1	Mus musculus	10090	N6amt1	1	1	-0.26406365018015	-1.79151173542469	-1.72049151127363	0.104331734918399	0.57510126176595	-4.32628678603025	-1.62420654302427
Y.L - Y.R	sp|P46660|AINX_MOUSE	sp	P46660	P46660	AINX_MOUSE	Alpha-internexin	Mus musculus	10090	Ina	1	3	-0.47834668711597	-5.17008753256585	-1.71946840900352	0.104521709798042	0.57510126176595	-4.32679570877941	-1.62331675425606
Y.L - Y.R	sp|Q922Q8|LRC59_MOUSE	sp	Q922Q8	Q922Q8	LRC59_MOUSE	Leucine-rich repeat-containing protein 59	Mus musculus	10090	Lrrc59	1	1	0.463164452770472	2.03729592677332	1.71862729803178	0.104678116571911	0.57510126176595	-4.3272139938358	1.62258515247347
Y.L - Y.R	sp|P60605|UB2G2_MOUSE	sp	P60605	P60605	UB2G2_MOUSE	Ubiquitin-conjugating enzyme E2 G2	Mus musculus	10090	Ube2g2	1	1	-0.271906178499426	-0.350653133720144	-1.71845023208882	0.104711068331409	0.57510126176595	-4.32730203623766	-1.62243112941165
Y.L - Y.R	sp|Q91X43|SH319_MOUSE	sp	Q91X43	Q91X43	SH319_MOUSE	SH3 domain-containing protein 19	Mus musculus	10090	Sh3d19	1	2	0.2602232388442	-0.450171072970382	1.71812566298106	0.104771493643094	0.57510126176595	-4.32746341016081	1.62214878947664
Y.L - Y.R	sp|O70165|FCN1_MOUSE	sp	O70165	O70165	FCN1_MOUSE	Ficolin-1	Mus musculus	10090	Fcn1	1	1	0.329932126487563	-2.589040575645	1.71795164808989	0.10480390261338	0.57510126176595	-4.3275499233048	1.62199741039473
Y.L - Y.R	sp|Q9JJX6|P2RX4_MOUSE	sp	Q9JJX6	Q9JJX6	P2RX4_MOUSE	P2X purinoceptor 4	Mus musculus	10090	P2rx4	1	1	0.877532781778989	0.164523166188055	1.71731094536176	0.104923303739995	0.57510126176595	-4.32786841813919	1.62144002006626
Y.L - Y.R	sp|P49813|TMOD1_MOUSE	sp	P49813	P49813	TMOD1_MOUSE	Tropomodulin-1	Mus musculus	10090	Tmod1	1	2	-0.686376693187623	4.13543004413851	-1.71726812796448	0.104931287383268	0.57510126176595	-4.32788970071709	-1.62140276865317
Y.L - Y.R	sp|Q8BG07|PLD4_MOUSE	sp	Q8BG07	Q8BG07	PLD4_MOUSE	5'-3' exonuclease PLD4	Mus musculus	10090	Pld4	1	1	0.575347701690496	0.652128746533519	1.71708935830242	0.104964626102945	0.57510126176595	-4.32797855619605	1.62124723560976
Y.L - Y.R	sp|Q8K337|I5P2_MOUSE	sp	Q8K337	Q8K337	I5P2_MOUSE	Type II inositol 1,4,5-trisphosphate 5-phosphatase	Mus musculus	10090	Inpp5b	1	1	-0.130222202995007	-1.5355945302503	-1.71648348829468	0.104974094460205	0.57510126176595	-4.32808897801444	-1.62120307062499
Y.L - Y.R	sp|Q00993|UFO_MOUSE	sp	Q00993	Q00993	UFO_MOUSE	Tyrosine-protein kinase receptor UFO	Mus musculus	10090	Axl	1	2	0.342879661980997	-2.69168618913747	1.71666533231587	0.105043739405426	0.57510126176595	-4.32818929568693	1.62087831014401
Y.L - Y.R	sp|Q8VE97|SRSF4_MOUSE	sp	Q8VE97	Q8VE97	SRSF4_MOUSE	Serine/arginine-rich splicing factor 4	Mus musculus	10090	Srsf4	2	1	0.295429120838663	1.95521005150217	1.71637239041109	0.10509842572456	0.57510126176595	-4.32833487209384	1.62062342281392
Y.L - Y.R	sp|P63101|1433Z_MOUSE	sp	P63101	P63101	1433Z_MOUSE	14-3-3 protein zeta/delta	Mus musculus	10090	Ywhaz	1	1	0.348893944177863	4.11792313085279	1.71631691545429	0.105108784558086	0.57510126176595	-4.32836243881392	1.6205751532114
Y.L - Y.R	sp|Q8VDV3|R3GEF_MOUSE	sp	Q8VDV3	Q8VDV3	R3GEF_MOUSE	Guanine nucleotide exchange factor for Rab-3A	Mus musculus	10090	Rab3il1	1	1	0.435439000007458	-1.39614169748283	1.71615147682984	0.105139682160238	0.57510126176595	-4.3284446463213	1.62043120044928
Y.L - Y.R	sp|Q9CZA6|NDE1_MOUSE	sp	Q9CZA6	Q9CZA6	NDE1_MOUSE	Nuclear distribution protein nudE homolog 1	Mus musculus	10090	Nde1	1	1	-0.210328798574552	-0.211081476733947	-1.7157637208834	0.105212131025629	0.57510126176595	-4.32863730966084	-1.62009379084664
Y.L - Y.R	sp|Q8C3I8|HGH1_MOUSE	sp	Q8C3I8	Q8C3I8	HGH1_MOUSE	Protein HGH1 homolog	Mus musculus	10090	Hgh1	1	1	-0.186009688464714	-2.69676485387087	-1.71514370229849	0.105224457538937	0.57510126176595	-4.32875537492729	-1.62003640203835
Y.L - Y.R	sp|Q9CQW9|IFM3_MOUSE	sp	Q9CQW9	Q9CQW9	IFM3_MOUSE	Interferon-induced transmembrane protein 3	Mus musculus	10090	Ifitm3	1	1	0.760410485795019	-3.41140224002766	1.71549753499502	0.105261890651916	0.57510126176595	-4.32876955655792	1.61986215659994
Y.L - Y.R	sp|Q8BX80|ENASE_MOUSE	sp	Q8BX80	Q8BX80	ENASE_MOUSE	Cytosolic endo-beta-N-acetylglucosaminidase	Mus musculus	10090	Engase	1	1	0.526040958617159	1.73954889305768	1.71543188291241	0.105274166505138	0.57510126176595	-4.32880217239928	1.61980502508078
Y.L - Y.R	sp|Q9DC77|SMPX_MOUSE	sp	Q9DC77	Q9DC77	SMPX_MOUSE	Small muscular protein	Mus musculus	10090	Smpx	1	2	-0.276460674338593	3.93965856713258	-1.71512951980783	0.105330719444435	0.57510126176595	-4.3289523780464	-1.61954189734896
Y.L - Y.R	sp|O54929|WSB2_MOUSE	sp	O54929	O54929	WSB2_MOUSE	WD repeat and SOCS box-containing protein 2	Mus musculus	10090	Wsb2	2	2	-0.313450853585646	-2.56769133919091	-1.71484219348363	0.105384484388554	0.57510126176595	-4.32909510192281	-1.61929184544589
Y.L - Y.R	sp|Q99LI2|CLCC1_MOUSE	sp	Q99LI2	Q99LI2	CLCC1_MOUSE	Chloride channel CLIC-like protein 1	Mus musculus	10090	Clcc1	1	1	-0.314964516379266	-1.39027040554142	-1.71437334839275	0.105472266545908	0.57510126176595	-4.32932796684816	-1.61888380255521
Y.L - Y.R	sp|P97371|PSME1_MOUSE	sp	P97371	P97371	PSME1_MOUSE	Proteasome activator complex subunit 1	Mus musculus	10090	Psme1	1	2	0.258512148339409	3.91113038119079	1.71365085061473	0.105585081756801	0.57510126176595	-4.32964555845374	1.61835979255203
Y.L - Y.R	sp|Q8CBY8|DCTN4_MOUSE	sp	Q8CBY8	Q8CBY8	DCTN4_MOUSE	Dynactin subunit 4	Mus musculus	10090	Dctn4	1	1	-0.245883648542842	0.899907044982009	-1.71252815849269	0.105818359146412	0.57510126176595	-4.33024413089667	-1.61727766076797
Y.L - Y.R	sp|Q3ZK22|VEZA_MOUSE	sp	Q3ZK22	Q3ZK22	VEZA_MOUSE	Vezatin	Mus musculus	10090	Vezt	1	2	-0.304796419008344	-1.810441810755	-1.71236994216177	0.105848080767057	0.57510126176595	-4.33032266529339	-1.6171399234692
Y.L - Y.R	sp|Q3U0V2|TRADD_MOUSE	sp	Q3U0V2	Q3U0V2	TRADD_MOUSE	Tumor necrosis factor receptor type 1-associated DEATH domain protein	Mus musculus	10090	Tradd	1	1	0.278471598278088	-0.978545597086723	1.71236510511876	0.105848989540542	0.57510126176595	-4.33032506621779	1.61713571247275
Y.L - Y.R	tr|G5E8J6|G5E8J6_MOUSE	tr	G5E8J6	G5E8J6	G5E8J6_MOUSE	Histidine rich calcium binding protein	Mus musculus	10090	Hrc	1	1	-0.323531671439286	3.20676080874481	-1.71232563527841	0.105856405304247	0.57510126176595	-4.33034465742366	-1.61710135101609
Y.L - Y.R	sp|Q64339|ISG15_MOUSE	sp	Q64339	Q64339	ISG15_MOUSE	Ubiquitin-like protein ISG15	Mus musculus	10090	Isg15	1	4	0.4910268935022	0.60738617139834	1.71225625768741	0.105869441357435	0.57510126176595	-4.33037909307423	1.61704095218523
Y.L - Y.R	sp|Q8R0F6|ILKAP_MOUSE	sp	Q8R0F6	Q8R0F6	ILKAP_MOUSE	Integrin-linked kinase-associated serine/threonine phosphatase 2C	Mus musculus	10090	Ilkap	1	1	0.271767982762351	0.795624283141022	1.71115654381981	0.106076263722343	0.57510126176595	-4.33092484657574	1.61608348803334
Y.L - Y.R	sp|O35682|MYADM_MOUSE	sp	O35682	O35682	MYADM_MOUSE	Myeloid-associated differentiation marker	Mus musculus	10090	Myadm	1	2	0.759786735899809	0.766684344467965	1.71114244465928	0.106078917614679	0.57510126176595	-4.33093184243727	1.61607121171926
Y.L - Y.R	sp|A2A5R2|BIG2_MOUSE	sp	A2A5R2	A2A5R2	BIG2_MOUSE	Brefeldin A-inhibited guanine nucleotide-exchange protein 2	Mus musculus	10090	Arfgef2	1	1	0.134353513319121	1.4380169923767	1.71027783258039	0.106138094555791	0.57510126176595	-4.33117347308025	1.61579753562882
Y.L - Y.R	sp|Q811B5|PRR3_MOUSE	sp	Q811B5	Q811B5	PRR3_MOUSE	Proline-rich protein 3	Mus musculus	10090	Prr3	2	1	1.00939987432616	-4.62739886736554	1.71024847261476	0.106247308066906	0.57510126176595	-4.33137536495321	1.61529277253815
Y.L - Y.R	sp|Q9JM52|MINK1_MOUSE	sp	Q9JM52	Q9JM52	MINK1_MOUSE	Misshapen-like kinase 1	Mus musculus	10090	Mink1	1	3	-0.16569680901412	-0.190195998488337	-1.70963838556642	0.106262139363138	0.57510126176595	-4.33149725750191	-1.61522425697317
Y.L - Y.R	sp|Q9ERA6|TFP11_MOUSE	sp	Q9ERA6	Q9ERA6	TFP11_MOUSE	Tuftelin-interacting protein 11	Mus musculus	10090	Tfip11	1	1	0.208226916297184	-0.757404684395939	1.70936358919996	0.106404994575741	0.57510126176595	-4.3317976640213	1.61456470219316
Y.L - Y.R	sp|Q8C0M9|ASGL1_MOUSE	sp	Q8C0M9	Q8C0M9	ASGL1_MOUSE	Isoaspartyl peptidase/L-asparaginase	Mus musculus	10090	Asrgl1	1	1	-0.661625065100396	3.83896436715979	-1.70833665775262	0.106608199621731	0.57510126176595	-4.33232348559517	-1.61362772388242
Y.L - Y.R	sp|Q91W52|TMM19_MOUSE	sp	Q91W52	Q91W52	TMM19_MOUSE	Transmembrane protein 19	Mus musculus	10090	Tmem19	1	1	0.554241399824477	-2.07788553127045	1.70814633826624	0.10664418415673	0.57510126176595	-4.33241784180009	1.61346194678798
Y.L - Y.R	sp|P49070|CAMLG_MOUSE	sp	P49070	P49070	CAMLG_MOUSE	Guided entry of tail-anchored proteins factor CAMLG	Mus musculus	10090	Camlg	1	2	0.354015087664485	-3.679101952441	1.70784762512507	0.106700684385317	0.57510126176595	-4.33256592681889	1.61320174541183
Y.L - Y.R	sp|Q60963|PAFA_MOUSE	sp	Q60963	Q60963	PAFA_MOUSE	Platelet-activating factor acetylhydrolase	Mus musculus	10090	Pla2g7	1	2	-0.540196830320229	-1.11099749178784	-1.70768758738311	0.106730965468276	0.57510126176595	-4.33264525923337	-1.61306233641515
Y.L - Y.R	sp|Q9ER73|ELP4_MOUSE	sp	Q9ER73	Q9ER73	ELP4_MOUSE	Elongator complex protein 4	Mus musculus	10090	Elp4	1	2	-0.202351284732583	-0.684395428169555	-1.70752527228312	0.106739083286296	0.57510126176595	-4.33268523913199	-1.61302496867885
Y.L - Y.R	sp|Q64105|SPRE_MOUSE	sp	Q64105	Q64105	SPRE_MOUSE	Sepiapterin reductase	Mus musculus	10090	Spr	1	1	-0.503693584321357	3.18204106249395	-1.70721797417771	0.106819864990138	0.57510126176595	-4.33287803049871	-1.61265323903241
Y.L - Y.R	sp|Q9D554|SF3A3_MOUSE	sp	Q9D554	Q9D554	SF3A3_MOUSE	Splicing factor 3A subunit 3	Mus musculus	10090	Sf3a3	1	2	0.298554685657521	2.26946019239728	1.707110793172	0.106840163745661	0.57510126176595	-4.33293115207813	1.61255986615805
Y.L - Y.R	sp|Q9DCC7|ISC2B_MOUSE	sp	Q9DCC7	Q9DCC7	ISC2B_MOUSE	Isochorismatase domain-containing protein 2B	Mus musculus	10090	Isoc2b	1	1	-0.277374459915112	-2.3177127507877	-1.70705406400973	0.106850908899689	0.57510126176595	-4.33295926780475	-1.61251044488148
Y.L - Y.R	sp|Q5SUQ9|CTC1_MOUSE	sp	Q5SUQ9	Q5SUQ9	CTC1_MOUSE	CST complex subunit CTC1	Mus musculus	10090	Ctc1	1	2	-0.233395100106495	-1.41107746320918	-1.70688767247261	0.106882430768184	0.57510126176595	-4.33304173102208	-1.61236548587475
Y.L - Y.R	sp|Q61655|DD19A_MOUSE	sp	Q61655	Q61655	DD19A_MOUSE	ATP-dependent RNA helicase DDX19A	Mus musculus	10090	Ddx19a	1	2	-0.298233447185001	2.90169782787138	-1.70665681115839	0.106926179394105	0.57510126176595	-4.33315613877346	-1.61216435604023
Y.L - Y.R	sp|O70145|NCF2_MOUSE	sp	O70145	O70145	NCF2_MOUSE	Neutrophil cytosol factor 2	Mus musculus	10090	Ncf2	1	1	0.416986896737413	0.0615230153024982	1.70631263466319	0.10699143026179	0.57510126176595	-4.33332668795748	1.61186449296846
Y.L - Y.R	sp|O70362|PHLD_MOUSE	sp	O70362	O70362	PHLD_MOUSE	Phosphatidylinositol-glycan-specific phospholipase D	Mus musculus	10090	Gpld1	1	1	0.47088869118761	1.29120379643969	1.70605200744177	0.10704086435693	0.57510126176595	-4.33345582489736	1.61163741298906
Y.L - Y.R	sp|Q5SUC9|SCO1_MOUSE	sp	Q5SUC9	Q5SUC9	SCO1_MOUSE	Protein SCO1 homolog, mitochondrial	Mus musculus	10090	Sco1	1	1	-0.314762843851805	0.141609571503586	-1.70602427089051	0.107046126412727	0.57510126176595	-4.33346956737965	-1.61161324615402
Y.L - Y.R	sp|Q9DCT6|BAP18_MOUSE	sp	Q9DCT6	Q9DCT6	BAP18_MOUSE	Chromatin complexes subunit BAP18	Mus musculus	10090	Bap18	1	1	0.28391715306859	-2.60245747965209	1.70578534664665	0.107091463346284	0.57510126176595	-4.33358794137437	1.611405067996
Y.L - Y.R	sp|Q99LE6|ABCF2_MOUSE	sp	Q99LE6	Q99LE6	ABCF2_MOUSE	ATP-binding cassette sub-family F member 2	Mus musculus	10090	Abcf2	1	1	-0.32471907032969	3.65968568286991	-1.70573632402759	0.107100767662375	0.57510126176595	-4.33361222841615	-1.61136235306752
Y.L - Y.R	sp|Q9ESJ4|SPN90_MOUSE	sp	Q9ESJ4	Q9ESJ4	SPN90_MOUSE	NCK-interacting protein with SH3 domain	Mus musculus	10090	Nckipsd	1	2	-0.254987631350178	-0.938352369542845	-1.70532603113976	0.107178667239952	0.57510126176595	-4.33381548443633	-1.61100484133983
Y.L - Y.R	sp|F8VPU2|FARP1_MOUSE	sp	F8VPU2	F8VPU2	FARP1_MOUSE	FERM, ARHGEF and pleckstrin domain-containing protein 1	Mus musculus	10090	Farp1	1	1	-0.17092330272142	0.650831872261824	-1.7047592765123	0.107200790685076	0.57510126176595	-4.33394418809827	-1.61090334570315
Y.L - Y.R	sp|Q923T7|TRIM7_MOUSE	sp	Q923T7	Q923T7	TRIM7_MOUSE	E3 ubiquitin-protein ligase TRIM7	Mus musculus	10090	Trim7	2	2	-0.334035495571312	1.10201929181903	-1.7046590689718	0.107305403674732	0.57510126176595	-4.33414584128929	-1.61042363774071
Y.L - Y.R	sp|Q9ES89|EXTL2_MOUSE	sp	Q9ES89	Q9ES89	EXTL2_MOUSE	Exostosin-like 2	Mus musculus	10090	Extl2	1	1	-0.502902284212013	-3.18752195734846	-1.70465727627474	0.107305744498682	0.57510126176595	-4.33414672915486	-1.61042207548143
Y.L - Y.R	sp|P19973|LSP1_MOUSE	sp	P19973	P19973	LSP1_MOUSE	Lymphocyte-specific protein 1	Mus musculus	10090	Lsp1	1	2	0.540098863428238	1.04507296802454	1.7046163355995	0.107313528312584	0.57510126176595	-4.33416700563834	1.61038639732305
Y.L - Y.R	sp|Q9WV32|ARC1B_MOUSE	sp	Q9WV32	Q9WV32	ARC1B_MOUSE	Actin-related protein 2/3 complex subunit 1B	Mus musculus	10090	Arpc1b	1	4	0.794587378348209	1.92283307168281	1.70435860104132	0.107362541128099	0.57510126176595	-4.33429464705283	1.61016178756656
Y.L - Y.R	sp|Q80VL1|TDRKH_MOUSE	sp	Q80VL1	Q80VL1	TDRKH_MOUSE	Tudor and KH domain-containing protein	Mus musculus	10090	Tdrkh	1	1	-0.35867646488583	-1.27398984977602	-1.70423992141684	0.10738511669228	0.57510126176595	-4.33435341920111	-1.61005835843428
Y.L - Y.R	sp|Q64092|TFE3_MOUSE	sp	Q64092	Q64092	TFE3_MOUSE	Transcription factor E3	Mus musculus	10090	Tfe3	1	2	0.255993983322958	-2.93484268762698	1.7034690614248	0.107513951589326	0.57510126176595	-4.33470344690076	1.60946843536146
Y.L - Y.R	sp|Q91VF2|HNMT_MOUSE	sp	Q91VF2	Q91VF2	HNMT_MOUSE	Histamine N-methyltransferase	Mus musculus	10090	Hnmt	1	1	-0.642692363937718	-0.227633495600301	-1.70344447168245	0.107536535505275	0.57510126176595	-4.33474728739575	-1.6093650833784
Y.L - Y.R	tr|J3QMK2|J3QMK2_MOUSE	tr	J3QMK2	J3QMK2	J3QMK2_MOUSE	BBSome interacting protein 1	Mus musculus	10090	Bbip1	1	1	-0.384789679754948	-2.70464421012139	-1.70328304641734	0.107567286374549	0.57510126176595	-4.33482720633947	-1.60922438416347
Y.L - Y.R	sp|Q6PDY2|AEDO_MOUSE	sp	Q6PDY2	Q6PDY2	AEDO_MOUSE	2-aminoethanethiol dioxygenase	Mus musculus	10090	Ado	1	2	-0.228967691007331	1.84967299648815	-1.70233077166228	0.107748845955379	0.57510126176595	-4.33529858580426	-1.60839431507402
Y.L - Y.R	sp|Q9Z1Q5|CLIC1_MOUSE	sp	Q9Z1Q5	Q9Z1Q5	CLIC1_MOUSE	Chloride intracellular channel protein 1	Mus musculus	10090	Clic1	1	3	0.770294056425749	2.82017277839298	1.70226015842272	0.107762319555916	0.57510126176595	-4.3353335344487	1.60833275951033
Y.L - Y.R	sp|Q8R3P6|INT14_MOUSE	sp	Q8R3P6	Q8R3P6	INT14_MOUSE	Integrator complex subunit 14	Mus musculus	10090	Ints14	1	1	0.196391931857954	-3.58856672992863	1.70161822558201	0.107781074593172	0.57510126176595	-4.3354685174511	1.60824708529069
Y.L - Y.R	sp|P47880|IBP6_MOUSE	sp	P47880	P47880	IBP6_MOUSE	Insulin-like growth factor-binding protein 6	Mus musculus	10090	Igfbp6	2	2	0.555755673952123	-2.02412972309405	1.70189434637636	0.107832142934881	0.57510126176595	-4.33551457455469	1.60801386162584
Y.L - Y.R	sp|Q3TFD2|PCAT1_MOUSE	sp	Q3TFD2	Q3TFD2	PCAT1_MOUSE	Lysophosphatidylcholine acyltransferase 1	Mus musculus	10090	Lpcat1	1	1	0.350819141485273	-2.72100804543838	1.70172415485797	0.107864641129329	0.57510126176595	-4.33559879567878	1.60786549136898
Y.L - Y.R	sp|Q91WJ7|SPS2L_MOUSE	sp	Q91WJ7	Q91WJ7	SPS2L_MOUSE	SPATS2-like protein	Mus musculus	10090	Spats2l	2	2	0.520750114699538	-3.33524854274077	1.70161380960455	0.107885716167689	0.57510126176595	-4.33565339901112	1.60776929235972
Y.L - Y.R	sp|Q9WV80|SNX1_MOUSE	sp	Q9WV80	Q9WV80	SNX1_MOUSE	Sorting nexin-1	Mus musculus	10090	Snx1	1	1	0.67779664694626	1.94723092983369	1.70151282351072	0.107905006808087	0.57510126176595	-4.33570336952112	1.60768125144452
Y.L - Y.R	sp|Q9WV54|ASAH1_MOUSE	sp	Q9WV54	Q9WV54	ASAH1_MOUSE	Acid ceramidase	Mus musculus	10090	Asah1	1	1	1.00818552248227	3.15804381655287	1.70130167024021	0.107945351536231	0.57510126176595	-4.33580784885538	1.60749716165743
Y.L - Y.R	sp|Q99LX0|PARK7_MOUSE	sp	Q99LX0	Q99LX0	PARK7_MOUSE	Parkinson disease protein 7 homolog	Mus musculus	10090	Park7	1	1	-0.616727413399691	5.78540414605808	-1.70116441935198	0.107971582854485	0.57510126176595	-4.33587575762133	-1.6073774994557
Y.L - Y.R	sp|P11103|PARP1_MOUSE	sp	P11103	P11103	PARP1_MOUSE	Poly [ADP-ribose] polymerase 1	Mus musculus	10090	Parp1	1	3	-0.165003042175629	2.55342981290286	-1.7004129775518	0.108011482045552	0.57510126176595	-4.33606544993919	-1.60719553117841
Y.L - Y.R	sp|Q8CBW3|ABI1_MOUSE	sp	Q8CBW3	Q8CBW3	ABI1_MOUSE	Abl interactor 1	Mus musculus	10090	Abi1	1	3	0.529711490081354	1.1100333789571	1.70089693731503	0.108022719741763	0.57510126176595	-4.33600809417989	1.60714428901114
Y.L - Y.R	sp|Q921L5|COG2_MOUSE	sp	Q921L5	Q921L5	COG2_MOUSE	Conserved oligomeric Golgi complex subunit 2	Mus musculus	10090	Cog2	1	2	-0.166487164670884	-0.829481304240958	-1.69994621007954	0.108101679390344	0.57510126176595	-4.33629806424124	-1.60678436408831
Y.L - Y.R	sp|Q64737|PUR2_MOUSE	sp	Q64737	Q64737	PUR2_MOUSE	Trifunctional purine biosynthetic protein adenosine-3	Mus musculus	10090	Gart	1	3	-0.405602420853494	4.56842838326153	-1.70043248945961	0.108111562129594	0.57510126176595	-4.33623785507381	-1.60673932985709
Y.L - Y.R	sp|Q6P9R2|OXSR1_MOUSE	sp	Q6P9R2	Q6P9R2	OXSR1_MOUSE	Serine/threonine-protein kinase OSR1	Mus musculus	10090	Oxsr1	1	1	-0.479765501809826	2.12613944139364	-1.70009891929092	0.108175408469265	0.57510126176595	-4.33640285209424	-1.60644846970335
Y.L - Y.R	sp|P27661|H2AX_MOUSE	sp	P27661	P27661	H2AX_MOUSE	Histone H2AX	Mus musculus	10090	H2ax	1	2	0.374868273521377	1.76378873393624	1.69953439885665	0.108283533753527	0.57510126176595	-4.33668204987847	1.60595620090672
Y.L - Y.R	sp|Q9CR24|NUDT8_MOUSE	sp	Q9CR24	Q9CR24	NUDT8_MOUSE	Mitochondrial coenzyme A diphosphatase NUDT8	Mus musculus	10090	Nudt8	1	1	-0.352760027517133	-0.266295876988422	-1.69949623508631	0.108290846816913	0.57510126176595	-4.33670092307984	-1.60592292031012
Y.L - Y.R	sp|Q3UPL5|CK096_MOUSE	sp	Q3UPL5	Q3UPL5	CK096_MOUSE	Uncharacterized protein C11orf96 homolog	Mus musculus	10090	Ag2	1	2	0.411134627601545	-3.33787214956089	1.69939505785084	0.108310236790619	0.57510126176595	-4.33675095743643	1.60583468821101
Y.L - Y.R	sp|Q91ZR2|SNX18_MOUSE	sp	Q91ZR2	Q91ZR2	SNX18_MOUSE	Sorting nexin-18	Mus musculus	10090	Snx18	1	1	0.480256758954127	0.123344216269727	1.69851357145741	0.108479295232318	0.57510126176595	-4.33718680950157	1.6050659341293
Y.L - Y.R	sp|Q8BZ71|STAC3_MOUSE	sp	Q8BZ71	Q8BZ71	STAC3_MOUSE	SH3 and cysteine-rich domain-containing protein 3	Mus musculus	10090	Stac3	1	1	-0.688129055334219	4.2921573239815	-1.6983565120046	0.108509441297384	0.57510126176595	-4.33726445602045	-1.60492895149651
Y.L - Y.R	sp|Q9EQS3|MYCBP_MOUSE	sp	Q9EQS3	Q9EQS3	MYCBP_MOUSE	c-Myc-binding protein	Mus musculus	10090	Mycbp	1	5	-0.337034707198248	0.79230025085742	-1.6982651860892	0.108526973769841	0.57510126176595	-4.33730960378468	-1.60484929842212
Y.L - Y.R	sp|Q61233|PLSL_MOUSE	sp	Q61233	Q61233	PLSL_MOUSE	Plastin-2	Mus musculus	10090	Lcp1	1	4	1.18388687492886	3.67242075105069	1.6976728307087	0.108640751891161	0.57510126176595	-4.3376024107015	1.60433263188757
Y.L - Y.R	sp|Q60969|STYX_MOUSE	sp	Q60969	Q60969	STYX_MOUSE	Serine/threonine/tyrosine-interacting protein	Mus musculus	10090	Styx	1	2	-0.646389741505191	-5.87957544975932	-1.6975888770799	0.108656885840161	0.57510126176595	-4.33764390569429	-1.60425940227423
Y.L - Y.R	sp|Q9ES74|NEK7_MOUSE	sp	Q9ES74	Q9ES74	NEK7_MOUSE	Serine/threonine-protein kinase Nek7	Mus musculus	10090	Nek7	1	1	-0.60270814982682	3.29659071056678	-1.6975089997958	0.108672238334562	0.57510126176595	-4.33768338496714	-1.6041897275551
Y.L - Y.R	sp|Q69ZR2|HECD1_MOUSE	sp	Q69ZR2	Q69ZR2	HECD1_MOUSE	E3 ubiquitin-protein ligase HECTD1	Mus musculus	10090	Hectd1	1	2	-0.237374740979518	2.90577216547024	-1.69748441860168	0.10867340741904	0.57510126176595	-4.33768935747206	-1.6041844221805
Y.L - Y.R	sp|Q9CZT4|RPC5_MOUSE	sp	Q9CZT4	Q9CZT4	RPC5_MOUSE	DNA-directed RNA polymerase III subunit RPC5	Mus musculus	10090	Polr3e	1	2	-0.196344232575883	-1.63827550593087	-1.69660338263749	0.108774914949481	0.57510126176595	-4.33800697619011	-1.60372394705443
Y.L - Y.R	sp|Q9D8Y0|EFHD2_MOUSE	sp	Q9D8Y0	Q9D8Y0	EFHD2_MOUSE	EF-hand domain-containing protein D2	Mus musculus	10090	Efhd2	1	1	0.639079657267811	2.01323419700192	1.69693742489016	0.108782150387245	0.57510126176595	-4.33796585850841	1.60369113745435
Y.L - Y.R	sp|Q924T3|XRCC4_MOUSE	sp	Q924T3	Q924T3	XRCC4_MOUSE	DNA repair protein XRCC4	Mus musculus	10090	Xrcc4	1	1	-0.355238640464624	-3.80283663960935	-1.69684562462542	0.10879981225056	0.57510126176595	-4.33801122200773	-1.60361105574565
Y.L - Y.R	sp|Q9R0N0|GALK1_MOUSE	sp	Q9R0N0	Q9R0N0	GALK1_MOUSE	Galactokinase	Mus musculus	10090	Galk1	1	2	0.609772186826017	1.99656211992807	1.69587339398099	0.108987016378269	0.57510126176595	-4.33849157940819	1.60276287382561
Y.L - Y.R	sp|Q80VJ3|DNPH1_MOUSE	sp	Q80VJ3	Q80VJ3	DNPH1_MOUSE	2'-deoxynucleoside 5'-phosphate N-hydrolase 1	Mus musculus	10090	Dnph1	1	2	-0.413218922720968	-1.6868499250208	-1.69585248521102	0.108991045444883	0.57510126176595	-4.3385019084654	-1.60274463165668
Y.L - Y.R	sp|Q9CX99|GRAP_MOUSE	sp	Q9CX99	Q9CX99	GRAP_MOUSE	GRB2-related adapter protein	Mus musculus	10090	Grap	1	1	-0.355807009854361	-3.3857173831288	-1.69543203047612	0.109072093350443	0.57510126176595	-4.33870960221901	-1.60237778902235
Y.L - Y.R	tr|Q14B01|Q14B01_MOUSE	tr	Q14B01	Q14B01	Q14B01_MOUSE	Ring finger protein 113A2	Mus musculus	10090	Rnf113a2	1	1	-0.290222868915305	-0.938723592115126	-1.6952644101542	0.109104418794376	0.57510126176595	-4.33879239520075	-1.60223153629636
Y.L - Y.R	sp|Q8R3Z5|CACB1_MOUSE	sp	Q8R3Z5	Q8R3Z5	CACB1_MOUSE	Voltage-dependent L-type calcium channel subunit beta-1	Mus musculus	10090	Cacnb1	1	1	-0.635152682477128	4.97356510176568	-1.69495995467234	0.109163153983802	0.57510126176595	-4.33894276501635	-1.60196588341149
Y.L - Y.R	sp|Q9CRB2|NHP2_MOUSE	sp	Q9CRB2	Q9CRB2	NHP2_MOUSE	H/ACA ribonucleoprotein complex subunit 2	Mus musculus	10090	Nhp2	1	1	-0.416910842954075	-2.52288216190686	-1.69487770570908	0.109179026047356	0.57510126176595	-4.33898338527944	-1.60189411519088
Y.L - Y.R	sp|P97863|NFIB_MOUSE	sp	P97863	P97863	NFIB_MOUSE	Nuclear factor 1 B-type	Mus musculus	10090	Nfib	1	2	0.196059362069131	0.24232596417198	1.69470371457636	0.109189970486444	0.57510126176595	-4.33903031483795	1.60184463286367
Y.L - Y.R	sp|P59913|PCMD1_MOUSE	sp	P59913	P59913	PCMD1_MOUSE	Protein-L-isoaspartate O-methyltransferase domain-containing protein 1	Mus musculus	10090	Pcmtd1	1	1	-0.322531251581879	0.752606540726121	-1.69421767771372	0.109306467802314	0.57510126176595	-4.33930931763037	-1.60131816459783
Y.L - Y.R	sp|Q921G8|GCP2_MOUSE	sp	Q921G8	Q921G8	GCP2_MOUSE	Gamma-tubulin complex component 2	Mus musculus	10090	Tubgcp2	1	2	-0.228106534802665	-1.22283684271238	-1.6938960332013	0.109368619264217	0.57510126176595	-4.33946812798507	-1.60103747458806
Y.L - Y.R	sp|Q60780|GAS7_MOUSE	sp	Q60780	Q60780	GAS7_MOUSE	Growth arrest-specific protein 7	Mus musculus	10090	Gas7	1	1	0.753627114818571	-0.200178521326215	1.69376904978457	0.109393164719349	0.57510126176595	-4.33953082128413	1.6009266565179
Y.L - Y.R	sp|Q8VDC1|FYCO1_MOUSE	sp	Q8VDC1	Q8VDC1	FYCO1_MOUSE	FYVE and coiled-coil domain-containing protein 1	Mus musculus	10090	Fyco1	1	1	-0.199449793422763	3.44781506507346	-1.69306561415603	0.109426168641429	0.57510126176595	-4.33970134966035	-1.6007776810586
Y.L - Y.R	sp|Q8K449|ABCA9_MOUSE	sp	Q8K449	Q8K449	ABCA9_MOUSE	ATP-binding cassette sub-family A member 9	Mus musculus	10090	Abca9	1	2	0.264884370980729	0.908845382902476	1.69317760127664	0.109507552444103	0.57510126176595	-4.33982279604066	1.60041047677823
Y.L - Y.R	sp|Q9DBG9|TX1B3_MOUSE	sp	Q9DBG9	Q9DBG9	TX1B3_MOUSE	Tax1-binding protein 3	Mus musculus	10090	Tax1bp3	1	1	0.29101817510286	-0.416473976867767	1.69269437847017	0.109601085781749	0.57510126176595	-4.34006130643196	1.59998872006301
Y.L - Y.R	sp|Q62181|SEM3C_MOUSE	sp	Q62181	Q62181	SEM3C_MOUSE	Semaphorin-3C	Mus musculus	10090	Sema3c	1	2	-0.560021976582226	1.20178554843199	-1.69238543620117	0.109660921304957	0.57510126176595	-4.34021377723761	-1.59971906135854
Y.L - Y.R	sp|O70456|1433S_MOUSE	sp	O70456	O70456	1433S_MOUSE	14-3-3 protein sigma	Mus musculus	10090	Sfn	1	2	0.356618680200992	1.15664456715658	1.69141843225775	0.109848391903297	0.57510126176595	-4.34069092859314	1.59887494632252
Y.L - Y.R	sp|Q64521|GPDM_MOUSE	sp	Q64521	Q64521	GPDM_MOUSE	Glycerol-3-phosphate dehydrogenase, mitochondrial	Mus musculus	10090	Gpd2	1	2	-0.811962801574738	5.32288069263714	-1.69123573492677	0.109883842068835	0.57510126176595	-4.34078106218348	-1.59871545455286
Y.L - Y.R	sp|Q8BIK4|DOCK9_MOUSE	sp	Q8BIK4	Q8BIK4	DOCK9_MOUSE	Dedicator of cytokinesis protein 9	Mus musculus	10090	Dock9	1	2	-0.107808885825082	0.473416883840328	-1.69058943368599	0.109905393228379	0.57510126176595	-4.34092298415872	-1.5986185148623
Y.L - Y.R	sp|Q6P8X1|SNX6_MOUSE	sp	Q6P8X1	Q6P8X1	SNX6_MOUSE	Sorting nexin-6	Mus musculus	10090	Snx6	1	2	0.609527978733722	2.28404668782559	1.69103862263258	0.109922100369842	0.57510126176595	-4.34087830194822	1.59854337447976
Y.L - Y.R	sp|Q99MB7|RN141_MOUSE	sp	Q99MB7	Q99MB7	RN141_MOUSE	RING finger protein 141	Mus musculus	10090	Rnf141	1	2	-0.433278878469024	-1.84262269425101	-1.69101671567894	0.109926353087523	0.57510126176595	-4.34088910877451	-1.5985242493195
Y.L - Y.R	sp|P55258|RAB8A_MOUSE	sp	P55258	P55258	RAB8A_MOUSE	Ras-related protein Rab-8A	Mus musculus	10090	Rab8a	1	2	0.417453617107269	-0.220016205432155	1.69096304176531	0.109936773211315	0.57510126176595	-4.34091558613028	1.59847739080626
Y.L - Y.R	sp|Q6NXI6|RPRD2_MOUSE	sp	Q6NXI6	Q6NXI6	RPRD2_MOUSE	Regulation of nuclear pre-mRNA domain-containing protein 2	Mus musculus	10090	Rprd2	1	1	-0.178067707014121	-0.741480929408207	-1.69039205291462	0.109969133346378	0.57510126176595	-4.3410636556989	-1.59833189208236
Y.L - Y.R	sp|Q9WV69|DEMA_MOUSE	sp	Q9WV69	Q9WV69	DEMA_MOUSE	Dematin	Mus musculus	10090	Dmtn	1	1	-0.245054940089896	-2.83240325038081	-1.69067617038697	0.109969257094119	0.57510126176595	-4.34101757819346	-1.59833133574856
Y.L - Y.R	sp|Q9DBZ5|EIF3K_MOUSE	sp	Q9DBZ5	Q9DBZ5	EIF3K_MOUSE	Eukaryotic translation initiation factor 3 subunit K	Mus musculus	10090	Eif3k	1	1	-0.125883729647746	0.86064072340828	-1.6900534577216	0.110009546263578	0.57510126176595	-4.34118760863345	-1.5981502336707
Y.L - Y.R	sp|Q3U1J4|DDB1_MOUSE	sp	Q3U1J4	Q3U1J4	DDB1_MOUSE	DNA damage-binding protein 1	Mus musculus	10090	Ddb1	1	2	-0.213460999369581	4.31655493224061	-1.68996393513557	0.110026950965272	0.57510126176595	-4.34123180403312	-1.59807201476987
Y.L - Y.R	sp|Q99NH2|PARD3_MOUSE	sp	Q99NH2	Q99NH2	PARD3_MOUSE	Partitioning defective 3 homolog	Mus musculus	10090	Pard3	1	2	-0.129658803338724	0.28489348505735	-1.68994350572879	0.110030923120095	0.57510126176595	-4.34124188943306	-1.59805416478079
Y.L - Y.R	sp|Q3UPH1|PRRC1_MOUSE	sp	Q3UPH1	Q3UPH1	PRRC1_MOUSE	Protein PRRC1	Mus musculus	10090	Prrc1	1	1	0.255063030036111	0.910011948761549	1.69023334484408	0.110078519525924	0.57510126176595	-4.34127550427462	1.59784031660757
Y.L - Y.R	sp|P28798|GRN_MOUSE	sp	P28798	P28798	GRN_MOUSE	Progranulin	Mus musculus	10090	Grn	1	2	0.654420469457992	1.9945837037216	1.68990384637336	0.110142577563792	0.57510126176595	-4.3414380018254	1.59755262247796
Y.L - Y.R	sp|P08207|S10AA_MOUSE	sp	P08207	P08207	S10AA_MOUSE	Protein S100-A10	Mus musculus	10090	S100a10	1	2	0.766515389541574	3.25414235428709	1.6887191559018	0.110373160294343	0.57510126176595	-4.34202212072247	1.59651813437245
Y.L - Y.R	sp|Q8BTJ4|ENPP4_MOUSE	sp	Q8BTJ4	Q8BTJ4	ENPP4_MOUSE	Bis(5'-adenosyl)-triphosphatase enpp4	Mus musculus	10090	Enpp4	1	1	-0.328160661816751	0.746780747273879	-1.68832204229165	0.110450545948992	0.57510126176595	-4.34221787426692	-1.59617133340915
Y.L - Y.R	sp|Q62261|SPTB2_MOUSE	sp	Q62261	Q62261	SPTB2_MOUSE	Spectrin beta chain, non-erythrocytic 1	Mus musculus	10090	Sptbn1	1	2	0.415394297089515	6.08402325156508	1.68771031846502	0.11056984448069	0.57510126176595	-4.34251937297159	1.59563707722373
Y.L - Y.R	sp|Q3TMV7|PYRD1_MOUSE	sp	Q3TMV7	Q3TMV7	PYRD1_MOUSE	Pyridine nucleotide-disulfide oxidoreductase domain-containing protein 1	Mus musculus	10090	Pyroxd1	2	1	-0.326147058592321	-0.779366306040519	-1.68740496292704	0.110629436631491	0.57510126176595	-4.34266985231864	-1.59537037539559
Y.L - Y.R	sp|P52760|RIDA_MOUSE	sp	P52760	P52760	RIDA_MOUSE	2-iminobutanoate/2-iminopropanoate deaminase	Mus musculus	10090	Rida	1	3	-0.525528493380282	0.331750307154313	-1.68735775984345	0.110638651100492	0.57510126176595	-4.34269311280497	-1.59532914660766
Y.L - Y.R	sp|Q69ZK0|PREX1_MOUSE	sp	Q69ZK0	Q69ZK0	PREX1_MOUSE	Phosphatidylinositol 3,4,5-trisphosphate-dependent Rac exchanger 1 protein	Mus musculus	10090	Prex1	1	2	0.180188974941278	-1.58229335690382	1.68681087262258	0.110653287672182	0.57510126176595	-4.34280753348388	1.59526366299199
Y.L - Y.R	sp|Q7TNG5|EMAL2_MOUSE	sp	Q7TNG5	Q7TNG5	EMAL2_MOUSE	Echinoderm microtubule-associated protein-like 2	Mus musculus	10090	Eml2	1	1	-0.271193463818283	2.75898342516596	-1.68694688960105	0.110718884691878	0.57510126176595	-4.34289556553296	-1.59497026774167
Y.L - Y.R	sp|Q9JMD3|STA10_MOUSE	sp	Q9JMD3	Q9JMD3	STA10_MOUSE	START domain-containing protein 10	Mus musculus	10090	Stard10	1	1	-0.241124226160775	0.301080273797277	-1.68631353429148	0.11084266298553	0.57510126176595	-4.34320759752824	-1.59441701925026
Y.L - Y.R	tr|Q6NZR5|Q6NZR5_MOUSE	tr	Q6NZR5	Q6NZR5	Q6NZR5_MOUSE	Superkiller viralicidic activity 2-like (S. cerevisiae)	Mus musculus	10090	Skiv2l	1	1	-0.28937152449425	1.67094765291746	-1.68608958106181	0.110886459345254	0.57510126176595	-4.34331791741462	-1.59422138068374
Y.L - Y.R	sp|Q8R422|CD109_MOUSE	sp	Q8R422	Q8R422	CD109_MOUSE	CD109 antigen	Mus musculus	10090	Cd109	1	1	-0.739640711803398	2.83630373047604	-1.68567160402599	0.110968239032157	0.57510126176595	-4.34352379426245	-1.5938562336554
Y.L - Y.R	sp|Q9DCK4|ZN414_MOUSE	sp	Q9DCK4	Q9DCK4	ZN414_MOUSE	Zinc finger protein 414	Mus musculus	10090	Znf414	2	1	0.827525196995495	-5.96264152496841	1.6855455967573	0.110992903317057	0.57510126176595	-4.34358585480939	1.59374614910478
Y.L - Y.R	sp|Q05186|RCN1_MOUSE	sp	Q05186	Q05186	RCN1_MOUSE	Reticulocalbin-1	Mus musculus	10090	Rcn1	1	1	0.859755019389741	1.5114949754942	1.68527464028649	0.111045955558228	0.57510126176595	-4.34371929723025	1.59350942550336
Y.L - Y.R	sp|Q80X76|SPA3F_MOUSE	sp	Q80X76	Q80X76	SPA3F_MOUSE	Serine protease inhibitor A3F	Mus musculus	10090	Serpina3f	1	3	0.766338369703009	-1.59862512601703	1.68500563105982	0.111098648195257	0.57510126176595	-4.34385177002696	1.59327439484429
Y.L - Y.R	sp|O70348|DXO_MOUSE	sp	O70348	O70348	DXO_MOUSE	Decapping and exoribonuclease protein	Mus musculus	10090	Dxo	1	2	-0.153316074384029	-2.96352943755714	-1.6841826963389	0.111155968744655	0.57510126176595	-4.34408338920159	-1.59301882171375
Y.L - Y.R	sp|A2RTL5|RSRC2_MOUSE	sp	A2RTL5	A2RTL5	RSRC2_MOUSE	Arginine/serine-rich coiled-coil protein 2	Mus musculus	10090	Rsrc2	2	1	0.259017812197853	-3.50834415748748	1.68378097575876	0.11128765860349	0.57510126176595	-4.34436949900926	1.59243205454504
Y.L - Y.R	sp|P19324|SERPH_MOUSE	sp	P19324	P19324	SERPH_MOUSE	Serpin H1	Mus musculus	10090	Serpinh1	1	3	1.20053005313038	4.56355992403203	1.68385885487039	0.111323517160893	0.57510126176595	-4.34441637763032	1.59227237541282
Y.L - Y.R	sp|Q8BMD8|SCMC1_MOUSE	sp	Q8BMD8	Q8BMD8	SCMC1_MOUSE	Calcium-binding mitochondrial carrier protein SCaMC-1	Mus musculus	10090	Slc25a24	1	1	-0.628814154359032	4.89880571700713	-1.68384106579669	0.111327008476035	0.57510126176595	-4.34442513444351	-1.59225683066015
Y.L - Y.R	sp|Q6GV12|KDSR_MOUSE	sp	Q6GV12	Q6GV12	KDSR_MOUSE	3-ketodihydrosphingosine reductase	Mus musculus	10090	Kdsr	1	1	0.601046532722586	-1.44077821400538	1.68383939206848	0.111327336969765	0.57510126176595	-4.34442595834716	1.59225536809248
Y.L - Y.R	sp|Q8BMD5|CDAC1_MOUSE	sp	Q8BMD5	Q8BMD5	CDAC1_MOUSE	Cytidine and dCMP deaminase domain-containing protein 1	Mus musculus	10090	Cdadc1	2	1	-0.329577674667436	-1.82602654105696	-1.68355813325387	0.111382550026572	0.57510126176595	-4.34456440400022	-1.59200958885487
Y.L - Y.R	sp|P62305|RUXE_MOUSE	sp	P62305	P62305	RUXE_MOUSE	Small nuclear ribonucleoprotein E	Mus musculus	10090	Snrpe	1	1	-0.464995167134002	-1.63030830189919	-1.68351330164574	0.111391352966097	0.57510126176595	-4.34458647064956	-1.59197041172575
Y.L - Y.R	sp|Q8VCH8|UBXN4_MOUSE	sp	Q8VCH8	Q8VCH8	UBXN4_MOUSE	UBX domain-containing protein 4	Mus musculus	10090	Ubxn4	1	1	0.285138174162139	0.724888522494568	1.68334798179283	0.111423819643831	0.57510126176595	-4.3446678404931	1.59182594119948
Y.L - Y.R	sp|P97328|KHK_MOUSE	sp	P97328	P97328	KHK_MOUSE	Ketohexokinase	Mus musculus	10090	Khk	1	1	-0.557690417453451	1.7534642491199	-1.6824248939624	0.111605252306641	0.57510126176595	-4.34512210728444	-1.59101921139267
Y.L - Y.R	sp|Q8BW56|GTDC1_MOUSE	sp	Q8BW56	Q8BW56	GTDC1_MOUSE	Glycosyltransferase-like domain-containing protein 1	Mus musculus	10090	Gtdc1	2	2	-0.556461813179128	-3.28425695259004	-1.68236850774471	0.111616343260845	0.57510126176595	-4.34514985181849	-1.59096992968093
Y.L - Y.R	sp|Q8CC36|CDNF_MOUSE	sp	Q8CC36	Q8CC36	CDNF_MOUSE	Cerebral dopamine neurotrophic factor	Mus musculus	10090	Cdnf	1	1	-0.622566267533153	3.44450881350351	-1.6820114805125	0.111686591238811	0.57510126176595	-4.34532551429375	-1.59065787847075
Y.L - Y.R	sp|Q69ZN7|MYOF_MOUSE	sp	Q69ZN7	Q69ZN7	MYOF_MOUSE	Myoferlin	Mus musculus	10090	Myof	1	2	0.4257863442186	3.30658031850363	1.68191357953161	0.111705860708106	0.57510126176595	-4.34537367969466	1.59057230789515
Y.L - Y.R	sp|P47791|GSHR_MOUSE	sp	P47791	P47791	GSHR_MOUSE	Glutathione reductase, mitochondrial	Mus musculus	10090	Gsr	1	3	-0.170209310913311	2.84041839044729	-1.68126541850864	0.111729469775129	0.57510126176595	-4.34552046238092	-1.59046748219687
Y.L - Y.R	sp|Q3UVG3|F91A1_MOUSE	sp	Q3UVG3	Q3UVG3	F91A1_MOUSE	Protein FAM91A1	Mus musculus	10090	Fam91a1	1	1	0.374982388106261	-1.40209036405302	1.68168801743044	0.111750268139238	0.57510126176595	-4.34548464654828	1.5903751506685
Y.L - Y.R	sp|P55012|S12A2_MOUSE	sp	P55012	P55012	S12A2_MOUSE	Solute carrier family 12 member 2	Mus musculus	10090	Slc12a2	1	2	-0.421327434268576	2.6348057287333	-1.68165756468084	0.111756264676826	0.57510126176595	-4.34549962741813	-1.59034853236768
Y.L - Y.R	sp|P11680|PROP_MOUSE	sp	P11680	P11680	PROP_MOUSE	Properdin	Mus musculus	10090	Cfp	1	2	0.804107177316376	1.18853962365414	1.68138553407332	0.111809843317453	0.57510126176595	-4.34563344360417	1.59011074972328
Y.L - Y.R	sp|O35892|SP100_MOUSE	sp	O35892	O35892	SP100_MOUSE	Nuclear autoantigen Sp-100	Mus musculus	10090	Sp100	1	2	0.501165433965658	0.995132013693129	1.68122381595745	0.111841705519437	0.57510126176595	-4.34571299015883	1.58996938751102
Y.L - Y.R	sp|P97821|CATC_MOUSE	sp	P97821	P97821	CATC_MOUSE	Dipeptidyl peptidase 1	Mus musculus	10090	Ctsc	1	1	0.788343113359888	1.84749898188419	1.68059689182197	0.111965298111243	0.57510126176595	-4.34602132772118	1.58942134787055
Y.L - Y.R	tr|F8VQK3|F8VQK3_MOUSE	tr	F8VQK3	F8VQK3	F8VQK3_MOUSE	Guanylate cyclase	Mus musculus	10090	Gucy1a2	1	1	-0.173435768510658	-0.794021741095317	-1.67999036538807	0.112002257604556	0.57510126176595	-4.34618332022257	-1.5892575531675
Y.L - Y.R	sp|Q6NZN0|RBM26_MOUSE	sp	Q6NZN0	Q6NZN0	RBM26_MOUSE	RNA-binding protein 26	Mus musculus	10090	Rbm26	1	2	-0.201557634170931	-1.81229706698908	-1.67975865432604	0.112076705118371	0.57510126176595	-4.34634459189474	-1.58892775084949
Y.L - Y.R	sp|Q9R0U0|SRS10_MOUSE	sp	Q9R0U0	Q9R0U0	SRS10_MOUSE	Serine/arginine-rich splicing factor 10	Mus musculus	10090	Srsf10	1	2	0.401122270713646	0.740071823546906	1.67969443523734	0.112143416392696	0.57510126176595	-4.34646507762554	1.58863236680548
Y.L - Y.R	sp|Q60592|MAST2_MOUSE	sp	Q60592	Q60592	MAST2_MOUSE	Microtubule-associated serine/threonine-protein kinase 2	Mus musculus	10090	Mast2	1	1	-0.256158386902132	-1.4362441126883	-1.67966019079318	0.112150180045696	0.57510126176595	-4.34648191370968	-1.58860242645462
Y.L - Y.R	sp|Q9JJG9|NOA1_MOUSE	sp	Q9JJG9	Q9JJG9	NOA1_MOUSE	Nitric oxide-associated protein 1	Mus musculus	10090	Noa1	1	1	-0.5455565120213	-1.10779585735906	-1.67927798173535	0.112225694407562	0.57510126176595	-4.34666981285633	-1.58826824717419
Y.L - Y.R	sp|Q9CQ80|VPS25_MOUSE	sp	Q9CQ80	Q9CQ80	VPS25_MOUSE	Vacuolar protein-sorting-associated protein 25	Mus musculus	10090	Vps25	1	1	-0.329843472573871	1.72946622760014	-1.67869898025888	0.112340173268068	0.57510126176595	-4.34695441675403	-1.58776197343314
Y.L - Y.R	sp|Q9D8C4|IN35_MOUSE	sp	Q9D8C4	Q9D8C4	IN35_MOUSE	Interferon-induced 35 kDa protein homolog	Mus musculus	10090	Ifi35	1	3	0.319635402431802	0.427535883505786	1.67859549055893	0.112360645623561	0.57510126176595	-4.34700528113728	1.58767147893843
Y.L - Y.R	sp|Q91WK0|LRRF2_MOUSE	sp	Q91WK0	Q91WK0	LRRF2_MOUSE	Leucine-rich repeat flightless-interacting protein 2	Mus musculus	10090	Lrrfip2	1	1	0.268687899596465	-0.079707292237909	1.6785042000166	0.112378707409942	0.57510126176595	-4.34705014841625	1.58759165074031
Y.L - Y.R	sp|Q8BX90|FND3A_MOUSE	sp	Q8BX90	Q8BX90	FND3A_MOUSE	Fibronectin type-III domain-containing protein 3A	Mus musculus	10090	Fndc3a	1	3	0.403238225756315	-1.35535845082268	1.6781158934662	0.112455561638858	0.57510126176595	-4.34724097872655	1.5872520889486
Y.L - Y.R	sp|Q8VHX6|FLNC_MOUSE	sp	Q8VHX6	Q8VHX6	FLNC_MOUSE	Filamin-C	Mus musculus	10090	Flnc	1	3	0.412814291790626	8.55752831030302	1.67772651154607	0.112481499347856	0.57510126176595	-4.34734862762923	1.58713753076018
Y.L - Y.R	sp|Q99L27|GMPR2_MOUSE	sp	Q99L27	Q99L27	GMPR2_MOUSE	GMP reductase 2	Mus musculus	10090	Gmpr2	1	2	0.46590164644514	-1.14387198893875	1.6776206853945	0.112553639738829	0.57510126176595	-4.34748431264715	1.58681902025276
Y.L - Y.R	sp|Q9WVA4|TAGL2_MOUSE	sp	Q9WVA4	Q9WVA4	TAGL2_MOUSE	Transgelin-2	Mus musculus	10090	Tagln2	1	4	0.689595382192176	3.51154578656892	1.67708145291996	0.112660520941155	0.57510126176595	-4.34774923790644	1.58634741964634
Y.L - Y.R	sp|Q99ME6|AT1B4_MOUSE	sp	Q99ME6	Q99ME6	AT1B4_MOUSE	Protein ATP1B4	Mus musculus	10090	Atp1b4	1	1	0.586503557802533	-2.29394440736528	1.676857652991	0.112704905988112	0.57510126176595	-4.34785917832049	1.5861516795384
Y.L - Y.R	sp|P97765|WBP2_MOUSE	sp	P97765	P97765	WBP2_MOUSE	WW domain-binding protein 2	Mus musculus	10090	Wbp2	1	1	-0.389193514448516	1.16630002566952	-1.67638998504335	0.112797704751013	0.57510126176595	-4.34808889354327	-1.58574262894894
Y.L - Y.R	sp|Q8K1X1|WDR11_MOUSE	sp	Q8K1X1	Q8K1X1	WDR11_MOUSE	WD repeat-containing protein 11	Mus musculus	10090	Wdr11	1	1	-0.445492175858925	-0.0103823239754956	-1.6762024455579	0.112834936475611	0.57510126176595	-4.34818100252659	-1.58557858861377
Y.L - Y.R	sp|P18760|COF1_MOUSE	sp	P18760	P18760	COF1_MOUSE	Cofilin-1	Mus musculus	10090	Cfl1	1	3	0.701354080608001	4.6089844129599	1.67605863214524	0.112863494553779	0.57510126176595	-4.3482516321605	1.58545279265766
Y.L - Y.R	sp|Q9ERG0|LIMA1_MOUSE	sp	Q9ERG0	Q9ERG0	LIMA1_MOUSE	LIM domain and actin-binding protein 1	Mus musculus	10090	Lima1	1	3	0.47408312553338	2.68716358679603	1.67592331002581	0.11289037214365	0.57510126176595	-4.34831808875228	1.58533442202627
Y.L - Y.R	tr|E9Q9B7|E9Q9B7_MOUSE	tr	E9Q9B7	E9Q9B7	E9Q9B7_MOUSE	Kinase D-interacting substrate 220	Mus musculus	10090	Kidins220	1	1	-0.286714651814417	-0.833659549962813	-1.67581628881223	0.112911632533555	0.57510126176595	-4.34837064486833	-1.58524080563637
Y.L - Y.R	sp|Q9CY28|GTPB8_MOUSE	sp	Q9CY28	Q9CY28	GTPB8_MOUSE	GTP-binding protein 8	Mus musculus	10090	Gtpbp8	2	1	-0.35649985412671	-2.90163953601813	-1.6757566458552	0.11292348245342	0.57510126176595	-4.34839993367211	-1.58518863262641
Y.L - Y.R	sp|P46638|RB11B_MOUSE	sp	P46638	P46638	RB11B_MOUSE	Ras-related protein Rab-11B	Mus musculus	10090	Rab11b	1	3	0.125010741166689	2.86919888521339	1.67519785138426	0.112930456952842	0.57510126176595	-4.34850535152917	1.58515792720986
Y.L - Y.R	sp|Q9JIF7|COPB_MOUSE	sp	Q9JIF7	Q9JIF7	COPB_MOUSE	Coatomer subunit beta	Mus musculus	10090	Copb1	1	1	0.31421202874612	3.22136522443591	1.67561773660229	0.112951085232878	0.57510126176595	-4.34846814564745	1.58506711941218
Y.L - Y.R	tr|A0A7N9VR94|A0A7N9VR94_MOUSE	tr	A0A7N9VR94	A0A7N9VR94	A0A7N9VR94_MOUSE	AHNAK nucleoprotein 2	Mus musculus	10090	Ahnak2	1	1	0.774009866905587	3.41684872439243	1.67464109307652	0.113145319163895	0.57510126176595	-4.34894764977442	1.58421272202641
Y.L - Y.R	sp|Q9WVE8|PACN2_MOUSE	sp	Q9WVE8	Q9WVE8	PACN2_MOUSE	Protein kinase C and casein kinase substrate in neurons protein 2	Mus musculus	10090	Pacsin2	1	1	0.171602486968459	3.20208247652457	1.6737984699147	0.113209017714837	0.57510126176595	-4.34919298766277	1.58393277611834
Y.L - Y.R	sp|Q8BHD8|PCMD2_MOUSE	sp	Q8BHD8	Q8BHD8	PCMD2_MOUSE	Protein-L-isoaspartate O-methyltransferase domain-containing protein 2	Mus musculus	10090	Pcmtd2	2	1	-0.216445214674796	-1.9430338892958	-1.67412434445329	0.113225519110016	0.57510126176595	-4.34916461936526	-1.58386027511594
Y.L - Y.R	sp|P31996|CD68_MOUSE	sp	P31996	P31996	CD68_MOUSE	Macrosialin	Mus musculus	10090	Cd68	1	1	1.04053730134407	-0.18997393730703	1.67413770302488	0.113245545275098	0.57510126176595	-4.34919474464437	1.5837722987649
Y.L - Y.R	sp|Q8JZU6|PXDC1_MOUSE	sp	Q8JZU6	Q8JZU6	PXDC1_MOUSE	PX domain-containing protein 1	Mus musculus	10090	Pxdc1	2	2	-0.384160274803604	-4.90655968849787	-1.67322577728161	0.11342730662723	0.57510126176595	-4.34964227812855	-1.58297436831036
Y.L - Y.R	sp|Q9CWY8|RNH2A_MOUSE	sp	Q9CWY8	Q9CWY8	RNH2A_MOUSE	Ribonuclease H2 subunit A	Mus musculus	10090	Rnaseh2a	1	2	0.25064957928678	-3.17036531845173	1.67283529237765	0.113464445293995	0.57510126176595	-4.34976821252532	1.5828114538968
Y.L - Y.R	sp|Q8BHN1|TXLNG_MOUSE	sp	Q8BHN1	Q8BHN1	TXLNG_MOUSE	Gamma-taxilin	Mus musculus	10090	Txlng	1	1	-0.199263454043034	-1.26537963222131	-1.67280437044943	0.1134706164682	0.57510126176595	-4.34978338982847	-1.58278438717191
Y.L - Y.R	sp|O08689|GDF8_MOUSE	sp	O08689	O08689	GDF8_MOUSE	Growth/differentiation factor 8	Mus musculus	10090	Mstn	1	1	-0.609572519533069	-1.662025788817	-1.67275147843113	0.113521941284562	0.57510126176595	-4.34987499448406	-1.58255932181528
Y.L - Y.R	sp|Q8BG93|NUD15_MOUSE	sp	Q8BG93	Q8BG93	NUD15_MOUSE	Nucleotide triphosphate diphosphatase NUDT15	Mus musculus	10090	Nudt15	1	1	-0.413491372907506	-0.59907136114455	-1.67186551946811	0.113698894794968	0.57510126176595	-4.35030960358726	-1.5817839738457
Y.L - Y.R	sp|P97494|GSH1_MOUSE	sp	P97494	P97494	GSH1_MOUSE	Glutamate--cysteine ligase catalytic subunit	Mus musculus	10090	Gclc	1	4	-0.236974983678539	0.646908506408978	-1.6718344401758	0.113705106605991	0.57510126176595	-4.35032484747937	-1.58175677314883
Y.L - Y.R	sp|Q9WTX7|FHL5_MOUSE	sp	Q9WTX7	Q9WTX7	FHL5_MOUSE	Four and a half LIM domains protein 5	Mus musculus	10090	Fhl5	1	1	-0.445533348315314	-2.90236311870321	-1.67175771460473	0.113720442979982	0.57510126176595	-4.35036247951946	-1.58168962221152
Y.L - Y.R	sp|Q5FWK3|RHG01_MOUSE	sp	Q5FWK3	Q5FWK3	RHG01_MOUSE	Rho GTPase-activating protein 1	Mus musculus	10090	Arhgap1	1	1	0.406591475758395	1.54618763168529	1.67101730339131	0.113868532463533	0.57510126176595	-4.35072558824857	1.58104157301586
Y.L - Y.R	sp|P97372|PSME2_MOUSE	sp	P97372	P97372	PSME2_MOUSE	Proteasome activator complex subunit 2	Mus musculus	10090	Psme2	1	4	0.250296641824871	1.45775660955085	1.67031563925528	0.114009025407512	0.57510126176595	-4.35106961936478	1.58042737993764
Y.L - Y.R	sp|Q80W47|WIPI2_MOUSE	sp	Q80W47	Q80W47	WIPI2_MOUSE	WD repeat domain phosphoinositide-interacting protein 2	Mus musculus	10090	Wipi2	1	1	-0.390436970586162	0.605612965804019	-1.67018877701218	0.114034442734367	0.57510126176595	-4.35113181301634	-1.58031632666161
Y.L - Y.R	sp|Q9DCU6|RM04_MOUSE	sp	Q9DCU6	Q9DCU6	RM04_MOUSE	39S ribosomal protein L4, mitochondrial	Mus musculus	10090	Mrpl4	1	1	0.15311594726462	0.817040288926628	1.66964346471472	0.114039602661768	0.57510126176595	-4.35123297120952	1.58029378430859
Y.L - Y.R	sp|P23506|PIMT_MOUSE	sp	P23506	P23506	PIMT_MOUSE	Protein-L-isoaspartate(D-aspartate) O-methyltransferase	Mus musculus	10090	Pcmt1	1	3	-0.560137056561001	3.37196267938776	-1.66979959213301	0.114112447836191	0.57510126176595	-4.35132259417864	-1.57997562873691
Y.L - Y.R	sp|P11152|LIPL_MOUSE	sp	P11152	P11152	LIPL_MOUSE	Lipoprotein lipase	Mus musculus	10090	Lpl	1	3	-0.661791940974271	1.84484527332409	-1.66937868334702	0.114196863137912	0.57510126176595	-4.35152890115087	-1.57960713989245
Y.L - Y.R	sp|Q8C1Y8|CCZ1_MOUSE	sp	Q8C1Y8	Q8C1Y8	CCZ1_MOUSE	Vacuolar fusion protein CCZ1 homolog	Mus musculus	10090	Ccz1	1	1	-0.282974955654591	0.74345808829864	-1.66930267978599	0.11421211175107	0.57510126176595	-4.35156615120858	-1.5795405996632
Y.L - Y.R	sp|A2A4P0|DHX8_MOUSE	sp	A2A4P0	A2A4P0	DHX8_MOUSE	ATP-dependent RNA helicase DHX8	Mus musculus	10090	Dhx8	2	1	0.263268856535429	-1.90966517148448	1.66882633033872	0.114307721789837	0.57510126176595	-4.35179959486663	1.5791235463501
Y.L - Y.R	sp|Q9JJA4|WDR12_MOUSE	sp	Q9JJA4	Q9JJA4	WDR12_MOUSE	Ribosome biogenesis protein WDR12	Mus musculus	10090	Wdr12	1	1	-0.136989173640764	0.78118669042969	-1.66826716529642	0.114315878828471	0.57510126176595	-4.35190812181473	-1.57908797786317
Y.L - Y.R	sp|P62962|PROF1_MOUSE	sp	P62962	P62962	PROF1_MOUSE	Profilin-1	Mus musculus	10090	Pfn1	1	2	0.563017369281566	6.21894192830213	1.66868342971556	0.114336417389705	0.57510126176595	-4.35186961928241	1.57899842901855
Y.L - Y.R	sp|Q9JMD0|ZN207_MOUSE	sp	Q9JMD0	Q9JMD0	ZN207_MOUSE	BUB3-interacting and GLEBS motif-containing protein ZNF207	Mus musculus	10090	Znf207	1	1	0.276979736980882	0.969718542411204	1.66848332612352	0.114376610230437	0.57510126176595	-4.35196766926315	1.57882322345423
Y.L - Y.R	sp|O08585|CLCA_MOUSE	sp	O08585	O08585	CLCA_MOUSE	Clathrin light chain A	Mus musculus	10090	Clta	1	2	0.749532416751978	2.71403883045471	1.6683920456014	0.114394948890782	0.57510126176595	-4.35201239437325	1.57874329906413
Y.L - Y.R	sp|Q8K194|SNR27_MOUSE	sp	Q8K194	Q8K194	SNR27_MOUSE	U4/U6.U5 small nuclear ribonucleoprotein 27 kDa protein	Mus musculus	10090	Snrnp27	1	1	0.333557011684042	-2.63310984289658	1.6677962620274	0.114514706632647	0.57510126176595	-4.35230428237233	1.57822161317996
Y.L - Y.R	sp|P28184|MT3_MOUSE	sp	P28184	P28184	MT3_MOUSE	Metallothionein-3	Mus musculus	10090	Mt3	1	1	0.804291208166677	-3.01336549767083	1.66684133297613	0.114706880881477	0.57510126176595	-4.35277201302771	1.57738536474446
Y.L - Y.R	sp|Q9DCS2|MTL26_MOUSE	sp	Q9DCS2	Q9DCS2	MTL26_MOUSE	Methyltransferase-like 26	Mus musculus	10090	Mettl26	1	1	-0.317995263310343	2.0981425734862	-1.66683184950932	0.114708790768407	0.57510126176595	-4.35277665740779	-1.57737705938406
Y.L - Y.R	sp|Q3U1Z5|GPSM3_MOUSE	sp	Q3U1Z5	Q3U1Z5	GPSM3_MOUSE	G-protein-signaling modulator 3	Mus musculus	10090	Gpsm3	1	2	0.771240078229098	-3.81347580790113	1.6667880389274	0.114717614190105	0.57510126176595	-4.35279811278246	1.57733869114428
Y.L - Y.R	sp|Q6PDN3|MYLK_MOUSE	sp	Q6PDN3	Q6PDN3	MYLK_MOUSE	Myosin light chain kinase, smooth muscle	Mus musculus	10090	Mylk	1	3	-0.416382900622387	3.95118139931695	-1.66675209680871	0.114724853344772	0.57510126176595	-4.35281571451635	-1.57730721375015
Y.L - Y.R	sp|Q9CZR3|TM40L_MOUSE	sp	Q9CZR3	Q9CZR3	TM40L_MOUSE	Mitochondrial import receptor subunit TOM40B	Mus musculus	10090	Tomm40l	1	1	-0.580483137422056	-1.97886622037579	-1.66648176316305	0.114779314239488	0.57510126176595	-4.35294809729887	-1.57707045621104
Y.L - Y.R	sp|Q9CQW1|YKT6_MOUSE	sp	Q9CQW1	Q9CQW1	YKT6_MOUSE	Synaptobrevin homolog YKT6	Mus musculus	10090	Ykt6	1	1	0.17876445298256	1.30555075212658	1.66584444668365	0.114829065470502	0.57510126176595	-4.35313605330023	1.57685425020415
Y.L - Y.R	sp|Q9EPB4|ASC_MOUSE	sp	Q9EPB4	Q9EPB4	ASC_MOUSE	Apoptosis-associated speck-like protein containing a CARD	Mus musculus	10090	Pycard	1	1	0.986309848144061	0.284758340653617	1.66591639691517	0.114893283757004	0.57510126176595	-4.35322492252685	1.57657528304044
Y.L - Y.R	sp|Q9D7I5|LHPP_MOUSE	sp	Q9D7I5	Q9D7I5	LHPP_MOUSE	Phospholysine phosphohistidine inorganic pyrophosphate phosphatase	Mus musculus	10090	Lhpp	1	1	-0.492036202163997	1.23915422373258	-1.66580711954209	0.114915323694208	0.57510126176595	-4.3532784234301	-1.57647956882305
Y.L - Y.R	sp|P62482|KCAB2_MOUSE	sp	P62482	P62482	KCAB2_MOUSE	Voltage-gated potassium channel subunit beta-2	Mus musculus	10090	Kcnab2	1	1	-0.345668598271246	-2.7509011107802	-1.66567680855398	0.114941610615324	0.57510126176595	-4.35334221979687	-1.57636542984409
Y.L - Y.R	sp|P83882|RL36A_MOUSE	sp	P83882	P83882	RL36A_MOUSE	60S ribosomal protein L36a	Mus musculus	10090	Rpl36a	1	2	-0.422208237965639	2.0427484476196	-1.66554212031579	0.114968785972624	0.57510126176595	-4.35340815645388	-1.57624745482105
Y.L - Y.R	tr|A0A668KLU9|A0A668KLU9_MOUSE	tr	A0A668KLU9	A0A668KLU9	A0A668KLU9_MOUSE	Complement factor H-related 2	Mus musculus	10090	Cfhr2	1	1	0.243855856047091	-2.02426568070107	1.66542717831441	0.114991981604488	0.57510126176595	-4.35346442418094	1.57614677413312
Y.L - Y.R	sp|Q91YD3|DCP1A_MOUSE	sp	Q91YD3	Q91YD3	DCP1A_MOUSE	mRNA-decapping enzyme 1A	Mus musculus	10090	Dcp1a	1	1	-0.131073340521302	-1.94608936416174	-1.66487126090151	0.115000032135816	0.57510126176595	-4.35357277886925	-1.57611183451982
Y.L - Y.R	sp|P48758|CBR1_MOUSE	sp	P48758	P48758	CBR1_MOUSE	Carbonyl reductase [NADPH] 1	Mus musculus	10090	Cbr1	1	3	-0.293123284632946	2.9501518349263	-1.66492004661931	0.115094370343362	0.57510126176595	-4.3537126574009	-1.57570254640039
Y.L - Y.R	tr|E9PVZ8|E9PVZ8_MOUSE	tr	E9PVZ8	E9PVZ8	E9PVZ8_MOUSE	Golgi autoantigen, golgin subfamily b, macrogolgin 1	Mus musculus	10090	Golgb1	1	1	-0.113181797159229	2.12311632862638	-1.66391124896967	0.115194077551949	0.57510126176595	-4.35404305657632	-1.57527025149148
Y.L - Y.R	sp|Q8BH58|TIPRL_MOUSE	sp	Q8BH58	Q8BH58	TIPRL_MOUSE	TIP41-like protein	Mus musculus	10090	Tiprl	1	1	-0.316429160846399	1.3269598823835	-1.66427575556576	0.115224564360867	0.57510126176595	-4.35402797225827	-1.5751381303066
Y.L - Y.R	sp|Q8BIX3|AL14E_MOUSE	sp	Q8BIX3	Q8BIX3	AL14E_MOUSE	ARL14 effector protein	Mus musculus	10090	Arl14ep	1	1	-0.329715624801626	-3.66435162281441	-1.66399777658508	0.11528077560101	0.57510126176595	-4.35416399537404	-1.57489459879074
Y.L - Y.R	sp|O89020|AFAM_MOUSE	sp	O89020	O89020	AFAM_MOUSE	Afamin	Mus musculus	10090	Afm	1	2	0.420257859215643	2.62527391120629	1.66381573093566	0.115317600559963	0.57510126176595	-4.35425306924672	1.57473510769258
Y.L - Y.R	sp|P97379|G3BP2_MOUSE	sp	P97379	P97379	G3BP2_MOUSE	Ras GTPase-activating protein-binding protein 2	Mus musculus	10090	G3bp2	1	2	-0.24734911405014	1.89399980396533	-1.66371497652147	0.115337985935695	0.57510126176595	-4.35430236564789	-1.57464683463412
Y.L - Y.R	sp|O35730|RING1_MOUSE	sp	O35730	O35730	RING1_MOUSE	E3 ubiquitin-protein ligase RING1	Mus musculus	10090	Ring1	1	2	-0.198143941278363	-2.81365694553541	-1.66306792150661	0.115365624047326	0.57510126176595	-4.35445739495322	-1.57452717526134
Y.L - Y.R	sp|Q91YJ2|SNX4_MOUSE	sp	Q91YJ2	Q91YJ2	SNX4_MOUSE	Sorting nexin-4	Mus musculus	10090	Snx4	1	1	0.340993705621726	0.19384848767068	1.66356540181523	0.115368254709225	0.57510126176595	-4.35437554567404	1.5745157869696
Y.L - Y.R	sp|Q9D820|PRXD1_MOUSE	sp	Q9D820	Q9D820	PRXD1_MOUSE	Prolyl-tRNA synthetase associated domain-containing protein 1	Mus musculus	10090	Prorsd1	1	1	-0.563697010770812	1.63362477082742	-1.66331286090531	0.1154193758059	0.57510126176595	-4.35449909468106	-1.57429452123304
Y.L - Y.R	sp|Q80U38|KHNYN_MOUSE	sp	Q80U38	Q80U38	KHNYN_MOUSE	Protein KHNYN	Mus musculus	10090	Khnyn	2	2	-0.545007207893225	-1.36255483429898	-1.66322723692127	0.115436712833592	0.57510126176595	-4.35454098178514	-1.57421949945368
Y.L - Y.R	sp|P97315|CSRP1_MOUSE	sp	P97315	P97315	CSRP1_MOUSE	Cysteine and glycine-rich protein 1	Mus musculus	10090	Csrp1	1	3	0.522890833242477	3.17101179882725	1.66276172942883	0.115531007350866	0.57510126176595	-4.35476868790814	1.57381161787722
Y.L - Y.R	tr|Q80UI7|Q80UI7_MOUSE	tr	Q80UI7	Q80UI7	Q80UI7_MOUSE	C-type lectin domain family 4, member a1	Mus musculus	10090	Clec4a1	1	1	1.23338240849923	-2.70839968927492	1.66214023517226	0.115657002239225	0.57510126176595	-4.35507264507385	1.57326702109759
Y.L - Y.R	sp|P10126|EF1A1_MOUSE	sp	P10126	P10126	EF1A1_MOUSE	Elongation factor 1-alpha 1	Mus musculus	10090	Eef1a1	1	3	1.22100278599215	5.25208603869487	1.6620135849785	0.115682692389971	0.57510126176595	-4.35513457934187	1.57315603596102
Y.L - Y.R	sp|Q2TBE6|P4K2A_MOUSE	sp	Q2TBE6	Q2TBE6	P4K2A_MOUSE	Phosphatidylinositol 4-kinase type 2-alpha	Mus musculus	10090	Pi4k2a	1	1	-0.141660712788248	-0.140337330734251	-1.66114759658393	0.115754261920323	0.57510126176595	-4.35539609777381	-1.57284694746744
Y.L - Y.R	sp|P47754|CAZA2_MOUSE	sp	P47754	P47754	CAZA2_MOUSE	F-actin-capping protein subunit alpha-2	Mus musculus	10090	Capza2	1	3	-0.644724327657401	5.91815877521319	-1.66135594493963	0.115816169208342	0.57510126176595	-4.35545613845456	-1.5725797086073
Y.L - Y.R	sp|Q9D385|AR2BP_MOUSE	sp	Q9D385	Q9D385	AR2BP_MOUSE	ADP-ribosylation factor-like protein 2-binding protein	Mus musculus	10090	Arl2bp	1	1	0.263765505208129	-2.35730786396334	1.66116069437869	0.115855823398427	0.57510126176595	-4.35555159542792	1.57240859000532
Y.L - Y.R	sp|Q60809|CNOT7_MOUSE	sp	Q60809	Q60809	CNOT7_MOUSE	CCR4-NOT transcription complex subunit 7	Mus musculus	10090	Cnot7	1	1	-0.260818445355244	-2.56426670895326	-1.66106638697998	0.115874980832432	0.57510126176595	-4.35559769975682	-1.57232593696601
Y.L - Y.R	sp|P35564|CALX_MOUSE	sp	P35564	P35564	CALX_MOUSE	Calnexin	Mus musculus	10090	Canx	1	1	0.238059591581546	4.49752855694472	1.66056349760369	0.115898421344414	0.57510126176595	-4.35572141938525	1.57222481957883
Y.L - Y.R	sp|P70389|ALS_MOUSE	sp	P70389	P70389	ALS_MOUSE	Insulin-like growth factor-binding protein complex acid labile subunit	Mus musculus	10090	Igfals	1	1	-0.160423365135993	-1.50330293729379	-1.66023813441238	0.115939118579892	0.57510126176595	-4.35584110273372	-1.57204929852812
Y.L - Y.R	sp|Q922D4|PP6R3_MOUSE	sp	Q922D4	Q922D4	PP6R3_MOUSE	Serine/threonine-protein phosphatase 6 regulatory subunit 3	Mus musculus	10090	Ppp6r3	1	1	-0.304170355078233	2.01816002715075	-1.66032456807166	0.116025767567809	0.57510126176595	-4.35596030802223	-1.57167575573094
Y.L - Y.R	sp|P62331|ARF6_MOUSE	sp	P62331	P62331	ARF6_MOUSE	ADP-ribosylation factor 6	Mus musculus	10090	Arf6	1	2	0.489568585984568	0.349278584867082	1.66030131980756	0.116030495879592	0.57510126176595	-4.35597167065414	1.57165537834198
Y.L - Y.R	sp|Q80UN1|KCTD9_MOUSE	sp	Q80UN1	Q80UN1	KCTD9_MOUSE	BTB/POZ domain-containing protein KCTD9	Mus musculus	10090	Kctd9	2	1	-0.318675045137585	-2.09045042056978	-1.6600853430622	0.116074429889348	0.57510126176595	-4.35607722577859	-1.57146606914627
Y.L - Y.R	sp|Q3TV70|NR2CA_MOUSE	sp	Q3TV70	Q3TV70	NR2CA_MOUSE	Nuclear receptor 2C2-associated protein	Mus musculus	10090	Nr2c2ap	1	1	-0.259007631423438	-3.50817016093291	-1.65972517122192	0.116104990901694	0.57510126176595	-4.35618717054442	-1.57133441665574
Y.L - Y.R	sp|P98078|DAB2_MOUSE	sp	P98078	P98078	DAB2_MOUSE	Disabled homolog 2	Mus musculus	10090	Dab2	1	2	0.737405399586271	1.911614262159	1.65993217218281	0.116105596590003	0.57510126176595	-4.35615208127943	1.57133180771195
Y.L - Y.R	sp|A2AQ25|SKT_MOUSE	sp	A2AQ25	A2AQ25	SKT_MOUSE	Sickle tail protein	Mus musculus	10090	Skt	1	1	-0.201695747289099	2.1965488907993	-1.65954837525053	0.11613810071311	0.57510126176595	-4.35626914106482	-1.57119181503168
Y.L - Y.R	sp|Q8BFW4|TRI65_MOUSE	sp	Q8BFW4	Q8BFW4	TRI65_MOUSE	Tripartite motif-containing protein 65	Mus musculus	10090	Trim65	1	1	-0.223641878935881	-1.33609040172417	-1.65954914066533	0.116183566054664	0.57510126176595	-4.35633925547135	-1.57099605105458
Y.L - Y.R	sp|Q8BTY2|S4A7_MOUSE	sp	Q8BTY2	Q8BTY2	S4A7_MOUSE	Sodium bicarbonate cotransporter 3	Mus musculus	10090	Slc4a7	1	2	0.258141663436328	-2.62877408919979	1.65943213577202	0.116207392410666	0.57510126176595	-4.35639642726819	1.57089348393122
Y.L - Y.R	sp|Q9D8Y7|TP8L2_MOUSE	sp	Q9D8Y7	Q9D8Y7	TP8L2_MOUSE	Tumor necrosis factor alpha-induced protein 8-like protein 2	Mus musculus	10090	Tnfaip8l2	1	1	0.83848361399254	-3.03351060647897	1.65888641745623	0.116318575539844	0.57510126176595	-4.35666305280293	1.57041508382118
Y.L - Y.R	sp|Q9CYQ7|NARF_MOUSE	sp	Q9CYQ7	Q9CYQ7	NARF_MOUSE	Nuclear prelamin A recognition factor	Mus musculus	10090	Narf	2	1	-0.439567522073286	-1.47878088438903	-1.65802861893805	0.116493525805103	0.57510126176595	-4.35708206238479	-1.5696630326448
Y.L - Y.R	sp|Q9DBE9|SPB1_MOUSE	sp	Q9DBE9	Q9DBE9	SPB1_MOUSE	pre-rRNA 2'-O-ribose RNA methyltransferase FTSJ3	Mus musculus	10090	Ftsj3	1	1	-0.285159421193452	-2.48661205091877	-1.65751602264684	0.116598179058436	0.57510126176595	-4.3573323974641	-1.56921358823206
Y.L - Y.R	sp|Q3URD3|SLMAP_MOUSE	sp	Q3URD3	Q3URD3	SLMAP_MOUSE	Sarcolemmal membrane-associated protein	Mus musculus	10090	Slmap	1	2	0.361902795557893	3.16739612304602	1.65746666757635	0.116608259805167	0.57510126176595	-4.35735649874391	1.56917031213805
Y.L - Y.R	sp|Q60692|PSB6_MOUSE	sp	Q60692	Q60692	PSB6_MOUSE	Proteasome subunit beta type-6	Mus musculus	10090	Psmb6	1	3	-0.300669392508643	2.49449174053711	-1.65703417363699	0.116696628496209	0.57510126176595	-4.35756768021957	-1.56879107591673
Y.L - Y.R	sp|Q99LD4|CSN1_MOUSE	sp	Q99LD4	Q99LD4	CSN1_MOUSE	COP9 signalosome complex subunit 1	Mus musculus	10090	Gps1	1	1	-0.306282437590941	3.06246558885912	-1.65667669927556	0.116769712345278	0.57510126176595	-4.35774220911123	-1.56847760531123
Y.L - Y.R	sp|P20152|VIME_MOUSE	sp	P20152	P20152	VIME_MOUSE	Vimentin	Mus musculus	10090	Vim	1	3	0.9901501174885	7.53409304772985	1.65657473351226	0.116790565942645	0.57510126176595	-4.35779198806403	1.56838818850111
Y.L - Y.R	sp|Q8K126|RF1M_MOUSE	sp	Q8K126	Q8K126	RF1M_MOUSE	Peptide chain release factor 1, mitochondrial	Mus musculus	10090	Mtrf1	2	1	-0.418008042789578	-2.30442554450107	-1.65635396078479	0.116835728389556	0.57510126176595	-4.35789976230811	-1.56819458229976
Y.L - Y.R	sp|Q924H7|WAC_MOUSE	sp	Q924H7	Q924H7	WAC_MOUSE	WW domain-containing adapter protein with coiled-coil	Mus musculus	10090	Wac	1	2	0.292978869206723	-2.35816064167199	1.65605727997216	0.116896442624326	0.57510126176595	-4.35804458080233	1.56793439997002
Y.L - Y.R	sp|Q810B6|ANFY1_MOUSE	sp	Q810B6	Q810B6	ANFY1_MOUSE	Rabankyrin-5	Mus musculus	10090	Ankfy1	1	2	0.223774636288482	1.57510459687645	1.65599102851043	0.116910004353483	0.57510126176595	-4.3580769182307	1.56787629758361
Y.L - Y.R	sp|Q9CPW4|ARPC5_MOUSE	sp	Q9CPW4	Q9CPW4	ARPC5_MOUSE	Actin-related protein 2/3 complex subunit 5	Mus musculus	10090	Arpc5	1	3	0.771018103730525	1.84030899913983	1.65596130688904	0.11691608883315	0.57510126176595	-4.35809142517752	1.56785023162558
Y.L - Y.R	sp|P70697|DCUP_MOUSE	sp	P70697	P70697	DCUP_MOUSE	Uroporphyrinogen decarboxylase	Mus musculus	10090	Urod	1	2	0.205825565636907	0.488469991940149	1.6558893972988	0.116930810973463	0.57510126176595	-4.35812652326546	1.56778716626909
Y.L - Y.R	sp|P13542|MYH8_MOUSE	sp	P13542	P13542	MYH8_MOUSE	Myosin-8	Mus musculus	10090	Myh8	2	2	-0.63851764502685	6.84094255213563	-1.65552698667842	0.117005031989503	0.57510126176595	-4.35830339896173	-1.56746931999663
Y.L - Y.R	sp|Q80T21|ATL4_MOUSE	sp	Q80T21	Q80T21	ATL4_MOUSE	ADAMTS-like protein 4	Mus musculus	10090	Adamtsl4	2	1	0.431140952663101	-1.90203003442268	1.65532205638029	0.117047019237116	0.57510126176595	-4.35840340702192	1.56728958267391
Y.L - Y.R	sp|Q80X19|COEA1_MOUSE	sp	Q80X19	Q80X19	COEA1_MOUSE	Collagen alpha-1(XIV) chain	Mus musculus	10090	Col14a1	1	2	1.0865160619153	4.19932047689084	1.65476824881874	0.117160551120944	0.57510126176595	-4.35867363873155	1.56680383332731
Y.L - Y.R	sp|O88685|PRS6A_MOUSE	sp	O88685	O88685	PRS6A_MOUSE	26S proteasome regulatory subunit 6A	Mus musculus	10090	Psmc3	1	2	-0.186828842889098	3.86823043580082	-1.65398260703836	0.11721749753432	0.57510126176595	-4.35889855093656	-1.56656032566058
Y.L - Y.R	sp|O09126|SEM4D_MOUSE	sp	O09126	O09126	SEM4D_MOUSE	Semaphorin-4D	Mus musculus	10090	Sema4d	1	2	-0.504076556983428	-1.18080017482135	-1.65423883050202	0.117269171551043	0.57510126176595	-4.3589319259716	-1.56633944356666
Y.L - Y.R	sp|P97449|AMPN_MOUSE	sp	P97449	P97449	AMPN_MOUSE	Aminopeptidase N	Mus musculus	10090	Anpep	1	4	0.752608032309901	4.2019635503306	1.65390800170674	0.117337091382892	0.57510126176595	-4.35909330568	1.56604923444636
Y.L - Y.R	sp|P47757|CAPZB_MOUSE	sp	P47757	P47757	CAPZB_MOUSE	F-actin-capping protein subunit beta	Mus musculus	10090	Capzb	1	3	-0.575434800979437	5.47172664629508	-1.65370443862174	0.117378900086125	0.57510126176595	-4.35919259633353	-1.56587065900417
Y.L - Y.R	sp|P51141|DVL1_MOUSE	sp	P51141	P51141	DVL1_MOUSE	Segment polarity protein dishevelled homolog DVL-1	Mus musculus	10090	Dvl1	1	2	-0.308452402177576	-2.8615070851345	-1.65294325266923	0.117535349236628	0.57510126176595	-4.35956381907479	-1.56520286814128
Y.L - Y.R	tr|M0QWD8|M0QWD8_MOUSE	tr	M0QWD8	M0QWD8	M0QWD8_MOUSE	Predicted gene 10267	Mus musculus	10090	Gm10267	4	1	-1.23401918730952	-2.89646801893069	-1.65235045387688	0.117657313159221	0.57510126176595	-4.35985285981641	-1.56468275850656
Y.L - Y.R	sp|Q5SV85|SYNRG_MOUSE	sp	Q5SV85	Q5SV85	SYNRG_MOUSE	Synergin gamma	Mus musculus	10090	Synrg	1	1	-0.205397458387822	-0.871768679039614	-1.65227678046259	0.117672478500902	0.57510126176595	-4.35988877823458	-1.56461811617266
Y.L - Y.R	sp|Q8C147|DOCK8_MOUSE	sp	Q8C147	Q8C147	DOCK8_MOUSE	Dedicator of cytokinesis protein 8	Mus musculus	10090	Dock8	1	4	-0.142999498538899	-1.72452492946951	-1.65146579558506	0.117735236023594	0.57510126176595	-4.36012697645353	-1.56435068144716
Y.L - Y.R	sp|Q9DB05|SNAA_MOUSE	sp	Q9DB05	Q9DB05	SNAA_MOUSE	Alpha-soluble NSF attachment protein	Mus musculus	10090	Napa	1	1	-0.206823818113009	2.15585790780106	-1.65173791530187	0.117757196534156	0.57510126176595	-4.36011189456528	-1.56425712541144
Y.L - Y.R	sp|Q8BVI4|DHPR_MOUSE	sp	Q8BVI4	Q8BVI4	DHPR_MOUSE	Dihydropteridine reductase	Mus musculus	10090	Qdpr	1	2	-0.465269017532787	3.72336463743354	-1.65180464903379	0.117769704471202	0.57510126176595	-4.36011893945836	-1.56420384529218
Y.L - Y.R	sp|Q8R2T8|TF3C5_MOUSE	sp	Q8R2T8	Q8R2T8	TF3C5_MOUSE	General transcription factor 3C polypeptide 5	Mus musculus	10090	Gtf3c5	2	2	0.152156530022418	-1.54016329382743	1.6512917180862	0.117771118299799	0.57510126176595	-4.36021190560551	1.56419782307906
Y.L - Y.R	sp|Q8BVR0|BAFL_MOUSE	sp	Q8BVR0	Q8BVR0	BAFL_MOUSE	Barrier-to-autointegration factor-like protein	Mus musculus	10090	Banf2	1	1	-1.68923574937585	-5.6828231434942	-1.65124400387611	0.117885247605353	0.57510126176595	-4.36039220631951	-1.56371187548421
Y.L - Y.R	sp|Q8K3D3|SWI5_MOUSE	sp	Q8K3D3	Q8K3D3	SWI5_MOUSE	DNA repair protein SWI5 homolog	Mus musculus	10090	Swi5	1	1	0.191678682946534	-0.949285328788344	1.64981397310899	0.118139564443912	0.57510126176595	-4.36102782254093	1.56263035397358
Y.L - Y.R	sp|Q5SUA5|MYO1G_MOUSE	sp	Q5SUA5	Q5SUA5	MYO1G_MOUSE	Unconventional myosin-Ig	Mus musculus	10090	Myo1g	1	1	0.410923497948296	-0.479956041329161	1.64987492787162	0.118167808834687	0.57510126176595	-4.36105931229707	1.56251035306816
Y.L - Y.R	sp|Q64347|CLCN1_MOUSE	sp	Q64347	Q64347	CLCN1_MOUSE	Chloride channel protein 1	Mus musculus	10090	Clcn1	1	3	-0.484374425729619	1.11833575866794	-1.64955588059833	0.118233739877616	0.57510126176595	-4.36121473234084	-1.56223032179822
Y.L - Y.R	sp|P62737|ACTA_MOUSE	sp	P62737	P62737	ACTA_MOUSE	Actin, aortic smooth muscle	Mus musculus	10090	Acta2	1	1	-0.708275531457247	3.23481679232637	-1.6488291290696	0.118384040738608	0.57510126176595	-4.36156870232482	-1.56159240114729
Y.L - Y.R	sp|Q8C7D2|CRBN_MOUSE	sp	Q8C7D2	Q8C7D2	CRBN_MOUSE	Protein cereblon	Mus musculus	10090	Crbn	1	1	-0.215855847651315	-0.0376972713388781	-1.64871615126989	0.11840742060568	0.57510126176595	-4.36162372176164	-1.56149322727427
Y.L - Y.R	sp|P68369|TBA1A_MOUSE	sp	P68369	P68369	TBA1A_MOUSE	Tubulin alpha-1A chain	Mus musculus	10090	Tuba1a	1	1	0.897911040041249	3.45249025457008	1.6486837256076	0.118414131572941	0.57510126176595	-4.36163951248155	1.5614647631991
Y.L - Y.R	sp|O09172|GSH0_MOUSE	sp	O09172	O09172	GSH0_MOUSE	Glutamate--cysteine ligase regulatory subunit	Mus musculus	10090	Gclm	1	1	-0.142640813214754	1.29486531605822	-1.64788038806199	0.11847618495454	0.57510126176595	-4.36187528749555	-1.56120162824589
Y.L - Y.R	sp|Q922D8|C1TC_MOUSE	sp	Q922D8	Q922D8	C1TC_MOUSE	C-1-tetrahydrofolate synthase, cytoplasmic	Mus musculus	10090	Mthfd1	1	4	-0.241647583995295	4.80426168189073	-1.64787181758665	0.118503447149828	0.57510126176595	-4.36191744523418	-1.56108605813622
Y.L - Y.R	sp|P83093|STIM2_MOUSE	sp	P83093	P83093	STIM2_MOUSE	Stromal interaction molecule 2	Mus musculus	10090	Stim2	1	2	-0.227083547846305	-0.685217397279357	-1.64790518969077	0.118575359005636	0.57510126176595	-4.36201859712508	-1.56078130883562
Y.L - Y.R	sp|Q00896|A1AT3_MOUSE	sp	Q00896	Q00896	A1AT3_MOUSE	Alpha-1-antitrypsin 1-3	Mus musculus	10090	Serpina1c	1	2	0.543596001222955	-3.03969115898682	1.64776473216042	0.118604466472568	0.57510126176595	-4.36208697877858	1.56065799791117
Y.L - Y.R	sp|Q3UCV8|OTUL_MOUSE	sp	Q3UCV8	Q3UCV8	OTUL_MOUSE	Ubiquitin thioesterase otulin	Mus musculus	10090	Otulin	1	1	0.222761107577554	0.440883618996805	1.647746356993	0.118608274871021	0.57510126176595	-4.3620959244921	1.5606418657607
Y.L - Y.R	sp|Q9ES28|ARHG7_MOUSE	sp	Q9ES28	Q9ES28	ARHG7_MOUSE	Rho guanine nucleotide exchange factor 7	Mus musculus	10090	Arhgef7	1	2	0.148962341932996	1.22516657805548	1.64711200598995	0.118635495557687	0.57510126176595	-4.36224970666281	1.56052657236715
Y.L - Y.R	sp|Q9Z1P7|KANK3_MOUSE	sp	Q9Z1P7	Q9Z1P7	KANK3_MOUSE	KN motif and ankyrin repeat domain-containing protein 3	Mus musculus	10090	Kank3	1	1	-0.203190205406778	0.369143618097926	-1.64755897314032	0.118647117641701	0.57510126176595	-4.36218714694332	-1.56047735327387
Y.L - Y.R	sp|P35288|RAB23_MOUSE	sp	P35288	P35288	RAB23_MOUSE	Ras-related protein Rab-23	Mus musculus	10090	Rab23	1	2	0.138458634819501	-0.792682843589533	1.64684434324139	0.11869103386352	0.57510126176595	-4.36238011260622	1.56029140383098
Y.L - Y.R	sp|Q5I043|UBP28_MOUSE	sp	Q5I043	Q5I043	UBP28_MOUSE	Ubiquitin carboxyl-terminal hydrolase 28	Mus musculus	10090	Usp28	1	1	0.199103815745654	-0.243737659733044	1.64718077957603	0.118725546558262	0.57510126176595	-4.36237124318297	1.56014530851897
Y.L - Y.R	sp|O89112|LANC1_MOUSE	sp	O89112	O89112	LANC1_MOUSE	Glutathione S-transferase LANCL1	Mus musculus	10090	Lancl1	1	1	-0.37734342256108	2.64220953942064	-1.64593051202005	0.118985140687353	0.57510126176595	-4.36297968905766	-1.55904748913431
Y.L - Y.R	sp|P12382|PFKAL_MOUSE	sp	P12382	P12382	PFKAL_MOUSE	ATP-dependent 6-phosphofructokinase, liver type	Mus musculus	10090	Pfkl	1	4	-0.156137554301421	0.695842770129787	-1.64528805793945	0.119014394775409	0.57510126176595	-4.36313811889244	-1.55892389181334
Y.L - Y.R	sp|Q920A5|RISC_MOUSE	sp	Q920A5	Q920A5	RISC_MOUSE	Retinoid-inducible serine carboxypeptidase	Mus musculus	10090	Scpep1	1	2	0.57332077698891	1.59241118084969	1.64529541092891	0.119117193561488	0.57510126176595	-4.36328867040124	1.55848975992839
Y.L - Y.R	sp|Q9DCC8|TOM20_MOUSE	sp	Q9DCC8	Q9DCC8	TOM20_MOUSE	Mitochondrial import receptor subunit TOM20 homolog	Mus musculus	10090	Tomm20	1	1	0.27614223756551	-0.248805523982521	1.64519449677829	0.119138187617107	0.57510126176595	-4.36333776015171	1.55840113556595
Y.L - Y.R	sp|Q9CWJ9|PUR9_MOUSE	sp	Q9CWJ9	Q9CWJ9	PUR9_MOUSE	Bifunctional purine biosynthesis protein ATIC	Mus musculus	10090	Atic	1	2	-0.200580401018882	4.07967359179177	-1.64418073930324	0.119244929970858	0.57510126176595	-4.36367722233869	-1.5579507223247
Y.L - Y.R	sp|P15331|PERI_MOUSE	sp	P15331	P15331	PERI_MOUSE	Peripherin	Mus musculus	10090	Prph	1	2	-0.630110778426232	1.59604451571051	-1.64264920356897	0.119668757108161	0.57510126176595	-4.36457539974642	-1.55616544012873
Y.L - Y.R	sp|P11438|LAMP1_MOUSE	sp	P11438	P11438	LAMP1_MOUSE	Lysosome-associated membrane glycoprotein 1	Mus musculus	10090	Lamp1	1	2	0.147716059971098	1.1125268052017	1.64203911076946	0.11969188613956	0.57510126176595	-4.36471934427272	1.55606815659955
Y.L - Y.R	sp|A0A0G2JDV3|GBP6_MOUSE	sp	A0A0G2JDV3	A0A0G2JDV3	GBP6_MOUSE	Guanylate-binding protein 6	Mus musculus	10090	Gbp6	2	2	0.341903275501517	0.774751815750275	1.64212378137641	0.119778533771085	0.57510126176595	-4.36483075968898	1.5557038369486
Y.L - Y.R	sp|Q9Z2X8|KEAP1_MOUSE	sp	Q9Z2X8	Q9Z2X8	KEAP1_MOUSE	Kelch-like ECH-associated protein 1	Mus musculus	10090	Keap1	1	1	0.30826620017542	-1.59864111649181	1.64197358807318	0.119809929568436	0.57510126176595	-4.36490374714114	1.55557188075944
Y.L - Y.R	sp|Q9WUM3|COR1B_MOUSE	sp	Q9WUM3	Q9WUM3	COR1B_MOUSE	Coronin-1B	Mus musculus	10090	Coro1b	1	1	0.370110843131196	1.87047052723265	1.64190990809913	0.119823243099449	0.57510126176595	-4.36493469180115	1.55551593231327
Y.L - Y.R	sp|Q9D328|NACHO_MOUSE	sp	Q9D328	Q9D328	NACHO_MOUSE	Novel acetylcholine receptor chaperone	Mus musculus	10090	Tmem35a	1	1	-0.267674352031035	-3.2152334886516	-1.64182299238027	0.119841416558148	0.57510126176595	-4.36497692663048	-1.55543956848862
Y.L - Y.R	sp|Q9CZD3|GARS_MOUSE	sp	Q9CZD3	Q9CZD3	GARS_MOUSE	Glycine--tRNA ligase	Mus musculus	10090	Gars1	1	1	-0.277468835647865	4.82044715510704	-1.64140210292998	0.119911348104298	0.57510126176595	-4.36515502600234	-1.55514580473961
Y.L - Y.R	sp|Q9DB27|MCTS1_MOUSE	sp	Q9DB27	Q9DB27	MCTS1_MOUSE	Malignant T-cell-amplified sequence 1	Mus musculus	10090	Mcts1	1	1	-0.316774993837333	3.09582385146112	-1.64145197521976	0.119919020164479	0.57510126176595	-4.3651572013044	-1.55511358463199
Y.L - Y.R	sp|Q8C0M0|WDR59_MOUSE	sp	Q8C0M0	Q8C0M0	WDR59_MOUSE	GATOR complex protein WDR59	Mus musculus	10090	Wdr59	1	2	-0.206737532400496	-1.36030985220811	-1.64128006078157	0.119940126469111	0.57510126176595	-4.36521905405333	-1.55502495348326
Y.L - Y.R	sp|Q3TYX3|SMYD5_MOUSE	sp	Q3TYX3	Q3TYX3	SMYD5_MOUSE	Histone-lysine N-trimethyltransferase SMYD5	Mus musculus	10090	Smyd5	1	2	-0.336026340676169	-0.0119875781614611	-1.64080549482129	0.120054343749189	0.57510126176595	-4.36547127069791	-1.55454553565147
Y.L - Y.R	sp|Q8CCS6|PABP2_MOUSE	sp	Q8CCS6	Q8CCS6	PABP2_MOUSE	Polyadenylate-binding protein 2	Mus musculus	10090	Pabpn1	1	3	0.417855752712157	0.474132255920015	1.6404565730881	0.120127435627214	0.57510126176595	-4.36564075492536	1.55423892576746
Y.L - Y.R	sp|Q64524|H2B2E_MOUSE	sp	Q64524	Q64524	H2B2E_MOUSE	Histone H2B type 2-E	Mus musculus	10090	H2bc21	1	3	-0.391922477240285	0.665260200985604	-1.64040100713652	0.120139079060943	0.57510126176595	-4.36566774362588	-1.5541900967323
Y.L - Y.R	sp|Q6IRU2|TPM4_MOUSE	sp	Q6IRU2	Q6IRU2	TPM4_MOUSE	Tropomyosin alpha-4 chain	Mus musculus	10090	Tpm4	1	3	0.816855561024079	3.27246308918139	1.6401715398087	0.120187172478805	0.57510126176595	-4.36577919214559	1.55398844675526
Y.L - Y.R	sp|P17879|HS71B_MOUSE	sp	P17879	P17879	HS71B_MOUSE	Heat shock 70 kDa protein 1B	Mus musculus	10090	Hspa1b	1	3	0.539144168138412	3.55192565932715	1.64008729493728	0.120204833264237	0.57510126176595	-4.36582010644815	1.55391441304415
Y.L - Y.R	sp|Q9Z2I8|SUCB2_MOUSE	sp	Q9Z2I8	Q9Z2I8	SUCB2_MOUSE	Succinate--CoA ligase [GDP-forming] subunit beta, mitochondrial	Mus musculus	10090	Suclg2	1	3	-0.518097965957386	3.98066043867822	-1.6399317904388	0.120237438493872	0.57510126176595	-4.36589562575575	-1.55377775485048
Y.L - Y.R	sp|P12367|KAP2_MOUSE	sp	P12367	P12367	KAP2_MOUSE	cAMP-dependent protein kinase type II-alpha regulatory subunit	Mus musculus	10090	Prkar2a	1	2	-0.479785607439077	4.2332159191241	-1.6396710571354	0.120292124450408	0.57510126176595	-4.36602224002596	-1.55354861490421
Y.L - Y.R	sp|Q9Z130|HNRDL_MOUSE	sp	Q9Z130	Q9Z130	HNRDL_MOUSE	Heterogeneous nuclear ribonucleoprotein D-like	Mus musculus	10090	Hnrnpdl	1	1	-0.133155063748946	2.60858951232298	-1.63832764521479	0.120469863825993	0.57510126176595	-4.36652366114699	-1.5528044309378
Y.L - Y.R	sp|Q9D8P4|RM17_MOUSE	sp	Q9D8P4	Q9D8P4	RM17_MOUSE	39S ribosomal protein L17, mitochondrial	Mus musculus	10090	Mrpl17	1	1	0.180611354595104	0.579364612643418	1.63836700474552	0.120514637920912	0.57510126176595	-4.36658121213591	1.55261710006156
Y.L - Y.R	sp|Q8BXK8|AGAP1_MOUSE	sp	Q8BXK8	Q8BXK8	AGAP1_MOUSE	Arf-GAP with GTPase, ANK repeat and PH domain-containing protein 1	Mus musculus	10090	Agap1	1	1	-0.356447495903873	-3.49950911099896	-1.63853096015444	0.120531497568896	0.57510126176595	-4.36657575659697	-1.55254657489582
Y.L - Y.R	sp|Q9R0C0|BL1S6_MOUSE	sp	Q9R0C0	Q9R0C0	BL1S6_MOUSE	Biogenesis of lysosome-related organelles complex 1 subunit 6	Mus musculus	10090	Bloc1s6	1	1	0.518404828356682	-4.61819922466356	1.63849658934831	0.120538720342388	0.57510126176595	-4.36659244047061	1.55251636385784
Y.L - Y.R	sp|P09535|IGF2_MOUSE	sp	P09535	P09535	IGF2_MOUSE	Insulin-like growth factor II	Mus musculus	10090	Igf2	1	1	-0.358238068667356	-5.33285840085712	-1.63822513217346	0.12057303573866	0.57510126176595	-4.36669137039293	-1.55237285057345
Y.L - Y.R	sp|Q3TDN2|FAF2_MOUSE	sp	Q3TDN2	Q3TDN2	FAF2_MOUSE	FAS-associated factor 2	Mus musculus	10090	Faf2	1	2	0.214140108249698	-0.337394009666838	1.63830418812728	0.120579158895172	0.57510126176595	-4.36668583022213	1.55234724577059
Y.L - Y.R	sp|P68254|1433T_MOUSE	sp	P68254	P68254	1433T_MOUSE	14-3-3 protein theta	Mus musculus	10090	Ywhaq	1	1	0.382617396655777	2.61802375660035	1.63828260966645	0.120583694942697	0.57510126176595	-4.36669630384592	1.55232827833372
Y.L - Y.R	sp|P70296|PEBP1_MOUSE	sp	P70296	P70296	PEBP1_MOUSE	Phosphatidylethanolamine-binding protein 1	Mus musculus	10090	Pebp1	1	3	-0.463722013570238	5.07686743882321	-1.63815974403426	0.120609525535091	0.57510126176595	-4.36675593824853	-1.55222027861626
Y.L - Y.R	sp|Q60722|ITF2_MOUSE	sp	Q60722	Q60722	ITF2_MOUSE	Transcription factor 4	Mus musculus	10090	Tcf4	1	1	-0.483187279565415	-2.25062831655273	-1.63798241886457	0.120646813752093	0.57510126176595	-4.36684200114171	-1.55206440560351
Y.L - Y.R	sp|Q9D7X3|DUS3_MOUSE	sp	Q9D7X3	Q9D7X3	DUS3_MOUSE	Dual specificity protein phosphatase 3	Mus musculus	10090	Dusp3	1	1	-0.30508728106392	2.40174970324072	-1.63772183145035	0.120701628393614	0.57510126176595	-4.36696846560422	-1.55183533669011
Y.L - Y.R	sp|Q9Z0X0|BORG3_MOUSE	sp	Q9Z0X0	Q9Z0X0	BORG3_MOUSE	Cdc42 effector protein 5	Mus musculus	10090	Cdc42ep5	1	2	0.733309892066913	-3.79460329559022	1.6365696583786	0.120944243934902	0.57510126176595	-4.3675274946039	1.55082242937966
Y.L - Y.R	sp|Q9CQ25|MZT2_MOUSE	sp	Q9CQ25	Q9CQ25	MZT2_MOUSE	Mitotic-spindle organizing protein 2	Mus musculus	10090	Mzt2	1	1	-0.163063506698265	-2.4935652405773	-1.63593014247435	0.120974713103097	0.57510126176595	-4.36768805473748	-1.55069533458786
Y.L - Y.R	sp|Q91ZT9|ASB8_MOUSE	sp	Q91ZT9	Q91ZT9	ASB8_MOUSE	Ankyrin repeat and SOCS box protein 8	Mus musculus	10090	Asb8	2	1	-0.430081777135419	-3.224754017624	-1.63581811296852	0.121102723277557	0.57510126176595	-4.36789202943027	-1.55016164448685
Y.L - Y.R	sp|P0C7N9|PSMG4_MOUSE	sp	P0C7N9	P0C7N9	PSMG4_MOUSE	Proteasome assembly chaperone 4	Mus musculus	10090	Psmg4	1	1	0.537594211387217	-5.23878173471711	1.63568389989844	0.121131043653476	0.57510126176595	-4.3679571198011	1.55004363299718
Y.L - Y.R	sp|Q91WJ8|FUBP1_MOUSE	sp	Q91WJ8	Q91WJ8	FUBP1_MOUSE	Far upstream element-binding protein 1	Mus musculus	10090	Fubp1	1	1	0.402248363311558	2.43351427605084	1.63562152711376	0.121144206898878	0.57510126176595	-4.3679873682655	1.54998878887682
Y.L - Y.R	sp|Q91VL8|TE2IP_MOUSE	sp	Q91VL8	Q91VL8	TE2IP_MOUSE	Telomeric repeat-binding factor 2-interacting protein 1	Mus musculus	10090	Terf2ip	1	1	-0.285892512279557	-2.63628891732989	-1.63552568172323	0.121164436638553	0.57510126176595	-4.3680338485066	-1.54990451158592
Y.L - Y.R	sp|O54972|MTG16_MOUSE	sp	O54972	O54972	MTG16_MOUSE	Protein CBFA2T3	Mus musculus	10090	Cbfa2t3	1	2	-0.567889861427074	-0.573762648678228	-1.6351802462388	0.121237370441022	0.57510126176595	-4.36820135561469	-1.5496007600116
Y.L - Y.R	sp|Q9DB34|CHM2A_MOUSE	sp	Q9DB34	Q9DB34	CHM2A_MOUSE	Charged multivesicular body protein 2a	Mus musculus	10090	Chmp2a	1	1	-0.18859501185809	2.40040622587932	-1.6346154499966	0.121277822144076	0.57510126176595	-4.36836260307056	-1.54943235011415
Y.L - Y.R	sp|Q8CJG0|AGO2_MOUSE	sp	Q8CJG0	Q8CJG0	AGO2_MOUSE	Protein argonaute-2	Mus musculus	10090	Ago2	1	3	-0.226077927100198	3.96852515284288	-1.63415607673545	0.121374950762433	0.57510126176595	-4.36858545563791	-1.54902816030286
Y.L - Y.R	sp|O54984|GET3_MOUSE	sp	O54984	O54984	GET3_MOUSE	ATPase GET3	Mus musculus	10090	Get3	1	2	-0.239908987302919	2.34033725087077	-1.63401582019463	0.121483499273667	0.57510126176595	-4.36876586682255	-1.54857674713175
Y.L - Y.R	sp|Q9D1M7|FKB11_MOUSE	sp	Q9D1M7	Q9D1M7	FKB11_MOUSE	Peptidyl-prolyl cis-trans isomerase FKBP11	Mus musculus	10090	Fkbp11	1	1	0.65628258111432	-0.659503831748282	1.63359648075376	0.12157224115694	0.57510126176595	-4.3689691097529	1.54820793671544
Y.L - Y.R	sp|Q9ERV1|MKRN2_MOUSE	sp	Q9ERV1	Q9ERV1	MKRN2_MOUSE	E3 ubiquitin-protein ligase makorin-2	Mus musculus	10090	Mkrn2	1	2	-0.316283917876586	1.40422694330585	-1.63353603702887	0.121585037012507	0.57510126176595	-4.36899840298719	-1.54815477463109
Y.L - Y.R	sp|O35551|RABE1_MOUSE	sp	O35551	O35551	RABE1_MOUSE	Rab GTPase-binding effector protein 1	Mus musculus	10090	Rabep1	1	2	-0.216437977068955	1.80718310166216	-1.63344179957248	0.121604989253989	0.57510126176595	-4.36904407275614	-1.54807188911856
Y.L - Y.R	sp|Q99LR1|ABD12_MOUSE	sp	Q99LR1	Q99LR1	ABD12_MOUSE	Lysophosphatidylserine lipase ABHD12	Mus musculus	10090	Abhd12	1	2	0.197784013106212	1.17725691067571	1.63327636604977	0.121623650483987	0.57510126176595	-4.36910098274209	1.54799437634431
Y.L - Y.R	sp|P31786|ACBP_MOUSE	sp	P31786	P31786	ACBP_MOUSE	Acyl-CoA-binding protein	Mus musculus	10090	Dbi	1	2	-0.452281861114587	5.68523142790088	-1.63328128853929	0.121638979586737	0.57510126176595	-4.3691218571164	-1.5479307111169
Y.L - Y.R	sp|O09117|SYPL1_MOUSE	sp	O09117	O09117	SYPL1_MOUSE	Synaptophysin-like protein 1	Mus musculus	10090	Sypl1	1	2	0.22251707459446	1.57727028315074	1.63306386244269	0.121685035395804	0.57510126176595	-4.36922721633774	1.54773946866878
Y.L - Y.R	sp|Q8BMK0|CEP85_MOUSE	sp	Q8BMK0	Q8BMK0	CEP85_MOUSE	Centrosomal protein of 85 kDa	Mus musculus	10090	Cep85	1	2	-0.208756318952529	-0.833619605899501	-1.63298973009843	0.121700741727293	0.57510126176595	-4.3692631373164	-1.54767426253546
Y.L - Y.R	sp|Q925N0|SFXN5_MOUSE	sp	Q925N0	Q925N0	SFXN5_MOUSE	Sideroflexin-5	Mus musculus	10090	Sfxn5	1	2	-0.25606491571776	-3.20010284429977	-1.63288731247513	0.121704437653741	0.57510126176595	-4.36928721263191	-1.54765891954772
Y.L - Y.R	sp|Q8VEJ9|VPS4A_MOUSE	sp	Q8VEJ9	Q8VEJ9	VPS4A_MOUSE	Vacuolar protein sorting-associated protein 4A	Mus musculus	10090	Vps4a	1	1	-0.249046248074123	2.50824051274243	-1.63283849757374	0.121732788558947	0.57510126176595	-4.36933641467616	-1.54754123787234
Y.L - Y.R	sp|B2RXR6|ANR44_MOUSE	sp	B2RXR6	B2RXR6	ANR44_MOUSE	Serine/threonine-protein phosphatase 6 regulatory ankyrin repeat subunit B	Mus musculus	10090	Ankrd44	1	1	-0.334327561673298	0.266454638458416	-1.63225192577003	0.121857153975601	0.57510126176595	-4.36962059499258	-1.54702526292835
Y.L - Y.R	sp|Q6DG52|CHUR_MOUSE	sp	Q6DG52	Q6DG52	CHUR_MOUSE	Protein Churchill	Mus musculus	10090	Churc1	3	1	-0.336051069009156	-3.69866961829315	-1.63189875523428	0.121932085864072	0.57510126176595	-4.36979167184779	-1.54671457959556
Y.L - Y.R	sp|Q9Z0J1|RECK_MOUSE	sp	Q9Z0J1	Q9Z0J1	RECK_MOUSE	Reversion-inducing cysteine-rich protein with Kazal motifs	Mus musculus	10090	Reck	1	2	0.264408423936333	-1.97919117978112	1.6314080080946	0.122036272673534	0.57510126176595	-4.37002935874552	1.54628284717057
Y.L - Y.R	sp|Q8BFU3|RN214_MOUSE	sp	Q8BFU3	Q8BFU3	RN214_MOUSE	RING finger protein 214	Mus musculus	10090	Rnf214	1	1	-0.259163926976319	0.050319218396444	-1.63100888077058	0.12212106449451	0.57510126176595	-4.37022264293249	-1.54593169689015
Y.L - Y.R	tr|Q6NXL1|Q6NXL1_MOUSE	tr	Q6NXL1	Q6NXL1	Q6NXL1_MOUSE	Sec24 related gene family, member D (S. cerevisiae)	Mus musculus	10090	Sec24d	1	1	0.741079584815044	0.632820999280135	1.63081746001009	0.122161748370945	0.57510126176595	-4.37031533281555	1.54576327948761
Y.L - Y.R	sp|Q6PEB6|PHOCN_MOUSE	sp	Q6PEB6	Q6PEB6	PHOCN_MOUSE	MOB-like protein phocein	Mus musculus	10090	Mob4	1	1	-0.108257653392676	1.44698421460793	-1.63000708655837	0.122229712141643	0.57510126176595	-4.37056083085455	-1.54548203036804
Y.L - Y.R	sp|Q61072|ADAM9_MOUSE	sp	Q61072	Q61072	ADAM9_MOUSE	Disintegrin and metalloproteinase domain-containing protein 9	Mus musculus	10090	Adam9	1	2	0.246607843396071	-0.906303112856754	1.63001413802539	0.122332609896109	0.57510126176595	-4.37070425514824	1.54505644920639
Y.L - Y.R	sp|Q9JLH8|TMOD4_MOUSE	sp	Q9JLH8	Q9JLH8	TMOD4_MOUSE	Tropomodulin-4	Mus musculus	10090	Tmod4	2	1	-0.698767983477347	4.52087625908142	-1.62970667356201	0.122398059686295	0.57510126176595	-4.37085308493501	-1.5447858969266
Y.L - Y.R	sp|Q99LB6|MAT2B_MOUSE	sp	Q99LB6	Q99LB6	MAT2B_MOUSE	Methionine adenosyltransferase 2 subunit beta	Mus musculus	10090	Mat2b	1	1	-0.187075515105278	1.97249333928022	-1.62912907334583	0.12244989407366	0.57510126176595	-4.37103279528324	-1.54457170736417
Y.L - Y.R	sp|Q99PL5|RRBP1_MOUSE	sp	Q99PL5	Q99PL5	RRBP1_MOUSE	Ribosome-binding protein 1	Mus musculus	10090	Rrbp1	1	2	0.850658189650526	4.47241373171996	1.62910099294996	0.122527078141876	0.57510126176595	-4.37114622432634	1.5442528993473
Y.L - Y.R	sp|Q08642|PADI2_MOUSE	sp	Q08642	Q08642	PADI2_MOUSE	Protein-arginine deiminase type-2	Mus musculus	10090	Padi2	1	2	-0.66621117389014	5.64790852830162	-1.62889788558451	0.122570368872446	0.57510126176595	-4.37124451200727	-1.54407415610269
Y.L - Y.R	sp|Q9D7G0|PRPS1_MOUSE	sp	Q9D7G0	Q9D7G0	PRPS1_MOUSE	Ribose-phosphate pyrophosphokinase 1	Mus musculus	10090	Prps1	1	4	-0.632642797535542	3.25515459525894	-1.62836650790297	0.122683689668553	0.57510126176595	-4.37150162548359	-1.54360649891681
Y.L - Y.R	sp|Q6NXN1|SZRD1_MOUSE	sp	Q6NXN1	Q6NXN1	SZRD1_MOUSE	SUZ domain-containing protein 1	Mus musculus	10090	Szrd1	1	1	-0.401034667930745	0.68049416869497	-1.62796989936178	0.122768328142306	0.57510126176595	-4.37169350031012	-1.54325742929377
Y.L - Y.R	sp|G5E8V9|ARFP1_MOUSE	sp	G5E8V9	G5E8V9	ARFP1_MOUSE	Arfaptin-1	Mus musculus	10090	Arfip1	1	1	0.425732981803787	0.872335758264732	1.62750817416547	0.122866925723828	0.57510126176595	-4.37191684662861	1.54285102589842
Y.L - Y.R	sp|Q62376|RU17_MOUSE	sp	Q62376	Q62376	RU17_MOUSE	U1 small nuclear ribonucleoprotein 70 kDa	Mus musculus	10090	Snrnp70	1	2	0.181858735388391	1.6370928301601	1.62715995704289	0.122867309265278	0.57510126176595	-4.37198212971445	1.54284944549965
Y.L - Y.R	tr|Q9CPU3|Q9CPU3_MOUSE	tr	Q9CPU3	Q9CPU3	Q9CPU3_MOUSE	Testis expressed 46	Mus musculus	10090	Tex46	2	1	-0.207449916755072	-2.66436498350871	-1.62690481152204	0.122916971667963	0.57510126176595	-4.37209881051654	-1.54264484201465
Y.L - Y.R	sp|Q8CGB3|UACA_MOUSE	sp	Q8CGB3	Q8CGB3	UACA_MOUSE	Uveal autoantigen with coiled-coil domains and ankyrin repeats	Mus musculus	10090	Uaca	1	2	-0.309337144202434	2.32516070425727	-1.6269658829151	0.122982813905366	0.57510126176595	-4.37217912154079	-1.54237367896586
Y.L - Y.R	sp|Q8K157|GALM_MOUSE	sp	Q8K157	Q8K157	GALM_MOUSE	Galactose mutarotase	Mus musculus	10090	Galm	1	1	0.210006124683054	-0.013430538804795	1.62695865444742	0.122984359266593	0.57510126176595	-4.37218261721924	1.54236731595027
Y.L - Y.R	sp|Q9DA19|CIR1_MOUSE	sp	Q9DA19	Q9DA19	CIR1_MOUSE	Corepressor interacting with RBPJ 1	Mus musculus	10090	Cir1	1	2	-0.434182309468483	-2.38126652090961	-1.6266709259326	0.123045885707315	0.57510126176595	-4.37232175569398	-1.54211403191958
Y.L - Y.R	sp|P11688|ITA5_MOUSE	sp	P11688	P11688	ITA5_MOUSE	Integrin alpha-5	Mus musculus	10090	Itga5	1	3	0.39768211153892	1.1419488602168	1.62653751784766	0.123074421952869	0.57510126176595	-4.37238626414856	1.54199659119943
Y.L - Y.R	sp|Q9CQG9|TM100_MOUSE	sp	Q9CQG9	Q9CQG9	TM100_MOUSE	Transmembrane protein 100	Mus musculus	10090	Tmem100	1	1	0.595103147557251	-2.46117284021429	1.62650718899919	0.123080910140469	0.57510126176595	-4.37240092903831	1.54196989207578
Y.L - Y.R	sp|Q9D2V5|AAR2_MOUSE	sp	Q9D2V5	Q9D2V5	AAR2_MOUSE	Protein AAR2 homolog	Mus musculus	10090	Aar2	1	3	-0.209378043811749	-2.09738464882071	-1.6261902255578	0.123107853988873	0.57510126176595	-4.37249741076155	-1.54185902893603
Y.L - Y.R	sp|Q9CX80|CYGB_MOUSE	sp	Q9CX80	Q9CX80	CYGB_MOUSE	Cytoglobin	Mus musculus	10090	Cygb	1	1	0.580474490349975	1.93724574201173	1.62614065200834	0.1231593457446	0.57510126176595	-4.37257814896418	1.54164721369174
Y.L - Y.R	sp|Q9D824|FIP1_MOUSE	sp	Q9D824	Q9D824	FIP1_MOUSE	Pre-mRNA 3'-end-processing factor FIP1	Mus musculus	10090	Fip1l1	1	1	0.330551522267989	-0.769792637657788	1.62601677791719	0.123185863332259	0.57510126176595	-4.37263803705083	1.54153815855946
Y.L - Y.R	sp|P70428|EXT2_MOUSE	sp	P70428	P70428	EXT2_MOUSE	Exostosin-2	Mus musculus	10090	Ext2	1	2	-0.457680764583652	-3.10155525027705	-1.62594421353903	0.123201399372342	0.57510126176595	-4.3726731178516	-1.5414742742009
Y.L - Y.R	sp|O89116|VTI1A_MOUSE	sp	O89116	O89116	VTI1A_MOUSE	Vesicle transport through interaction with t-SNAREs homolog 1A	Mus musculus	10090	Vti1a	1	1	-0.245225460306424	-1.95850634814853	-1.62564774772363	0.123264890118766	0.57510126176595	-4.37281643377799	-1.54121326495635
Y.L - Y.R	sp|P63242|IF5A1_MOUSE	sp	P63242	P63242	IF5A1_MOUSE	Eukaryotic translation initiation factor 5A-1	Mus musculus	10090	Eif5a	1	2	-0.253191309299713	4.5833486202383	-1.62484693591569	0.123389878891285	0.57510126176595	-4.37313898440204	-1.54069974508517
Y.L - Y.R	sp|O35345|IMA7_MOUSE	sp	O35345	O35345	IMA7_MOUSE	Importin subunit alpha-7	Mus musculus	10090	Kpna6	1	2	-0.296547521190148	1.50655959657046	-1.62484920222545	0.123436044647856	0.57510126176595	-4.37320239328497	-1.54051017448884
Y.L - Y.R	tr|Q8C5R8|Q8C5R8_MOUSE	tr	Q8C5R8	Q8C5R8	Q8C5R8_MOUSE	Ribose-phosphate diphosphokinase	Mus musculus	10090	Prps1l1	1	1	-0.502380551144078	-3.39014137789594	-1.62434702376318	0.123543781899885	0.57510126176595	-4.37344505860737	-1.54006798788235
Y.L - Y.R	sp|Q91YL2|RN126_MOUSE	sp	Q91YL2	Q91YL2	RN126_MOUSE	E3 ubiquitin-protein ligase RNF126	Mus musculus	10090	Rnf126	1	1	-0.378786342294601	-1.73268287258599	-1.62403769400283	0.123610185391881	0.57510126176595	-4.37359451469868	-1.53979559758434
Y.L - Y.R	sp|Q9CQI6|COTL1_MOUSE	sp	Q9CQI6	Q9CQI6	COTL1_MOUSE	Coactosin-like protein	Mus musculus	10090	Cotl1	1	3	0.763256332482835	1.93667433567876	1.62400202907368	0.123617843503516	0.57510126176595	-4.37361174562918	1.53976419099116
Y.L - Y.R	sp|Q5FW85|ECM2_MOUSE	sp	Q5FW85	Q5FW85	ECM2_MOUSE	Extracellular matrix protein 2	Mus musculus	10090	Ecm2	1	1	0.169944802889131	-2.54390823310805	1.62336742013701	0.123649758052516	0.57510126176595	-4.37377458278219	1.53963332295341
Y.L - Y.R	sp|Q9WVL2|STAT2_MOUSE	sp	Q9WVL2	Q9WVL2	STAT2_MOUSE	Signal transducer and activator of transcription 2	Mus musculus	10090	Stat2	1	1	0.197420383426983	-2.07777280875447	1.62352764394374	0.123651273770407	0.57510126176595	-4.37374664066149	1.53962710829267
Y.L - Y.R	sp|E9QA62|LMOD3_MOUSE	sp	E9QA62	E9QA62	LMOD3_MOUSE	Leiomodin-3	Mus musculus	10090	Lmod3	1	1	0.240662045417165	3.34525150800732	1.62374700064205	0.123672616001735	0.57510126176595	-4.37373495259805	1.53953960839604
Y.L - Y.R	sp|Q922B1|MACD1_MOUSE	sp	Q922B1	Q922B1	MACD1_MOUSE	ADP-ribose glycohydrolase MACROD1	Mus musculus	10090	Macrod1	1	2	-0.572334948196792	4.39283342584804	-1.62364672400933	0.123694158105399	0.57510126176595	-4.37378339449244	-1.53945130100482
Y.L - Y.R	sp|Q8BFY9|TNPO1_MOUSE	sp	Q8BFY9	Q8BFY9	TNPO1_MOUSE	Transportin-1	Mus musculus	10090	Tnpo1	1	2	0.131913853324704	1.37593920458653	1.62297319652982	0.12373451296048	0.57510126176595	-4.37396517581322	1.53928590693768
Y.L - Y.R	sp|P97355|SPSY_MOUSE	sp	P97355	P97355	SPSY_MOUSE	Spermine synthase	Mus musculus	10090	Sms	1	1	-0.388479351380464	3.25533227717546	-1.6233696262589	0.123753702775016	0.57510126176595	-4.3739172473047	-1.53920727239874
Y.L - Y.R	sp|Q9D8S3|ARFG3_MOUSE	sp	Q9D8S3	Q9D8S3	ARFG3_MOUSE	ADP-ribosylation factor GTPase-activating protein 3	Mus musculus	10090	Arfgap3	1	2	0.835127965377623	1.28586319982695	1.62290734097353	0.123853096284003	0.57510126176595	-4.37414052836637	1.53880013759051
Y.L - Y.R	sp|Q62348|TSN_MOUSE	sp	Q62348	Q62348	TSN_MOUSE	Translin	Mus musculus	10090	Tsn	1	1	0.136369477327684	1.85792934234747	1.62096664693921	0.124166673689098	0.57510126176595	-4.37493488671954	1.5375173335178
Y.L - Y.R	sp|Q99P91|GPNMB_MOUSE	sp	Q99P91	Q99P91	GPNMB_MOUSE	Transmembrane glycoprotein NMB	Mus musculus	10090	Gpnmb	1	2	0.70189722770892	-2.45710797963918	1.62093953441218	0.12427694668839	0.57510126176595	-4.37509058793934	1.53706682187985
Y.L - Y.R	sp|O09061|PSB1_MOUSE	sp	O09061	O09061	PSB1_MOUSE	Proteasome subunit beta type-1	Mus musculus	10090	Psmb1	1	1	-0.199140796223102	3.75571278373255	-1.6203322618456	0.124304427908352	0.57510126176595	-4.37524250119563	-1.53695459807061
Y.L - Y.R	sp|P07724|ALBU_MOUSE	sp	P07724	P07724	ALBU_MOUSE	Albumin	Mus musculus	10090	Alb	1	3	0.549812320731592	11.083166709814	1.62066217568625	0.124305216439869	0.57510126176595	-4.37518139175514	1.53695137826595
Y.L - Y.R	sp|Q9R1C6|DGKE_MOUSE	sp	Q9R1C6	Q9R1C6	DGKE_MOUSE	Diacylglycerol kinase epsilon	Mus musculus	10090	Dgke	1	1	-0.232111424072349	-3.68820031159868	-1.62036688902381	0.124310530320144	0.57510126176595	-4.37524429302667	-1.53692968055508
Y.L - Y.R	sp|P60003|ELOF1_MOUSE	sp	P60003	P60003	ELOF1_MOUSE	Transcription elongation factor 1 homolog	Mus musculus	10090	Elof1	1	1	0.438276376236247	-2.81406074193802	1.6206883215438	0.124331145006829	0.57510126176595	-4.37521182956644	1.53684551322328
Y.L - Y.R	sp|P55772|ENTP1_MOUSE	sp	P55772	P55772	ENTP1_MOUSE	Ectonucleoside triphosphate diphosphohydrolase 1	Mus musculus	10090	Entpd1	1	1	0.448863806713462	1.44010255078284	1.62054253508536	0.124362607185174	0.57510126176595	-4.37528218516436	1.53671707784773
Y.L - Y.R	sp|Q9CY34|UB2FA_MOUSE	sp	Q9CY34	Q9CY34	UB2FA_MOUSE	NEDD8-conjugating enzyme UBE2F	Mus musculus	10090	Ube2f	1	1	-0.317756594509226	0.854721304791109	-1.62040950270335	0.124391322833806	0.57510126176595	-4.37534638277842	-1.53659987651924
Y.L - Y.R	sp|P20491|FCERG_MOUSE	sp	P20491	P20491	FCERG_MOUSE	High affinity immunoglobulin epsilon receptor subunit gamma	Mus musculus	10090	Fcer1g	1	1	1.6581850011489	-1.95488058612331	1.61944892342069	0.124598836224352	0.57510126176595	-4.37580984722992	1.53575354882616
Y.L - Y.R	sp|Q9JKF1|IQGA1_MOUSE	sp	Q9JKF1	Q9JKF1	IQGA1_MOUSE	Ras GTPase-activating-like protein IQGAP1	Mus musculus	10090	Iqgap1	1	2	0.530960304149136	3.97167834592047	1.6194210653438	0.12460485879288	0.57510126176595	-4.3758232861238	1.5357290026565
Y.L - Y.R	sp|Q05793|PGBM_MOUSE	sp	Q05793	Q05793	PGBM_MOUSE	Basement membrane-specific heparan sulfate proteoglycan core protein	Mus musculus	10090	Hspg2	1	1	-0.218823791961603	6.48160604348893	-1.61871965614035	0.124652147019161	0.57510126176595	-4.37602003273099	-1.53553630228161
Y.L - Y.R	sp|Q6WVG3|KCD12_MOUSE	sp	Q6WVG3	Q6WVG3	KCD12_MOUSE	BTB/POZ domain-containing protein KCTD12	Mus musculus	10090	Kctd12	1	1	0.676044705724893	1.56731995187523	1.61882263968816	0.124734290927616	0.57510126176595	-4.37611194019541	1.53520169986153
Y.L - Y.R	sp|Q8CHH9|SEPT8_MOUSE	sp	Q8CHH9	Q8CHH9	SEPT8_MOUSE	Septin-8	Mus musculus	10090	Septin8	1	4	0.401722599035169	0.83785374878101	1.61846752519099	0.124811152048111	0.57510126176595	-4.37628320474427	1.53488877176253
Y.L - Y.R	sp|Q9Z2B9|KS6A4_MOUSE	sp	Q9Z2B9	Q9Z2B9	KS6A4_MOUSE	Ribosomal protein S6 kinase alpha-4	Mus musculus	10090	Rps6ka4	1	2	0.25475823976939	-1.2855708689073	1.61843602204958	0.124817972550784	0.57510126176595	-4.37629839710218	1.53486101040621
Y.L - Y.R	sp|Q9DBF1|AL7A1_MOUSE	sp	Q9DBF1	Q9DBF1	AL7A1_MOUSE	Alpha-aminoadipic semialdehyde dehydrogenase	Mus musculus	10090	Aldh7a1	1	4	-0.382604514667318	3.27812083512909	-1.61817629378516	0.12487421643401	0.57510126176595	-4.37642364476272	-1.53463212713122
Y.L - Y.R	sp|Q9D273|MMAB_MOUSE	sp	Q9D273	Q9D273	MMAB_MOUSE	Corrinoid adenosyltransferase MMAB	Mus musculus	10090	Mmab	1	1	-0.420314883715455	2.26399346722126	-1.61801761607086	0.124908588562515	0.57510126176595	-4.37650015795017	-1.53449229006171
Y.L - Y.R	sp|Q9CPZ8|COXM1_MOUSE	sp	Q9CPZ8	Q9CPZ8	COXM1_MOUSE	COX assembly mitochondrial protein homolog	Mus musculus	10090	Cmc1	1	1	-1.005706889306	0.629232095567359	-1.61788701272415	0.124936885388038	0.57510126176595	-4.37656313087745	-1.53437719182857
Y.L - Y.R	sp|Q8BMK4|CKAP4_MOUSE	sp	Q8BMK4	Q8BMK4	CKAP4_MOUSE	Cytoskeleton-associated protein 4	Mus musculus	10090	Ckap4	1	2	0.922141465754082	3.04882534945387	1.61770015409608	0.124977380120411	0.57510126176595	-4.37665322364313	1.53421251357375
Y.L - Y.R	sp|Q8K299|SCAR5_MOUSE	sp	Q8K299	Q8K299	SCAR5_MOUSE	Scavenger receptor class A member 5	Mus musculus	10090	Scara5	1	1	0.216514301385649	0.371820694441606	1.61756318612057	0.125007069998599	0.57510126176595	-4.37671925839103	1.53409180140285
Y.L - Y.R	sp|Q8CG14|CS1A_MOUSE	sp	Q8CG14	Q8CG14	CS1A_MOUSE	Complement C1s-1 subcomponent	Mus musculus	10090	C1s1	2	2	0.129092509013217	0.483931961418726	1.61695240685237	0.125035106042232	0.57510126176595	-4.37687292756042	1.53397783385753
Y.L - Y.R	sp|Q9JIY0|PKHO1_MOUSE	sp	Q9JIY0	Q9JIY0	PKHO1_MOUSE	Pleckstrin homology domain-containing family O member 1	Mus musculus	10090	Plekho1	1	1	0.619206542395482	-4.97888907381378	1.61739613400673	0.125043289209923	0.57510126176595	-4.37679979319493	1.533944572737
Y.L - Y.R	sp|A2AHC3|CAMP1_MOUSE	sp	A2AHC3	A2AHC3	CAMP1_MOUSE	Calmodulin-regulated spectrin-associated protein 1	Mus musculus	10090	Camsap1	1	1	-0.236454873119863	-0.416812908443423	-1.61705618929261	0.125117021566267	0.57510126176595	-4.37696366470661	-1.53364495835048
Y.L - Y.R	sp|P02798|MT2_MOUSE	sp	P02798	P02798	MT2_MOUSE	Metallothionein-2	Mus musculus	10090	Mt2	1	2	0.922024920655237	-1.51085281142331	1.61703886180951	0.125120780805946	0.57510126176595	-4.37697201698477	1.53362968621749
Y.L - Y.R	sp|Q8BTS4|NUP54_MOUSE	sp	Q8BTS4	Q8BTS4	NUP54_MOUSE	Nuclear pore complex protein Nup54	Mus musculus	10090	Nup54	1	1	-0.182141464645186	0.479625622822055	-1.61671653138186	0.125149839099722	0.57510126176595	-4.37707232807043	-1.5335116472516
Y.L - Y.R	sp|P50247|SAHH_MOUSE	sp	P50247	P50247	SAHH_MOUSE	Adenosylhomocysteinase	Mus musculus	10090	Ahcy	1	3	-0.15132859980512	4.02904454129157	-1.61641271499575	0.12515225579302	0.57510126176595	-4.3771332891562	-1.53350183125842
Y.L - Y.R	tr|A2RTH5|A2RTH5_MOUSE	tr	A2RTH5	A2RTH5	A2RTH5_MOUSE	Leucine carboxyl methyltransferase 1	Mus musculus	10090	Lcmt1	1	1	-0.404014405382054	1.66955725014654	-1.61677261636834	0.125178555513867	0.57510126176595	-4.37710034788453	-1.53339501803726
Y.L - Y.R	sp|Q8R480|NUP85_MOUSE	sp	Q8R480	Q8R480	NUP85_MOUSE	Nuclear pore complex protein Nup85	Mus musculus	10090	Nup85	1	1	-0.296577524752833	0.589495199040037	-1.61675553952875	0.125182261928771	0.57510126176595	-4.37710857857304	-1.53337996627573
Y.L - Y.R	sp|Q80U95|UBE3C_MOUSE	sp	Q80U95	Q80U95	UBE3C_MOUSE	Ubiquitin-protein ligase E3C	Mus musculus	10090	Ube3c	1	2	-0.221035795932518	1.04071156003447	-1.61661967338901	0.125211754108365	0.57510126176595	-4.37717406162212	-1.53326021082792
Y.L - Y.R	sp|Q9R233|TPSN_MOUSE	sp	Q9R233	Q9R233	TPSN_MOUSE	Tapasin	Mus musculus	10090	Tapbp	1	2	0.646101052188665	-0.477041687906841	1.61651766766169	0.125233900172319	0.57510126176595	-4.37722322311779	1.53317029934686
Y.L - Y.R	tr|A0A075B5S9|A0A075B5S9_MOUSE	tr	A0A075B5S9	A0A075B5S9	A0A075B5S9_MOUSE	Immunoglobulin heavy variable 9-4	Mus musculus	10090	Ighv9-4	4	1	0.693610247527979	-1.37426111991473	1.61649594904	0.125238615848429	0.57510126176595	-4.37723369015774	1.53315115562997
Y.L - Y.R	sp|Q8BHD7|PTBP3_MOUSE	sp	Q8BHD7	Q8BHD7	PTBP3_MOUSE	Polypyrimidine tract-binding protein 3	Mus musculus	10090	Ptbp3	1	1	0.447045666251594	0.947085241026833	1.61645103472415	0.125248368391689	0.57510126176595	-4.37725533585657	1.53311156607439
Y.L - Y.R	sp|A3KFX0|5NT1A_MOUSE	sp	A3KFX0	A3KFX0	5NT1A_MOUSE	Cytosolic 5'-nucleotidase 1A	Mus musculus	10090	Nt5c1a	1	1	-0.724055238219674	0.714263561467604	-1.61579833587373	0.125390166313209	0.57510126176595	-4.3775698566873	-1.53253622166461
Y.L - Y.R	sp|Q99J87|DHX58_MOUSE	sp	Q99J87	Q99J87	DHX58_MOUSE	ATP-dependent RNA helicase DHX58	Mus musculus	10090	Dhx58	1	2	0.302424463135479	-3.48649885733707	1.6157326217505	0.125404450195798	0.57510126176595	-4.37760151906367	1.53247829299559
Y.L - Y.R	sp|Q8K003|TMA7_MOUSE	sp	Q8K003	Q8K003	TMA7_MOUSE	Translation machinery-associated protein 7	Mus musculus	10090	Tma7	3	1	-0.375873348619653	-0.361906883339863	-1.61569500555698	0.125412627225154	0.57510126176595	-4.3776196429857	-1.53244513314817
Y.L - Y.R	sp|P70677|CASP3_MOUSE	sp	P70677	P70677	CASP3_MOUSE	Caspase-3	Mus musculus	10090	Casp3	1	1	0.808564266031692	0.220121477389167	1.61560931025058	0.125431257416464	0.57510126176595	-4.37766093114139	1.53236958947314
Y.L - Y.R	sp|P04945|KV6AB_MOUSE	sp	P04945	P04945	KV6AB_MOUSE	Ig kappa chain V-VI region NQ2-6.1	Mus musculus	10090	NA	2	1	-0.460808065788587	-2.96927002772943	-1.61539635017358	0.125477565232743	0.57510126176595	-4.37776353060835	-1.53218185350348
Y.L - Y.R	sp|P25911|LYN_MOUSE	sp	P25911	P25911	LYN_MOUSE	Tyrosine-protein kinase Lyn	Mus musculus	10090	Lyn	1	4	0.425506764851321	1.15859003357367	1.61532572264524	0.125492926289703	0.57510126176595	-4.37779755579071	1.53211959035039
Y.L - Y.R	sp|Q8BVW0|GANC_MOUSE	sp	Q8BVW0	Q8BVW0	GANC_MOUSE	Neutral alpha-glucosidase C	Mus musculus	10090	Ganc	1	2	-0.256639091716794	1.47995809260152	-1.61524720676972	0.125510004895647	0.57510126176595	-4.37783538028856	-1.53205037240792
Y.L - Y.R	sp|P55002|MFAP2_MOUSE	sp	P55002	P55002	MFAP2_MOUSE	Microfibrillar-associated protein 2	Mus musculus	10090	Mfap2	2	1	-1.01045712763097	0.406850419336305	-1.6152470565881	0.125510037564733	0.57510126176595	-4.37783545263661	-1.5320502400103
Y.L - Y.R	sp|Q8BVA5|LDAH_MOUSE	sp	Q8BVA5	Q8BVA5	LDAH_MOUSE	Lipid droplet-associated hydrolase	Mus musculus	10090	Ldah	1	1	0.211282178913906	-0.22437946262883	1.61486467676042	0.125593240351001	0.57510126176595	-4.37801964744457	1.53171313215235
Y.L - Y.R	sp|Q9D883|U2AF1_MOUSE	sp	Q9D883	Q9D883	U2AF1_MOUSE	Splicing factor U2AF 35 kDa subunit	Mus musculus	10090	U2af1	1	4	0.421328424584662	1.40889041522193	1.61406521029154	0.125767349756639	0.57510126176595	-4.37840467988389	1.53100826595785
Y.L - Y.R	sp|Q91Z53|GRHPR_MOUSE	sp	Q91Z53	Q91Z53	GRHPR_MOUSE	Glyoxylate reductase/hydroxypyruvate reductase	Mus musculus	10090	Grhpr	1	1	-0.565998982863056	4.34989278425631	-1.61348440483406	0.125893967697242	0.57510126176595	-4.37868433836231	-1.53049614199865
Y.L - Y.R	sp|P27005|S10A8_MOUSE	sp	P27005	P27005	S10A8_MOUSE	Protein S100-A8	Mus musculus	10090	S100a8	1	3	1.83344279642791	2.31891045955682	1.6134604684883	0.125899188247313	0.57510126176595	-4.37869586257882	1.53047503536895
Y.L - Y.R	sp|P45377|ALD2_MOUSE	sp	P45377	P45377	ALD2_MOUSE	Aldose reductase-related protein 2	Mus musculus	10090	Akr1b8	1	2	-0.264898879650754	6.32670201942419	-1.61263285609661	0.125976222153113	0.57510126176595	-4.37895661764919	-1.53016366731497
Y.L - Y.R	sp|P17427|AP2A2_MOUSE	sp	P17427	P17427	AP2A2_MOUSE	AP-2 complex subunit alpha-2	Mus musculus	10090	Ap2a2	1	2	0.272649522103637	2.71347189951964	1.61302881433406	0.125993364277927	0.57510126176595	-4.37890366782762	1.53009439968787
Y.L - Y.R	sp|Q9CRB6|TPPP3_MOUSE	sp	Q9CRB6	Q9CRB6	TPPP3_MOUSE	Tubulin polymerization-promoting protein family member 3	Mus musculus	10090	Tppp3	1	1	0.678941973799621	4.76395042033437	1.61246663660179	0.126116107243584	0.57510126176595	-4.37917426438374	1.52959863619609
Y.L - Y.R	sp|Q9D258|ACBD7_MOUSE	sp	Q9D258	Q9D258	ACBD7_MOUSE	Acyl-CoA-binding domain-containing protein 7	Mus musculus	10090	Acbd7	3	2	-0.592730110263524	-2.62434477769137	-1.61225378333825	0.126162607100758	0.57510126176595	-4.37927670514191	-1.52941091966255
Y.L - Y.R	sp|Q8R3L2|TCF25_MOUSE	sp	Q8R3L2	Q8R3L2	TCF25_MOUSE	Transcription factor 25	Mus musculus	10090	Tcf25	1	2	-0.163019352322522	-1.71405351516785	-1.61169727469465	0.126179810867371	0.57510126176595	-4.37940614798585	-1.52934148296688
Y.L - Y.R	sp|Q5NBU8|XAF1_MOUSE	sp	Q5NBU8	Q5NBU8	XAF1_MOUSE	XIAP-associated factor 1	Mus musculus	10090	Xaf1	1	3	0.836390570270791	-4.28537474199568	1.61191395290206	0.12623687662609	0.57510126176595	-4.37944024163341	1.52911121073537
Y.L - Y.R	sp|Q8BQZ4|RLGPB_MOUSE	sp	Q8BQZ4	Q8BQZ4	RLGPB_MOUSE	Ral GTPase-activating protein subunit beta	Mus musculus	10090	Ralgapb	1	2	-0.158296147150069	-1.39541475456194	-1.61119241800049	0.126290250250437	0.57510126176595	-4.37964927811985	-1.52889591039355
Y.L - Y.R	sp|O35516|NOTC2_MOUSE	sp	O35516	O35516	NOTC2_MOUSE	Neurogenic locus notch homolog protein 2	Mus musculus	10090	Notch2	1	2	0.469670600207936	-1.52383631775207	1.61132546838411	0.12636557728958	0.57510126176595	-4.37972339394151	1.52859217415853
Y.L - Y.R	sp|Q922P9|GLYR1_MOUSE	sp	Q922P9	Q922P9	GLYR1_MOUSE	Cytokine-like nuclear factor N-PAC	Mus musculus	10090	Glyr1	1	1	0.160042032320441	0.68439796204958	1.61074674058482	0.126401691359632	0.57510126176595	-4.37988221212106	1.52844660378242
Y.L - Y.R	sp|P42232|STA5B_MOUSE	sp	P42232	P42232	STA5B_MOUSE	Signal transducer and activator of transcription 5B	Mus musculus	10090	Stat5b	1	1	-0.315043842366025	3.06880546763676	-1.61109206907203	0.126416652307286	0.57510126176595	-4.37983567977848	-1.5283863079432
Y.L - Y.R	sp|A0A1W2P872|NOVA2_MOUSE	sp	A0A1W2P872	A0A1W2P872	NOVA2_MOUSE	RNA-binding protein Nova-2	Mus musculus	10090	Nova2	1	1	0.144241482773266	-0.0390489209520732	1.60969218736953	0.126618917351079	0.57510126176595	-4.38037151961054	1.52757168109378
Y.L - Y.R	sp|Q61599|GDIR2_MOUSE	sp	Q61599	Q61599	GDIR2_MOUSE	Rho GDP-dissociation inhibitor 2	Mus musculus	10090	Arhgdib	1	3	0.763078953629194	2.76292512398137	1.60996132963013	0.126664342210404	0.57510126176595	-4.38037954193305	1.52738887081905
Y.L - Y.R	sp|Q8VBV7|CSN8_MOUSE	sp	Q8VBV7	Q8VBV7	CSN8_MOUSE	COP9 signalosome complex subunit 8	Mus musculus	10090	Cops8	1	1	-0.367969745332023	1.01195638898341	-1.60967768323407	0.12672654011019	0.57510126176595	-4.38051593764362	-1.5271386409747
Y.L - Y.R	sp|Q9CWU4|CA052_MOUSE	sp	Q9CWU4	Q9CWU4	CA052_MOUSE	UPF0690 protein C1orf52 homolog	Mus musculus	10090	NA	1	1	-0.262588002436752	-1.34715058602253	-1.60946914489042	0.126772284925171	0.57510126176595	-4.3806162082269	-1.52695466493273
Y.L - Y.R	sp|P62196|PRS8_MOUSE	sp	P62196	P62196	PRS8_MOUSE	26S proteasome regulatory subunit 8	Mus musculus	10090	Psmc5	1	1	-0.161522745914358	3.98005210519851	-1.6089833470897	0.126774461561491	0.57510126176595	-4.38071264293457	-1.52694591224644
Y.L - Y.R	sp|Q6NVF4|HELB_MOUSE	sp	Q6NVF4	Q6NVF4	HELB_MOUSE	DNA helicase B	Mus musculus	10090	Helb	1	2	-0.162683698000076	-2.50292708760379	-1.60893019323007	0.126786131918692	0.57510126176595	-4.38073821949274	-1.52689898542071
Y.L - Y.R	sp|Q8CHP8|PGP_MOUSE	sp	Q8CHP8	Q8CHP8	PGP_MOUSE	Glycerol-3-phosphate phosphatase	Mus musculus	10090	Pgp	1	1	-0.5846615761236	3.91796294220187	-1.60891386912525	0.126894158367813	0.57510126176595	-4.38088316486271	-1.52646476763672
Y.L - Y.R	sp|P54285|CACB3_MOUSE	sp	P54285	P54285	CACB3_MOUSE	Voltage-dependent L-type calcium channel subunit beta-3	Mus musculus	10090	Cacnb3	1	2	-0.573171584629916	0.721350108394103	-1.60871961440485	0.126936817470821	0.57510126176595	-4.38097654381017	-1.52629337645213
Y.L - Y.R	sp|P00493|HPRT_MOUSE	sp	P00493	P00493	HPRT_MOUSE	Hypoxanthine-guanine phosphoribosyltransferase	Mus musculus	10090	Hprt1	1	3	0.750325769191864	1.17337595595894	1.60861813443812	0.126959107726625	0.57510126176595	-4.38102532317647	1.52620383887602
Y.L - Y.R	sp|O35425|BOK_MOUSE	sp	O35425	O35425	BOK_MOUSE	Bcl-2-related ovarian killer protein	Mus musculus	10090	Bok	1	1	0.341167332292108	-5.28562995818187	1.60826497095304	0.12699581344833	0.57510126176595	-4.38114152676958	1.5260564225716
Y.L - Y.R	sp|Q8K010|OPLA_MOUSE	sp	Q8K010	Q8K010	OPLA_MOUSE	5-oxoprolinase	Mus musculus	10090	Oplah	1	1	-0.501289430644563	4.32412172802449	-1.6066354176112	0.127395284005621	0.57510126176595	-4.38197804134279	-1.52445422223539
Y.L - Y.R	sp|Q3TJD7|PDLI7_MOUSE	sp	Q3TJD7	Q3TJD7	PDLI7_MOUSE	PDZ and LIM domain protein 7	Mus musculus	10090	Pdlim7	1	1	-1.03969559590778	4.98162610714785	-1.6064343637566	0.127439584815249	0.57510126176595	-4.38207461453851	-1.5242767810161
Y.L - Y.R	sp|Q8C6Y6|ASB14_MOUSE	sp	Q8C6Y6	Q8C6Y6	ASB14_MOUSE	Ankyrin repeat and SOCS box protein 14	Mus musculus	10090	Asb14	2	2	-0.596332766332455	0.18213069557761	-1.60639658053616	0.12744791154656	0.57510126176595	-4.38209276241027	-1.52424343471782
Y.L - Y.R	sp|Q9JHW2|NIT2_MOUSE	sp	Q9JHW2	Q9JHW2	NIT2_MOUSE	Omega-amidase NIT2	Mus musculus	10090	Nit2	1	1	-0.376186930899241	2.98919619069164	-1.6063618264538	0.127455571119977	0.57510126176595	-4.38210945513566	-1.52421276170236
Y.L - Y.R	sp|P61222|ABCE1_MOUSE	sp	P61222	P61222	ABCE1_MOUSE	ATP-binding cassette sub-family E member 1	Mus musculus	10090	Abce1	1	1	-0.341520496818856	3.31757228011169	-1.60633268538909	0.127461993922796	0.57510126176595	-4.38212345172318	-1.52418704248108
Y.L - Y.R	sp|Q9ER60|SCN4A_MOUSE	sp	Q9ER60	Q9ER60	SCN4A_MOUSE	Sodium channel protein type 4 subunit alpha	Mus musculus	10090	Scn4a	1	1	-0.467240179175968	2.92986397239759	-1.6061993389141	0.127491387512852	0.57510126176595	-4.38218749689567	-1.5240693527977
Y.L - Y.R	sp|Q9ES30|C1QT3_MOUSE	sp	Q9ES30	Q9ES30	C1QT3_MOUSE	Complement C1q tumor necrosis factor-related protein 3	Mus musculus	10090	C1qtnf3	2	1	1.06415444170793	-2.76180174274325	1.60618750457958	0.127493996436214	0.57510126176595	-4.38219318068638	1.52405890788831
Y.L - Y.R	sp|P84084|ARF5_MOUSE	sp	P84084	P84084	ARF5_MOUSE	ADP-ribosylation factor 5	Mus musculus	10090	Arf5	1	2	0.20608641561425	1.65584236385387	1.60607723778557	0.12751830734759	0.57510126176595	-4.38224613850025	1.52396158635762
Y.L - Y.R	sp|Q9EP72|EMC7_MOUSE	sp	Q9EP72	Q9EP72	EMC7_MOUSE	ER membrane protein complex subunit 7	Mus musculus	10090	Emc7	1	1	-0.299518088843264	0.550657827753791	-1.60603616099866	0.127527364700933	0.57510126176595	-4.38226586593836	-1.5239253316174
Y.L - Y.R	sp|P70349|HINT1_MOUSE	sp	P70349	P70349	HINT1_MOUSE	Adenosine 5'-monophosphoramidase HINT1	Mus musculus	10090	Hint1	1	3	-0.433315033348421	3.56479978960415	-1.60562755791928	0.127617490711224	0.57510126176595	-4.38246208578833	-1.52356468464076
Y.L - Y.R	sp|P62484|ABI2_MOUSE	sp	P62484	P62484	ABI2_MOUSE	Abl interactor 2	Mus musculus	10090	Abi2	1	1	0.445927310431682	-2.75397423354127	1.60550285732337	0.127645006843773	0.57510126176595	-4.38252196426979	1.52345461594806
Y.L - Y.R	sp|Q9Z0E0|NCDN_MOUSE	sp	Q9Z0E0	Q9Z0E0	NCDN_MOUSE	Neurochondrin	Mus musculus	10090	Ncdn	1	1	-0.218442927562913	-1.96974382988052	-1.60533882829385	0.127681208780271	0.57510126176595	-4.38260072356349	-1.52330983083524
Y.L - Y.R	sp|Q91W86|VPS11_MOUSE	sp	Q91W86	Q91W86	VPS11_MOUSE	Vacuolar protein sorting-associated protein 11 homolog	Mus musculus	10090	Vps11	1	3	-0.138952260323507	0.761742569156398	-1.60466726797743	0.127725072762606	0.57510126176595	-4.38278795851839	-1.52313444510395
Y.L - Y.R	sp|Q501J6|DDX17_MOUSE	sp	Q501J6	Q501J6	DDX17_MOUSE	Probable ATP-dependent RNA helicase DDX17	Mus musculus	10090	Ddx17	1	1	0.38644316579814	2.23077433697656	1.60505232439994	0.127744462418306	0.57510126176595	-4.38273827926991	1.52305693244196
Y.L - Y.R	sp|Q3U2S8|HVCN1_MOUSE	sp	Q3U2S8	Q3U2S8	HVCN1_MOUSE	Voltage-gated hydrogen channel 1	Mus musculus	10090	Hvcn1	1	2	0.464069987267064	-3.84189702326904	1.60497973608415	0.127760492523593	0.57510126176595	-4.38277312812232	1.52299285692745
Y.L - Y.R	sp|Q61730|IL1AP_MOUSE	sp	Q61730	Q61730	IL1AP_MOUSE	Interleukin-1 receptor accessory protein	Mus musculus	10090	Il1rap	1	1	0.35195009969952	-0.856164193449541	1.60454281101213	0.127857017415643	0.57510126176595	-4.38298287300109	1.52260715988351
Y.L - Y.R	sp|Q91VU6|DCA11_MOUSE	sp	Q91VU6	Q91VU6	DCA11_MOUSE	DDB1- and CUL4-associated factor 11	Mus musculus	10090	Dcaf11	1	1	-0.326397941766206	0.302233594631604	-1.60449894013292	0.127866712736853	0.57510126176595	-4.38300393140592	-1.5225684315459
Y.L - Y.R	sp|Q9D0A3|ARPIN_MOUSE	sp	Q9D0A3	Q9D0A3	ARPIN_MOUSE	Arpin	Mus musculus	10090	Arpin	1	1	0.348101120244427	-0.429206122472796	1.60422427409051	0.127927427251923	0.57510126176595	-4.38313576640734	1.52232595696677
Y.L - Y.R	sp|Q99KN2|CIAO1_MOUSE	sp	Q99KN2	Q99KN2	CIAO1_MOUSE	Probable cytosolic iron-sulfur protein assembly protein CIAO1	Mus musculus	10090	Ciao1	1	1	-0.215386605782533	-0.352404970153686	-1.60399653186499	0.127977787922271	0.57510126176595	-4.38324506949789	-1.52212490025862
Y.L - Y.R	sp|O35643|AP1B1_MOUSE	sp	O35643	O35643	AP1B1_MOUSE	AP-1 complex subunit beta-1	Mus musculus	10090	Ap1b1	1	2	0.235185050083596	3.12136385691326	1.60372998073149	0.128036751828913	0.57510126176595	-4.38337298792765	1.52188957470971
Y.L - Y.R	sp|Q9ES52|SHIP1_MOUSE	sp	Q9ES52	Q9ES52	SHIP1_MOUSE	Phosphatidylinositol 3,4,5-trisphosphate 5-phosphatase 1	Mus musculus	10090	Inpp5d	1	2	0.230964236082191	0.184120411738238	1.60354484786475	0.128077718756961	0.57510126176595	-4.38346182677879	1.5217261248908
Y.L - Y.R	sp|P62334|PRS10_MOUSE	sp	P62334	P62334	PRS10_MOUSE	26S proteasome regulatory subunit 10B	Mus musculus	10090	Psmc6	1	1	-0.190496157469125	4.14719767922025	-1.60235861187296	0.128236035244491	0.57510126176595	-4.38389679257355	-1.52109485569711
Y.L - Y.R	sp|Q9R0X4|ACOT9_MOUSE	sp	Q9R0X4	Q9R0X4	ACOT9_MOUSE	Acyl-coenzyme A thioesterase 9, mitochondrial	Mus musculus	10090	Acot9	1	1	0.277250577240767	4.15888932528616	1.60276639351529	0.128250100204542	0.57510126176595	-4.38383531914777	1.52103880256081
Y.L - Y.R	sp|Q8BW75|AOFB_MOUSE	sp	Q8BW75	Q8BW75	AOFB_MOUSE	Amine oxidase [flavin-containing] B	Mus musculus	10090	Maob	1	4	-0.510261035519215	3.17560894432547	-1.60241170426747	0.128328708230475	0.57510126176595	-4.38400546182454	-1.52072561366857
Y.L - Y.R	sp|Q9WUZ7|SH3BG_MOUSE	sp	Q9WUZ7	Q9WUZ7	SH3BG_MOUSE	SH3 domain-binding glutamic acid-rich protein	Mus musculus	10090	Sh3bgr	1	1	-0.641050345584234	4.02761300381608	-1.60194430009212	0.128432359272028	0.57510126176595	-4.38422964205393	-1.52031287665531
Y.L - Y.R	sp|Q9DBS9|OSBL3_MOUSE	sp	Q9DBS9	Q9DBS9	OSBL3_MOUSE	Oxysterol-binding protein-related protein 3	Mus musculus	10090	Osbpl3	1	2	0.160215943831825	-2.03062291800517	1.60134330316716	0.128461297572175	0.57510126176595	-4.38438416380368	1.52019769097955
Y.L - Y.R	sp|P52479|UBP10_MOUSE	sp	P52479	P52479	UBP10_MOUSE	Ubiquitin carboxyl-terminal hydrolase 10	Mus musculus	10090	Usp10	1	3	-0.298695054902954	1.44053819113246	-1.60155616622819	0.128518485503745	0.57510126176595	-4.38441577499492	-1.51997012009294
Y.L - Y.R	sp|Q9D7H3|RTCA_MOUSE	sp	Q9D7H3	Q9D7H3	RTCA_MOUSE	RNA 3'-terminal phosphate cyclase	Mus musculus	10090	RtcA	1	2	-0.319224613743492	2.43197072419819	-1.60147033943651	0.128537536948109	0.57510126176595	-4.38445693066276	-1.5198943251745
Y.L - Y.R	sp|Q1W617|SHRM4_MOUSE	sp	Q1W617	Q1W617	SHRM4_MOUSE	Protein Shroom4	Mus musculus	10090	Shroom4	1	1	-0.256255633070579	-1.16718724575851	-1.60122054421263	0.128592999029448	0.57510126176595	-4.38457670565819	-1.51967372262634
Y.L - Y.R	sp|Q9EQX4|AIF1L_MOUSE	sp	Q9EQX4	Q9EQX4	AIF1L_MOUSE	Allograft inflammatory factor 1-like	Mus musculus	10090	Aif1l	1	1	0.912516680371733	-0.25350887029833	1.60097714482907	0.128647060609251	0.57510126176595	-4.38469340412128	1.5194587617812
Y.L - Y.R	sp|Q8BFQ8|GALD1_MOUSE	sp	Q8BFQ8	Q8BFQ8	GALD1_MOUSE	Glutamine amidotransferase-like class 1 domain-containing protein 1	Mus musculus	10090	Gatd1	1	1	-0.179327516421991	-1.84552426807062	-1.60041751781383	0.128688398680129	0.57510126176595	-4.38485574369896	-1.51929443978949
Y.L - Y.R	sp|O88910|MPP3_MOUSE	sp	O88910	O88910	MPP3_MOUSE	MAGUK p55 subfamily member 3	Mus musculus	10090	Mpp3	1	2	-0.466850532149968	-0.888158195465723	-1.60064344566649	0.128721210126501	0.57510126176595	-4.38485338136268	-1.51916404097953
Y.L - Y.R	sp|A3KGW5|GT253_MOUSE	sp	A3KGW5	A3KGW5	GT253_MOUSE	Inactive glycosyltransferase 25 family member 3	Mus musculus	10090	Cercam	3	1	-0.336612966598096	-1.73526338052021	-1.60063202638886	0.128723748186214	0.57510126176595	-4.38485885550708	-1.51915395533297
Y.L - Y.R	sp|P97443|SMYD1_MOUSE	sp	P97443	P97443	SMYD1_MOUSE	Histone-lysine N-methyltransferase Smyd1	Mus musculus	10090	Smyd1	1	3	-0.718517135467156	6.50906568840014	-1.60036959184276	0.128782088866001	0.57510126176595	-4.38498465485946	-1.51892216591436
Y.L - Y.R	sp|Q6NSR8|PEPL1_MOUSE	sp	Q6NSR8	Q6NSR8	PEPL1_MOUSE	Probable aminopeptidase NPEPL1	Mus musculus	10090	Npepl1	1	1	-0.19323667648437	1.57392386393908	-1.60021950834228	0.128791472340739	0.57510126176595	-4.38502601467892	-1.51888489268141
Y.L - Y.R	sp|Q9D1H9|MFAP4_MOUSE	sp	Q9D1H9	Q9D1H9	MFAP4_MOUSE	Microfibril-associated glycoprotein 4	Mus musculus	10090	Mfap4	1	1	0.889569898067949	3.63065802054171	1.60022160329787	0.128814997463216	0.57510126176595	-4.38505558898139	1.51879145497777
Y.L - Y.R	sp|Q6P5E4|UGGG1_MOUSE	sp	Q6P5E4	Q6P5E4	UGGG1_MOUSE	UDP-glucose:glycoprotein glucosyltransferase 1	Mus musculus	10090	Uggt1	1	4	-0.296671102263181	4.26019584264875	-1.60008847605347	0.12884460742106	0.57510126176595	-4.38511939670883	-1.51867386820896
Y.L - Y.R	sp|Q571I9|A16A1_MOUSE	sp	Q571I9	Q571I9	A16A1_MOUSE	Aldehyde dehydrogenase family 16 member A1	Mus musculus	10090	Aldh16a1	1	2	0.149706887818068	0.660938212118799	1.59957019880218	0.12885549527234	0.57510126176595	-4.38523488955289	1.51863063576245
Y.L - Y.R	tr|F2Z3U3|F2Z3U3_MOUSE	tr	F2Z3U3	F2Z3U3	F2Z3U3_MOUSE	Ras association (RalGDS/AF-6) and pleckstrin homology domains 1	Mus musculus	10090	Raph1	1	2	0.181741979325037	1.06195361288001	1.59983169525484	0.128858914210381	0.57510126176595	-4.38518794796468	1.51861706075333
Y.L - Y.R	sp|Q8BYH7|TBC17_MOUSE	sp	Q8BYH7	Q8BYH7	TBC17_MOUSE	TBC1 domain family member 17	Mus musculus	10090	Tbc1d17	1	2	-0.389500811421675	0.872694511863629	-1.59995614895674	0.128874045143848	0.57510126176595	-4.38518281806267	-1.5185569862299
Y.L - Y.R	sp|P24668|MPRD_MOUSE	sp	P24668	P24668	MPRD_MOUSE	Cation-dependent mannose-6-phosphate receptor	Mus musculus	10090	M6pr	1	1	0.445170892898306	-0.0632464460681689	1.5998897261075	0.128888823844462	0.57510126176595	-4.38521465194016	1.51849831547075
Y.L - Y.R	sp|Q8C052|MAP1S_MOUSE	sp	Q8C052	Q8C052	MAP1S_MOUSE	Microtubule-associated protein 1S	Mus musculus	10090	Map1s	1	2	0.276294158874157	1.95338875505307	1.59986854557035	0.128893536694605	0.57510126176595	-4.3852248027931	1.51847960677244
Y.L - Y.R	sp|Q8BGT5|ALAT2_MOUSE	sp	Q8BGT5	Q8BGT5	ALAT2_MOUSE	Alanine aminotransferase 2	Mus musculus	10090	Gpt2	1	1	-0.758445622595953	2.90431478329531	-1.59976353465276	0.128916904682433	0.57510126176595	-4.38527512859385	-1.51838685023986
Y.L - Y.R	sp|Q9CQ65|MTAP_MOUSE	sp	Q9CQ65	Q9CQ65	MTAP_MOUSE	S-methyl-5'-thioadenosine phosphorylase	Mus musculus	10090	Mtap	1	1	-0.290589492913703	2.00213200158115	-1.59928031543355	0.12902448144225	0.57510126176595	-4.38550668508246	-1.51796000510802
Y.L - Y.R	sp|Q6ZPS2|CRNS1_MOUSE	sp	Q6ZPS2	Q6ZPS2	CRNS1_MOUSE	Carnosine synthase 1	Mus musculus	10090	Carns1	1	2	-0.67742251593644	1.77321405984416	-1.59917179857004	0.129048650513841	0.57510126176595	-4.38555868063867	-1.51786414464077
Y.L - Y.R	sp|Q9Z2W1|STK25_MOUSE	sp	Q9Z2W1	Q9Z2W1	STK25_MOUSE	Serine/threonine-protein kinase 25	Mus musculus	10090	Stk25	1	2	-0.145866841602134	-1.27935101825486	-1.59864910574981	0.129060678530507	0.57510126176595	-4.38567662156496	-1.51781644377335
Y.L - Y.R	sp|Q9JJ94|SSNA1_MOUSE	sp	Q9JJ94	Q9JJ94	SSNA1_MOUSE	Microtubule nucleation factor SSNA1	Mus musculus	10090	Ssna1	1	1	-0.487546930917858	-2.00909944899388	-1.59902857249475	0.129080555973449	0.57510126176595	-4.38562730407525	-1.51773762111636
Y.L - Y.R	sp|Q9CXP8|GBG10_MOUSE	sp	Q9CXP8	Q9CXP8	GBG10_MOUSE	Guanine nucleotide-binding protein G(I)/G(S)/G(O) subunit gamma-10	Mus musculus	10090	Gng10	3	1	-0.762424380554487	-2.36899430088609	-1.59887177461952	0.129115492412458	0.57510126176595	-4.38570242628331	-1.51759910587513
Y.L - Y.R	sp|Q8BHN0|PPM1L_MOUSE	sp	Q8BHN0	Q8BHN0	PPM1L_MOUSE	Protein phosphatase 1L	Mus musculus	10090	Ppm1l	1	1	-0.409038255349776	-0.741340244229051	-1.59865301009529	0.129164249185802	0.57510126176595	-4.38580723014143	-1.51740584472958
Y.L - Y.R	sp|Q9Z2X1|HNRPF_MOUSE	sp	Q9Z2X1	Q9Z2X1	HNRPF_MOUSE	Heterogeneous nuclear ribonucleoprotein F	Mus musculus	10090	Hnrnpf	1	3	0.507975339021486	2.65832320870064	1.59846662066061	0.129205802757594	0.57510126176595	-4.38589651784824	1.51724118021596
Y.L - Y.R	sp|Q8BK67|RCC2_MOUSE	sp	Q8BK67	Q8BK67	RCC2_MOUSE	Protein RCC2	Mus musculus	10090	Rcc2	1	1	0.370323625757791	1.3816177831332	1.59777039893613	0.129361118562151	0.57510126176595	-4.38622998462132	1.51662607358329
Y.L - Y.R	sp|Q8BG05|ROA3_MOUSE	sp	Q8BG05	Q8BG05	ROA3_MOUSE	Heterogeneous nuclear ribonucleoprotein A3	Mus musculus	10090	Hnrnpa3	1	1	0.48543373214581	5.77321896621368	1.59716030065318	0.12949735198627	0.57510126176595	-4.38652213600935	1.51608701207083
Y.L - Y.R	sp|Q8BWZ3|NAA25_MOUSE	sp	Q8BWZ3	Q8BWZ3	NAA25_MOUSE	N-alpha-acetyltransferase 25, NatB auxiliary subunit	Mus musculus	10090	Naa25	1	1	-0.212743385427967	1.25057767866255	-1.59711479946331	0.129507517170163	0.57510126176595	-4.38654392224853	-1.51604680715279
Y.L - Y.R	sp|P60487|PLPP_MOUSE	sp	P60487	P60487	PLPP_MOUSE	Chronophin	Mus musculus	10090	Pdxp	1	1	-0.422741247352452	-1.48830777834699	-1.59667993267304	0.129604702693485	0.57510126176595	-4.38675212194859	-1.51566254661408
Y.L - Y.R	sp|P10922|H10_MOUSE	sp	P10922	P10922	H10_MOUSE	Histone H1.0	Mus musculus	10090	H1-0	2	4	-0.331422892016181	5.45356663101516	-1.59633368367389	0.12968212789774	0.57510126176595	-4.38691787226921	-1.51535657622581
Y.L - Y.R	sp|Q9JM73|SRF_MOUSE	sp	Q9JM73	Q9JM73	SRF_MOUSE	Serum response factor	Mus musculus	10090	Srf	1	1	0.341643542982495	-3.15220191759736	1.59612980293638	0.129727736316517	0.57510126176595	-4.38701546133769	1.51517640638924
Y.L - Y.R	sp|Q6PD03|2A5A_MOUSE	sp	Q6PD03	Q6PD03	2A5A_MOUSE	Serine/threonine-protein phosphatase 2A 56 kDa regulatory subunit alpha isoform	Mus musculus	10090	Ppp2r5a	1	1	-0.213497530001463	2.47977221508994	-1.59576464339021	0.129803128835628	0.57510126176595	-4.38718228524347	-1.51487868633341
Y.L - Y.R	sp|Q9JJ06|C1GLT_MOUSE	sp	Q9JJ06	Q9JJ06	C1GLT_MOUSE	Glycoprotein-N-acetylgalactosamine 3-beta-galactosyltransferase 1	Mus musculus	10090	C1galt1	1	1	-0.296704322460789	-2.46238308942373	-1.59561330963932	0.129843337591388	0.57510126176595	-4.38726265430733	-1.51471995951164
Y.L - Y.R	sp|Q9R1E0|FOXO1_MOUSE	sp	Q9R1E0	Q9R1E0	FOXO1_MOUSE	Forkhead box protein O1	Mus musculus	10090	Foxo1	1	2	-0.154769139478528	-0.956731979657132	-1.59512155462829	0.129849046101137	0.57510126176595	-4.38736705302606	-1.51469742787113
Y.L - Y.R	sp|Q8BZJ7|DCNL2_MOUSE	sp	Q8BZJ7	Q8BZJ7	DCNL2_MOUSE	DCN1-like protein 2	Mus musculus	10090	Dcun1d2	1	3	-0.509879508711452	3.15205939947513	-1.59550151545089	0.129868370824562	0.57510126176595	-4.38731615309319	-1.51462115837864
Y.L - Y.R	sp|Q5H8C4|VP13A_MOUSE	sp	Q5H8C4	Q5H8C4	VP13A_MOUSE	Intermembrane lipid transfer protein VPS13A	Mus musculus	10090	Vps13a	1	1	-0.283745949116227	2.56909180936441	-1.5952424132395	0.129926405393988	0.57510126176595	-4.3874401378292	-1.51439216446593
Y.L - Y.R	sp|Q9Z2A5|ATE1_MOUSE	sp	Q9Z2A5	Q9Z2A5	ATE1_MOUSE	Arginyl-tRNA--protein transferase 1	Mus musculus	10090	Ate1	1	2	-0.266535496049025	1.19529664897054	-1.59520649825168	0.129934451489134	0.57510126176595	-4.38745732288197	-1.51436042229753
Y.L - Y.R	sp|P97364|SPS2_MOUSE	sp	P97364	P97364	SPS2_MOUSE	Selenide, water dikinase 2	Mus musculus	10090	Sephs2	1	3	-0.494967276752126	0.0123755617613613	-1.59459514484028	0.130071478932484	0.57510126176595	-4.38774981845336	-1.51382007763407
Y.L - Y.R	sp|O70306|TBX15_MOUSE	sp	O70306	O70306	TBX15_MOUSE	T-box transcription factor TBX15	Mus musculus	10090	Tbx15	1	2	-0.222833807638688	-0.962477184047891	-1.59456635563007	0.130077934708069	0.57510126176595	-4.38776359083429	-1.51379463126979
Y.L - Y.R	sp|Q9EQ20|MMSA_MOUSE	sp	Q9EQ20	Q9EQ20	MMSA_MOUSE	Methylmalonate-semialdehyde dehydrogenase [acylating], mitochondrial	Mus musculus	10090	Aldh6a1	1	1	-0.441361679835862	5.67477171320354	-1.59432495306217	0.130132078221323	0.57510126176595	-4.38787906930612	-1.51358125542949
Y.L - Y.R	sp|Q8VED2|BL1S4_MOUSE	sp	Q8VED2	Q8VED2	BL1S4_MOUSE	Biogenesis of lysosome-related organelles complex 1 subunit 4	Mus musculus	10090	Bloc1s4	1	1	0.5223228470603	-7.30393637431553	1.61316297350121	0.130160226659095	0.57510126176595	-4.41520106573727	1.51347035160414
Y.L - Y.R	sp|O09047|C3AR_MOUSE	sp	O09047	O09047	C3AR_MOUSE	C3a anaphylatoxin chemotactic receptor	Mus musculus	10090	C3ar1	1	1	0.814519899529945	-1.70343382214581	1.59405559479944	0.130192514423288	0.57510126176595	-4.3880079095016	1.51334316190089
Y.L - Y.R	sp|Q9D0S4|NEUL2_MOUSE	sp	Q9D0S4	Q9D0S4	NEUL2_MOUSE	Neuralized-like protein 2	Mus musculus	10090	Neurl2	1	1	-0.410026074639768	-0.648175063221288	-1.59383481035983	0.130242069832506	0.57510126176595	-4.38811350684391	-1.51314799816743
Y.L - Y.R	sp|P27773|PDIA3_MOUSE	sp	P27773	P27773	PDIA3_MOUSE	Protein disulfide-isomerase A3	Mus musculus	10090	Pdia3	1	2	0.563421385935079	4.75750665652161	1.59363652599308	0.13028658871204	0.57510126176595	-4.38820833596868	1.51297271889688
Y.L - Y.R	sp|O35071|KIF1C_MOUSE	sp	O35071	O35071	KIF1C_MOUSE	Kinesin-like protein KIF1C	Mus musculus	10090	Kif1c	1	2	-0.393733492234454	1.26954748707622	-1.59304188023976	0.130420176258916	0.57510126176595	-4.38849268543304	-1.51244703820912
Y.L - Y.R	sp|Q9D4J1|EFHD1_MOUSE	sp	Q9D4J1	Q9D4J1	EFHD1_MOUSE	EF-hand domain-containing protein D1	Mus musculus	10090	Efhd1	1	1	0.343655050260307	-2.14190450480545	1.59249478936262	0.130543183235884	0.57510126176595	-4.38875424360919	1.51196336247994
Y.L - Y.R	sp|Q8R2R6|MTG1_MOUSE	sp	Q8R2R6	Q8R2R6	MTG1_MOUSE	Mitochondrial ribosome-associated GTPase 1	Mus musculus	10090	Mtg1	1	2	-0.395379659401982	0.374736375900881	-1.59241096836276	0.130562038101505	0.57510126176595	-4.38879431316402	-1.5118892545208
Y.L - Y.R	sp|Q8R313|EXOC6_MOUSE	sp	Q8R313	Q8R313	EXOC6_MOUSE	Exocyst complex component 6	Mus musculus	10090	Exoc6	1	2	-0.135512177300418	0.0630566481152819	-1.59184150606089	0.130585763309763	0.57510126176595	-4.3889370390166	-1.51179601575742
Y.L - Y.R	sp|Q8QZR3|EST2A_MOUSE	sp	Q8QZR3	Q8QZR3	EST2A_MOUSE	Pyrethroid hydrolase Ces2a	Mus musculus	10090	Ces2a	1	1	-0.569980360850191	-3.82817506816717	-1.59210881901323	0.130630023370029	0.57510126176595	-4.38893874219184	-1.51162211127556
Y.L - Y.R	sp|P97321|SEPR_MOUSE	sp	P97321	P97321	SEPR_MOUSE	Prolyl endopeptidase FAP	Mus musculus	10090	Fap	1	1	0.242236420385621	0.361772875529417	1.59199540019651	0.130655550982344	0.57510126176595	-4.38899295312199	1.51152183020333
Y.L - Y.R	sp|Q61878|PRG2_MOUSE	sp	Q61878	Q61878	PRG2_MOUSE	Bone marrow proteoglycan	Mus musculus	10090	Prg2	1	1	0.795078663059949	0.64498460125833	1.59161560455103	0.130741063882281	0.57510126176595	-4.38917446908726	1.51118601738074
Y.L - Y.R	sp|P51410|RL9_MOUSE	sp	P51410	P51410	RL9_MOUSE	60S ribosomal protein L9	Mus musculus	10090	Rpl9	1	2	-0.175881816539138	3.04167248073454	-1.59097757298468	0.130780396415088	0.57510126176595	-4.38935026219834	-1.51103161404204
Y.L - Y.R	sp|Q64253|LY6E_MOUSE	sp	Q64253	Q64253	LY6E_MOUSE	Lymphocyte antigen 6E	Mus musculus	10090	Ly6e	1	3	0.261821025575314	-2.81802589791111	1.59073851575872	0.130938726315886	0.57510126176595	-4.3895935658574	1.51041044007753
Y.L - Y.R	sp|Q9CPU0|LGUL_MOUSE	sp	Q9CPU0	Q9CPU0	LGUL_MOUSE	Lactoylglutathione lyase	Mus musculus	10090	Glo1	1	3	-0.501746207899367	4.27562218359612	-1.59017688525582	0.131065429557714	0.57510126176595	-4.38986186150474	-1.50991376611395
Y.L - Y.R	sp|Q91X20|ASH2L_MOUSE	sp	Q91X20	Q91X20	ASH2L_MOUSE	Set1/Ash2 histone methyltransferase complex subunit ASH2	Mus musculus	10090	Ash2l	1	1	-0.622268128854111	3.13545010487084	-1.5901334527265	0.131075232220927	0.57510126176595	-4.38988260742412	-1.5098753554069
Y.L - Y.R	sp|A2AT37|RENT2_MOUSE	sp	A2AT37	A2AT37	RENT2_MOUSE	Regulator of nonsense transcripts 2	Mus musculus	10090	Upf2	1	1	-0.262316961931074	0.212014361199901	-1.59011225752176	0.13108001617581	0.57510126176595	-4.38989273138206	-1.50985661079057
Y.L - Y.R	sp|Q8BND5|QSOX1_MOUSE	sp	Q8BND5	Q8BND5	QSOX1_MOUSE	Sulfhydryl oxidase 1	Mus musculus	10090	Qsox1	1	1	-0.278821916963772	0.918197282976253	-1.58988837037129	0.131130558634148	0.57510126176595	-4.3899996672742	-1.5096586064186
Y.L - Y.R	sp|Q3UZP4|SVIP_MOUSE	sp	Q3UZP4	Q3UZP4	SVIP_MOUSE	Small VCP/p97-interacting protein	Mus musculus	10090	Svip	3	1	-0.440058615173855	-2.66797436482128	-1.58939933711252	0.131241015237817	0.57510126176595	-4.39023321692146	-1.50922608919013
Y.L - Y.R	sp|O89050|MKLN1_MOUSE	sp	O89050	O89050	MKLN1_MOUSE	Muskelin	Mus musculus	10090	Mkln1	1	1	-0.271032490660794	-0.331422600264689	-1.58925964108719	0.131272582483747	0.57510126176595	-4.39029992488121	-1.50910253252568
Y.L - Y.R	sp|Q8BH26|LYSET_MOUSE	sp	Q8BH26	Q8BH26	LYSET_MOUSE	Lysosomal enzyme trafficking factor	Mus musculus	10090	Lyset	2	1	0.504706885441585	-4.54209830878901	1.5891793232957	0.131290734888146	0.57510126176595	-4.39033827695391	1.50903149302979
Y.L - Y.R	sp|Q6PGB8|SMCA1_MOUSE	sp	Q6PGB8	Q6PGB8	SMCA1_MOUSE	Probable global transcription activator SNF2L1	Mus musculus	10090	Smarca1	1	1	0.508435841602772	-1.31405450294868	1.58915739458766	0.131295691305419	0.57510126176595	-4.39034874781615	1.50901209739756
Y.L - Y.R	sp|Q99LC8|EI2BA_MOUSE	sp	Q99LC8	Q99LC8	EI2BA_MOUSE	Translation initiation factor eIF-2B subunit alpha	Mus musculus	10090	Eif2b1	1	1	-0.367887156854844	0.000214995934929697	-1.58893405068722	0.131346181456786	0.57510126176595	-4.39045538902698	-1.50881454983973
Y.L - Y.R	sp|Q9WTL8|BMAL1_MOUSE	sp	Q9WTL8	Q9WTL8	BMAL1_MOUSE	Basic helix-loop-helix ARNT-like protein 1	Mus musculus	10090	Bmal1	1	2	-0.17802496464077	-2.68674649387902	-1.58815397524797	0.131418233722294	0.57510126176595	-4.39069993895809	-1.50853274037161
Y.L - Y.R	sp|Q91VJ2|CAVN3_MOUSE	sp	Q91VJ2	Q91VJ2	CAVN3_MOUSE	Caveolae-associated protein 3	Mus musculus	10090	Cavin3	1	1	0.331396160224783	2.01423409415999	1.58854978299778	0.131433089317583	0.57510126176595	-4.3906388480899	1.50847465234066
Y.L - Y.R	sp|Q9D6Z0|ALKB7_MOUSE	sp	Q9D6Z0	Q9D6Z0	ALKB7_MOUSE	Alpha-ketoglutarate-dependent dioxygenase alkB homolog 7, mitochondrial	Mus musculus	10090	Alkbh7	1	1	-0.272203336755879	-1.69897254228113	-1.58835213468956	0.131477809413962	0.57510126176595	-4.39073320085815	-1.50829981949291
Y.L - Y.R	sp|Q9CZY3|UB2V1_MOUSE	sp	Q9CZY3	Q9CZY3	UB2V1_MOUSE	Ubiquitin-conjugating enzyme E2 variant 1	Mus musculus	10090	Ube2v1	1	1	-0.281638745394739	4.65178984263999	-1.58780784588156	0.131601027416873	0.57510126176595	-4.39099299845469	-1.50781833809308
Y.L - Y.R	sp|Q9JHR7|IDE_MOUSE	sp	Q9JHR7	Q9JHR7	IDE_MOUSE	Insulin-degrading enzyme	Mus musculus	10090	Ide	1	1	-0.277381882703359	4.48754151631555	-1.58779007814767	0.131605051388294	0.57510126176595	-4.39100147844706	-1.50780262008756
Y.L - Y.R	sp|Q8CIV8|TBCE_MOUSE	sp	Q8CIV8	Q8CIV8	TBCE_MOUSE	Tubulin-specific chaperone E	Mus musculus	10090	Tbce	1	1	-0.1425579450156	1.41367423532331	-1.58715882812841	0.131643660282925	0.57510126176595	-4.39117530264713	-1.5076518290948
Y.L - Y.R	sp|Q8BGU5|CCNY_MOUSE	sp	Q8BGU5	Q8BGU5	CCNY_MOUSE	Cyclin-Y	Mus musculus	10090	Ccny	1	1	-0.764740184299664	0.130945615270372	-1.58751711398409	0.13166688442766	0.57510126176595	-4.39113174927181	-1.5075611413284
Y.L - Y.R	sp|D3Z1D3|CEFIP_MOUSE	sp	D3Z1D3	D3Z1D3	CEFIP_MOUSE	Cardiac-enriched FHL2-interacting protein	Mus musculus	10090	CEFIP	1	1	-0.226266930545189	2.65217034187747	-1.58750748331128	0.131669066459659	0.57510126176595	-4.39113634523852	-1.50755262136725
Y.L - Y.R	sp|Q9D6K5|SYJ2B_MOUSE	sp	Q9D6K5	Q9D6K5	SYJ2B_MOUSE	Synaptojanin-2-binding protein	Mus musculus	10090	Synj2bp	1	1	-0.476636010662883	1.83312280713705	-1.58630205671215	0.131942423439912	0.57510126176595	-4.39171147977044	-1.50648613627731
Y.L - Y.R	sp|Q6VN19|RBP10_MOUSE	sp	Q6VN19	Q6VN19	RBP10_MOUSE	Ran-binding protein 10	Mus musculus	10090	Ranbp10	1	2	-0.238592677270745	-0.14178044883817	-1.58574633648148	0.132068607132346	0.57510126176595	-4.39197654454987	-1.50599441603265
Y.L - Y.R	sp|Q99MS7|EH1L1_MOUSE	sp	Q99MS7	Q99MS7	EH1L1_MOUSE	EH domain-binding protein 1-like protein 1	Mus musculus	10090	Ehbp1l1	1	1	-0.138736185941352	3.81034263850834	-1.58494745082722	0.132145767748559	0.57510126176595	-4.3922310471199	-1.50569391119738
Y.L - Y.R	sp|Q8K2H2|OTU6B_MOUSE	sp	Q8K2H2	Q8K2H2	OTU6B_MOUSE	Deubiquitinase OTUD6B	Mus musculus	10090	Otud6b	1	1	-0.288835719724977	0.783967880493659	-1.58528051590947	0.132174456690005	0.57510126176595	-4.39219868995386	-1.50558221573588
Y.L - Y.R	sp|Q9ER99|RSCA1_MOUSE	sp	Q9ER99	Q9ER99	RSCA1_MOUSE	Regulatory solute carrier protein family 1 member 1	Mus musculus	10090	Rsc1a1	1	2	-0.261020446376752	-1.44307738018635	-1.5852767714674	0.132175307840008	0.57510126176595	-4.39220047549682	-1.50557890221656
Y.L - Y.R	sp|Q640L3|CCPG1_MOUSE	sp	Q640L3	Q640L3	CCPG1_MOUSE	Cell cycle progression protein 1	Mus musculus	10090	Ccpg1	1	2	-0.338672226768612	1.55745554402585	-1.58497064871414	0.1322449083886	0.57510126176595	-4.39234644272931	-1.50530800382999
Y.L - Y.R	sp|Q3TWF6|WDR70_MOUSE	sp	Q3TWF6	Q3TWF6	WDR70_MOUSE	WD repeat-containing protein 70	Mus musculus	10090	Wdr70	1	1	-0.354028096625914	-1.95442497811821	-1.58465051015061	0.132317728813579	0.57510126176595	-4.39249907641792	-1.50502469128314
Y.L - Y.R	sp|Q920B9|SP16H_MOUSE	sp	Q920B9	Q920B9	SP16H_MOUSE	FACT complex subunit SPT16	Mus musculus	10090	Supt16h	1	2	0.252408558472904	1.08852861292398	1.58446198594525	0.132360627428185	0.57510126176595	-4.3925889518616	1.50485784799198
Y.L - Y.R	sp|Q03173|ENAH_MOUSE	sp	Q03173	Q03173	ENAH_MOUSE	Protein enabled homolog	Mus musculus	10090	Enah	1	2	0.309233721253286	0.727631026683932	1.58425319667605	0.132408151102725	0.57510126176595	-4.3926884814105	1.50467306559707
Y.L - Y.R	sp|Q80ZJ6|ZER1_MOUSE	sp	Q80ZJ6	Q80ZJ6	ZER1_MOUSE	Protein zer-1 homolog	Mus musculus	10090	Zer1	1	1	-0.264933818951158	0.525379340749365	-1.58423480454772	0.132412338129037	0.57510126176595	-4.39269724856489	-1.50465678798949
Y.L - Y.R	sp|Q3UJD6|UBP19_MOUSE	sp	Q3UJD6	Q3UJD6	UBP19_MOUSE	Ubiquitin carboxyl-terminal hydrolase 19	Mus musculus	10090	Usp19	1	1	-0.171584397791566	1.55915423433384	-1.58346845822847	0.132507997688935	0.57510126176595	-4.39296743815114	-1.50428500760187
Y.L - Y.R	sp|P31938|MP2K1_MOUSE	sp	P31938	P31938	MP2K1_MOUSE	Dual specificity mitogen-activated protein kinase kinase 1	Mus musculus	10090	Map2k1	1	2	-0.298201637179514	3.49666329472247	-1.58371792578573	0.132530053100734	0.57510126176595	-4.39294361119004	-1.50419931884718
Y.L - Y.R	sp|Q91W39|NCOA5_MOUSE	sp	Q91W39	Q91W39	NCOA5_MOUSE	Nuclear receptor coactivator 5	Mus musculus	10090	Ncoa5	1	1	-0.135666917867938	0.385960815401335	-1.58323758472999	0.132535115112575	0.57510126176595	-4.39304680346027	-1.50417965369078
Y.L - Y.R	sp|P47856|GFPT1_MOUSE	sp	P47856	P47856	GFPT1_MOUSE	Glutamine--fructose-6-phosphate aminotransferase [isomerizing] 1	Mus musculus	10090	Gfpt1	1	3	0.227908857492902	0.926454819252742	1.58363016839808	0.132550047939936	0.57510126176595	-4.39298543504151	1.50412164528607
Y.L - Y.R	sp|Q9DBY8|NVL_MOUSE	sp	Q9DBY8	Q9DBY8	NVL_MOUSE	Nuclear valosin-containing protein-like	Mus musculus	10090	Nvl	1	1	-0.477102142057424	1.0947289224024	-1.58353323091711	0.132572137362597	0.57510126176595	-4.39303163249874	-1.50403584548656
Y.L - Y.R	sp|Q8BP48|MAP11_MOUSE	sp	Q8BP48	Q8BP48	MAP11_MOUSE	Methionine aminopeptidase 1	Mus musculus	10090	Metap1	1	1	-0.256154965557499	2.30133870077602	-1.58318839591984	0.132650741184929	0.57510126176595	-4.39319595770848	-1.50373062205632
Y.L - Y.R	sp|P28076|PSB9_MOUSE	sp	P28076	P28076	PSB9_MOUSE	Proteasome subunit beta type-9	Mus musculus	10090	Psmb9	1	1	0.715979293132335	-1.11530255766736	1.5831773723107	0.132653254625651	0.57510126176595	-4.39320121049424	1.50372086452404
Y.L - Y.R	sp|P58771|TPM1_MOUSE	sp	P58771	P58771	TPM1_MOUSE	Tropomyosin alpha-1 chain	Mus musculus	10090	Tpm1	1	1	-0.741321017255858	12.0427272527538	-1.58275918933269	0.13274863233535	0.57510126176595	-4.39340046111446	-1.50335070051678
Y.L - Y.R	tr|F6WIE4|F6WIE4_MOUSE	tr	F6WIE4	F6WIE4	F6WIE4_MOUSE	Predicted gene 10563	Mus musculus	10090	Gm10563	4	1	1.25680053293669	-6.0619819843673	1.58794431088209	0.132819547869802	0.57510126176595	-4.39244533781564	1.50307560847038
Y.L - Y.R	sp|Q62465|VAT1_MOUSE	sp	Q62465	Q62465	VAT1_MOUSE	Synaptic vesicle membrane protein VAT-1 homolog	Mus musculus	10090	Vat1	1	3	0.372519966430613	2.06112893236116	1.58196064035171	0.132930923955746	0.57510126176595	-4.39378086290882	1.50264379331344
Y.L - Y.R	sp|Q9JIY2|HAKAI_MOUSE	sp	Q9JIY2	Q9JIY2	HAKAI_MOUSE	E3 ubiquitin-protein ligase Hakai	Mus musculus	10090	Cbll1	1	1	-0.180398886591771	-3.42269140913664	-1.58145694171067	0.132941610906959	0.57510126176595	-4.39389580705928	-1.50260237376712
Y.L - Y.R	sp|Q9Z191|EYA4_MOUSE	sp	Q9Z191	Q9Z191	EYA4_MOUSE	Eyes absent homolog 4	Mus musculus	10090	Eya4	2	2	-0.27536333894725	-0.352758098797209	-1.58172266476309	0.132985289668748	0.57510126176595	-4.39389420590464	-1.50243311425355
Y.L - Y.R	sp|Q9WTL7|LYPA2_MOUSE	sp	Q9WTL7	Q9WTL7	LYPA2_MOUSE	Acyl-protein thioesterase 2	Mus musculus	10090	Lypla2	1	1	-0.288474765076433	2.13865779329546	-1.58146166525217	0.133044936863508	0.57510126176595	-4.39401850387925	-1.50220204498626
Y.L - Y.R	sp|Q3V0K9|PLSI_MOUSE	sp	Q3V0K9	Q3V0K9	PLSI_MOUSE	Plastin-1	Mus musculus	10090	Pls1	1	1	0.329472410824798	-0.63065084119321	1.58145707199898	0.133045986779666	0.57510126176595	-4.39402069126085	1.50219797839914
Y.L - Y.R	sp|Q9JI39|ABCBA_MOUSE	sp	Q9JI39	Q9JI39	ABCBA_MOUSE	ATP-binding cassette sub-family B member 10, mitochondrial	Mus musculus	10090	Abcb10	1	1	-0.301321919277749	-0.0709528436496923	-1.58113941439444	0.133118613309391	0.57510126176595	-4.39417195642514	-1.50191673801015
Y.L - Y.R	sp|Q9Z2U1|PSA5_MOUSE	sp	Q9Z2U1	Q9Z2U1	PSA5_MOUSE	Proteasome subunit alpha type-5	Mus musculus	10090	Psma5	1	1	-0.213799527220786	2.23342377446941	-1.58063980075017	0.133232908635933	0.57510126176595	-4.39440983306145	-1.50147437899673
Y.L - Y.R	sp|Q91WR3|ASCC2_MOUSE	sp	Q91WR3	Q91WR3	ASCC2_MOUSE	Activating signal cointegrator 1 complex subunit 2	Mus musculus	10090	Ascc2	1	1	-0.179523575278062	-1.0262815849892	-1.58012549806221	0.133298761862693	0.57510126176595	-4.39459286189517	-1.50121963956177
Y.L - Y.R	sp|P58022|LOXL2_MOUSE	sp	P58022	P58022	LOXL2_MOUSE	Lysyl oxidase homolog 2	Mus musculus	10090	Loxl2	1	2	0.368795250141848	-1.54633181468256	1.58034781447719	0.133299744043356	0.57510126176595	-4.39454883462411	1.50121584093854
Y.L - Y.R	sp|Q9CY58|PAIRB_MOUSE	sp	Q9CY58	Q9CY58	PAIRB_MOUSE	Plasminogen activator inhibitor 1 RNA-binding protein	Mus musculus	10090	Serbp1	1	2	-0.165696704502988	3.96308395385284	-1.5794986255903	0.133389885016431	0.57510126176595	-4.39482891112359	-1.50086730928161
Y.L - Y.R	sp|Q8VCC1|PGDH_MOUSE	sp	Q8VCC1	Q8VCC1	PGDH_MOUSE	15-hydroxyprostaglandin dehydrogenase [NAD(+)]	Mus musculus	10090	Hpgd	1	1	0.366480081531252	-3.23390066162275	1.57968759568002	0.133450972216051	0.57510126176595	-4.39486308268459	1.50063121815236
Y.L - Y.R	sp|Q8BHF7|PGPS1_MOUSE	sp	Q8BHF7	Q8BHF7	PGPS1_MOUSE	CDP-diacylglycerol--glycerol-3-phosphate 3-phosphatidyltransferase, mitochondrial	Mus musculus	10090	Pgs1	1	1	-0.236902623854607	-2.77916094191737	-1.57904325597928	0.13359512873557	0.57510126176595	-4.39516546231372	-1.50007441026724
Y.L - Y.R	sp|Q62393|TPD52_MOUSE	sp	Q62393	Q62393	TPD52_MOUSE	Tumor protein D52	Mus musculus	10090	Tpd52	1	2	0.272311478096612	0.356493530223066	1.57902038500379	0.133603949453119	0.57510126176595	-4.39518058472173	1.50004035513834
Y.L - Y.R	sp|P97363|SPTC2_MOUSE	sp	P97363	P97363	SPTC2_MOUSE	Serine palmitoyltransferase 2	Mus musculus	10090	Sptlc2	1	2	0.254222260408181	-2.22978842307321	1.57827471917332	0.133775090390674	0.57510126176595	-4.39553533271891	1.49937995625658
Y.L - Y.R	sp|Q9D3B1|HACD2_MOUSE	sp	Q9D3B1	Q9D3B1	HACD2_MOUSE	Very-long-chain (3R)-3-hydroxyacyl-CoA dehydratase 2	Mus musculus	10090	Hacd2	1	1	0.667052856835064	-0.690280725658715	1.57777264177567	0.133890428793563	0.57510126176595	-4.39577414192731	1.49893525685665
Y.L - Y.R	sp|O88667|RAD_MOUSE	sp	O88667	O88667	RAD_MOUSE	GTP-binding protein RAD	Mus musculus	10090	Rrad	1	1	0.634174535627713	-1.67547491742133	1.57748264210872	0.133957086530034	0.57510126176595	-4.39591205878233	1.49867838601185
Y.L - Y.R	sp|Q64522|H2A2B_MOUSE	sp	Q64522	Q64522	H2A2B_MOUSE	Histone H2A type 2-B	Mus musculus	10090	H2ac21	1	3	0.469905651906995	-5.37739917931191	1.57730593660027	0.133997716856994	0.57510126176595	-4.39599608875808	1.49852186233713
Y.L - Y.R	sp|Q91YR5|EFNMT_MOUSE	sp	Q91YR5	Q91YR5	EFNMT_MOUSE	eEF1A lysine and N-terminal methyltransferase	Mus musculus	10090	Mettl13	1	1	-0.243280056739558	-0.403645789932391	-1.5772106260234	0.134019636177908	0.57510126176595	-4.39604141027499	-1.4984374359106
Y.L - Y.R	sp|Q99KS6|ADPRM_MOUSE	sp	Q99KS6	Q99KS6	ADPRM_MOUSE	Manganese-dependent ADP-ribose/CDP-alcohol diphosphatase	Mus musculus	10090	Adprm	1	1	-0.143804728414225	-1.63901130915278	-1.57670855548801	0.134030762857437	0.57510126176595	-4.39615721904867	-1.49839458347828
Y.L - Y.R	sp|Q3UE31|K0930_MOUSE	sp	Q3UE31	Q3UE31	K0930_MOUSE	Uncharacterized protein KIAA0930 homolog	Mus musculus	10090	NA	1	2	-0.328525702073046	-0.855185071230166	-1.57685541394559	0.134101353808297	0.57510126176595	-4.39621030519402	-1.49812277903525
Y.L - Y.R	sp|Q9CXA2|T3HPD_MOUSE	sp	Q9CXA2	Q9CXA2	T3HPD_MOUSE	Trans-L-3-hydroxyproline dehydratase	Mus musculus	10090	L3hypdh	1	1	0.474813349979838	-0.135985288340924	1.57673421851677	0.13412924483251	0.57510126176595	-4.39626792590721	1.49801541751988
Y.L - Y.R	sp|Q9R0G7|ZEB2_MOUSE	sp	Q9R0G7	Q9R0G7	ZEB2_MOUSE	Zinc finger E-box-binding homeobox 2	Mus musculus	10090	Zeb2	1	2	-0.15908501673954	-0.902636867685688	-1.57583033144689	0.134240024824343	0.57510126176595	-4.39658327318913	-1.49758916012791
Y.L - Y.R	sp|Q9EPV8|UBL5_MOUSE	sp	Q9EPV8	Q9EPV8	UBL5_MOUSE	Ubiquitin-like protein 5	Mus musculus	10090	Ubl5	1	1	-0.320273833440998	1.41946984482111	-1.57595501476618	0.134308682276383	0.57510126176595	-4.39663832887066	-1.49732511765618
Y.L - Y.R	sp|Q9CZV8|FXL20_MOUSE	sp	Q9CZV8	Q9CZV8	FXL20_MOUSE	F-box/LRR-repeat protein 20	Mus musculus	10090	Fbxl20	1	3	0.2580590639468	-1.33124369021632	1.57578512293553	0.134347832442266	0.57510126176595	-4.39671907527097	1.49717460087489
Y.L - Y.R	sp|O70400|PDLI1_MOUSE	sp	O70400	O70400	PDLI1_MOUSE	PDZ and LIM domain protein 1	Mus musculus	10090	Pdlim1	1	4	0.338230993023781	2.82204511068931	1.5757173743847	0.134363447226815	0.57510126176595	-4.39675127353527	1.49711457771379
Y.L - Y.R	sp|Q9Z223|MOC2B_MOUSE	sp	Q9Z223	Q9Z223	MOC2B_MOUSE	Molybdopterin synthase catalytic subunit	Mus musculus	10090	Mocs2	1	3	-0.307696624705516	-1.05901980979259	-1.57554865170376	0.13440234134761	0.57510126176595	-4.39683145754712	-1.49696509233488
Y.L - Y.R	tr|Q9Z1A1|Q9Z1A1_MOUSE	tr	Q9Z1A1	Q9Z1A1	Q9Z1A1_MOUSE	TFG protein	Mus musculus	10090	Tfg	1	1	-0.123576594622259	2.23117826114563	-1.57456690136258	0.134524464646316	0.57510126176595	-4.39717593702078	-1.49649594182143
Y.L - Y.R	sp|Q8K3J9|GPC5C_MOUSE	sp	Q8K3J9	Q8K3J9	GPC5C_MOUSE	G-protein coupled receptor family C group 5 member C	Mus musculus	10090	Gprc5c	1	2	-0.18352718487846	-1.35001361822997	-1.57456763485058	0.134577350646448	0.57510126176595	-4.39723761400036	-1.49629287641621
Y.L - Y.R	sp|Q810Q5|NMES1_MOUSE	sp	Q810Q5	Q810Q5	NMES1_MOUSE	Normal mucosa of esophagus-specific gene 1 protein	Mus musculus	10090	Nmes1	1	1	1.24363370669579	-2.79509191507439	1.57464119410913	0.134611692746561	0.57510126176595	-4.39726263700728	1.49616104671832
Y.L - Y.R	sp|Q8R2M2|TDIF2_MOUSE	sp	Q8R2M2	Q8R2M2	TDIF2_MOUSE	Deoxynucleotidyltransferase terminal-interacting protein 2	Mus musculus	10090	Dnttip2	1	1	-0.164382952629897	-0.777528234300052	-1.57423958648187	0.134625556123744	0.57510126176595	-4.39736134721025	-1.49610783646474
Y.L - Y.R	sp|Q9JLJ0|LITAF_MOUSE	sp	Q9JLJ0	Q9JLJ0	LITAF_MOUSE	Lipopolysaccharide-induced tumor necrosis factor-alpha factor homolog	Mus musculus	10090	Litaf	1	1	1.39971044335094	-2.40357677539525	1.57457888578479	0.134626077452861	0.57510126176595	-4.39729223779902	1.49610583558801
Y.L - Y.R	sp|Q9EPC1|PARVA_MOUSE	sp	Q9EPC1	Q9EPC1	PARVA_MOUSE	Alpha-parvin	Mus musculus	10090	Parva	1	1	0.337894623134132	1.89589942982787	1.5743566238251	0.134677400174369	0.57510126176595	-4.39739782238703	1.49590888676142
Y.L - Y.R	sp|Q9CZ04|CSN7A_MOUSE	sp	Q9CZ04	Q9CZ04	CSN7A_MOUSE	COP9 signalosome complex subunit 7a	Mus musculus	10090	Cops7a	1	2	-0.361723404858409	1.94760667218512	-1.57418429075566	0.134717205154199	0.57510126176595	-4.39747968275408	-1.49575617673686
Y.L - Y.R	sp|P97823|LYPA1_MOUSE	sp	P97823	P97823	LYPA1_MOUSE	Acyl-protein thioesterase 1	Mus musculus	10090	Lypla1	1	1	-0.406993433789105	3.33140603593818	-1.57416539424004	0.134721570420306	0.57510126176595	-4.39748865853193	-1.49573943171099
Y.L - Y.R	sp|Q8BGC1|CE022_MOUSE	sp	Q8BGC1	Q8BGC1	CE022_MOUSE	UPF0489 protein C5orf22 homolog	Mus musculus	10090	NA	1	1	-0.295623439806442	-0.361058853283392	-1.57406193569336	0.134745472400848	0.57510126176595	-4.39753779990998	-1.49564775188675
Y.L - Y.R	sp|Q8K3R3|PLCD4_MOUSE	sp	Q8K3R3	Q8K3R3	PLCD4_MOUSE	1-phosphatidylinositol 4,5-bisphosphate phosphodiesterase delta-4	Mus musculus	10090	Plcd4	1	2	-0.722937123123873	0.172763865368646	-1.57392630735417	0.134776811985011	0.57510126176595	-4.39760221876741	-1.4955275630025
Y.L - Y.R	sp|Q8BVY0|RL1D1_MOUSE	sp	Q8BVY0	Q8BVY0	RL1D1_MOUSE	Ribosomal L1 domain-containing protein 1	Mus musculus	10090	Rsl1d1	1	1	-0.125718928481037	0.916177106020637	-1.57328562559627	0.134820563232556	0.57510126176595	-4.3977850296632	-1.49535981088658
Y.L - Y.R	tr|W4VSP4|W4VSP4_MOUSE	tr	W4VSP4	W4VSP4	W4VSP4_MOUSE	Serine (or cysteine) peptidase inhibitor, clade B, member 6c	Mus musculus	10090	Serpinb6c	1	1	-0.45068144927485	-5.94513756407582	-1.57325386869007	0.134932283146313	0.57510126176595	-4.39792155859706	-1.49493164244027
Y.L - Y.R	sp|P55065|PLTP_MOUSE	sp	P55065	P55065	PLTP_MOUSE	Phospholipid transfer protein	Mus musculus	10090	Pltp	1	1	0.377627182188907	-1.15280369535276	1.57316328738316	0.134953237577744	0.57510126176595	-4.39796456966938	1.49485136474585
Y.L - Y.R	tr|A0A0A6YXQ0|A0A0A6YXQ0_MOUSE	tr	A0A0A6YXQ0	A0A0A6YXQ0	A0A0A6YXQ0_MOUSE	Immunoglobulin heavy variable 8-8 (Fragment)	Mus musculus	10090	Ighv8-8	4	1	-0.661990275519406	-2.84095744142334	-1.57205677296828	0.135209432831978	0.57510126176595	-4.39848986863707	-1.49387064319813
Y.L - Y.R	sp|Q66K08|CILP1_MOUSE	sp	Q66K08	Q66K08	CILP1_MOUSE	Cartilage intermediate layer protein 1	Mus musculus	10090	Cilp	1	1	0.415851166617356	-1.13981821334603	1.57193673852883	0.135237249536342	0.57510126176595	-4.39854684054789	1.49376424662722
Y.L - Y.R	sp|Q9WV91|FPRP_MOUSE	sp	Q9WV91	Q9WV91	FPRP_MOUSE	Prostaglandin F2 receptor negative regulator	Mus musculus	10090	Ptgfrn	1	2	0.491776341648451	1.03547972224494	1.57185206325306	0.13525687503995	0.57510126176595	-4.39858702848794	1.4936891908876
Y.L - Y.R	sp|Q8K2C8|GPAT4_MOUSE	sp	Q8K2C8	Q8K2C8	GPAT4_MOUSE	Glycerol-3-phosphate acyltransferase 4	Mus musculus	10090	Gpat4	1	1	-0.509503914029958	-2.8999318326696	-1.57181689425359	0.135265026997222	0.57510126176595	-4.39860371977758	-1.49365801703067
Y.L - Y.R	sp|Q61578|ADRO_MOUSE	sp	Q61578	Q61578	ADRO_MOUSE	NADPH:adrenodoxin oxidoreductase, mitochondrial	Mus musculus	10090	Fdxr	1	1	0.15341161026644	1.17550177708546	1.57114968651664	0.13531625135126	0.57510126176595	-4.39880078305643	1.49346216345718
Y.L - Y.R	sp|Q3U319|BRE1B_MOUSE	sp	Q3U319	Q3U319	BRE1B_MOUSE	E3 ubiquitin-protein ligase BRE1B	Mus musculus	10090	Rnf40	1	2	-0.222303148225745	0.437774388684517	-1.57135922136263	0.135371150619433	0.57510126176595	-4.39882091338393	-1.49325232262605
Y.L - Y.R	sp|Q8BG81|PDIP3_MOUSE	sp	Q8BG81	Q8BG81	PDIP3_MOUSE	Polymerase delta-interacting protein 3	Mus musculus	10090	Poldip3	1	1	0.313279684893336	-0.82439976194662	1.57121574661366	0.135404433535493	0.57510126176595	-4.39888899359831	1.49312513773308
Y.L - Y.R	sp|O70492|SNX3_MOUSE	sp	O70492	O70492	SNX3_MOUSE	Sorting nexin-3	Mus musculus	10090	Snx3	1	3	0.29750517179794	2.62217494371523	1.57112060913803	0.135426507103633	0.57510126176595	-4.39893413537399	1.49304080073879
Y.L - Y.R	sp|Q3TZX8|NOL9_MOUSE	sp	Q3TZX8	Q3TZX8	NOL9_MOUSE	Polynucleotide 5'-hydroxyl-kinase NOL9	Mus musculus	10090	Nol9	1	1	0.236878482912046	-2.68916586395722	1.57045370844416	0.135581325178225	0.57510126176595	-4.39925053015464	1.49244958194806
Y.L - Y.R	sp|Q8BG21|FLOWR_MOUSE	sp	Q8BG21	Q8BG21	FLOWR_MOUSE	Calcium channel flower homolog	Mus musculus	10090	Cacfd1	1	1	-0.493614060846578	-6.74532468518937	-1.57024335342006	0.135630189188158	0.57510126176595	-4.39935031238799	-1.49226308848296
Y.L - Y.R	sp|Q04447|KCRB_MOUSE	sp	Q04447	Q04447	KCRB_MOUSE	Creatine kinase B-type	Mus musculus	10090	Ckb	1	1	0.569804090096605	2.97052891568824	1.56954169571368	0.135793286995293	0.57510126176595	-4.39968309074943	1.49164098786827
Y.L - Y.R	sp|Q9D8T0|FAM3A_MOUSE	sp	Q9D8T0	Q9D8T0	FAM3A_MOUSE	Protein FAM3A	Mus musculus	10090	Fam3a	1	1	-0.349401651755392	-2.8905020234158	-1.56937642089637	0.135831728631966	0.57510126176595	-4.39976146427115	-1.49149444476019
Y.L - Y.R	sp|Q9JK53|PRELP_MOUSE	sp	Q9JK53	Q9JK53	PRELP_MOUSE	Prolargin	Mus musculus	10090	Prelp	1	2	0.594390693153976	5.70980391177921	1.56931811928579	0.135845291326174	0.57510126176595	-4.39978910986449	1.49144275014652
Y.L - Y.R	sp|Q8C0J2|A16L1_MOUSE	sp	Q8C0J2	Q8C0J2	A16L1_MOUSE	Autophagy-related protein 16-1	Mus musculus	10090	Atg16l1	1	1	-0.187274177013149	0.57299129599302	-1.56897364757841	0.135916170307834	0.57510126176595	-4.39994180918734	-1.4911726576117
Y.L - Y.R	sp|Q9CZW5|TOM70_MOUSE	sp	Q9CZW5	Q9CZW5	TOM70_MOUSE	Mitochondrial import receptor subunit TOM70	Mus musculus	10090	Tomm70	1	2	0.183863255842057	3.27050030484859	1.56849934884533	0.13593349467308	0.57510126176595	-4.40006011788	1.4911066576608
Y.L - Y.R	sp|Q91VM3|WIPI4_MOUSE	sp	Q91VM3	Q91VM3	WIPI4_MOUSE	WD repeat domain phosphoinositide-interacting protein 4	Mus musculus	10090	Wdr45	1	1	-0.166795009215454	-1.76802012617495	-1.56803399470813	0.136041606283451	0.57510126176595	-4.4002805270883	-1.49069493578621
Y.L - Y.R	sp|A2A6A1|GPTC8_MOUSE	sp	A2A6A1	A2A6A1	GPTC8_MOUSE	G patch domain-containing protein 8	Mus musculus	10090	Gpatch8	1	1	-0.126869490321543	-1.61892740351078	-1.56798276369861	0.136051899561093	0.57510126176595	-4.40030294587468	-1.49065574902887
Y.L - Y.R	sp|O35386|PAHX_MOUSE	sp	O35386	O35386	PAHX_MOUSE	Phytanoyl-CoA dioxygenase, peroxisomal	Mus musculus	10090	Phyh	1	1	-0.4458856242725	-0.050603975295194	-1.56824206984799	0.136095817993299	0.57510126176595	-4.40029925023203	-1.49048857620727
Y.L - Y.R	sp|Q811D0|DLG1_MOUSE	sp	Q811D0	Q811D0	DLG1_MOUSE	Disks large homolog 1	Mus musculus	10090	Dlg1	1	1	-0.20641718136641	2.07400669860639	-1.56744961156598	0.136280568145208	0.57510126176595	-4.40067481854395	-1.48978579183253
Y.L - Y.R	sp|Q8VE18|SMG8_MOUSE	sp	Q8VE18	Q8VE18	SMG8_MOUSE	Nonsense-mediated mRNA decay factor SMG8	Mus musculus	10090	Smg8	1	1	-0.152004949018729	-0.384786359543781	-1.56699424327416	0.136284130900587	0.57510126176595	-4.40077366601903	-1.4897722464415
Y.L - Y.R	sp|Q9DAA6|EXOS1_MOUSE	sp	Q9DAA6	Q9DAA6	EXOS1_MOUSE	Exosome complex component CSL4	Mus musculus	10090	Exosc1	1	1	0.468134696804031	-0.984929622835476	1.56685591545273	0.136419118503107	0.57510126176595	-4.40095611812594	1.48925923258812
Y.L - Y.R	sp|Q9JJU8|SH3L1_MOUSE	sp	Q9JJU8	Q9JJU8	SH3L1_MOUSE	Adapter Sh3bgrl	Mus musculus	10090	Sh3bgrl	1	1	0.534437023094901	2.02905004133061	1.56602688016242	0.136612788730715	0.57510126176595	-4.40134882389645	1.4885238821185
Y.L - Y.R	sp|P15261|INGR1_MOUSE	sp	P15261	P15261	INGR1_MOUSE	Interferon gamma receptor 1	Mus musculus	10090	Ifngr1	1	3	0.254190869174577	-1.73161614888744	1.56580397319821	0.13666490141247	0.57510126176595	-4.40145439280809	1.48832615177575
Y.L - Y.R	sp|Q2EMV9|PAR14_MOUSE	sp	Q2EMV9	Q2EMV9	PAR14_MOUSE	Protein mono-ADP-ribosyltransferase PARP14	Mus musculus	10090	Parp14	1	3	0.172728579159987	-1.02500199051756	1.56526139172931	0.136719980524012	0.57510126176595	-4.40163004294558	1.48811722918716
Y.L - Y.R	sp|Q8C5P5|NT5D1_MOUSE	sp	Q8C5P5	Q8C5P5	NT5D1_MOUSE	5'-nucleotidase domain-containing protein 1	Mus musculus	10090	Nt5dc1	1	2	0.192035038198755	-2.29711373549465	1.56442009362692	0.136909970890293	0.57510126176595	-4.40202066771836	1.48739706778255
Y.L - Y.R	sp|P61759|PFD3_MOUSE	sp	P61759	P61759	PFD3_MOUSE	Prefoldin subunit 3	Mus musculus	10090	Vbp1	1	2	-0.566523868322947	2.40496702606925	-1.56467225976796	0.136929739877733	0.57510126176595	-4.4019902429542	-1.48732217742874
Y.L - Y.R	sp|Q3TB82|PKHF1_MOUSE	sp	Q3TB82	Q3TB82	PKHF1_MOUSE	Pleckstrin homology domain-containing family F member 1	Mus musculus	10090	Plekhf1	2	1	0.334454673813434	0.351108738357995	1.56465670433592	0.136933383105198	0.57510126176595	-4.40199760671246	1.48730837679279
Y.L - Y.R	sp|Q08093|CNN2_MOUSE	sp	Q08093	Q08093	CNN2_MOUSE	Calponin-2	Mus musculus	10090	Cnn2	1	1	0.41571767447484	1.03452832890198	1.56433841752848	0.137007946811272	0.57510126176595	-4.40214827090191	1.48702598982987
Y.L - Y.R	sp|Q62188|DPYL3_MOUSE	sp	Q62188	Q62188	DPYL3_MOUSE	Dihydropyrimidinase-related protein 3	Mus musculus	10090	Dpysl3	1	1	0.720659679403739	3.13068692189885	1.56431045225613	0.137014499754644	0.57510126176595	-4.40216150771502	1.48700117825258
Y.L - Y.R	sp|P27870|VAV_MOUSE	sp	P27870	P27870	VAV_MOUSE	Proto-oncogene vav	Mus musculus	10090	Vav1	1	1	0.374924269485639	-1.42167064195487	1.56410850675998	0.137061828346626	0.57510126176595	-4.40225709070497	1.48682200396864
Y.L - Y.R	sp|P53395|ODB2_MOUSE	sp	P53395	P53395	ODB2_MOUSE	Lipoamide acyltransferase component of branched-chain alpha-keto acid dehydrogenase complex, mitochondrial	Mus musculus	10090	Dbt	1	2	-0.406648507852121	4.30975021247091	-1.56387979862085	0.137115445775176	0.57510126176595	-4.40236533236402	-1.48661907936289
Y.L - Y.R	sp|Q8CD15|RIOX2_MOUSE	sp	Q8CD15	Q8CD15	RIOX2_MOUSE	Ribosomal oxygenase 2	Mus musculus	10090	Riox2	1	2	-0.286621812855361	-0.986311200335299	-1.56367679069604	0.137163052973123	0.57510126176595	-4.40246140331681	-1.48643895282791
Y.L - Y.R	sp|Q60668|HNRPD_MOUSE	sp	Q60668	Q60668	HNRPD_MOUSE	Heterogeneous nuclear ribonucleoprotein D0	Mus musculus	10090	Hnrnpd	1	2	0.360532002242072	4.36626109430596	1.56324865410952	0.137263500605257	0.57510126176595	-4.40266399058098	1.4860590574413
Y.L - Y.R	sp|Q8K426|RETNG_MOUSE	sp	Q8K426	Q8K426	RETNG_MOUSE	Resistin-like gamma	Mus musculus	10090	Retnlg	1	1	1.42007877748687	-1.77220407729605	1.5631821611899	0.137279106465007	0.57510126176595	-4.40269545114775	1.48600005494566
Y.L - Y.R	sp|P09411|PGK1_MOUSE	sp	P09411	P09411	PGK1_MOUSE	Phosphoglycerate kinase 1	Mus musculus	10090	Pgk1	1	4	-0.673879415538808	9.14352247341824	-1.56299116147442	0.137323942342001	0.57510126176595	-4.40278581687102	-1.4858305686363
Y.L - Y.R	sp|P27808|MGAT1_MOUSE	sp	P27808	P27808	MGAT1_MOUSE	Alpha-1,3-mannosyl-glycoprotein 2-beta-N-acetylglucosaminyltransferase	Mus musculus	10090	Mgat1	1	1	0.255146108572319	-1.58261507535056	1.56283534039461	0.137360529424559	0.57510126176595	-4.40285953428602	1.48569229561985
Y.L - Y.R	sp|O89110|CASP8_MOUSE	sp	O89110	O89110	CASP8_MOUSE	Caspase-8	Mus musculus	10090	Casp8	1	1	0.595913968066144	-0.0743408105275282	1.56271557045541	0.137388657220765	0.57510126176595	-4.40291619344992	1.48558601196853
Y.L - Y.R	sp|Q8K2C9|HACD3_MOUSE	sp	Q8K2C9	Q8K2C9	HACD3_MOUSE	Very-long-chain (3R)-3-hydroxyacyl-CoA dehydratase 3	Mus musculus	10090	Hacd3	1	2	0.15460525466669	-0.378557465369949	1.56184179254564	0.137501292461856	0.57510126176595	-4.40322580652177	1.48516057666091
Y.L - Y.R	sp|Q9QXN3|TRIP4_MOUSE	sp	Q9QXN3	Q9QXN3	TRIP4_MOUSE	Activating signal cointegrator 1	Mus musculus	10090	Trip4	1	2	-0.416847780461088	-0.249152989978553	-1.56200217868473	0.137556296920295	0.57510126176595	-4.40325362464451	-1.48495291661139
Y.L - Y.R	sp|Q9CY24|T179B_MOUSE	sp	Q9CY24	Q9CY24	T179B_MOUSE	Transmembrane protein 179B	Mus musculus	10090	Tmem179b	1	1	0.589953725137238	-4.4538921900225	1.56187789405839	0.137585520164491	0.57510126176595	-4.40331240185345	1.48484261522821
Y.L - Y.R	sp|Q8K4X7|PLCD_MOUSE	sp	Q8K4X7	Q8K4X7	PLCD_MOUSE	1-acyl-sn-glycerol-3-phosphate acyltransferase delta	Mus musculus	10090	Agpat4	1	1	0.294093173559498	0.345192094091974	1.56159680438144	0.137651632546583	0.57510126176595	-4.40344532624745	1.48459314464782
Y.L - Y.R	sp|A6H630|ARMT1_MOUSE	sp	A6H630	A6H630	ARMT1_MOUSE	Damage-control phosphatase ARMT1	Mus musculus	10090	Armt1	1	1	-0.496281434338501	1.37245051167856	-1.5615554982623	0.137661350016592	0.57510126176595	-4.40346485834678	-1.48455648422266
Y.L - Y.R	sp|P05063|ALDOC_MOUSE	sp	P05063	P05063	ALDOC_MOUSE	Fructose-bisphosphate aldolase C	Mus musculus	10090	Aldoc	1	4	-1.06298611846804	-0.331157253098011	-1.56125837645433	0.137731266449867	0.57510126176595	-4.40360534741571	-1.48429277414538
Y.L - Y.R	sp|Q9JLJ2|AL9A1_MOUSE	sp	Q9JLJ2	Q9JLJ2	AL9A1_MOUSE	4-trimethylaminobutyraldehyde dehydrogenase	Mus musculus	10090	Aldh9a1	1	1	0.165166648872981	2.37934587721041	1.56076793942469	0.137743285387296	0.57510126176595	-4.40372196646801	1.48424745163797
Y.L - Y.R	sp|Q9QZ47|TNNT3_MOUSE	sp	Q9QZ47	Q9QZ47	TNNT3_MOUSE	Troponin T, fast skeletal muscle	Mus musculus	10090	Tnnt3	1	3	-0.711366335682994	10.0583531890869	-1.56117769982256	0.137750255827102	0.57510126176595	-4.40364349140793	-1.48422116803145
Y.L - Y.R	sp|Q8BGS2|BOLA2_MOUSE	sp	Q8BGS2	Q8BGS2	BOLA2_MOUSE	BolA-like protein 2	Mus musculus	10090	Bola2	1	1	-0.449943711146899	0.0736687017410803	-1.56091015700801	0.137813244900705	0.57510126176595	-4.40376997796472	-1.48398370008699
Y.L - Y.R	sp|P09242|PPBT_MOUSE	sp	P09242	P09242	PPBT_MOUSE	Alkaline phosphatase, tissue-nonspecific isozyme	Mus musculus	10090	Alpl	1	2	-0.312072346215196	-0.485751587923588	-1.56065366953342	0.137873653957146	0.57510126176595	-4.40389122639703	-1.48375603735719
Y.L - Y.R	sp|Q8C3S2|TNG6_MOUSE	sp	Q8C3S2	Q8C3S2	TNG6_MOUSE	Transport and Golgi organization protein 6 homolog	Mus musculus	10090	Tango6	1	1	-0.235685308559589	-0.475255027844977	-1.56001964544402	0.13802307791644	0.57510126176595	-4.40419089816638	-1.48319323558998
Y.L - Y.R	sp|O70566|DIAP2_MOUSE	sp	O70566	O70566	DIAP2_MOUSE	Protein diaphanous homolog 2	Mus musculus	10090	Diaph2	1	2	0.258275439131334	0.289029187014828	1.56000562744019	0.138026383159005	0.57510126176595	-4.40419752300582	1.4831807917829
Y.L - Y.R	sp|Q9CQQ8|LSM7_MOUSE	sp	Q9CQQ8	Q9CQQ8	LSM7_MOUSE	U6 snRNA-associated Sm-like protein LSm7	Mus musculus	10090	Lsm7	1	1	0.324808843705904	1.02675979406563	1.55995293074001	0.138038808875731	0.57510126176595	-4.40422242690574	1.48313401263496
Y.L - Y.R	sp|Q9WUE4|NPRL2_MOUSE	sp	Q9WUE4	Q9WUE4	NPRL2_MOUSE	GATOR complex protein NPRL2	Mus musculus	10090	Nprl2	2	1	-0.472138293895953	-2.18600273636694	-1.55987063807711	0.138058215114053	0.57510126176595	-4.40426131659316	-1.48306096037996
Y.L - Y.R	sp|Q8VCB2|MED25_MOUSE	sp	Q8VCB2	Q8VCB2	MED25_MOUSE	Mediator of RNA polymerase II transcription subunit 25	Mus musculus	10090	Med25	1	1	-0.352831210136421	-3.65409782281995	-1.55959882695168	0.13812232990224	0.57510126176595	-4.40438976027338	-1.48281966486695
Y.L - Y.R	sp|O35427|RPC9_MOUSE	sp	O35427	O35427	RPC9_MOUSE	DNA-directed RNA polymerase III subunit RPC9	Mus musculus	10090	Crcp	2	1	-0.299967148285385	-3.11630321509438	-1.55945452175425	0.138156378801204	0.57510126176595	-4.40445794620508	-1.48269155718838
Y.L - Y.R	sp|Q11011|PSA_MOUSE	sp	Q11011	Q11011	PSA_MOUSE	Puromycin-sensitive aminopeptidase	Mus musculus	10090	Npepps	1	2	-0.265227168784887	4.57114136721964	-1.55896089354561	0.138272904181404	0.57510126176595	-4.40469116449826	-1.48225331893809
Y.L - Y.R	tr|A0A338P6S8|A0A338P6S8_MOUSE	tr	A0A338P6S8	A0A338P6S8	A0A338P6S8_MOUSE	ABI family member 3 binding protein	Mus musculus	10090	Abi3bp	1	1	0.707311445935435	2.72041836997365	1.55857914963999	0.138363075061884	0.57510126176595	-4.40487149362737	1.48191439213415
Y.L - Y.R	sp|Q78HU3|MB12A_MOUSE	sp	Q78HU3	Q78HU3	MB12A_MOUSE	Multivesicular body subunit 12A	Mus musculus	10090	Mvb12a	1	1	0.384469495041843	-4.22914451827261	1.55852425148633	0.138376046508298	0.57510126176595	-4.4048974245006	1.48186565014387
Y.L - Y.R	sp|Q9R0P9|UCHL1_MOUSE	sp	Q9R0P9	Q9R0P9	UCHL1_MOUSE	Ubiquitin carboxyl-terminal hydrolase isozyme L1	Mus musculus	10090	Uchl1	1	1	0.80487338846178	2.74697665987302	1.55770764016635	0.138569118123304	0.57510126176595	-4.40528308588806	1.48114057286302
Y.L - Y.R	tr|Q3U552|Q3U552_MOUSE	tr	Q3U552	Q3U552	Q3U552_MOUSE	RIKEN cDNA A930003A15 gene	Mus musculus	10090	A930003A15Rik	2	1	-0.438430268234417	-3.98877886121337	-1.55699948060727	0.138736732208503	0.57510126176595	-4.40561743617106	-1.48051173176102
Y.L - Y.R	sp|Q9EQ06|DHB11_MOUSE	sp	Q9EQ06	Q9EQ06	DHB11_MOUSE	Estradiol 17-beta-dehydrogenase 11	Mus musculus	10090	Hsd17b11	1	1	0.334284996072323	1.17356475540937	1.55697971774108	0.138741412324954	0.57510126176595	-4.40562676577224	1.48049418167507
Y.L - Y.R	sp|P56546|CTBP2_MOUSE	sp	P56546	P56546	CTBP2_MOUSE	C-terminal-binding protein 2	Mus musculus	10090	Ctbp2	1	2	0.291662287093332	0.169595066446437	1.55693768340406	0.138751367072034	0.57510126176595	-4.40564660900716	1.48045685363597
Y.L - Y.R	sp|Q8VDP2|STEEP_MOUSE	sp	Q8VDP2	Q8VDP2	STEEP_MOUSE	STING ER exit protein	Mus musculus	10090	Steep1	1	1	0.263141998698974	-1.87944437500619	1.55691354995352	0.138757082728435	0.57510126176595	-4.40565800159723	1.48043542215568
Y.L - Y.R	sp|P61750|ARF4_MOUSE	sp	P61750	P61750	ARF4_MOUSE	ADP-ribosylation factor 4	Mus musculus	10090	Arf4	1	2	0.468734384385813	0.249605741152944	1.55634637356093	0.138891467326289	0.57510126176595	-4.40592571771308	1.47993172819116
Y.L - Y.R	sp|P70387|HFE_MOUSE	sp	P70387	P70387	HFE_MOUSE	Hereditary hemochromatosis protein homolog	Mus musculus	10090	Hfe	1	2	0.34390048940565	-1.83665085961106	1.55633470275071	0.138894233714222	0.57510126176595	-4.40593122593798	1.47992136329097
Y.L - Y.R	sp|O08911|MK12_MOUSE	sp	O08911	O08911	MK12_MOUSE	Mitogen-activated protein kinase 12	Mus musculus	10090	Mapk12	1	1	-0.61897080456684	4.42071737053642	-1.55618019163301	0.138930862598606	0.57510126176595	-4.4060041477183	-1.47978413984978
Y.L - Y.R	sp|P63001|RAC1_MOUSE	sp	P63001	P63001	RAC1_MOUSE	Ras-related C3 botulinum toxin substrate 1	Mus musculus	10090	Rac1	1	1	0.23328651804842	3.33427904559108	1.5561244955748	0.138944068074009	0.57510126176595	-4.4060304325609	1.47973467477546
Y.L - Y.R	sp|Q99N57|RAF1_MOUSE	sp	Q99N57	Q99N57	RAF1_MOUSE	RAF proto-oncogene serine/threonine-protein kinase	Mus musculus	10090	Raf1	1	2	-0.364792584650253	-0.804379766285641	-1.55611735242065	0.138945761784665	0.57510126176595	-4.40603380361699	-1.47972833073546
Y.L - Y.R	tr|A0A140T8N7|A0A140T8N7_MOUSE	tr	A0A140T8N7	A0A140T8N7	A0A140T8N7_MOUSE	Immunoglobulin kappa chain variable 6-25 (Fragment)	Mus musculus	10090	Igkv6-25	4	2	0.306227703263264	-3.15388975069085	1.55586980279646	0.139004468931833	0.57510126176595	-4.40615062385825	1.47950847136131
Y.L - Y.R	sp|O54890|ITB3_MOUSE	sp	O54890	O54890	ITB3_MOUSE	Integrin beta-3	Mus musculus	10090	Itgb3	1	2	0.348075569343852	-1.38194004064399	1.55584859800946	0.139009498683098	0.57510126176595	-4.40616063004258	1.47948963817371
Y.L - Y.R	sp|Q8VDP3|MICA1_MOUSE	sp	Q8VDP3	Q8VDP3	MICA1_MOUSE	[F-actin]-monooxygenase MICAL1	Mus musculus	10090	Mical1	1	1	0.504119822664003	0.153811780035053	1.55577296908845	0.139027439025342	0.57510126176595	-4.40619631743647	1.47942246738964
Y.L - Y.R	sp|P04370|MBP_MOUSE	sp	P04370	P04370	MBP_MOUSE	Myelin basic protein	Mus musculus	10090	Mbp	1	2	-0.706190048802297	3.10980110174248	-1.5554522492189	0.13910354038116	0.57510126176595	-4.40634764619081	-1.4791376090094
Y.L - Y.R	sp|P06344|HB2U_MOUSE	sp	P06344	P06344	HB2U_MOUSE	H-2 class II histocompatibility antigen, A-U beta chain	Mus musculus	10090	NA	1	1	0.92358970388377	-4.70984731550256	1.55534425236114	0.139129174089589	0.57510126176595	-4.40639859954783	1.47904168534955
Y.L - Y.R	sp|Q9JKC8|AP3M1_MOUSE	sp	Q9JKC8	Q9JKC8	AP3M1_MOUSE	AP-3 complex subunit mu-1	Mus musculus	10090	Ap3m1	1	1	0.320250273166783	0.910406826616119	1.55503006390455	0.139203771249138	0.57510126176595	-4.40654682353944	1.47876261341926
Y.L - Y.R	sp|P51885|LUM_MOUSE	sp	P51885	P51885	LUM_MOUSE	Lumican	Mus musculus	10090	Lum	1	2	0.606642440700458	5.80355026170412	1.5546992475573	0.139282352742449	0.57510126176595	-4.40670287368898	1.47846876039031
Y.L - Y.R	sp|Q8R0F3|SUMF1_MOUSE	sp	Q8R0F3	Q8R0F3	SUMF1_MOUSE	Formylglycine-generating enzyme	Mus musculus	10090	Sumf1	1	2	-0.166991355003684	-0.458341983027045	-1.55432235413024	0.139301486348872	0.57510126176595	-4.40680394509309	-1.47839723019299
Y.L - Y.R	sp|P43024|CX6A1_MOUSE	sp	P43024	P43024	CX6A1_MOUSE	Cytochrome c oxidase subunit 6A1, mitochondrial	Mus musculus	10090	Cox6a1	1	2	0.448990576218221	-0.10640871111195	1.55449750409863	0.139330292840451	0.57510126176595	-4.40679802932549	1.478289552579
Y.L - Y.R	sp|P22907|HEM3_MOUSE	sp	P22907	P22907	HEM3_MOUSE	Porphobilinogen deaminase	Mus musculus	10090	Hmbs	1	2	-0.265779544519907	0.666477025814933	-1.55438917450532	0.139356040828012	0.57510126176595	-4.40684912187899	-1.47819332204614
Y.L - Y.R	sp|Q9CWV0|MASU1_MOUSE	sp	Q9CWV0	Q9CWV0	MASU1_MOUSE	Mitochondrial assembly of ribosomal large subunit protein 1	Mus musculus	10090	Malsu1	1	1	-0.277210500109534	-1.83625994375294	-1.55393759793739	0.139463415591034	0.57510126176595	-4.40706208162854	-1.47779216708296
Y.L - Y.R	sp|Q9QYC0|ADDA_MOUSE	sp	Q9QYC0	Q9QYC0	ADDA_MOUSE	Alpha-adducin	Mus musculus	10090	Add1	1	2	0.508808813063753	2.57405195772171	1.55351463090195	0.13956405082666	0.57510126176595	-4.40726151751893	1.4774164069441
Y.L - Y.R	sp|Q61096|PRTN3_MOUSE	sp	Q61096	Q61096	PRTN3_MOUSE	Myeloblastin	Mus musculus	10090	Prtn3	1	2	0.548936665920283	-3.76315512542585	1.55320925736103	0.139636745407975	0.57510126176595	-4.40740548699453	1.47714510363661
Y.L - Y.R	sp|P26231|CTNA1_MOUSE	sp	P26231	P26231	CTNA1_MOUSE	Catenin alpha-1	Mus musculus	10090	Ctnna1	1	1	-0.111214013724261	2.98017198952779	-1.55275669633927	0.139640283957677	0.57510126176595	-4.40750592026075	-1.47713190019684
Y.L - Y.R	sp|Q8K2T1|NMRL1_MOUSE	sp	Q8K2T1	Q8K2T1	NMRL1_MOUSE	NmrA-like family domain-containing protein 1	Mus musculus	10090	Nmral1	1	1	-0.186574268600221	1.32894659566398	-1.55303628735778	0.139655217147283	0.57510126176595	-4.40746241097477	-1.4770761826148
Y.L - Y.R	sp|Q9QXG2|RAE1_MOUSE	sp	Q9QXG2	Q9QXG2	RAE1_MOUSE	Rab proteins geranylgeranyltransferase component A 1	Mus musculus	10090	Chm	1	1	-0.390875386511082	-1.35666381872705	-1.55265758872855	0.139768151681225	0.57510126176595	-4.40766553245611	-1.47665495825803
Y.L - Y.R	sp|P47738|ALDH2_MOUSE	sp	P47738	P47738	ALDH2_MOUSE	Aldehyde dehydrogenase, mitochondrial	Mus musculus	10090	Aldh2	1	1	0.524135708674296	5.33813370403199	1.55172878798533	0.13998962517528	0.57510126176595	-4.40810323182478	1.47582966406823
Y.L - Y.R	sp|Q07076|ANXA7_MOUSE	sp	Q07076	Q07076	ANXA7_MOUSE	Annexin A7	Mus musculus	10090	Anxa7	1	2	0.512282098447353	4.47390957032404	1.55145107943102	0.140055902401376	0.57510126176595	-4.40823407367581	1.47558288531616
Y.L - Y.R	sp|Q91VN6|DDX41_MOUSE	sp	Q91VN6	Q91VN6	DDX41_MOUSE	Probable ATP-dependent RNA helicase DDX41	Mus musculus	10090	Ddx41	1	2	-0.127713670179653	-1.49530573020829	-1.55099379142209	0.140060855559845	0.57510126176595	-4.40833731501738	-1.47556444617537
Y.L - Y.R	sp|Q3U186|SYRM_MOUSE	sp	Q3U186	Q3U186	SYRM_MOUSE	Probable arginine--tRNA ligase, mitochondrial	Mus musculus	10090	Rars2	1	1	-0.189872802266742	-0.209944131543053	-1.5511224123601	0.140134375379306	0.57510126176595	-4.40838890732865	-1.47529081264899
Y.L - Y.R	sp|Q8BGI7|LRC39_MOUSE	sp	Q8BGI7	Q8BGI7	LRC39_MOUSE	Leucine-rich repeat-containing protein 39	Mus musculus	10090	Lrrc39	1	1	-0.45708289107371	0.671062830976294	-1.55095708711664	0.140173862635339	0.57510126176595	-4.40846678429184	-1.47514389055747
Y.L - Y.R	sp|P26043|RADI_MOUSE	sp	P26043	P26043	RADI_MOUSE	Radixin	Mus musculus	10090	Rdx	1	3	-0.336786804754672	5.56277548164273	-1.55091698441949	0.140183442411007	0.57510126176595	-4.40848567407881	-1.47510825143465
Y.L - Y.R	sp|Q4VAA7|SNX33_MOUSE	sp	Q4VAA7	Q4VAA7	SNX33_MOUSE	Sorting nexin-33	Mus musculus	10090	Snx33	1	1	0.158247109736465	-0.751268447859822	1.55019430510575	0.140270214971796	0.57510126176595	-4.4087338012879	1.47478552146761
Y.L - Y.R	sp|Q9D7X8|GGCT_MOUSE	sp	Q9D7X8	Q9D7X8	GGCT_MOUSE	Gamma-glutamylcyclotransferase	Mus musculus	10090	Ggct	1	1	-0.405069847749269	1.38993105164378	-1.55004865399038	0.140391005274705	0.57510126176595	-4.40889462022346	-1.47433652615072
Y.L - Y.R	sp|Q9CR63|COX16_MOUSE	sp	Q9CR63	Q9CR63	COX16_MOUSE	Cytochrome c oxidase assembly protein COX16 homolog, mitochondrial	Mus musculus	10090	Cox16	3	1	-0.233949163130785	-0.977252075914455	-1.54998285347294	0.140406744549557	0.57510126176595	-4.40892560411324	-1.47427804283521
Y.L - Y.R	sp|Q7TT45|RRAGD_MOUSE	sp	Q7TT45	Q7TT45	RRAGD_MOUSE	Ras-related GTP-binding protein D	Mus musculus	10090	Rragd	1	2	-0.375133459445336	-0.538012494279845	-1.54993811004908	0.140417447882445	0.57510126176595	-4.40894667229361	-1.47423827473496
Y.L - Y.R	sp|P46662|MERL_MOUSE	sp	P46662	P46662	MERL_MOUSE	Merlin	Mus musculus	10090	Nf2	1	2	0.125637286879175	-1.90169913124037	1.54930721847196	0.140464213690158	0.57510126176595	-4.40913220645633	1.47406454430031
Y.L - Y.R	sp|P28653|PGS1_MOUSE	sp	P28653	P28653	PGS1_MOUSE	Biglycan	Mus musculus	10090	Bgn	1	1	0.610309065207316	5.30592108297361	1.54963181006741	0.140490738106966	0.57510126176595	-4.40909088940113	1.47396602843719
Y.L - Y.R	sp|Q62448|IF4G2_MOUSE	sp	Q62448	Q62448	IF4G2_MOUSE	Eukaryotic translation initiation factor 4 gamma 2	Mus musculus	10090	Eif4g2	1	2	-0.168976347864236	2.921989127427	-1.5487675855071	0.140593477563129	0.57510126176595	-4.40938643415521	-1.47358457286222
Y.L - Y.R	sp|Q61743|KCJ11_MOUSE	sp	Q61743	Q61743	KCJ11_MOUSE	ATP-sensitive inward rectifier potassium channel 11	Mus musculus	10090	Kcnj11	1	1	-0.525480708746733	0.802991845548342	-1.54886842595169	0.140673537643035	0.57510126176595	-4.40945024759403	-1.47328747085003
Y.L - Y.R	sp|O70228|ATP9A_MOUSE	sp	O70228	O70228	ATP9A_MOUSE	Probable phospholipid-transporting ATPase IIA	Mus musculus	10090	Atp9a	1	3	-0.269780645604516	-1.04573551437809	-1.54803228899075	0.140873988073403	0.57510126176595	-4.4098437379211	-1.47254417152773
Y.L - Y.R	sp|Q05921|RN5A_MOUSE	sp	Q05921	Q05921	RN5A_MOUSE	2-5A-dependent ribonuclease	Mus musculus	10090	Rnasel	1	2	0.195949371122621	-1.42669553964024	1.54762324979504	0.140957289169809	0.57510126176595	-4.41002040975558	1.47223551812085
Y.L - Y.R	sp|Q64449|MRC2_MOUSE	sp	Q64449	Q64449	MRC2_MOUSE	C-type mannose receptor 2	Mus musculus	10090	Mrc2	1	3	0.658824045276533	1.87090607992196	1.54753908468925	0.140992338497413	0.57510126176595	-4.41007578557128	1.47210569266163
Y.L - Y.R	sp|Q91WQ3|SYYC_MOUSE	sp	Q91WQ3	Q91WQ3	SYYC_MOUSE	Tyrosine--tRNA ligase, cytoplasmic	Mus musculus	10090	Yars1	1	3	-0.38294388602787	3.76826658036781	-1.54748171238265	0.14100611111372	0.57510126176595	-4.41010277592425	-1.47205468460015
Y.L - Y.R	sp|Q61205|PA1B3_MOUSE	sp	Q61205	Q61205	PA1B3_MOUSE	Platelet-activating factor acetylhydrolase IB subunit alpha1	Mus musculus	10090	Pafah1b3	1	1	0.411142867784123	-1.07906567889792	1.54709832172442	0.141098175717949	0.57510126176595	-4.41028312440478	1.47171381380044
Y.L - Y.R	sp|P47809|MP2K4_MOUSE	sp	P47809	P47809	MP2K4_MOUSE	Dual specificity mitogen-activated protein kinase kinase 4	Mus musculus	10090	Map2k4	1	2	-0.413084927434118	2.6303639151257	-1.54700885135449	0.141119667744996	0.57510126176595	-4.41032520795019	-1.47163426381101
Y.L - Y.R	sp|Q9ERT9|PPR1A_MOUSE	sp	Q9ERT9	Q9ERT9	PPR1A_MOUSE	Protein phosphatase 1 regulatory subunit 1A	Mus musculus	10090	Ppp1r1a	1	1	-0.608479250669952	0.0841532194269063	-1.54606051846257	0.141347639748085	0.57510126176595	-4.41077118316454	-1.47079102730596
Y.L - Y.R	sp|Q9ET26|RN114_MOUSE	sp	Q9ET26	Q9ET26	RN114_MOUSE	E3 ubiquitin-protein ligase RNF114	Mus musculus	10090	Rnf114	1	2	-0.45451948278067	1.78775684095938	-1.5460220282659	0.14135689903251	0.57510126176595	-4.41078928076098	-1.47075680060479
Y.L - Y.R	sp|Q5SNZ0|GRDN_MOUSE	sp	Q5SNZ0	Q5SNZ0	GRDN_MOUSE	Girdin	Mus musculus	10090	Ccdc88a	1	2	-0.169470534330322	-2.2212015923174	-1.54544559244391	0.141391433693796	0.57510126176595	-4.41095034869918	-1.47062915933275
Y.L - Y.R	sp|Q3UM45|PP1R7_MOUSE	sp	Q3UM45	Q3UM45	PP1R7_MOUSE	Protein phosphatase 1 regulatory subunit 7	Mus musculus	10090	Ppp1r7	1	2	-0.208490665158567	2.78422986090215	-1.54571024971627	0.141413947013978	0.57510126176595	-4.41091689305869	-1.47054596224191
Y.L - Y.R	sp|P54763|EPHB2_MOUSE	sp	P54763	P54763	EPHB2_MOUSE	Ephrin type-B receptor 2	Mus musculus	10090	Ephb2	1	3	0.201296524114017	-2.72291432493675	1.54502805880844	0.141517452516308	0.57510126176595	-4.41117360695733	1.4701635926323
Y.L - Y.R	sp|P08113|ENPL_MOUSE	sp	P08113	P08113	ENPL_MOUSE	Endoplasmin	Mus musculus	10090	Hsp90b1	1	2	0.408354777625563	5.25616641764821	1.54531306525938	0.1415275399093	0.57510126176595	-4.41112258002318	1.470126339319
Y.L - Y.R	sp|Q9JM76|ARPC3_MOUSE	sp	Q9JM76	Q9JM76	ARPC3_MOUSE	Actin-related protein 2/3 complex subunit 3	Mus musculus	10090	Arpc3	1	3	0.406719930650653	3.61810919346631	1.54527976763867	0.141535558595667	0.57510126176595	-4.41113823182641	1.47009672731183
Y.L - Y.R	sp|Q91W36|UBP3_MOUSE	sp	Q91W36	Q91W36	UBP3_MOUSE	Ubiquitin carboxyl-terminal hydrolase 3	Mus musculus	10090	Usp3	2	1	-0.198300658950051	-3.92168932579676	-1.5447391888828	0.141561604456445	0.57510126176595	-4.41128265830264	-1.47000055209396
Y.L - Y.R	sp|P49710|HCLS1_MOUSE	sp	P49710	P49710	HCLS1_MOUSE	Hematopoietic lineage cell-specific protein	Mus musculus	10090	Hcls1	1	2	0.59983409748557	1.43250316461156	1.5450954558531	0.141579951208989	0.57510126176595	-4.41122486551446	1.46993281425377
Y.L - Y.R	sp|Q91WP0|MASP2_MOUSE	sp	Q91WP0	Q91WP0	MASP2_MOUSE	Mannan-binding lectin serine protease 2	Mus musculus	10090	Masp2	1	1	-0.204371049143212	-0.903424279952918	-1.54466134064412	0.141684556739397	0.57510126176595	-4.41142889315287	-1.4695467301363
Y.L - Y.R	sp|Q9JJY4|DDX20_MOUSE	sp	Q9JJY4	Q9JJY4	DDX20_MOUSE	Probable ATP-dependent RNA helicase DDX20	Mus musculus	10090	Ddx20	1	2	-0.21041144318444	-1.18405259113382	-1.54458614338568	0.141702683065073	0.57510126176595	-4.41146423140512	-1.46947985071295
Y.L - Y.R	sp|Q922J3|CLIP1_MOUSE	sp	Q922J3	Q922J3	CLIP1_MOUSE	CAP-Gly domain-containing linker protein 1	Mus musculus	10090	Clip1	1	1	-0.275316868221539	4.9560342270717	-1.54446687103598	0.141731437704128	0.57510126176595	-4.41152028031842	-1.4693737702341
Y.L - Y.R	sp|Q8BU25|PAMR1_MOUSE	sp	Q8BU25	Q8BU25	PAMR1_MOUSE	Inactive serine protease PAMR1	Mus musculus	10090	Pamr1	2	3	0.23562881342156	-1.07133749551968	1.54433847721814	0.141762396862314	0.57510126176595	-4.41158061285935	1.46925957541235
Y.L - Y.R	sp|P59999|ARPC4_MOUSE	sp	P59999	P59999	ARPC4_MOUSE	Actin-related protein 2/3 complex subunit 4	Mus musculus	10090	Arpc4	1	3	0.403465028298272	2.09490800818181	1.54414902517668	0.141808089158635	0.57510126176595	-4.41166963155459	1.46909107147277
Y.L - Y.R	sp|Q8VCP8|KAD6_MOUSE	sp	Q8VCP8	Q8VCP8	KAD6_MOUSE	Adenylate kinase isoenzyme 6	Mus musculus	10090	Ak6	1	1	-0.48740625061808	-0.966595444719593	-1.54399317919565	0.141845685577503	0.57510126176595	-4.41174285493239	-1.46895245476517
Y.L - Y.R	sp|Q505F5|LRC47_MOUSE	sp	Q505F5	Q505F5	LRC47_MOUSE	Leucine-rich repeat-containing protein 47	Mus musculus	10090	Lrrc47	1	1	-0.146632906072658	1.73183273007608	-1.54346758086669	0.141868365123329	0.57510126176595	-4.41188063413546	-1.46886884970407
Y.L - Y.R	sp|Q9Z1R2|BAG6_MOUSE	sp	Q9Z1R2	Q9Z1R2	BAG6_MOUSE	Large proline-rich protein BAG6	Mus musculus	10090	Bag6	1	1	-0.140199638499499	2.89796735277198	-1.54343595721407	0.141876001071994	0.57510126176595	-4.41189550160701	-1.46884070312807
[truncated: 27,658 more rows]
