# Supplementary material for: Cellular signaling within aged skeletal muscle reveals a dysregulated stress‐induced remodeling response following volumetric muscle loss in female mice
Source: Physiol Rep. 2026 Jul 23;14(14):e71022. doi: 10.14814/phy2.71022 (PMC13396886; doi:10.14814/phy2.71022)
Supplement: Supplementary file 7 — Table S4: Global CAMERA pathway enrichment analysis. [file PHY2-14-e71022-s006.xlsx]

## Sheet: SuppTableS4_20251216_VML_CAMERA
Contrast	GeneSet	NGenes	Direction	TwoSampleT	df	ZScore	PValue	FDR
Y.L - Y.R	Src	9	Up	4.36439	27995	4.36361	1.28e-05	0.000255866
Y.L - Y.R	Aurkb	6	Up	3.25483	27995	3.25449	0.00113594	0.00843169
Y.L - Y.R	Prkca	18	Up	3.22419	27995	3.22386	0.00126475	0.00843169
Y.L - Y.R	Mapk14	26	Up	2.91807	27995	2.91782	0.00352489	0.0176244
Y.L - Y.R	Camk2a	12	Up	2.43834	27995	2.43819	0.0147611	0.0496168
Y.L - Y.R	Prkaca	48	Up	2.43531	27995	2.43516	0.014885	0.0496168
Y.L - Y.R	Rps6ka1	7	Up	2.32191	27995	2.32177	0.0202452	0.0578434
Y.L - Y.R	Csnk2a1	5	Up	2.00533	27995	2.00524	0.0449371	0.112343
Y.L - Y.R	Mtor	50	Up	1.45161	27995	1.45157	0.14662	0.302862
Y.L - Y.R	Mapk1	65	Up	1.43453	27995	1.4345	0.151431	0.302862
Y.L - Y.R	Prkcd	5	Up	1.29092	27995	1.29089	0.196742	0.357713
Y.L - Y.R	Cdk1	8	Up	1.21373	27995	1.2137	0.224861	0.374769
Y.L - Y.R	Gsk3b	26	Down	-0.637897	27995	-0.637889	0.523546	0.755264
Y.L - Y.R	Akt1	26	Down	-0.630022	27995	-0.630014	0.528685	0.755264
Y.L - Y.R	Ptk2	5	Up	0.521151	27995	0.521145	0.602266	0.787706
Y.L - Y.R	Mapk8	9	Up	0.408514	27995	0.40851	0.682899	0.787706
Y.L - Y.R	Pdpk1	6	Down	-0.393232	27995	-0.393227	0.694151	0.787706
Y.L - Y.R	Mapk3	23	Up	0.37329	27995	0.373287	0.708935	0.787706
Y.L - Y.R	Cdk5	17	Down	-0.295702	27995	-0.295699	0.76746	0.807852
Y.L - Y.R	Prkaa1	21	Down	-0.18159	27995	-0.181589	0.855906	0.855906
A.L - A.R	Aurkb	6	Up	3.19573	27991	3.19541	0.00139631	0.0279261
A.L - A.R	Prkca	18	Up	2.85068	27991	2.85044	0.00436583	0.0436583
A.L - A.R	Mapk1	65	Up	2.71846	27991	2.71826	0.0065627	0.0437514
A.L - A.R	Rps6ka1	7	Up	2.38432	27991	2.38418	0.0171174	0.0855868
A.L - A.R	Src	9	Up	2.2972	27991	2.29707	0.021615	0.0864599
A.L - A.R	Camk2a	12	Up	2.04284	27991	2.04275	0.0410773	0.136924
A.L - A.R	Prkcd	5	Up	1.69181	27991	1.69175	0.0906942	0.258107
A.L - A.R	Mapk14	26	Up	1.56338	27991	1.56333	0.117975	0.258107
A.L - A.R	Prkaca	48	Up	1.5438	27991	1.54376	0.122647	0.258107
A.L - A.R	Csnk2a1	5	Up	1.51789	27991	1.51784	0.129054	0.258107
A.L - A.R	Cdk1	8	Up	1.42953	27991	1.42949	0.152864	0.277934
A.L - A.R	Cdk5	17	Up	1.21752	27991	1.21749	0.223418	0.372363
A.L - A.R	Mtor	50	Up	1.11585	27991	1.11583	0.264495	0.406916
A.L - A.R	Akt1	26	Down	-0.768552	27991	-0.768541	0.442166	0.614949
A.L - A.R	Pdpk1	6	Down	-0.736863	27991	-0.736853	0.461212	0.614949
A.L - A.R	Mapk3	23	Up	0.656846	27991	0.656838	0.511285	0.639107
A.L - A.R	Ptk2	5	Up	0.437321	27991	0.437317	0.661882	0.778684
A.L - A.R	Mapk8	9	Up	0.309727	27991	0.309724	0.756771	0.840856
A.L - A.R	Prkaa1	21	Down	-0.177944	27991	-0.177942	0.858768	0.903966
A.L - A.R	Gsk3b	26	Up	0.0109362	27991	0.0109362	0.991274	0.991274
A.R - Y.R	Mapk1	65	Down	-3.01755	27991	-3.01728	0.00255056	0.0510111
A.R - Y.R	Aurkb	6	Down	-1.42225	27991	-1.42221	0.154964	0.807903
A.R - Y.R	Src	9	Down	-1.16926	27991	-1.16924	0.242307	0.807903
A.R - Y.R	Prkcd	5	Down	-1.1361	27991	-1.13608	0.255924	0.807903
A.R - Y.R	Mtor	50	Down	-1.01447	27991	-1.01445	0.310367	0.807903
A.R - Y.R	Ptk2	5	Down	-0.898008	27991	-0.897994	0.369189	0.807903
A.R - Y.R	Cdk5	17	Down	-0.808876	27991	-0.808864	0.418593	0.807903
A.R - Y.R	Rps6ka1	7	Down	-0.787735	27991	-0.787723	0.430859	0.807903
A.R - Y.R	Mapk8	9	Down	-0.754061	27991	-0.75405	0.450819	0.807903
A.R - Y.R	Prkaca	48	Up	0.752311	27991	0.752301	0.45187	0.807903
A.R - Y.R	Prkca	18	Down	-0.750465	27991	-0.750455	0.452981	0.807903
A.R - Y.R	Prkaa1	21	Up	0.62245	27991	0.622442	0.533651	0.807903
A.R - Y.R	Csnk2a1	5	Down	-0.575638	27991	-0.575632	0.564864	0.807903
A.R - Y.R	Gsk3b	26	Down	-0.523057	27991	-0.523051	0.600939	0.807903
A.R - Y.R	Cdk1	8	Down	-0.464238	27991	-0.464233	0.642481	0.807903
A.R - Y.R	Pdpk1	6	Up	0.458882	27991	0.458877	0.646323	0.807903
A.R - Y.R	Mapk14	26	Up	0.236894	27991	0.236892	0.81274	0.885498
A.R - Y.R	Akt1	26	Up	0.20742	27991	0.207418	0.835683	0.885498
A.R - Y.R	Camk2a	12	Down	-0.200331	27991	-0.200329	0.841223	0.885498
A.R - Y.R	Mapk3	23	Up	0.054729	27991	0.0547285	0.956355	0.956355
A.L - Y.L	Src	9	Down	-2.69615	27995	-2.69595	0.00701881	0.140376
A.L - Y.L	Mtor	50	Down	-1.6021	27995	-1.60205	0.109144	0.816683
A.L - Y.L	Cdk5	17	Up	1.5444	27995	1.54435	0.122502	0.816683
A.L - Y.L	Mapk3	23	Up	1.04905	27995	1.04903	0.294165	0.960975
A.L - Y.L	Mapk8	9	Down	-0.991488	27995	-0.991471	0.321456	0.960975
A.L - Y.L	Mapk1	65	Down	-0.909602	27995	-0.909587	0.36304	0.960975
A.L - Y.L	Prkaca	48	Up	0.820976	27995	0.820963	0.411667	0.960975
A.L - Y.L	Mapk14	26	Down	-0.700417	27995	-0.700407	0.483673	0.960975
A.L - Y.L	Cdk1	8	Up	0.603016	27995	0.603009	0.546503	0.960975
A.L - Y.L	Csnk2a1	5	Down	-0.586249	27995	-0.586242	0.557713	0.960975
A.L - Y.L	Prkca	18	Down	-0.514276	27995	-0.514271	0.607063	0.960975
A.L - Y.L	Rps6ka1	7	Up	0.328154	27995	0.328151	0.742797	0.960975
A.L - Y.L	Akt1	26	Down	-0.313147	27995	-0.313144	0.754171	0.960975
A.L - Y.L	Camk2a	12	Up	0.308244	27995	0.308241	0.757899	0.960975
A.L - Y.L	Prkaa1	21	Up	0.269614	27995	0.269611	0.787459	0.960975
A.L - Y.L	Pdpk1	6	Down	-0.222447	27995	-0.222445	0.823968	0.960975
A.L - Y.L	Gsk3b	26	Down	-0.166272	27995	-0.166271	0.867944	0.960975
A.L - Y.L	Ptk2	5	Down	-0.150443	27995	-0.150442	0.880416	0.960975
A.L - Y.L	Aurkb	6	Down	-0.0904203	27995	-0.0904195	0.927954	0.960975
A.L - Y.L	Prkcd	5	Down	-0.0489304	27995	-0.04893	0.960975	0.960975
