# Supplementary material for: Cellular signaling within aged skeletal muscle reveals a dysregulated stress‐induced remodeling response following volumetric muscle loss in female mice
Source: Physiol Rep. 2026 Jul 23;14(14):e71022. doi: 10.14814/phy2.71022 (PMC13396886; doi:10.14814/phy2.71022)
Supplement: Supplementary file 8 — Table S5: Phosphoproteomic CAMERA pathway enrichment analysis. [file PHY2-14-e71022-s003.xlsx]

## Sheet: SuppTableS3_phospho_table
	contrast	protein	database	unique_id	uniprot_acc	entry_name	description	organism	organism_id	gene	protein_existence	sequence_version	site	feature	logFC	AveExpr	t	P.Value	adj.P.Val	B	z
1	Y.L - Y.R	sp|Q9CY34|UB2FA_MOUSE	sp	Q9CY34	Q9CY34	UB2FA_MOUSE	NEDD8-conjugating enzyme UBE2F	Mus musculus	10090	Ube2f	1	1	S124	sp|Q9CY34|UB2FA_MOUSE-S124	-1.10665	0.0225782	-4.4506	0.000301176	0.730711	-3.804	-3.61429
2	Y.L - Y.R	sp|Q9R1Z8|VINEX_MOUSE	sp	Q9R1Z8	Q9R1Z8	VINEX_MOUSE	Vinexin	Mus musculus	10090	Sorbs3	1	1	S382	sp|Q9R1Z8|VINEX_MOUSE-S382	-0.930732	-0.0468787	-4.26986	0.000450423	0.730711	-3.84072	-3.50863
3	Y.L - Y.R	sp|P16054|KPCE_MOUSE	sp	P16054	P16054	KPCE_MOUSE	Protein kinase C epsilon type	Mus musculus	10090	Prkce	1	1	S368	sp|P16054|KPCE_MOUSE-S368	-0.930777	-0.0402179	-4.13723	0.000605758	0.730711	-3.86859	-3.42902
4	Y.L - Y.R	sp|A2ASS6|TITIN_MOUSE	sp	A2ASS6	A2ASS6	TITIN_MOUSE	Titin	Mus musculus	10090	Ttn	1	1	T10401	sp|A2ASS6|TITIN_MOUSE-T10401	0.883059	0.03607	3.80073	0.00128685	0.730711	-3.94268	3.2189
5	Y.L - Y.R	sp|A2AAJ9|OBSCN_MOUSE	sp	A2AAJ9	A2AAJ9	OBSCN_MOUSE	Obscurin	Mus musculus	10090	Obscn	1	3	S347	sp|A2AAJ9|OBSCN_MOUSE-S347	0.831385	0.0159972	3.79462	0.00130459	0.730711	-3.94407	3.21497
6	Y.L - Y.R	sp|Q69ZS0|PZRN3_MOUSE	sp	Q69ZS0	Q69ZS0	PZRN3_MOUSE	E3 ubiquitin-protein ligase PDZRN3	Mus musculus	10090	Pdzrn3	1	3	S583;S584	sp|Q69ZS0|PZRN3_MOUSE-S583;S584	-1.32989	-0.0756736	-3.79168	0.00131321	0.730711	-3.94474	-3.21308
7	Y.L - Y.R	sp|Q62407|SPEG_MOUSE	sp	Q62407	Q62407	SPEG_MOUSE	Striated muscle-specific serine/threonine-protein kinase	Mus musculus	10090	Speg	1	2	S564	sp|Q62407|SPEG_MOUSE-S564	-0.771442	0.0219069	-3.78126	0.00134421	0.730711	-3.94711	-3.20637
8	Y.L - Y.R	sp|O08686|BARX2_MOUSE	sp	O08686	O08686	BARX2_MOUSE	Homeobox protein BarH-like 2	Mus musculus	10090	Barx2	2	2	S215	sp|O08686|BARX2_MOUSE-S215	-0.597768	-0.0171014	-3.63644	0.00185888	0.730711	-3.98055	-3.1119
9	Y.L - Y.R	sp|A2VDH3|LRC38_MOUSE	sp	A2VDH3	A2VDH3	LRC38_MOUSE	Leucine-rich repeat-containing protein 38	Mus musculus	10090	Lrrc38	2	2	S2	sp|A2VDH3|LRC38_MOUSE-S2	-0.715507	-0.0422682	-3.61573	0.00194698	0.730711	-3.9854	-3.0982
10	Y.L - Y.R	sp|Q8VHJ5|MARK1_MOUSE	sp	Q8VHJ5	Q8VHJ5	MARK1_MOUSE	Serine/threonine-protein kinase MARK1	Mus musculus	10090	Mark1	1	2	T504	sp|Q8VHJ5|MARK1_MOUSE-T504	0.590419	-0.0047699	3.53278	0.00234345	0.730711	-4.00499	3.04286
11	Y.L - Y.R	sp|Q91Z96|BMP2K_MOUSE	sp	Q91Z96	Q91Z96	BMP2K_MOUSE	BMP-2-inducible protein kinase	Mus musculus	10090	Bmp2k	1	1	S929	sp|Q91Z96|BMP2K_MOUSE-S929	-0.77698	-0.0800247	-3.46883	0.00270274	0.730711	-4.02025	-2.99967
12	Y.L - Y.R	sp|Q8CI95|OSB11_MOUSE	sp	Q8CI95	Q8CI95	OSB11_MOUSE	Oxysterol-binding protein-related protein 11	Mus musculus	10090	Osbpl11	1	2	S183	sp|Q8CI95|OSB11_MOUSE-S183	-0.71525	0.028262	-3.4372	0.00290013	0.730711	-4.02786	-2.97813
13	Y.L - Y.R	sp|F8VPQ2|ARI4A_MOUSE	sp	F8VPQ2	F8VPQ2	ARI4A_MOUSE	AT-rich interactive domain-containing protein 4A	Mus musculus	10090	Arid4a	1	1	S713	sp|F8VPQ2|ARI4A_MOUSE-S713	-0.648771	-0.0270669	-3.42442	0.0029838	0.730711	-4.03094	-2.9694
14	Y.L - Y.R	sp|P35569|IRS1_MOUSE	sp	P35569	P35569	IRS1_MOUSE	Insulin receptor substrate 1	Mus musculus	10090	Irs1	1	1	S268	sp|P35569|IRS1_MOUSE-S268	-0.621263	0.0158412	-3.40167	0.0031388	0.730711	-4.03644	-2.95381
15	Y.L - Y.R	sp|P83093|STIM2_MOUSE	sp	P83093	P83093	STIM2_MOUSE	Stromal interaction molecule 2	Mus musculus	10090	Stim2	1	2	S631	sp|P83093|STIM2_MOUSE-S631	-0.672916	-0.0554494	-3.33414	0.00364705	0.730711	-4.05287	-2.90718
16	Y.L - Y.R	sp|P70302|STIM1_MOUSE	sp	P70302	P70302	STIM1_MOUSE	Stromal interaction molecule 1	Mus musculus	10090	Stim1	1	2	S521	sp|P70302|STIM1_MOUSE-S521	-0.444059	-0.0270345	-3.3323	0.00366201	0.730711	-4.05332	-2.9059
17	Y.L - Y.R	sp|Q8BG05|ROA3_MOUSE	sp	Q8BG05	Q8BG05	ROA3_MOUSE	Heterogeneous nuclear ribonucleoprotein A3	Mus musculus	10090	Hnrnpa3	1	1	Y365	sp|Q8BG05|ROA3_MOUSE-Y365	-0.830688	0.0249457	-3.26585	0.00424323	0.730711	-4.06963	-2.85949
18	Y.L - Y.R	sp|Q64318|ZEB1_MOUSE	sp	Q64318	Q64318	ZEB1_MOUSE	Zinc finger E-box-binding homeobox 1	Mus musculus	10090	Zeb1	1	1	S94	sp|Q64318|ZEB1_MOUSE-S94	0.854764	-0.071541	3.2647	0.00425405	0.730711	-4.06991	2.85868
19	Y.L - Y.R	sp|Q9ESU6|BRD4_MOUSE	sp	Q9ESU6	Q9ESU6	BRD4_MOUSE	Bromodomain-containing protein 4	Mus musculus	10090	Brd4	1	2	S1067;S1086	sp|Q9ESU6|BRD4_MOUSE-S1067;S1086	0.635901	0.00562627	3.26062	0.00429262	0.730711	-4.07091	2.85582
20	Y.L - Y.R	sp|O88623|UBP2_MOUSE	sp	O88623	O88623	UBP2_MOUSE	Ubiquitin carboxyl-terminal hydrolase 2	Mus musculus	10090	Usp2	1	3	S239	sp|O88623|UBP2_MOUSE-S239	-0.610463	0.0149486	-3.25908	0.0043073	0.730711	-4.0713	-2.85473
21	Y.L - Y.R	sp|Q8C0D9|CEP68_MOUSE	sp	Q8C0D9	Q8C0D9	CEP68_MOUSE	Centrosomal protein of 68 kDa	Mus musculus	10090	Cep68	1	2	S373	sp|Q8C0D9|CEP68_MOUSE-S373	-0.632118	-0.00616047	-3.23562	0.00453676	0.730711	-4.07709	-2.83821
22	Y.L - Y.R	sp|Q9ER88|RT29_MOUSE	sp	Q9ER88	Q9ER88	RT29_MOUSE	28S ribosomal protein S29, mitochondrial	Mus musculus	10090	Dap3	1	1	T187	sp|Q9ER88|RT29_MOUSE-T187	-0.553727	0.0228776	-3.20903	0.00481123	0.730711	-4.08367	-2.81941
23	Y.L - Y.R	sp|Q3UH68|LIMC1_MOUSE	sp	Q3UH68	Q3UH68	LIMC1_MOUSE	LIM and calponin homology domains-containing protein 1	Mus musculus	10090	Limch1	1	2	S901	sp|Q3UH68|LIMC1_MOUSE-S901	-0.53065	0.0297102	-3.20016	0.00490647	0.730711	-4.08588	-2.81311
24	Y.L - Y.R	sp|Q8R3Z5|CACB1_MOUSE	sp	Q8R3Z5	Q8R3Z5	CACB1_MOUSE	Voltage-dependent L-type calcium channel subunit beta-1	Mus musculus	10090	Cacnb1	1	1	S495;T499	sp|Q8R3Z5|CACB1_MOUSE-S495;T499	-0.736985	0.0754749	-3.19858	0.00492355	0.730711	-4.08627	-2.81199
25	Y.L - Y.R	sp|Q9QY01|ULK2_MOUSE	sp	Q9QY01	Q9QY01	ULK2_MOUSE	Serine/threonine-protein kinase ULK2	Mus musculus	10090	Ulk2	1	1	S453	sp|Q9QY01|ULK2_MOUSE-S453	-1.00566	0.0119953	-3.18307	0.00509496	0.730711	-4.09012	-2.80097
26	Y.L - Y.R	sp|P97863|NFIB_MOUSE	sp	P97863	P97863	NFIB_MOUSE	Nuclear factor 1 B-type	Mus musculus	10090	Nfib	1	2	S276	sp|P97863|NFIB_MOUSE-S276	-0.466846	0.00271414	-3.16872	0.00525875	0.730711	-4.0937	-2.79074
27	Y.L - Y.R	sp|Q3U1F9|PHAG1_MOUSE	sp	Q3U1F9	Q3U1F9	PHAG1_MOUSE	Phosphoprotein associated with glycosphingolipid-enriched microdomains 1	Mus musculus	10090	Pag1	1	2	S379	sp|Q3U1F9|PHAG1_MOUSE-S379	-0.502361	-0.0232706	-3.16319	0.00532333	0.730711	-4.09508	-2.78679
28	Y.L - Y.R	sp|Q69ZS0|PZRN3_MOUSE	sp	Q69ZS0	Q69ZS0	PZRN3_MOUSE	E3 ubiquitin-protein ligase PDZRN3	Mus musculus	10090	Pdzrn3	1	3	S801	sp|Q69ZS0|PZRN3_MOUSE-S801	0.536439	-0.0284996	3.15946	0.00536726	0.730711	-4.09601	2.78412
29	Y.L - Y.R	sp|Q91XU0|WRIP1_MOUSE	sp	Q91XU0	Q91XU0	WRIP1_MOUSE	ATPase WRNIP1	Mus musculus	10090	Wrnip1	1	2	S92	sp|Q91XU0|WRIP1_MOUSE-S92	-1.15726	-0.102297	-3.1575	0.00539041	0.730711	-4.0965	-2.78273
30	Y.L - Y.R	sp|Q60875|ARHG2_MOUSE	sp	Q60875	Q60875	ARHG2_MOUSE	Rho guanine nucleotide exchange factor 2	Mus musculus	10090	Arhgef2	1	4	S946;S955	sp|Q60875|ARHG2_MOUSE-S946;S955	-0.664161	0.0414651	-3.14525	0.0055379	0.730711	-4.09956	-2.77396
31	Y.L - Y.R	sp|Q80VP0|TCPR1_MOUSE	sp	Q80VP0	Q80VP0	TCPR1_MOUSE	Tectonin beta-propeller repeat-containing protein 1	Mus musculus	10090	Tecpr1	1	1	S444	sp|Q80VP0|TCPR1_MOUSE-S444	-0.986418	0.0339544	-3.13839	0.0056221	0.730711	-4.10127	-2.76904
32	Y.L - Y.R	sp|Q91YL2|RN126_MOUSE	sp	Q91YL2	Q91YL2	RN126_MOUSE	E3 ubiquitin-protein ligase RNF126	Mus musculus	10090	Rnf126	1	1	S17	sp|Q91YL2|RN126_MOUSE-S17	-0.675552	-0.0291217	-3.1349	0.00566545	0.730711	-4.10214	-2.76654
33	Y.L - Y.R	sp|Q68FE6|RIPR1_MOUSE	sp	Q68FE6	Q68FE6	RIPR1_MOUSE	Rho family-interacting cell polarization regulator 1	Mus musculus	10090	Ripor1	1	2	S448	sp|Q68FE6|RIPR1_MOUSE-S448	0.719558	0.00381298	3.12917	0.00573732	0.730711	-4.10357	2.76243
34	Y.L - Y.R	sp|Q811L6|MAST4_MOUSE	sp	Q811L6	Q811L6	MAST4_MOUSE	Microtubule-associated serine/threonine-protein kinase 4	Mus musculus	10090	Mast4	1	3	S920	sp|Q811L6|MAST4_MOUSE-S920	-0.667868	0.0739961	-3.12505	0.00578957	0.730711	-4.10461	-2.75947
35	Y.L - Y.R	sp|Q6Y7W8|GGYF2_MOUSE	sp	Q6Y7W8	Q6Y7W8	GGYF2_MOUSE	GRB10-interacting GYF protein 2	Mus musculus	10090	Gigyf2	1	2	S375;S385	sp|Q6Y7W8|GGYF2_MOUSE-S375;S385	-0.879456	0.0438255	-3.11708	0.00589195	0.730711	-4.1066	-2.75373
36	Y.L - Y.R	sp|Q811L6|MAST4_MOUSE	sp	Q811L6	Q811L6	MAST4_MOUSE	Microtubule-associated serine/threonine-protein kinase 4	Mus musculus	10090	Mast4	1	3	T1384	sp|Q811L6|MAST4_MOUSE-T1384	-0.818731	0.000560066	-3.11493	0.00591981	0.730711	-4.10714	-2.75219
37	Y.L - Y.R	sp|Q8BWB1|SYP2L_MOUSE	sp	Q8BWB1	Q8BWB1	SYP2L_MOUSE	Synaptopodin 2-like protein	Mus musculus	10090	Synpo2l	1	1	S347;S351	sp|Q8BWB1|SYP2L_MOUSE-S347;S351	-0.589066	0.0334468	-3.11474	0.00592233	0.730711	-4.10719	-2.75205
38	Y.L - Y.R	sp|Q9ESK9|RBCC1_MOUSE	sp	Q9ESK9	Q9ESK9	RBCC1_MOUSE	RB1-inducible coiled-coil protein 1	Mus musculus	10090	Rb1cc1	1	3	S257	sp|Q9ESK9|RBCC1_MOUSE-S257	-0.456837	0.0152083	-3.11288	0.00594649	0.730711	-4.10765	-2.75072
39	Y.L - Y.R	sp|A2ASS6|TITIN_MOUSE	sp	A2ASS6	A2ASS6	TITIN_MOUSE	Titin	Mus musculus	10090	Ttn	1	1	Y14815	sp|A2ASS6|TITIN_MOUSE-Y14815	-1.17924	-0.187744	-3.10936	0.00599275	0.730711	-4.10854	-2.74818
40	Y.L - Y.R	sp|Q8CI08|SLAI2_MOUSE	sp	Q8CI08	Q8CI08	SLAI2_MOUSE	SLAIN motif-containing protein 2	Mus musculus	10090	Slain2	1	2	T424	sp|Q8CI08|SLAI2_MOUSE-T424	-0.495295	-0.00827162	-3.10914	0.00599566	0.730711	-4.10859	-2.74802
41	Y.L - Y.R	tr|G3X8Y1|G3X8Y1_MOUSE	tr	G3X8Y1	G3X8Y1	G3X8Y1_MOUSE	Tripartite motif-containing 55	Mus musculus	10090	Trim55	1	1	S170	tr|G3X8Y1|G3X8Y1_MOUSE-S170	-0.784981	0.045319	-3.08955	0.00625915	0.730711	-4.11351	-2.73389
42	Y.L - Y.R	sp|Q9QXS1|PLEC_MOUSE	sp	Q9QXS1	Q9QXS1	PLEC_MOUSE	Plectin	Mus musculus	10090	Plec	1	3	S4625;S4633	sp|Q9QXS1|PLEC_MOUSE-S4625;S4633	-0.573742	-0.032138	-3.08167	0.00636844	0.730711	-4.11549	-2.72818
43	Y.L - Y.R	sp|P13541|MYH3_MOUSE	sp	P13541	P13541	MYH3_MOUSE	Myosin-3	Mus musculus	10090	Myh3	2	2	S181	sp|P13541|MYH3_MOUSE-S181	-1.15532	0.0210071	-3.07952	0.00639846	0.730711	-4.11603	-2.72663
44	Y.L - Y.R	sp|P13542|MYH8_MOUSE	sp	P13542	P13542	MYH8_MOUSE	Myosin-8	Mus musculus	10090	Myh8	2	2	S183	sp|P13542|MYH8_MOUSE-S183	-1.15532	0.0210071	-3.07952	0.00639846	0.730711	-4.11603	-2.72663
45	Y.L - Y.R	sp|Q02566|MYH6_MOUSE	sp	Q02566	Q02566	MYH6_MOUSE	Myosin-6	Mus musculus	10090	Myh6	1	2	S180	sp|Q02566|MYH6_MOUSE-S180	-1.15532	0.0210071	-3.07952	0.00639846	0.730711	-4.11603	-2.72663
46	Y.L - Y.R	sp|Q5SX39|MYH4_MOUSE	sp	Q5SX39	Q5SX39	MYH4_MOUSE	Myosin-4	Mus musculus	10090	Myh4	1	1	S181	sp|Q5SX39|MYH4_MOUSE-S181	-1.15532	0.0210071	-3.07952	0.00639846	0.730711	-4.11603	-2.72663
47	Y.L - Y.R	sp|Q5SX40|MYH1_MOUSE	sp	Q5SX40	Q5SX40	MYH1_MOUSE	Myosin-1	Mus musculus	10090	Myh1	1	1	S181	sp|Q5SX40|MYH1_MOUSE-S181	-1.15532	0.0210071	-3.07952	0.00639846	0.730711	-4.11603	-2.72663
48	Y.L - Y.R	sp|Q91Z83|MYH7_MOUSE	sp	Q91Z83	Q91Z83	MYH7_MOUSE	Myosin-7	Mus musculus	10090	Myh7	2	1	S180	sp|Q91Z83|MYH7_MOUSE-S180	-1.15532	0.0210071	-3.07952	0.00639846	0.730711	-4.11603	-2.72663
49	Y.L - Y.R	tr|G3UW82|G3UW82_MOUSE	tr	G3UW82	G3UW82	G3UW82_MOUSE	Myosin, heavy polypeptide 2, skeletal muscle, adult	Mus musculus	10090	Myh2	1	1	S181	tr|G3UW82|G3UW82_MOUSE-S181	-1.15532	0.0210071	-3.07952	0.00639846	0.730711	-4.11603	-2.72663
50	Y.L - Y.R	sp|Q8C2Q3|RBM14_MOUSE	sp	Q8C2Q3	Q8C2Q3	RBM14_MOUSE	RNA-binding protein 14	Mus musculus	10090	Rbm14	1	1	S520	sp|Q8C2Q3|RBM14_MOUSE-S520	-0.635518	-0.0455609	-3.07659	0.00643979	0.730711	-4.11677	-2.72451
51	Y.L - Y.R	sp|Q91Z38|TTC1_MOUSE	sp	Q91Z38	Q91Z38	TTC1_MOUSE	Tetratricopeptide repeat protein 1	Mus musculus	10090	Ttc1	1	1	S30	sp|Q91Z38|TTC1_MOUSE-S30	-0.526415	-0.00171603	-3.07009	0.0065322	0.730711	-4.1184	-2.7198
52	Y.L - Y.R	sp|Q8BX17|GEMI5_MOUSE	sp	Q8BX17	Q8BX17	GEMI5_MOUSE	Gem-associated protein 5	Mus musculus	10090	Gemin5	1	2	S852	sp|Q8BX17|GEMI5_MOUSE-S852	-0.716484	-0.0257532	-3.0695	0.00654063	0.730711	-4.11855	-2.71937
53	Y.L - Y.R	sp|Q69ZA1|CDK13_MOUSE	sp	Q69ZA1	Q69ZA1	CDK13_MOUSE	Cyclin-dependent kinase 13	Mus musculus	10090	Cdk13	1	3	S260	sp|Q69ZA1|CDK13_MOUSE-S260	-0.534	-0.0289745	-3.06421	0.00661695	0.730711	-4.11988	-2.71553
54	Y.L - Y.R	sp|Q9JHI2|ADAT1_MOUSE	sp	Q9JHI2	Q9JHI2	ADAT1_MOUSE	tRNA-specific adenosine deaminase 1	Mus musculus	10090	Adat1	1	1	S191	sp|Q9JHI2|ADAT1_MOUSE-S191	-0.64897	0.00430707	-3.06235	0.00664404	0.730711	-4.12035	-2.71418
55	Y.L - Y.R	sp|Q9Z2D6|MECP2_MOUSE	sp	Q9Z2D6	Q9Z2D6	MECP2_MOUSE	Methyl-CpG-binding protein 2	Mus musculus	10090	Mecp2	1	1	T308;S313	sp|Q9Z2D6|MECP2_MOUSE-T308;S313	-0.642126	-0.0105491	-3.06175	0.00665278	0.730711	-4.1205	-2.71374
56	Y.L - Y.R	sp|Q8BTM8|FLNA_MOUSE	sp	Q8BTM8	Q8BTM8	FLNA_MOUSE	Filamin-A	Mus musculus	10090	Flna	1	5	Y1604	sp|Q8BTM8|FLNA_MOUSE-Y1604	-0.721847	0.0362201	-3.05372	0.00677079	0.730711	-4.12252	-2.70791
57	Y.L - Y.R	tr|E9QA15|E9QA15_MOUSE	tr	E9QA15	E9QA15	E9QA15_MOUSE	Caldesmon 1	Mus musculus	10090	Cald1	1	1	S131	tr|E9QA15|E9QA15_MOUSE-S131	-0.510429	-0.0159246	-3.04662	0.00687689	0.730711	-4.12431	-2.70275
58	Y.L - Y.R	sp|Q8BTW9|PAK4_MOUSE	sp	Q8BTW9	Q8BTW9	PAK4_MOUSE	Serine/threonine-protein kinase PAK 4	Mus musculus	10090	Pak4	1	1	S293	sp|Q8BTW9|PAK4_MOUSE-S293	0.504359	-0.0318952	3.04642	0.00687995	0.730711	-4.12436	2.7026
59	Y.L - Y.R	sp|Q80VC9|CAMP3_MOUSE	sp	Q80VC9	Q80VC9	CAMP3_MOUSE	Calmodulin-regulated spectrin-associated protein 3	Mus musculus	10090	Camsap3	1	1	S767	sp|Q80VC9|CAMP3_MOUSE-S767	-0.44434	0.0144638	-3.04408	0.00691524	0.730711	-4.12495	-2.7009
60	Y.L - Y.R	sp|Q3U0S6|RAIN_MOUSE	sp	Q3U0S6	Q3U0S6	RAIN_MOUSE	Ras-interacting protein 1	Mus musculus	10090	Rasip1	1	3	S298	sp|Q3U0S6|RAIN_MOUSE-S298	-0.459177	-0.0461357	-3.03724	0.00701946	0.730711	-4.12668	-2.69592
61	Y.L - Y.R	tr|A0A571BF58|A0A571BF58_MOUSE	tr	A0A571BF58	A0A571BF58	A0A571BF58_MOUSE	Nebulin	Mus musculus	10090	Neb	1	1	S1723	tr|A0A571BF58|A0A571BF58_MOUSE-S1723	-1.12633	0.0948828	-3.03683	0.00702576	0.730711	-4.12678	-2.69562
62	Y.L - Y.R	sp|P48193|EPB41_MOUSE	sp	P48193	P48193	EPB41_MOUSE	Protein 4.1	Mus musculus	10090	Epb41	1	2	T571	sp|P48193|EPB41_MOUSE-T571	-0.68278	-0.0963221	-3.02116	0.00727085	0.730711	-4.13074	-2.68418
63	Y.L - Y.R	sp|Q91W18|TDRD3_MOUSE	sp	Q91W18	Q91W18	TDRD3_MOUSE	Tudor domain-containing protein 3	Mus musculus	10090	Tdrd3	1	4	S502	sp|Q91W18|TDRD3_MOUSE-S502	-0.706384	0.0511489	-3.01998	0.00728951	0.730711	-4.13104	-2.68332
64	Y.L - Y.R	sp|Q3UHF7|ZEP2_MOUSE	sp	Q3UHF7	Q3UHF7	ZEP2_MOUSE	Transcription factor HIVEP2	Mus musculus	10090	Hivep2	1	1	S2102	sp|Q3UHF7|ZEP2_MOUSE-S2102	-0.971921	-0.104112	-3.01109	0.0074326	0.730711	-4.13329	-2.67681
65	Y.L - Y.R	sp|Q63918|CAVN2_MOUSE	sp	Q63918	Q63918	CAVN2_MOUSE	Caveolae-associated protein 2	Mus musculus	10090	Cavin2	1	3	S218	sp|Q63918|CAVN2_MOUSE-S218	0.568871	-0.016339	3.00766	0.00748847	0.730711	-4.13416	2.6743
66	Y.L - Y.R	sp|Q8BM75|ARI5B_MOUSE	sp	Q8BM75	Q8BM75	ARI5B_MOUSE	AT-rich interactive domain-containing protein 5B	Mus musculus	10090	Arid5b	1	3	T459	sp|Q8BM75|ARI5B_MOUSE-T459	0.703735	0.0411471	3.00763	0.00748893	0.730711	-4.13416	2.67428
67	Y.L - Y.R	sp|P27573|MYP0_MOUSE	sp	P27573	P27573	MYP0_MOUSE	Myelin protein P0	Mus musculus	10090	Mpz	1	1	T216	sp|P27573|MYP0_MOUSE-T216	-0.886808	0.0420562	-3.01134	0.00778259	0.730711	-4.14147	-2.66136
68	Y.L - Y.R	sp|Q9R0L6|PCM1_MOUSE	sp	Q9R0L6	Q9R0L6	PCM1_MOUSE	Pericentriolar material 1 protein	Mus musculus	10090	Pcm1	1	2	S1434	sp|Q9R0L6|PCM1_MOUSE-S1434	-0.818043	-0.0874854	-3.03496	0.00779316	0.730711	-4.14483	-2.6609
69	Y.L - Y.R	sp|A6H8H2|DEN4C_MOUSE	sp	A6H8H2	A6H8H2	DEN4C_MOUSE	DENN domain-containing protein 4C	Mus musculus	10090	Dennd4c	1	1	S1274	sp|A6H8H2|DEN4C_MOUSE-S1274	-0.450014	0.023568	-2.97834	0.00798326	0.730711	-4.14158	-2.65278
70	Y.L - Y.R	sp|Q8BRH4|KMT2C_MOUSE	sp	Q8BRH4	Q8BRH4	KMT2C_MOUSE	Histone-lysine N-methyltransferase 2C	Mus musculus	10090	Kmt2c	1	2	S1300;S1301	sp|Q8BRH4|KMT2C_MOUSE-S1300;S1301	-0.587632	-0.0334206	-2.97077	0.00811596	0.730711	-4.1435	-2.64721
71	Y.L - Y.R	sp|P04370|MBP_MOUSE	sp	P04370	P04370	MBP_MOUSE	Myelin basic protein	Mus musculus	10090	Mbp	1	2	T152	sp|P04370|MBP_MOUSE-T152	-1.33839	-0.183344	-2.96659	0.00819029	0.730711	-4.14457	-2.64412
72	Y.L - Y.R	sp|P70362|UFD1_MOUSE	sp	P70362	P70362	UFD1_MOUSE	Ubiquitin recognition factor in ER-associated degradation protein 1	Mus musculus	10090	Ufd1	1	2	S209	sp|P70362|UFD1_MOUSE-S209	-0.619461	-0.0144878	-2.9602	0.00830493	0.730711	-4.14619	-2.63941
73	Y.L - Y.R	sp|Q9Z0F8|ADA17_MOUSE	sp	Q9Z0F8	Q9Z0F8	ADA17_MOUSE	Disintegrin and metalloproteinase domain-containing protein 17	Mus musculus	10090	Adam17	1	3	T764	sp|Q9Z0F8|ADA17_MOUSE-T764	0.619611	0.072022	2.95825	0.00834033	0.730711	-4.14668	2.63797
74	Y.L - Y.R	tr|A0A571BF58|A0A571BF58_MOUSE	tr	A0A571BF58	A0A571BF58	A0A571BF58_MOUSE	Nebulin	Mus musculus	10090	Neb	1	1	S198	tr|A0A571BF58|A0A571BF58_MOUSE-S198	-1.54641	-0.0658889	-2.95715	0.0083604	0.730711	-4.14696	-2.63716
75	Y.L - Y.R	sp|D3Z1D3|CEFIP_MOUSE	sp	D3Z1D3	D3Z1D3	CEFIP_MOUSE	Cardiac-enriched FHL2-interacting protein	Mus musculus	10090	CEFIP	1	1	S1230	sp|D3Z1D3|CEFIP_MOUSE-S1230	-0.678994	0.0757611	-2.95494	0.00840056	0.730711	-4.14752	-2.63553
76	Y.L - Y.R	sp|Q7TPW1|NEXN_MOUSE	sp	Q7TPW1	Q7TPW1	NEXN_MOUSE	Nexilin	Mus musculus	10090	Nexn	1	3	S495;T502	sp|Q7TPW1|NEXN_MOUSE-S495;T502	0.588901	-0.0265193	2.95478	0.00840364	0.730711	-4.14757	2.63541
77	Y.L - Y.R	tr|F6U5V1|F6U5V1_MOUSE	tr	F6U5V1	F6U5V1	F6U5V1_MOUSE	La ribonucleoprotein domain family, member 1B	Mus musculus	10090	Larp1b	1	2	S296	tr|F6U5V1|F6U5V1_MOUSE-S296	-0.684882	0.0787744	-2.94914	0.00850737	0.730711	-4.149	-2.63124
78	Y.L - Y.R	sp|E9Q414|APOB_MOUSE	sp	E9Q414	E9Q414	APOB_MOUSE	Apolipoprotein B-100	Mus musculus	10090	Apob	1	1	S2310;Y2318	sp|E9Q414|APOB_MOUSE-S2310;Y2318	-0.553702	0.024199	-2.94541	0.00857663	0.730711	-4.14995	-2.62848
79	Y.L - Y.R	sp|Q6NZK5|K1328_MOUSE	sp	Q6NZK5	Q6NZK5	K1328_MOUSE	Protein hinderin	Mus musculus	10090	Kiaa1328	1	2	S228	sp|Q6NZK5|K1328_MOUSE-S228	-0.667521	-0.00569593	-2.94232	0.00863452	0.730711	-4.15073	-2.6262
80	Y.L - Y.R	sp|Q08122|TLE3_MOUSE	sp	Q08122	Q08122	TLE3_MOUSE	Transducin-like enhancer protein 3	Mus musculus	10090	Tle3	1	3	T328	sp|Q08122|TLE3_MOUSE-T328	0.690203	0.0474548	2.93949	0.00868773	0.730711	-4.15145	2.6241
81	Y.L - Y.R	sp|P33215|NEDD1_MOUSE	sp	P33215	P33215	NEDD1_MOUSE	Protein NEDD1	Mus musculus	10090	Nedd1	1	2	S379	sp|P33215|NEDD1_MOUSE-S379	-0.476537	-0.0211429	-2.93727	0.0087299	0.730711	-4.15202	-2.62245
82	Y.L - Y.R	sp|Q8R429|AT2A1_MOUSE	sp	Q8R429	Q8R429	AT2A1_MOUSE	Sarcoplasmic/endoplasmic reticulum calcium ATPase 1	Mus musculus	10090	Atp2a1	1	1	S493	sp|Q8R429|AT2A1_MOUSE-S493	-1.33529	0.123684	-2.93688	0.00873722	0.730711	-4.15212	-2.62217
83	Y.L - Y.R	tr|A0A571BF58|A0A571BF58_MOUSE	tr	A0A571BF58	A0A571BF58	A0A571BF58_MOUSE	Nebulin	Mus musculus	10090	Neb	1	1	S7456;S7457;S7460	tr|A0A571BF58|A0A571BF58_MOUSE-S7456;S7457;S7460	-0.696173	-0.10633	-2.93688	0.00873724	0.730711	-4.15212	-2.62217
84	Y.L - Y.R	sp|Q8BJS4|SUN2_MOUSE	sp	Q8BJS4	Q8BJS4	SUN2_MOUSE	SUN domain-containing protein 2	Mus musculus	10090	Sun2	1	3	S12	sp|Q8BJS4|SUN2_MOUSE-S12	-0.752395	-0.073096	-2.9213	0.00903801	0.730711	-4.15608	-2.61061
85	Y.L - Y.R	sp|Q91VU6|DCA11_MOUSE	sp	Q91VU6	Q91VU6	DCA11_MOUSE	DDB1- and CUL4-associated factor 11	Mus musculus	10090	Dcaf11	1	1	S21	sp|Q91VU6|DCA11_MOUSE-S21	-0.43778	-0.0148015	-2.91326	0.00919711	0.730711	-4.15813	-2.60464
86	Y.L - Y.R	sp|Q8CCE9|E4F1_MOUSE	sp	Q8CCE9	Q8CCE9	E4F1_MOUSE	Transcription factor E4F1	Mus musculus	10090	E4f1	1	2	T349;S355	sp|Q8CCE9|E4F1_MOUSE-T349;S355	-0.640009	-0.0146728	-2.91063	0.00924982	0.730711	-4.1588	-2.60268
87	Y.L - Y.R	sp|Q9Z2B9|KS6A4_MOUSE	sp	Q9Z2B9	Q9Z2B9	KS6A4_MOUSE	Ribosomal protein S6 kinase alpha-4	Mus musculus	10090	Rps6ka4	1	2	S343	sp|Q9Z2B9|KS6A4_MOUSE-S343	-0.476948	0.0299044	-2.90822	0.00929829	0.730711	-4.15942	-2.60089
88	Y.L - Y.R	sp|Q8JZQ9|EIF3B_MOUSE	sp	Q8JZQ9	Q8JZQ9	EIF3B_MOUSE	Eukaryotic translation initiation factor 3 subunit B	Mus musculus	10090	Eif3b	1	1	S90	sp|Q8JZQ9|EIF3B_MOUSE-S90	-0.511927	0.0559402	-2.90576	0.00934804	0.730711	-4.16004	-2.59906
89	Y.L - Y.R	sp|O55103|PRAX_MOUSE	sp	O55103	O55103	PRAX_MOUSE	Periaxin	Mus musculus	10090	Prx	1	1	S1299	sp|O55103|PRAX_MOUSE-S1299	-0.931547	0.0593731	-2.90304	0.00940317	0.730711	-4.16073	-2.59704
90	Y.L - Y.R	sp|Q8BTI8|SRRM2_MOUSE	sp	Q8BTI8	Q8BTI8	SRRM2_MOUSE	Serine/arginine repetitive matrix protein 2	Mus musculus	10090	Srrm2	1	3	T2056	sp|Q8BTI8|SRRM2_MOUSE-T2056	-1.03066	-0.00340521	-2.90094	0.00944611	0.730711	-4.16127	-2.59547
91	Y.L - Y.R	tr|E9Q777|E9Q777_MOUSE	tr	E9Q777	E9Q777	E9Q777_MOUSE	A kinase (PRKA) anchor protein 11	Mus musculus	10090	Akap11	1	2	S1163	tr|E9Q777|E9Q777_MOUSE-S1163	-0.348892	-0.033687	-2.88818	0.00971104	0.730711	-4.16453	-2.58595
92	Y.L - Y.R	sp|Q8BGV8|MID51_MOUSE	sp	Q8BGV8	Q8BGV8	MID51_MOUSE	Mitochondrial dynamics protein MID51	Mus musculus	10090	Mief1	1	1	S70	sp|Q8BGV8|MID51_MOUSE-S70	-0.723298	0.034636	-2.88787	0.00971756	0.730711	-4.16461	-2.58572
93	Y.L - Y.R	sp|P16332|MUTA_MOUSE	sp	P16332	P16332	MUTA_MOUSE	Methylmalonyl-CoA mutase, mitochondrial	Mus musculus	10090	Mmut	1	2	T76	sp|P16332|MUTA_MOUSE-T76	-1.3586	0.0217841	-2.88473	0.00978391	0.730711	-4.16541	-2.58337
94	Y.L - Y.R	sp|Q8R1X6|SPART_MOUSE	sp	Q8R1X6	Q8R1X6	SPART_MOUSE	Spartin	Mus musculus	10090	Spart	1	1	S58	sp|Q8R1X6|SPART_MOUSE-S58	-0.683551	0.0712524	-2.87974	0.00989003	0.730711	-4.16668	-2.57965
95	Y.L - Y.R	sp|P55288|CAD11_MOUSE	sp	P55288	P55288	CAD11_MOUSE	Cadherin-11	Mus musculus	10090	Cdh11	1	1	S714	sp|P55288|CAD11_MOUSE-S714	-0.693059	0.0484502	-2.86131	0.0102922	0.730711	-4.17139	-2.56585
96	Y.L - Y.R	tr|A2ATK9|A2ATK9_MOUSE	tr	A2ATK9	A2ATK9	A2ATK9_MOUSE	Family with sequence similarity 171, member A1	Mus musculus	10090	Fam171a1	1	1	S422	tr|A2ATK9|A2ATK9_MOUSE-S422	-0.587786	0.0360463	-2.85618	0.010407	0.730711	-4.1727	-2.562
97	Y.L - Y.R	sp|Q8C4V1|RHG24_MOUSE	sp	Q8C4V1	Q8C4V1	RHG24_MOUSE	Rho GTPase-activating protein 24	Mus musculus	10090	Arhgap24	1	2	S397	sp|Q8C4V1|RHG24_MOUSE-S397	0.747845	-0.0377844	2.85224	0.010496	0.730711	-4.17371	2.55905
98	Y.L - Y.R	sp|Q9JHR9|NRIP2_MOUSE	sp	Q9JHR9	Q9JHR9	NRIP2_MOUSE	Nuclear receptor-interacting protein 2	Mus musculus	10090	Nrip2	1	2	S45	sp|Q9JHR9|NRIP2_MOUSE-S45	-0.908372	0.0186904	-2.87086	0.0105022	0.730711	-4.19698	-2.55884
99	Y.L - Y.R	sp|Q5SSH7|ZZEF1_MOUSE	sp	Q5SSH7	Q5SSH7	ZZEF1_MOUSE	Zinc finger ZZ-type and EF-hand domain-containing protein 1	Mus musculus	10090	Zzef1	1	2	S1515;T1519	sp|Q5SSH7|ZZEF1_MOUSE-S1515;T1519	-0.455383	0.0140862	-2.84682	0.0106195	0.730711	-4.1751	-2.55498
100	Y.L - Y.R	sp|Q8CB77|ELOA1_MOUSE	sp	Q8CB77	Q8CB77	ELOA1_MOUSE	Elongin-A	Mus musculus	10090	Eloa	1	3	S125	sp|Q8CB77|ELOA1_MOUSE-S125	-1.06189	0.0664295	-2.8465	0.0106268	0.730711	-4.17518	-2.55474
101	Y.L - Y.R	sp|Q8R1C0|KCNC4_MOUSE	sp	Q8R1C0	Q8R1C0	KCNC4_MOUSE	Potassium voltage-gated channel subfamily C member 4	Mus musculus	10090	Kcnc4	2	1	Y524;S525	sp|Q8R1C0|KCNC4_MOUSE-Y524;S525	-0.668841	0.0175301	-2.83686	0.0108502	0.730711	-4.17764	-2.54749
102	Y.L - Y.R	sp|P05064|ALDOA_MOUSE	sp	P05064	P05064	ALDOA_MOUSE	Fructose-bisphosphate aldolase A	Mus musculus	10090	Aldoa	1	2	S301	sp|P05064|ALDOA_MOUSE-S301	-1.51706	0.0416835	-2.90067	0.010858	0.730711	-4.26491	-2.54724
103	Y.L - Y.R	tr|A6ZI46|A6ZI46_MOUSE	tr	A6ZI46	A6ZI46	A6ZI46_MOUSE	Fructose-bisphosphate aldolase	Mus musculus	10090	Aldoart1	1	1	S356	tr|A6ZI46|A6ZI46_MOUSE-S356	-1.51706	0.0416835	-2.90067	0.010858	0.730711	-4.26491	-2.54724
104	Y.L - Y.R	tr|A6ZI47|A6ZI47_MOUSE	tr	A6ZI47	A6ZI47	A6ZI47_MOUSE	Fructose-bisphosphate aldolase	Mus musculus	10090	Aldoart2	1	1	S301	tr|A6ZI47|A6ZI47_MOUSE-S301	-1.51706	0.0416835	-2.90067	0.010858	0.730711	-4.26491	-2.54724
105	Y.L - Y.R	sp|B2RWS6|EP300_MOUSE	sp	B2RWS6	B2RWS6	EP300_MOUSE	Histone acetyltransferase p300	Mus musculus	10090	Ep300	1	2	T887	sp|B2RWS6|EP300_MOUSE-T887	-0.632426	0.0200023	-2.83339	0.0109317	0.730711	-4.17853	-2.54487
106	Y.L - Y.R	tr|A0A571BF58|A0A571BF58_MOUSE	tr	A0A571BF58	A0A571BF58	A0A571BF58_MOUSE	Nebulin	Mus musculus	10090	Neb	1	1	Y1722	tr|A0A571BF58|A0A571BF58_MOUSE-Y1722	-1.747	0.0547024	-2.83059	0.010998	0.730711	-4.17925	-2.54276
107	Y.L - Y.R	sp|Q62407|SPEG_MOUSE	sp	Q62407	Q62407	SPEG_MOUSE	Striated muscle-specific serine/threonine-protein kinase	Mus musculus	10090	Speg	1	2	S2434;S2436	sp|Q62407|SPEG_MOUSE-S2434;S2436	-0.601573	0.0727214	-2.82751	0.0110713	0.730711	-4.18004	-2.54044
108	Y.L - Y.R	sp|Q8BKX6|SMG1_MOUSE	sp	Q8BKX6	Q8BKX6	SMG1_MOUSE	Serine/threonine-protein kinase SMG1	Mus musculus	10090	Smg1	1	3	T3570	sp|Q8BKX6|SMG1_MOUSE-T3570	0.438365	-0.00276653	2.82325	0.0111733	0.730711	-4.18113	2.53723
109	Y.L - Y.R	sp|Q03141|MARK3_MOUSE	sp	Q03141	Q03141	MARK3_MOUSE	MAP/microtubule affinity-regulating kinase 3	Mus musculus	10090	Mark3	1	2	T211	sp|Q03141|MARK3_MOUSE-T211	0.677256	-0.0446379	2.80798	0.0115468	0.730711	-4.18504	2.5257
110	Y.L - Y.R	sp|Q05512|MARK2_MOUSE	sp	Q05512	Q05512	MARK2_MOUSE	Serine/threonine-protein kinase MARK2	Mus musculus	10090	Mark2	1	3	T208	sp|Q05512|MARK2_MOUSE-T208	0.677256	-0.0446379	2.80798	0.0115468	0.730711	-4.18504	2.5257
111	Y.L - Y.R	sp|Q8VHJ5|MARK1_MOUSE	sp	Q8VHJ5	Q8VHJ5	MARK1_MOUSE	Serine/threonine-protein kinase MARK1	Mus musculus	10090	Mark1	1	2	T215	sp|Q8VHJ5|MARK1_MOUSE-T215	0.677256	-0.0446379	2.80798	0.0115468	0.730711	-4.18504	2.5257
112	Y.L - Y.R	sp|Q9JJV2|PROF2_MOUSE	sp	Q9JJV2	Q9JJV2	PROF2_MOUSE	Profilin-2	Mus musculus	10090	Pfn2	1	3	S92	sp|Q9JJV2|PROF2_MOUSE-S92	-0.643621	-0.0497922	-2.80585	0.0115998	0.730711	-4.18559	-2.52409
113	Y.L - Y.R	sp|P41216|ACSL1_MOUSE	sp	P41216	P41216	ACSL1_MOUSE	Long-chain-fatty-acid--CoA ligase 1	Mus musculus	10090	Acsl1	1	2	S621	sp|P41216|ACSL1_MOUSE-S621	-1.06261	0.080106	-2.8033	0.0116636	0.730711	-4.18624	-2.52216
114	Y.L - Y.R	sp|Q4JK59|TET2_MOUSE	sp	Q4JK59	Q4JK59	TET2_MOUSE	Methylcytosine dioxygenase TET2	Mus musculus	10090	Tet2	1	3	S15;S23	sp|Q4JK59|TET2_MOUSE-S15;S23	0.712175	-0.0528057	2.80225	0.0116899	0.730711	-4.18651	2.52137
115	Y.L - Y.R	tr|A0A571BF58|A0A571BF58_MOUSE	tr	A0A571BF58	A0A571BF58	A0A571BF58_MOUSE	Nebulin	Mus musculus	10090	Neb	1	1	S1806	tr|A0A571BF58|A0A571BF58_MOUSE-S1806	-1.03827	0.0100375	-2.79722	0.0118173	0.730711	-4.1878	-2.51755
116	Y.L - Y.R	sp|Q8BRV5|K1671_MOUSE	sp	Q8BRV5	Q8BRV5	K1671_MOUSE	Uncharacterized protein KIAA1671	Mus musculus	10090	Kiaa1671	2	1	S82	sp|Q8BRV5|K1671_MOUSE-S82	-0.45362	-0.0329356	-2.79654	0.0118344	0.730711	-4.18798	-2.51704
117	Y.L - Y.R	sp|Q9ESE1|LRBA_MOUSE	sp	Q9ESE1	Q9ESE1	LRBA_MOUSE	Lipopolysaccharide-responsive and beige-like anchor protein	Mus musculus	10090	Lrba	1	1	S971	sp|Q9ESE1|LRBA_MOUSE-S971	-0.661668	0.0384928	-2.79608	0.0118461	0.730711	-4.1881	-2.5167
118	Y.L - Y.R	sp|Q6PIX5|RHDF1_MOUSE	sp	Q6PIX5	Q6PIX5	RHDF1_MOUSE	Inactive rhomboid protein 1	Mus musculus	10090	Rhbdf1	1	2	T242	sp|Q6PIX5|RHDF1_MOUSE-T242	-0.539752	0.0424161	-2.7942	0.0118942	0.730711	-4.18858	-2.51527
119	Y.L - Y.R	sp|Q8BGD9|IF4B_MOUSE	sp	Q8BGD9	Q8BGD9	IF4B_MOUSE	Eukaryotic translation initiation factor 4B	Mus musculus	10090	Eif4b	1	1	S445	sp|Q8BGD9|IF4B_MOUSE-S445	0.461702	0.0497318	2.78848	0.0120413	0.730711	-4.19005	2.51093
120	Y.L - Y.R	sp|Q9CWW6|PIN4_MOUSE	sp	Q9CWW6	Q9CWW6	PIN4_MOUSE	Peptidyl-prolyl cis-trans isomerase NIMA-interacting 4	Mus musculus	10090	Pin4	1	1	Y122	sp|Q9CWW6|PIN4_MOUSE-Y122	-0.763635	0.0305054	-2.78129	0.0122285	0.730711	-4.19189	-2.50548
121	Y.L - Y.R	tr|G3XA20|G3XA20_MOUSE	tr	G3XA20	G3XA20	G3XA20_MOUSE	Glutamate receptor interacting protein 2	Mus musculus	10090	Grip2	1	1	T814	tr|G3XA20|G3XA20_MOUSE-T814	0.371515	-0.0122096	2.78033	0.0122539	0.730711	-4.19214	2.50475
122	Y.L - Y.R	sp|Q9JKV1|ADRM1_MOUSE	sp	Q9JKV1	Q9JKV1	ADRM1_MOUSE	Proteasomal ubiquitin receptor ADRM1	Mus musculus	10090	Adrm1	1	2	S213	sp|Q9JKV1|ADRM1_MOUSE-S213	-0.501258	0.0636444	-2.77522	0.012389	0.730711	-4.19345	-2.50086
123	Y.L - Y.R	sp|Q6AW69|CGNL1_MOUSE	sp	Q6AW69	Q6AW69	CGNL1_MOUSE	Cingulin-like protein 1	Mus musculus	10090	Cgnl1	1	3	S601	sp|Q6AW69|CGNL1_MOUSE-S601	0.377875	-0.023689	2.7708	0.0125069	0.730711	-4.19458	2.49751
124	Y.L - Y.R	sp|Q9Z1B8|PHF1_MOUSE	sp	Q9Z1B8	Q9Z1B8	PHF1_MOUSE	PHD finger protein 1	Mus musculus	10090	Phf1	1	2	S507	sp|Q9Z1B8|PHF1_MOUSE-S507	-0.523923	0.0228004	-2.77062	0.0125119	0.730711	-4.19463	-2.49737
125	Y.L - Y.R	sp|Q924C5|ALPK3_MOUSE	sp	Q924C5	Q924C5	ALPK3_MOUSE	Alpha-protein kinase 3	Mus musculus	10090	Alpk3	1	2	T31	sp|Q924C5|ALPK3_MOUSE-T31	-0.677519	-0.0515989	-2.76092	0.0127749	0.730711	-4.19712	-2.48998
126	Y.L - Y.R	tr|A0A571BF58|A0A571BF58_MOUSE	tr	A0A571BF58	A0A571BF58	A0A571BF58_MOUSE	Nebulin	Mus musculus	10090	Neb	1	1	S920	tr|A0A571BF58|A0A571BF58_MOUSE-S920	-0.795191	0.0556025	-2.76033	0.0127909	0.730711	-4.19727	-2.48954
127	Y.L - Y.R	sp|Q00PI9|HNRL2_MOUSE	sp	Q00PI9	Q00PI9	HNRL2_MOUSE	Heterogeneous nuclear ribonucleoprotein U-like protein 2	Mus musculus	10090	Hnrnpul2	1	2	S226	sp|Q00PI9|HNRL2_MOUSE-S226	0.818878	-0.0631611	2.76017	0.0127953	0.730711	-4.19731	2.48942
128	Y.L - Y.R	tr|A0A571BF58|A0A571BF58_MOUSE	tr	A0A571BF58	A0A571BF58	A0A571BF58_MOUSE	Nebulin	Mus musculus	10090	Neb	1	1	S5448	tr|A0A571BF58|A0A571BF58_MOUSE-S5448	-0.981897	-0.0405735	-2.7599	0.0128027	0.730711	-4.19738	-2.48921
129	Y.L - Y.R	sp|P26039|TLN1_MOUSE	sp	P26039	P26039	TLN1_MOUSE	Talin-1	Mus musculus	10090	Tln1	1	2	Y1116	sp|P26039|TLN1_MOUSE-Y1116	-0.457337	-0.00947123	-2.75697	0.0128832	0.730711	-4.19814	-2.48698
130	Y.L - Y.R	sp|Q5DTJ9|MYPN_MOUSE	sp	Q5DTJ9	Q5DTJ9	MYPN_MOUSE	Myopalladin	Mus musculus	10090	Mypn	1	2	T617	sp|Q5DTJ9|MYPN_MOUSE-T617	-0.68119	-0.0545421	-2.75444	0.0129533	0.730711	-4.19879	-2.48505
131	Y.L - Y.R	sp|Q9ESJ4|SPN90_MOUSE	sp	Q9ESJ4	Q9ESJ4	SPN90_MOUSE	NCK-interacting protein with SH3 domain	Mus musculus	10090	Nckipsd	1	2	T174	sp|Q9ESJ4|SPN90_MOUSE-T174	-0.401164	0.00124653	-2.751	0.0130491	0.730711	-4.19967	-2.48243
132	Y.L - Y.R	sp|P56695|WFS1_MOUSE	sp	P56695	P56695	WFS1_MOUSE	Wolframin	Mus musculus	10090	Wfs1	1	1	S55	sp|P56695|WFS1_MOUSE-S55	-0.424901	0.00686067	-2.75092	0.0130513	0.730711	-4.19969	-2.48237
133	Y.L - Y.R	sp|Q9JLV1|BAG3_MOUSE	sp	Q9JLV1	Q9JLV1	BAG3_MOUSE	BAG family molecular chaperone regulator 3	Mus musculus	10090	Bag3	1	2	S177	sp|Q9JLV1|BAG3_MOUSE-S177	-0.469253	0.00739102	-2.75025	0.0130702	0.730711	-4.19986	-2.48185
134	Y.L - Y.R	sp|Q8VD04|GRAP1_MOUSE	sp	Q8VD04	Q8VD04	GRAP1_MOUSE	GRIP1-associated protein 1	Mus musculus	10090	Gripap1	1	1	S633;S634	sp|Q8VD04|GRAP1_MOUSE-S633;S634	0.434338	0.0671336	2.7445	0.0132321	0.730711	-4.20134	2.47746
135	Y.L - Y.R	tr|B2KF50|B2KF50_MOUSE	tr	B2KF50	B2KF50	B2KF50_MOUSE	UHRF1 (ICBP90) binding protein 1	Mus musculus	10090	Uhrf1bp1	1	1	T779	tr|B2KF50|B2KF50_MOUSE-T779	-0.86777	0.0501223	-2.73878	0.013395	0.730711	-4.20281	-2.47309
136	Y.L - Y.R	sp|Q9D2N4|DTNA_MOUSE	sp	Q9D2N4	Q9D2N4	DTNA_MOUSE	Dystrobrevin alpha	Mus musculus	10090	Dtna	1	2	S645;T650	sp|Q9D2N4|DTNA_MOUSE-S645;T650	0.466705	0.0391901	2.73515	0.0134992	0.730711	-4.20374	2.47032
137	Y.L - Y.R	tr|A0A571BF58|A0A571BF58_MOUSE	tr	A0A571BF58	A0A571BF58	A0A571BF58_MOUSE	Nebulin	Mus musculus	10090	Neb	1	1	S5171	tr|A0A571BF58|A0A571BF58_MOUSE-S5171	-0.621757	-0.025198	-2.73133	0.01361	0.730711	-4.20473	-2.4674
138	Y.L - Y.R	sp|A6H619|PHRF1_MOUSE	sp	A6H619	A6H619	PHRF1_MOUSE	PHD and RING finger domain-containing protein 1	Mus musculus	10090	Phrf1	1	2	S634	sp|A6H619|PHRF1_MOUSE-S634	-0.466487	0.0103929	-2.72524	0.0137881	0.730711	-4.20629	-2.46274
139	Y.L - Y.R	sp|Q9CZA6|NDE1_MOUSE	sp	Q9CZA6	Q9CZA6	NDE1_MOUSE	Nuclear distribution protein nudE homolog 1	Mus musculus	10090	Nde1	1	1	S307	sp|Q9CZA6|NDE1_MOUSE-S307	-0.80535	-0.0731633	-2.71887	0.0139771	0.730711	-4.20793	-2.45785
140	Y.L - Y.R	sp|Q9Z0P4|PALM_MOUSE	sp	Q9Z0P4	Q9Z0P4	PALM_MOUSE	Paralemmin-1	Mus musculus	10090	Palm	1	1	S244	sp|Q9Z0P4|PALM_MOUSE-S244	-0.660228	0.025739	-2.71523	0.0140861	0.730711	-4.20887	-2.45506
141	Y.L - Y.R	sp|Q9D2N4|DTNA_MOUSE	sp	Q9D2N4	Q9D2N4	DTNA_MOUSE	Dystrobrevin alpha	Mus musculus	10090	Dtna	1	2	T647;T650	sp|Q9D2N4|DTNA_MOUSE-T647;T650	0.489025	-0.0387035	2.70849	0.0142899	0.730711	-4.2106	2.44989
142	Y.L - Y.R	sp|O70373|XIRP1_MOUSE	sp	O70373	O70373	XIRP1_MOUSE	Xin actin-binding repeat-containing protein 1	Mus musculus	10090	Xirp1	1	2	S208	sp|O70373|XIRP1_MOUSE-S208	0.697254	0.0784406	2.70741	0.0143229	0.730711	-4.21088	2.44906
143	Y.L - Y.R	sp|Q8BPN8|DMXL2_MOUSE	sp	Q8BPN8	Q8BPN8	DMXL2_MOUSE	DmX-like protein 2	Mus musculus	10090	Dmxl2	1	3	S2394	sp|Q8BPN8|DMXL2_MOUSE-S2394	0.609699	-0.0517525	2.70374	0.0144354	0.730711	-4.21182	2.44624
144	Y.L - Y.R	sp|Q3TSG4|ALKB5_MOUSE	sp	Q3TSG4	Q3TSG4	ALKB5_MOUSE	RNA demethylase ALKBH5	Mus musculus	10090	Alkbh5	1	2	S65;S70	sp|Q3TSG4|ALKB5_MOUSE-S65;S70	0.420129	0.0361523	2.70228	0.0144806	0.730711	-4.2122	2.44512
145	Y.L - Y.R	tr|E9Q616|E9Q616_MOUSE	tr	E9Q616	E9Q616	E9Q616_MOUSE	AHNAK nucleoprotein (desmoyokin)	Mus musculus	10090	Ahnak	1	1	T5590	tr|E9Q616|E9Q616_MOUSE-T5590	1.32614	-0.0220108	2.70151	0.0145044	0.730711	-4.2124	2.44452
146	Y.L - Y.R	sp|Q7TSJ2|MAP6_MOUSE	sp	Q7TSJ2	Q7TSJ2	MAP6_MOUSE	Microtubule-associated protein 6	Mus musculus	10090	Map6	1	2	S905	sp|Q7TSJ2|MAP6_MOUSE-S905	-0.444542	0.00988104	-2.70107	0.0145181	0.730711	-4.21251	-2.44418
147	Y.L - Y.R	tr|E9PW37|E9PW37_MOUSE	tr	E9PW37	E9PW37	E9PW37_MOUSE	RAS protein activator like 2	Mus musculus	10090	Rasal2	1	1	S1101	tr|E9PW37|E9PW37_MOUSE-S1101	-0.452108	0.0131803	-2.70075	0.0145279	0.730711	-4.2126	-2.44394
148	Y.L - Y.R	tr|A0A571BF58|A0A571BF58_MOUSE	tr	A0A571BF58	A0A571BF58	A0A571BF58_MOUSE	Nebulin	Mus musculus	10090	Neb	1	1	S2204	tr|A0A571BF58|A0A571BF58_MOUSE-S2204	-0.872234	0.0776614	-2.70053	0.0145345	0.730711	-4.21265	-2.44377
149	Y.L - Y.R	sp|Q80TR8|DCAF1_MOUSE	sp	Q80TR8	Q80TR8	DCAF1_MOUSE	DDB1- and CUL4-associated factor 1	Mus musculus	10090	Dcaf1	1	4	S999	sp|Q80TR8|DCAF1_MOUSE-S999	-0.66052	-0.0551919	-2.70004	0.0145498	0.730711	-4.21278	-2.4434
150	Y.L - Y.R	sp|P14873|MAP1B_MOUSE	sp	P14873	P14873	MAP1B_MOUSE	Microtubule-associated protein 1B	Mus musculus	10090	Map1b	1	2	S1293;S1307	sp|P14873|MAP1B_MOUSE-S1293;S1307	-0.724885	0.0343884	-2.69893	0.0145844	0.730711	-4.21306	-2.44254
151	Y.L - Y.R	tr|A0A571BF58|A0A571BF58_MOUSE	tr	A0A571BF58	A0A571BF58	A0A571BF58_MOUSE	Nebulin	Mus musculus	10090	Neb	1	1	S6403	tr|A0A571BF58|A0A571BF58_MOUSE-S6403	-0.880977	0.045805	-2.69826	0.0146051	0.730711	-4.21324	-2.44203
152	Y.L - Y.R	sp|O88935|SYN1_MOUSE	sp	O88935	O88935	SYN1_MOUSE	Synapsin-1	Mus musculus	10090	Syn1	1	2	T512	sp|O88935|SYN1_MOUSE-T512	-0.463045	0.022587	-2.69241	0.0147882	0.730711	-4.21474	-2.43753
153	Y.L - Y.R	sp|Q03717|KCNB1_MOUSE	sp	Q03717	Q03717	KCNB1_MOUSE	Potassium voltage-gated channel subfamily B member 1	Mus musculus	10090	Kcnb1	1	2	S804	sp|Q03717|KCNB1_MOUSE-S804	-0.739373	-0.0674797	-2.68656	0.0149734	0.730711	-4.21625	-2.43302
154	Y.L - Y.R	sp|Q9D2C2|SAAL1_MOUSE	sp	Q9D2C2	Q9D2C2	SAAL1_MOUSE	Protein SAAL1	Mus musculus	10090	Saal1	1	1	T11;S14	sp|Q9D2C2|SAAL1_MOUSE-T11;S14	-0.629935	0.0155873	-2.68419	0.0150493	0.730711	-4.21686	-2.43119
155	Y.L - Y.R	sp|Q8C180|FRS2_MOUSE	sp	Q8C180	Q8C180	FRS2_MOUSE	Fibroblast growth factor receptor substrate 2	Mus musculus	10090	Frs2	1	3	S329	sp|Q8C180|FRS2_MOUSE-S329	-0.445362	0.00462483	-2.67746	0.0152662	0.730711	-4.21859	-2.426
156	Y.L - Y.R	sp|Q148W8|STYL2_MOUSE	sp	Q148W8	Q148W8	STYL2_MOUSE	Serine/threonine/tyrosine-interacting-like protein 2	Mus musculus	10090	Styxl2	1	1	S862;S872	sp|Q148W8|STYL2_MOUSE-S862;S872	0.655389	-0.0790048	2.67491	0.0153492	0.730711	-4.21925	2.42403
157	Y.L - Y.R	sp|Q6Y7W8|GGYF2_MOUSE	sp	Q6Y7W8	Q6Y7W8	GGYF2_MOUSE	GRB10-interacting GYF protein 2	Mus musculus	10090	Gigyf2	1	2	S378	sp|Q6Y7W8|GGYF2_MOUSE-S378	-0.361745	0.0145089	-2.67339	0.0153988	0.730711	-4.21964	-2.42286
158	Y.L - Y.R	sp|Q9EQN3|T22D4_MOUSE	sp	Q9EQN3	Q9EQN3	T22D4_MOUSE	Sperm acrosome developmental regulator	Mus musculus	10090	Spacdr	1	2	S189;T200	sp|Q9EQN3|T22D4_MOUSE-S189;T200	-0.355311	0.0213954	-2.67261	0.0154242	0.730711	-4.21984	-2.42226
159	Y.L - Y.R	tr|E9PV66|E9PV66_MOUSE	tr	E9PV66	E9PV66	E9PV66_MOUSE	Myosin XVIIIb	Mus musculus	10090	Myo18b	1	1	S2558	tr|E9PV66|E9PV66_MOUSE-S2558	0.819668	-0.098762	2.66751	0.0155926	0.730711	-4.22116	2.41831
160	Y.L - Y.R	sp|Q6KCD5|NIPBL_MOUSE	sp	Q6KCD5	Q6KCD5	NIPBL_MOUSE	Nipped-B-like protein	Mus musculus	10090	Nipbl	1	1	S280;S284	sp|Q6KCD5|NIPBL_MOUSE-S280;S284	-0.650319	0.0425831	-2.66545	0.0156607	0.730711	-4.22168	-2.41673
161	Y.L - Y.R	sp|Q7TPM1|PRC2B_MOUSE	sp	Q7TPM1	Q7TPM1	PRC2B_MOUSE	Protein PRRC2B	Mus musculus	10090	Prrc2b	1	1	S479	sp|Q7TPM1|PRC2B_MOUSE-S479	-0.661659	0.016615	-2.66508	0.0156731	0.730711	-4.22178	-2.41644
162	Y.L - Y.R	sp|P70445|4EBP2_MOUSE	sp	P70445	P70445	4EBP2_MOUSE	Eukaryotic translation initiation factor 4E-binding protein 2	Mus musculus	10090	Eif4ebp2	1	1	Y34;T46	sp|P70445|4EBP2_MOUSE-Y34;T46	-0.849919	-0.0418119	-2.65719	0.0159378	0.730711	-4.22381	-2.41034
163	Y.L - Y.R	sp|Q9EP53|TSC1_MOUSE	sp	Q9EP53	Q9EP53	TSC1_MOUSE	Hamartin	Mus musculus	10090	Tsc1	1	1	S670	sp|Q9EP53|TSC1_MOUSE-S670	-0.696724	0.0493766	-2.65689	0.0159478	0.730711	-4.22389	-2.41011
164	Y.L - Y.R	sp|Q6NXN1|SZRD1_MOUSE	sp	Q6NXN1	Q6NXN1	SZRD1_MOUSE	SUZ domain-containing protein 1	Mus musculus	10090	Szrd1	1	1	S51	sp|Q6NXN1|SZRD1_MOUSE-S51	-0.705153	-0.0227751	-2.65524	0.0160038	0.730711	-4.22432	-2.40883
165	Y.L - Y.R	sp|Q6PDG8|MON1A_MOUSE	sp	Q6PDG8	Q6PDG8	MON1A_MOUSE	Vacuolar fusion protein MON1 homolog A	Mus musculus	10090	Mon1a	1	3	S31	sp|Q6PDG8|MON1A_MOUSE-S31	-0.617675	0.00389074	-2.65407	0.0160435	0.730711	-4.22462	-2.40792
166	Y.L - Y.R	sp|Q3TLH4|PRC2C_MOUSE	sp	Q3TLH4	Q3TLH4	PRC2C_MOUSE	Protein PRRC2C	Mus musculus	10090	Prrc2c	1	3	S2646	sp|Q3TLH4|PRC2C_MOUSE-S2646	0.460412	0.00428413	2.65346	0.0160644	0.730711	-4.22477	2.40745
167	Y.L - Y.R	sp|Q8BWW9|PKN2_MOUSE	sp	Q8BWW9	Q8BWW9	PKN2_MOUSE	Serine/threonine-protein kinase N2	Mus musculus	10090	Pkn2	1	3	T121	sp|Q8BWW9|PKN2_MOUSE-T121	-0.756699	0.100743	-2.65093	0.0161507	0.730711	-4.22543	-2.40549
168	Y.L - Y.R	tr|A0A571BF58|A0A571BF58_MOUSE	tr	A0A571BF58	A0A571BF58	A0A571BF58_MOUSE	Nebulin	Mus musculus	10090	Neb	1	1	S2299	tr|A0A571BF58|A0A571BF58_MOUSE-S2299	-1.03895	0.17588	-2.6489	0.0162207	0.730711	-4.22595	-2.40391
169	Y.L - Y.R	sp|Q9JKR6|HYOU1_MOUSE	sp	Q9JKR6	Q9JKR6	HYOU1_MOUSE	Hypoxia up-regulated protein 1	Mus musculus	10090	Hyou1	1	1	S567	sp|Q9JKR6|HYOU1_MOUSE-S567	-1.08802	0.115564	-2.64686	0.0162909	0.730711	-4.22648	-2.40233
170	Y.L - Y.R	sp|Q8K2J7|RELL1_MOUSE	sp	Q8K2J7	Q8K2J7	RELL1_MOUSE	RELT-like protein 1	Mus musculus	10090	Rell1	2	2	S245;S250	sp|Q8K2J7|RELL1_MOUSE-S245;S250	0.583589	0.00386036	2.64524	0.0163468	0.730711	-4.22689	2.40108
171	Y.L - Y.R	sp|Q63918|CAVN2_MOUSE	sp	Q63918	Q63918	CAVN2_MOUSE	Caveolae-associated protein 2	Mus musculus	10090	Cavin2	1	3	S192;T196;S204	sp|Q63918|CAVN2_MOUSE-S192;T196;S204	0.69536	-0.0900078	2.64213	0.0164549	0.730711	-4.22769	2.39867
172	Y.L - Y.R	sp|Q9ERG0|LIMA1_MOUSE	sp	Q9ERG0	Q9ERG0	LIMA1_MOUSE	LIM domain and actin-binding protein 1	Mus musculus	10090	Lima1	1	3	S617	sp|Q9ERG0|LIMA1_MOUSE-S617	-0.79066	0.0391758	-2.63899	0.0165646	0.730711	-4.2285	-2.39623
173	Y.L - Y.R	sp|P70323|TBX1_MOUSE	sp	P70323	P70323	TBX1_MOUSE	T-box transcription factor TBX1	Mus musculus	10090	Tbx1	1	2	S358;S379	sp|P70323|TBX1_MOUSE-S358;S379	-0.733524	0.0973104	-2.63838	0.016586	0.730711	-4.22866	-2.39576
174	Y.L - Y.R	sp|Q9JHW4|SELB_MOUSE	sp	Q9JHW4	Q9JHW4	SELB_MOUSE	Selenocysteine-specific elongation factor	Mus musculus	10090	Eefsec	1	2	T30	sp|Q9JHW4|SELB_MOUSE-T30	-0.556284	0.0190937	-2.6356	0.0166839	0.730711	-4.22938	-2.3936
175	Y.L - Y.R	sp|Q9R1Z8|VINEX_MOUSE	sp	Q9R1Z8	Q9R1Z8	VINEX_MOUSE	Vinexin	Mus musculus	10090	Sorbs3	1	1	S119	sp|Q9R1Z8|VINEX_MOUSE-S119	-0.41307	-0.0110457	-2.63275	0.0167852	0.730711	-4.23011	-2.39138
176	Y.L - Y.R	sp|O70209|PDLI3_MOUSE	sp	O70209	O70209	PDLI3_MOUSE	PDZ and LIM domain protein 3	Mus musculus	10090	Pdlim3	1	1	S18	sp|O70209|PDLI3_MOUSE-S18	-0.791575	-0.000606811	-2.62824	0.0169459	0.730711	-4.23127	-2.38788
177	Y.L - Y.R	sp|P70174|HRH1_MOUSE	sp	P70174	P70174	HRH1_MOUSE	Histamine H1 receptor	Mus musculus	10090	Hrh1	1	2	S344	sp|P70174|HRH1_MOUSE-S344	-0.452089	0.0234952	-2.62728	0.0169805	0.730711	-4.23152	-2.38713
178	Y.L - Y.R	sp|Q8K3J9|GPC5C_MOUSE	sp	Q8K3J9	Q8K3J9	GPC5C_MOUSE	G-protein coupled receptor family C group 5 member C	Mus musculus	10090	Gprc5c	1	2	Y386	sp|Q8K3J9|GPC5C_MOUSE-Y386	-0.779177	0.0803383	-2.62116	0.0172018	0.730711	-4.2331	-2.38237
179	Y.L - Y.R	sp|O70373|XIRP1_MOUSE	sp	O70373	O70373	XIRP1_MOUSE	Xin actin-binding repeat-containing protein 1	Mus musculus	10090	Xirp1	1	2	S944	sp|O70373|XIRP1_MOUSE-S944	0.758317	-0.0305722	2.61995	0.0172458	0.730711	-4.23341	2.38143
180	Y.L - Y.R	sp|Q9JK37|MYOZ1_MOUSE	sp	Q9JK37	Q9JK37	MYOZ1_MOUSE	Myozenin-1	Mus musculus	10090	Myoz1	1	1	S112;S121	sp|Q9JK37|MYOZ1_MOUSE-S112;S121	-0.839336	-0.119546	-2.61991	0.0172471	0.730711	-4.23342	-2.3814
181	Y.L - Y.R	sp|P49817|CAV1_MOUSE	sp	P49817	P49817	CAV1_MOUSE	Caveolin-1	Mus musculus	10090	Cav1	1	1	Y14	sp|P49817|CAV1_MOUSE-Y14	0.529859	0.0133341	2.61882	0.0172868	0.730711	-4.2337	2.38055
182	Y.L - Y.R	sp|Q9ESD7|DYSF_MOUSE	sp	Q9ESD7	Q9ESD7	DYSF_MOUSE	Dysferlin	Mus musculus	10090	Dysf	1	3	S958	sp|Q9ESD7|DYSF_MOUSE-S958	-0.368086	-0.0107976	-2.61819	0.0173099	0.730711	-4.23386	-2.38006
183	Y.L - Y.R	sp|Q80YV2|ZC3C1_MOUSE	sp	Q80YV2	Q80YV2	ZC3C1_MOUSE	Zinc finger C3HC-type protein 1	Mus musculus	10090	Zc3hc1	1	1	S62;S68	sp|Q80YV2|ZC3C1_MOUSE-S62;S68	-0.555317	0.00343729	-2.618	0.0173167	0.730711	-4.23391	-2.37991
184	Y.L - Y.R	sp|Q9CXF4|TBC15_MOUSE	sp	Q9CXF4	Q9CXF4	TBC15_MOUSE	TBC1 domain family member 15	Mus musculus	10090	Tbc1d15	1	1	S662	sp|Q9CXF4|TBC15_MOUSE-S662	-0.475882	-0.0178898	-2.61788	0.0173213	0.730711	-4.23394	-2.37982
185	Y.L - Y.R	sp|Q3U2I3|FHI1B_MOUSE	sp	Q3U2I3	Q3U2I3	FHI1B_MOUSE	FHF complex subunit HOOK interacting protein 1B	Mus musculus	10090	Fhip1b	1	2	S467	sp|Q3U2I3|FHI1B_MOUSE-S467	0.847383	-0.0230658	2.61645	0.0173738	0.730711	-4.23431	2.3787
186	Y.L - Y.R	sp|P48193|EPB41_MOUSE	sp	P48193	P48193	EPB41_MOUSE	Protein 4.1	Mus musculus	10090	Epb41	1	2	S541;S543	sp|P48193|EPB41_MOUSE-S541;S543	-0.863755	-0.0550771	-2.61634	0.0173778	0.730711	-4.23434	-2.37861
187	Y.L - Y.R	sp|Q99L88|SNTB1_MOUSE	sp	Q99L88	Q99L88	SNTB1_MOUSE	Beta-1-syntrophin	Mus musculus	10090	Sntb1	1	4	S66	sp|Q99L88|SNTB1_MOUSE-S66	-0.829636	0.0185336	-2.61465	0.01744	0.730711	-4.23478	-2.3773
188	Y.L - Y.R	sp|Q8BHG1|NRDC_MOUSE	sp	Q8BHG1	Q8BHG1	NRDC_MOUSE	Nardilysin	Mus musculus	10090	Nrdc	1	1	S60	sp|Q8BHG1|NRDC_MOUSE-S60	-0.700344	-0.0702232	-2.60975	0.0176213	0.730711	-4.23604	-2.37348
189	Y.L - Y.R	sp|Q5BLK4|TUT7_MOUSE	sp	Q5BLK4	Q5BLK4	TUT7_MOUSE	Terminal uridylyltransferase 7	Mus musculus	10090	Tut7	1	3	S193	sp|Q5BLK4|TUT7_MOUSE-S193	0.550305	0.104121	2.60866	0.0176619	0.730711	-4.23632	2.37263
190	Y.L - Y.R	sp|P70265|F262_MOUSE	sp	P70265	P70265	F262_MOUSE	6-phosphofructo-2-kinase/fructose-2,6-bisphosphatase 2	Mus musculus	10090	Pfkfb2	1	2	S489;S496	sp|P70265|F262_MOUSE-S489;S496	0.349051	-0.00970642	2.6017	0.0179231	0.730711	-4.23812	2.3672
191	Y.L - Y.R	sp|Q91VW5|GOGA4_MOUSE	sp	Q91VW5	Q91VW5	GOGA4_MOUSE	Golgin subfamily A member 4	Mus musculus	10090	Golga4	1	2	S122;S131	sp|Q91VW5|GOGA4_MOUSE-S122;S131	-0.584658	-0.0169069	-2.6002	0.0179801	0.730711	-4.2385	-2.36603
192	Y.L - Y.R	sp|Q9D154|ILEUA_MOUSE	sp	Q9D154	Q9D154	ILEUA_MOUSE	Leukocyte elastase inhibitor A	Mus musculus	10090	Serpinb1a	1	1	T177	sp|Q9D154|ILEUA_MOUSE-T177	0.683989	-0.0126537	2.59818	0.0180566	0.730711	-4.23902	2.36445
193	Y.L - Y.R	sp|Q9D0L8|MCES_MOUSE	sp	Q9D0L8	Q9D0L8	MCES_MOUSE	mRNA cap guanine-N7 methyltransferase	Mus musculus	10090	Rnmt	1	1	S100	sp|Q9D0L8|MCES_MOUSE-S100	-0.506126	0.0545094	-2.59781	0.0180707	0.730711	-4.23912	-2.36417
194	Y.L - Y.R	sp|Q8BH50|CR025_MOUSE	sp	Q8BH50	Q8BH50	CR025_MOUSE	Protein C18orf25 homolog	Mus musculus	10090	NA	1	1	S143	sp|Q8BH50|CR025_MOUSE-S143	-0.515019	-0.0142238	-2.5944	0.018201	0.730711	-4.24	-2.3615
195	Y.L - Y.R	sp|O88623|UBP2_MOUSE	sp	O88623	O88623	UBP2_MOUSE	Ubiquitin carboxyl-terminal hydrolase 2	Mus musculus	10090	Usp2	1	3	T400	sp|O88623|UBP2_MOUSE-T400	-0.801936	0.14062	-2.59315	0.0182492	0.730711	-4.24032	-2.36052
196	Y.L - Y.R	sp|Q8VDQ9|KRI1_MOUSE	sp	Q8VDQ9	Q8VDQ9	KRI1_MOUSE	Protein KRI1 homolog	Mus musculus	10090	Kri1	1	3	S142	sp|Q8VDQ9|KRI1_MOUSE-S142	-0.497318	0.0366041	-2.59285	0.0182608	0.730711	-4.2404	-2.36029
197	Y.L - Y.R	sp|Q6ZPF3|TIAM2_MOUSE	sp	Q6ZPF3	Q6ZPF3	TIAM2_MOUSE	Rho guanine nucleotide exchange factor TIAM2	Mus musculus	10090	Tiam2	1	2	T444	sp|Q6ZPF3|TIAM2_MOUSE-T444	-0.483414	-0.0362316	-2.58755	0.0184659	0.730711	-4.24176	-2.35614
198	Y.L - Y.R	sp|Q8K0L9|ZBT20_MOUSE	sp	Q8K0L9	Q8K0L9	ZBT20_MOUSE	Zinc finger and BTB domain-containing protein 20	Mus musculus	10090	Zbtb20	1	1	T211	sp|Q8K0L9|ZBT20_MOUSE-T211	-0.566524	0.0435514	-2.58586	0.0185315	0.730711	-4.2422	-2.35482
199	Y.L - Y.R	sp|Q9CRB6|TPPP3_MOUSE	sp	Q9CRB6	Q9CRB6	TPPP3_MOUSE	Tubulin polymerization-promoting protein family member 3	Mus musculus	10090	Tppp3	1	1	T169	sp|Q9CRB6|TPPP3_MOUSE-T169	0.784639	-0.0341582	2.58515	0.0185595	0.730711	-4.24238	2.35426
200	Y.L - Y.R	tr|F8VPN4|F8VPN4_MOUSE	tr	F8VPN4	F8VPN4	F8VPN4_MOUSE	Glycogen debranching enzyme	Mus musculus	10090	Agl	1	1	S669	tr|F8VPN4|F8VPN4_MOUSE-S669	-0.915936	0.0502589	-2.58162	0.0186979	0.730711	-4.24329	-2.3515
201	Y.L - Y.R	sp|Q8CGF6|WDR47_MOUSE	sp	Q8CGF6	Q8CGF6	WDR47_MOUSE	WD repeat-containing protein 47	Mus musculus	10090	Wdr47	1	2	T380	sp|Q8CGF6|WDR47_MOUSE-T380	-0.536198	-0.0189737	-2.58074	0.0187326	0.730711	-4.24352	-2.35081
202	Y.L - Y.R	sp|A2ASS6|TITIN_MOUSE	sp	A2ASS6	A2ASS6	TITIN_MOUSE	Titin	Mus musculus	10090	Ttn	1	1	S34097	sp|A2ASS6|TITIN_MOUSE-S34097	-0.91402	-0.0273397	-2.57945	0.0187836	0.730711	-4.24385	-2.3498
203	Y.L - Y.R	sp|Q9DBR4|APBB2_MOUSE	sp	Q9DBR4	Q9DBR4	APBB2_MOUSE	Amyloid beta precursor protein binding family B member 2	Mus musculus	10090	Apbb2	1	2	S123	sp|Q9DBR4|APBB2_MOUSE-S123	-0.9726	0.139667	-2.5785	0.0188212	0.730711	-4.2441	-2.34905
204	Y.L - Y.R	sp|Q9CZ42|NNRD_MOUSE	sp	Q9CZ42	Q9CZ42	NNRD_MOUSE	ATP-dependent (S)-NAD(P)H-hydrate dehydratase	Mus musculus	10090	Naxd	1	1	S62	sp|Q9CZ42|NNRD_MOUSE-S62	-1.36411	0.113737	-2.57539	0.0189444	0.730711	-4.2449	-2.34662
205	Y.L - Y.R	sp|P08101|FCGR2_MOUSE	sp	P08101	P08101	FCGR2_MOUSE	Low affinity immunoglobulin gamma Fc region receptor II	Mus musculus	10090	Fcgr2	1	2	Y309	sp|P08101|FCGR2_MOUSE-Y309	0.912628	-0.000190866	2.56804	0.0192394	0.730711	-4.24679	2.34086
206	Y.L - Y.R	sp|P68368|TBA4A_MOUSE	sp	P68368	P68368	TBA4A_MOUSE	Tubulin alpha-4A chain	Mus musculus	10090	Tuba4a	1	1	S158	sp|P68368|TBA4A_MOUSE-S158	-0.690551	0.0926624	-2.5657	0.0193344	0.730711	-4.2474	-2.33902
207	Y.L - Y.R	sp|P68369|TBA1A_MOUSE	sp	P68369	P68369	TBA1A_MOUSE	Tubulin alpha-1A chain	Mus musculus	10090	Tuba1a	1	1	S158	sp|P68369|TBA1A_MOUSE-S158	-0.690551	0.0926624	-2.5657	0.0193344	0.730711	-4.2474	-2.33902
208	Y.L - Y.R	tr|A0A571BEN1|A0A571BEN1_MOUSE	tr	A0A571BEN1	A0A571BEN1	A0A571BEN1_MOUSE	Myosin binding protein C, slow-type	Mus musculus	10090	Mybpc1	1	1	T405	tr|A0A571BEN1|A0A571BEN1_MOUSE-T405	-0.72802	0.0426262	-2.56547	0.0193437	0.730711	-4.24746	-2.33884
209	Y.L - Y.R	sp|Q8BG32|PSD11_MOUSE	sp	Q8BG32	Q8BG32	PSD11_MOUSE	26S proteasome non-ATPase regulatory subunit 11	Mus musculus	10090	Psmd11	1	3	S23	sp|Q8BG32|PSD11_MOUSE-S23	-1.18368	0.0823856	-2.56437	0.0193885	0.730711	-4.24774	-2.33798
210	Y.L - Y.R	tr|A0A571BF58|A0A571BF58_MOUSE	tr	A0A571BF58	A0A571BF58	A0A571BF58_MOUSE	Nebulin	Mus musculus	10090	Neb	1	1	S2992	tr|A0A571BF58|A0A571BF58_MOUSE-S2992	-0.81379	-0.0835273	-2.56403	0.0194023	0.730711	-4.24783	-2.33771
211	Y.L - Y.R	sp|Q9JI75|NQO2_MOUSE	sp	Q9JI75	Q9JI75	NQO2_MOUSE	Ribosyldihydronicotinamide dehydrogenase [quinone]	Mus musculus	10090	Nqo2	1	3	S83	sp|Q9JI75|NQO2_MOUSE-S83	-0.884199	0.0570588	-2.56402	0.0194026	0.730711	-4.24783	-2.3377
212	Y.L - Y.R	sp|Q9ET78|JPH2_MOUSE	sp	Q9ET78	Q9ET78	JPH2_MOUSE	Junctophilin-2	Mus musculus	10090	Jph2	1	2	T256;S258	sp|Q9ET78|JPH2_MOUSE-T256;S258	0.642778	0.0625128	2.56229	0.0194733	0.730711	-4.24828	2.33635
213	Y.L - Y.R	sp|Q8BLK9|KS6C1_MOUSE	sp	Q8BLK9	Q8BLK9	KS6C1_MOUSE	Ribosomal protein S6 kinase delta-1	Mus musculus	10090	Rps6kc1	1	2	S850	sp|Q8BLK9|KS6C1_MOUSE-S850	0.516899	-0.0766571	2.55825	0.0196391	0.730711	-4.24932	2.33317
214	Y.L - Y.R	sp|Q3THE2|ML12B_MOUSE	sp	Q3THE2	Q3THE2	ML12B_MOUSE	Myosin regulatory light chain 12B	Mus musculus	10090	Myl12b	1	2	S20;S29	sp|Q3THE2|ML12B_MOUSE-S20;S29	-1.12417	-0.0768422	-2.55813	0.0196443	0.730711	-4.24935	-2.33307
215	Y.L - Y.R	sp|Q9CQ19|MYL9_MOUSE	sp	Q9CQ19	Q9CQ19	MYL9_MOUSE	Myosin regulatory light polypeptide 9	Mus musculus	10090	Myl9	1	3	S20;S29	sp|Q9CQ19|MYL9_MOUSE-S20;S29	-1.12417	-0.0768422	-2.55813	0.0196443	0.730711	-4.24935	-2.33307
216	Y.L - Y.R	sp|Q6A026|PDS5A_MOUSE	sp	Q6A026	Q6A026	PDS5A_MOUSE	Sister chromatid cohesion protein PDS5 homolog A	Mus musculus	10090	Pds5a	1	3	S1194	sp|Q6A026|PDS5A_MOUSE-S1194	-0.530215	-0.013176	-2.55779	0.0196585	0.730711	-4.24944	-2.3328
217	Y.L - Y.R	sp|Q8K4Z5|SF3A1_MOUSE	sp	Q8K4Z5	Q8K4Z5	SF3A1_MOUSE	Splicing factor 3A subunit 1	Mus musculus	10090	Sf3a1	1	1	S449	sp|Q8K4Z5|SF3A1_MOUSE-S449	-0.487561	0.017144	-2.55505	0.0197715	0.730711	-4.25014	-2.33066
218	Y.L - Y.R	sp|A2ASS6|TITIN_MOUSE	sp	A2ASS6	A2ASS6	TITIN_MOUSE	Titin	Mus musculus	10090	Ttn	1	1	S12871	sp|A2ASS6|TITIN_MOUSE-S12871	0.974994	-0.00412124	2.55471	0.0197858	0.730711	-4.25023	2.33039
219	Y.L - Y.R	sp|Q8BWB1|SYP2L_MOUSE	sp	Q8BWB1	Q8BWB1	SYP2L_MOUSE	Synaptopodin 2-like protein	Mus musculus	10090	Synpo2l	1	1	S261	sp|Q8BWB1|SYP2L_MOUSE-S261	-0.718697	-0.094516	-2.55371	0.0198272	0.730711	-4.25049	-2.3296
220	Y.L - Y.R	sp|Q3UHF7|ZEP2_MOUSE	sp	Q3UHF7	Q3UHF7	ZEP2_MOUSE	Transcription factor HIVEP2	Mus musculus	10090	Hivep2	1	1	S1042	sp|Q3UHF7|ZEP2_MOUSE-S1042	-0.40695	0.0241613	-2.55348	0.0198367	0.730711	-4.25055	-2.32942
221	Y.L - Y.R	sp|O54988|SLK_MOUSE	sp	O54988	O54988	SLK_MOUSE	STE20-like serine/threonine-protein kinase	Mus musculus	10090	Slk	1	2	S444	sp|O54988|SLK_MOUSE-S444	-0.718672	-0.034754	-2.55147	0.0199206	0.730711	-4.25107	-2.32784
222	Y.L - Y.R	sp|Q9ERU9|RBP2_MOUSE	sp	Q9ERU9	Q9ERU9	RBP2_MOUSE	E3 SUMO-protein ligase RanBP2	Mus musculus	10090	Ranbp2	1	2	T2130	sp|Q9ERU9|RBP2_MOUSE-T2130	-0.67971	0.0774218	-2.55113	0.0199348	0.730711	-4.25115	-2.32757
223	Y.L - Y.R	sp|Q811L6|MAST4_MOUSE	sp	Q811L6	Q811L6	MAST4_MOUSE	Microtubule-associated serine/threonine-protein kinase 4	Mus musculus	10090	Mast4	1	3	S2353	sp|Q811L6|MAST4_MOUSE-S2353	-0.4661	0.0181983	-2.54744	0.0200898	0.730711	-4.25211	-2.32467
224	Y.L - Y.R	tr|E9PV66|E9PV66_MOUSE	tr	E9PV66	E9PV66	E9PV66_MOUSE	Myosin XVIIIb	Mus musculus	10090	Myo18b	1	1	Y551	tr|E9PV66|E9PV66_MOUSE-Y551	0.550443	-0.104543	2.54667	0.0201223	0.730711	-4.2523	2.32406
225	Y.L - Y.R	sp|Q8BZT2|SH3R2_MOUSE	sp	Q8BZT2	Q8BZT2	SH3R2_MOUSE	E3 ubiquitin-protein ligase SH3RF2	Mus musculus	10090	Sh3rf2	1	2	S298	sp|Q8BZT2|SH3R2_MOUSE-S298	-0.954198	0.00819839	-2.54497	0.0201942	0.730711	-4.25274	-2.32272
226	Y.L - Y.R	sp|Q8K124|PKHO2_MOUSE	sp	Q8K124	Q8K124	PKHO2_MOUSE	Pleckstrin homology domain-containing family O member 2	Mus musculus	10090	Plekho2	1	1	S261	sp|Q8K124|PKHO2_MOUSE-S261	-0.488969	-0.0466776	-2.54467	0.0202069	0.730711	-4.25282	-2.32248
227	Y.L - Y.R	sp|Q5DTJ9|MYPN_MOUSE	sp	Q5DTJ9	Q5DTJ9	MYPN_MOUSE	Myopalladin	Mus musculus	10090	Mypn	1	2	S610	sp|Q5DTJ9|MYPN_MOUSE-S610	-0.62066	-0.0449396	-2.54388	0.0202405	0.730711	-4.25302	-2.32186
228	Y.L - Y.R	sp|P27573|MYP0_MOUSE	sp	P27573	P27573	MYP0_MOUSE	Myelin protein P0	Mus musculus	10090	Mpz	1	1	S226	sp|P27573|MYP0_MOUSE-S226	-0.782158	-0.066579	-2.54368	0.0202487	0.730711	-4.25307	-2.32171
229	Y.L - Y.R	sp|Q5DU09|ZN652_MOUSE	sp	Q5DU09	Q5DU09	ZN652_MOUSE	Zinc finger protein 652	Mus musculus	10090	Znf652	1	2	S196	sp|Q5DU09|ZN652_MOUSE-S196	-0.547733	0.0465762	-2.5428	0.0202863	0.730711	-4.2533	-2.32101
230	Y.L - Y.R	sp|Q9JK37|MYOZ1_MOUSE	sp	Q9JK37	Q9JK37	MYOZ1_MOUSE	Myozenin-1	Mus musculus	10090	Myoz1	1	1	S134	sp|Q9JK37|MYOZ1_MOUSE-S134	-0.744372	-0.0719832	-2.54249	0.0202994	0.730711	-4.25338	-2.32077
231	Y.L - Y.R	sp|Q8VDD5|MYH9_MOUSE	sp	Q8VDD5	Q8VDD5	MYH9_MOUSE	Myosin-9	Mus musculus	10090	Myh9	1	4	S1114	sp|Q8VDD5|MYH9_MOUSE-S1114	-0.603358	0.121131	-2.54114	0.0203568	0.730711	-4.25373	-2.31971
232	Y.L - Y.R	tr|E9Q1M1|E9Q1M1_MOUSE	tr	E9Q1M1	E9Q1M1	E9Q1M1_MOUSE	PDZ domain containing 2	Mus musculus	10090	Pdzd2	1	1	S947	tr|E9Q1M1|E9Q1M1_MOUSE-S947	-0.483299	-0.0304096	-2.54039	0.0203889	0.730711	-4.25392	-2.31911
233	Y.L - Y.R	sp|P54775|PRS6B_MOUSE	sp	P54775	P54775	PRS6B_MOUSE	26S proteasome regulatory subunit 6B	Mus musculus	10090	Psmc4	1	2	S355	sp|P54775|PRS6B_MOUSE-S355	-0.830776	-0.000414249	-2.53927	0.0204367	0.730711	-4.25421	-2.31823
234	Y.L - Y.R	sp|Q9D5D8|CDYL2_MOUSE	sp	Q9D5D8	Q9D5D8	CDYL2_MOUSE	Chromodomain Y-like protein 2	Mus musculus	10090	Cdyl2	1	1	S160	sp|Q9D5D8|CDYL2_MOUSE-S160	0.452309	0.027566	2.53636	0.0205618	0.730711	-4.25496	2.31594
235	Y.L - Y.R	sp|Q6ZQ58|LARP1_MOUSE	sp	Q6ZQ58	Q6ZQ58	LARP1_MOUSE	La-related protein 1	Mus musculus	10090	Larp1	1	3	S198	sp|Q6ZQ58|LARP1_MOUSE-S198	-0.353267	-0.0262255	-2.53628	0.0205653	0.730711	-4.25498	-2.31587
236	Y.L - Y.R	sp|Q6PDN3|MYLK_MOUSE	sp	Q6PDN3	Q6PDN3	MYLK_MOUSE	Myosin light chain kinase, smooth muscle	Mus musculus	10090	Mylk	1	3	S1460	sp|Q6PDN3|MYLK_MOUSE-S1460	0.595346	-0.0273938	2.53304	0.0207049	0.730711	-4.25582	2.31332
237	Y.L - Y.R	sp|Q8R361|RFIP5_MOUSE	sp	Q8R361	Q8R361	RFIP5_MOUSE	Rab11 family-interacting protein 5	Mus musculus	10090	Rab11fip5	1	2	S209	sp|Q8R361|RFIP5_MOUSE-S209	1.07269	-0.134128	2.53151	0.0207715	0.730711	-4.25621	2.31211
238	Y.L - Y.R	sp|Q62234|MYOM1_MOUSE	sp	Q62234	Q62234	MYOM1_MOUSE	Myomesin-1	Mus musculus	10090	Myom1	1	2	T533	sp|Q62234|MYOM1_MOUSE-T533	-0.558377	0.02532	-2.5306	0.0208112	0.730711	-4.25645	-2.31139
239	Y.L - Y.R	sp|Q60592|MAST2_MOUSE	sp	Q60592	Q60592	MAST2_MOUSE	Microtubule-associated serine/threonine-protein kinase 2	Mus musculus	10090	Mast2	1	1	S1278;S1282	sp|Q60592|MAST2_MOUSE-S1278;S1282	-0.585319	-0.0317859	-2.52909	0.0208768	0.730711	-4.25683	-2.31021
240	Y.L - Y.R	sp|Q8CHU3|EPN2_MOUSE	sp	Q8CHU3	Q8CHU3	EPN2_MOUSE	Epsin-2	Mus musculus	10090	Epn2	1	1	S192;S195;S199	sp|Q8CHU3|EPN2_MOUSE-S192;S195;S199	-0.559505	-0.015047	-2.52829	0.0209121	0.730711	-4.25704	-2.30957
241	Y.L - Y.R	sp|Q62234|MYOM1_MOUSE	sp	Q62234	Q62234	MYOM1_MOUSE	Myomesin-1	Mus musculus	10090	Myom1	1	2	S68	sp|Q62234|MYOM1_MOUSE-S68	-0.868678	-0.0259219	-2.5272	0.0209595	0.730711	-4.25732	-2.30871
242	Y.L - Y.R	sp|Q9WTU6|MK09_MOUSE	sp	Q9WTU6	Q9WTU6	MK09_MOUSE	Mitogen-activated protein kinase 9	Mus musculus	10090	Mapk9	1	2	T183	sp|Q9WTU6|MK09_MOUSE-T183	-0.60328	0.0314113	-2.52479	0.0210654	0.730711	-4.25794	-2.30681
243	Y.L - Y.R	sp|Q9QXS1|PLEC_MOUSE	sp	Q9QXS1	Q9QXS1	PLEC_MOUSE	Plectin	Mus musculus	10090	Plec	1	3	S686	sp|Q9QXS1|PLEC_MOUSE-S686	-0.710054	-0.0670738	-2.52339	0.0211272	0.730711	-4.2583	-2.3057
244	Y.L - Y.R	tr|A0A571BF58|A0A571BF58_MOUSE	tr	A0A571BF58	A0A571BF58	A0A571BF58_MOUSE	Nebulin	Mus musculus	10090	Neb	1	1	S7394;S7405	tr|A0A571BF58|A0A571BF58_MOUSE-S7394;S7405	-1.23762	0.0323665	-2.52189	0.0211939	0.730711	-4.25869	-2.30451
245	Y.L - Y.R	sp|Q9JK45|KCNQ5_MOUSE	sp	Q9JK45	Q9JK45	KCNQ5_MOUSE	Potassium voltage-gated channel subfamily KQT member 5	Mus musculus	10090	Kcnq5	1	2	S926	sp|Q9JK45|KCNQ5_MOUSE-S926	-0.441093	0.0070783	-2.51876	0.021333	0.730711	-4.2595	-2.30204
246	Y.L - Y.R	sp|P31750|AKT1_MOUSE	sp	P31750	P31750	AKT1_MOUSE	RAC-alpha serine/threonine-protein kinase	Mus musculus	10090	Akt1	1	2	S126;S129	sp|P31750|AKT1_MOUSE-S126;S129	-0.39031	-0.0117256	-2.51789	0.0213715	0.730711	-4.25972	-2.30136
247	Y.L - Y.R	sp|P53564|CUX1_MOUSE	sp	P53564	P53564	CUX1_MOUSE	Homeobox protein cut-like 1	Mus musculus	10090	Cux1	1	3	S1211;S1213	sp|P53564|CUX1_MOUSE-S1211;S1213	-0.55165	-0.028132	-2.51622	0.0214462	0.730711	-4.26015	-2.30004
248	Y.L - Y.R	sp|D3YVF0|AKAP5_MOUSE	sp	D3YVF0	D3YVF0	AKAP5_MOUSE	A-kinase anchor protein 5	Mus musculus	10090	Akap5	1	2	T220	sp|D3YVF0|AKAP5_MOUSE-T220	-0.337093	0.034302	-2.51473	0.0215133	0.730711	-4.26054	-2.29885
249	Y.L - Y.R	sp|Q8BTI8|SRRM2_MOUSE	sp	Q8BTI8	Q8BTI8	SRRM2_MOUSE	Serine/arginine repetitive matrix protein 2	Mus musculus	10090	Srrm2	1	3	S2335	sp|Q8BTI8|SRRM2_MOUSE-S2335	-0.420572	0.0346231	-2.51092	0.0216852	0.730711	-4.26152	-2.29584
250	Y.L - Y.R	sp|O08648|M3K4_MOUSE	sp	O08648	O08648	M3K4_MOUSE	Mitogen-activated protein kinase kinase kinase 4	Mus musculus	10090	Map3k4	1	2	T1243	sp|O08648|M3K4_MOUSE-T1243	-0.315098	-0.00639147	-2.51076	0.0216924	0.730711	-4.26156	-2.29571
251	Y.L - Y.R	sp|Q64028|PHC1_MOUSE	sp	Q64028	Q64028	PHC1_MOUSE	Polyhomeotic-like protein 1	Mus musculus	10090	Phc1	1	3	S867	sp|Q64028|PHC1_MOUSE-S867	-0.354044	0.0264592	-2.50852	0.0217937	0.730711	-4.26214	-2.29394
252	Y.L - Y.R	sp|Q8R5G7|ARAP3_MOUSE	sp	Q8R5G7	Q8R5G7	ARAP3_MOUSE	Arf-GAP with Rho-GAP domain, ANK repeat and PH domain-containing protein 3	Mus musculus	10090	Arap3	1	3	S1333	sp|Q8R5G7|ARAP3_MOUSE-S1333	-0.354044	0.0264592	-2.50852	0.0217937	0.730711	-4.26214	-2.29394
253	Y.L - Y.R	sp|P14576|SRP54_MOUSE	sp	P14576	P14576	SRP54_MOUSE	Signal recognition particle subunit SRP54	Mus musculus	10090	Srp54	1	2	S16	sp|P14576|SRP54_MOUSE-S16	-0.592814	-0.035172	-2.50713	0.0218571	0.730711	-4.26249	-2.29284
254	Y.L - Y.R	sp|O70305|ATX2_MOUSE	sp	O70305	O70305	ATX2_MOUSE	Ataxin-2	Mus musculus	10090	Atxn2	1	1	S666	sp|O70305|ATX2_MOUSE-S666	-0.655869	0.00539413	-2.50458	0.0219737	0.730711	-4.26315	-2.29082
255	Y.L - Y.R	sp|Q9Z191|EYA4_MOUSE	sp	Q9Z191	Q9Z191	EYA4_MOUSE	Eyes absent homolog 4	Mus musculus	10090	Eya4	2	2	S338	sp|Q9Z191|EYA4_MOUSE-S338	-0.559171	-0.0252306	-2.50288	0.0220518	0.730711	-4.26359	-2.28948
256	Y.L - Y.R	sp|Q9QYG0|NDRG2_MOUSE	sp	Q9QYG0	Q9QYG0	NDRG2_MOUSE	Protein NDRG2	Mus musculus	10090	Ndrg2	1	1	S342	sp|Q9QYG0|NDRG2_MOUSE-S342	0.450417	0.0453623	2.50233	0.0220774	0.730711	-4.26373	2.28903
257	Y.L - Y.R	tr|E9PV66|E9PV66_MOUSE	tr	E9PV66	E9PV66	E9PV66_MOUSE	Myosin XVIIIb	Mus musculus	10090	Myo18b	1	1	S2393;S2396	tr|E9PV66|E9PV66_MOUSE-S2393;S2396	-0.614106	0.0870887	-2.50109	0.0221343	0.730711	-4.26405	-2.28806
258	Y.L - Y.R	sp|P51830|ADCY9_MOUSE	sp	P51830	P51830	ADCY9_MOUSE	Adenylate cyclase type 9	Mus musculus	10090	Adcy9	1	1	S706	sp|P51830|ADCY9_MOUSE-S706	-0.647562	0.00162969	-2.50089	0.0221435	0.730711	-4.2641	-2.2879
259	Y.L - Y.R	sp|Q69ZR2|HECD1_MOUSE	sp	Q69ZR2	Q69ZR2	HECD1_MOUSE	E3 ubiquitin-protein ligase HECTD1	Mus musculus	10090	Hectd1	1	2	S1392;S1398	sp|Q69ZR2|HECD1_MOUSE-S1392;S1398	-0.544234	-0.0138798	-2.50072	0.0221513	0.730711	-4.26415	-2.28776
260	Y.L - Y.R	tr|A2A7B5|A2A7B5_MOUSE	tr	A2A7B5	A2A7B5	A2A7B5_MOUSE	PR domain containing 2, with ZNF domain	Mus musculus	10090	Prdm2	1	1	S738;S739;S743	tr|A2A7B5|A2A7B5_MOUSE-S738;S739;S743	-0.622073	0.0368287	-2.50069	0.0221528	0.730711	-4.26415	-2.28774
261	Y.L - Y.R	sp|Q8BJ71|NUP93_MOUSE	sp	Q8BJ71	Q8BJ71	NUP93_MOUSE	Nuclear pore complex protein Nup93	Mus musculus	10090	Nup93	1	1	S614	sp|Q8BJ71|NUP93_MOUSE-S614	-0.593318	0.0546845	-2.49989	0.0221897	0.730711	-4.26436	-2.2871
262	Y.L - Y.R	tr|E9Q842|E9Q842_MOUSE	tr	E9Q842	E9Q842	E9Q842_MOUSE	Neuron navigator 2	Mus musculus	10090	Nav2	1	1	S1218	tr|E9Q842|E9Q842_MOUSE-S1218	-0.572585	0.0130298	-2.49774	0.0222893	0.730711	-4.26491	-2.2854
263	Y.L - Y.R	tr|J3QPM7|J3QPM7_MOUSE	tr	J3QPM7	J3QPM7	J3QPM7_MOUSE	Predicted gene, 21915	Mus musculus	10090	Gm21915	4	1	S74	tr|J3QPM7|J3QPM7_MOUSE-S74	-0.99102	0.031472	-2.49745	0.0223031	0.730711	-4.26499	-2.28517
264	Y.L - Y.R	sp|Q61818|RAI1_MOUSE	sp	Q61818	Q61818	RAI1_MOUSE	Retinoic acid-induced protein 1	Mus musculus	10090	Rai1	1	3	S1520	sp|Q61818|RAI1_MOUSE-S1520	0.491632	-0.0165793	2.49509	0.0224129	0.730711	-4.2656	2.2833
265	Y.L - Y.R	sp|E9Q137|TX264_MOUSE	sp	E9Q137	E9Q137	TX264_MOUSE	Testis-expressed protein 264 homolog	Mus musculus	10090	Tex264	2	1	S271	sp|E9Q137|TX264_MOUSE-S271	-0.571459	0.059508	-2.49428	0.0224508	0.730711	-4.26581	-2.28265
266	Y.L - Y.R	sp|P16858|G3P_MOUSE	sp	P16858	P16858	G3P_MOUSE	Glyceraldehyde-3-phosphate dehydrogenase	Mus musculus	10090	Gapdh	1	2	T185	sp|P16858|G3P_MOUSE-T185	-1.13425	0.176648	-2.49416	0.0224562	0.730711	-4.26584	-2.28256
267	Y.L - Y.R	tr|A0A1D5RLD8|A0A1D5RLD8_MOUSE	tr	A0A1D5RLD8	A0A1D5RLD8	A0A1D5RLD8_MOUSE	Glyceraldehyde-3-phosphate dehydrogenase	Mus musculus	10090	Gm10358	1	1	T185	tr|A0A1D5RLD8|A0A1D5RLD8_MOUSE-T185	-1.13425	0.176648	-2.49416	0.0224562	0.730711	-4.26584	-2.28256
268	Y.L - Y.R	tr|S4R1W1|S4R1W1_MOUSE	tr	S4R1W1	S4R1W1	S4R1W1_MOUSE	Glyceraldehyde-3-phosphate dehydrogenase	Mus musculus	10090	Gm3839	1	1	T185	tr|S4R1W1|S4R1W1_MOUSE-T185	-1.13425	0.176648	-2.49416	0.0224562	0.730711	-4.26584	-2.28256
269	Y.L - Y.R	tr|Q8C3U9|Q8C3U9_MOUSE	tr	Q8C3U9	Q8C3U9	Q8C3U9_MOUSE	Zinc finger and BTB domain containing 37	Mus musculus	10090	Zbtb37	1	1	S467	tr|Q8C3U9|Q8C3U9_MOUSE-S467	0.378887	-0.0245697	2.49401	0.0224635	0.730711	-4.26588	2.28244
270	Y.L - Y.R	sp|Q4ACU6|SHAN3_MOUSE	sp	Q4ACU6	Q4ACU6	SHAN3_MOUSE	SH3 and multiple ankyrin repeat domains protein 3	Mus musculus	10090	Shank3	1	3	T1028	sp|Q4ACU6|SHAN3_MOUSE-T1028	-0.602875	0.0215498	-2.49371	0.0224775	0.730711	-4.26595	-2.2822
271	Y.L - Y.R	tr|A0A571BF58|A0A571BF58_MOUSE	tr	A0A571BF58	A0A571BF58	A0A571BF58_MOUSE	Nebulin	Mus musculus	10090	Neb	1	1	Y921	tr|A0A571BF58|A0A571BF58_MOUSE-Y921	-0.628329	-0.0665103	-2.49317	0.0225026	0.730711	-4.26609	-2.28177
272	Y.L - Y.R	sp|P61406|EST1A_MOUSE	sp	P61406	P61406	EST1A_MOUSE	Telomerase-binding protein EST1A	Mus musculus	10090	Smg6	1	1	S260	sp|P61406|EST1A_MOUSE-S260	-0.486808	-0.0247598	-2.49295	0.0225131	0.730711	-4.26615	-2.2816
273	Y.L - Y.R	sp|Q80XB4|NRAP_MOUSE	sp	Q80XB4	Q80XB4	NRAP_MOUSE	Nebulin-related-anchoring protein	Mus musculus	10090	Nrap	1	3	S275	sp|Q80XB4|NRAP_MOUSE-S275	0.669661	-0.0295875	2.49253	0.0225326	0.730711	-4.26626	2.28127
274	Y.L - Y.R	sp|Q5DU09|ZN652_MOUSE	sp	Q5DU09	Q5DU09	ZN652_MOUSE	Zinc finger protein 652	Mus musculus	10090	Znf652	1	2	S203	sp|Q5DU09|ZN652_MOUSE-S203	0.443232	0.0559369	2.49129	0.022591	0.730711	-4.26658	2.28028
275	Y.L - Y.R	sp|Q8VHX6|FLNC_MOUSE	sp	Q8VHX6	Q8VHX6	FLNC_MOUSE	Filamin-C	Mus musculus	10090	Flnc	1	3	S955	sp|Q8VHX6|FLNC_MOUSE-S955	0.781634	0.0591382	2.4887	0.0227131	0.730711	-4.26724	2.27823
276	Y.L - Y.R	sp|O08553|DPYL2_MOUSE	sp	O08553	O08553	DPYL2_MOUSE	Dihydropyrimidinase-related protein 2	Mus musculus	10090	Dpysl2	1	2	Y32	sp|O08553|DPYL2_MOUSE-Y32	0.383402	-0.0315513	2.48662	0.022812	0.730711	-4.26778	2.27657
277	Y.L - Y.R	sp|Q6PCP5|MFF_MOUSE	sp	Q6PCP5	Q6PCP5	MFF_MOUSE	Mitochondrial fission factor	Mus musculus	10090	Mff	1	1	S131	sp|Q6PCP5|MFF_MOUSE-S131	0.409493	0.0687422	2.48613	0.0228349	0.730711	-4.2679	2.27619
278	Y.L - Y.R	sp|Q9WUB3|PYGM_MOUSE	sp	Q9WUB3	Q9WUB3	PYGM_MOUSE	Glycogen phosphorylase, muscle form	Mus musculus	10090	Pygm	1	3	S450	sp|Q9WUB3|PYGM_MOUSE-S450	-1.17153	-0.00145162	-2.48542	0.0228686	0.730711	-4.26809	-2.27562
279	Y.L - Y.R	sp|Q9Z1E4|GYS1_MOUSE	sp	Q9Z1E4	Q9Z1E4	GYS1_MOUSE	Glycogen [starch] synthase, muscle	Mus musculus	10090	Gys1	1	2	T703	sp|Q9Z1E4|GYS1_MOUSE-T703	-0.880937	0.0603854	-2.48382	0.022945	0.730711	-4.2685	-2.27435
280	Y.L - Y.R	tr|G5E8J6|G5E8J6_MOUSE	tr	G5E8J6	G5E8J6	G5E8J6_MOUSE	Histidine rich calcium binding protein	Mus musculus	10090	Hrc	1	1	T513	tr|G5E8J6|G5E8J6_MOUSE-T513	-0.621086	-0.0695845	-2.48277	0.0229952	0.730711	-4.26877	-2.27351
281	Y.L - Y.R	sp|Q8BZJ7|DCNL2_MOUSE	sp	Q8BZJ7	Q8BZJ7	DCNL2_MOUSE	DCN1-like protein 2	Mus musculus	10090	Dcun1d2	1	3	S55	sp|Q8BZJ7|DCNL2_MOUSE-S55	-0.582368	0.0511703	-2.482	0.0230323	0.730711	-4.26897	-2.2729
282	Y.L - Y.R	sp|Q7TT45|RRAGD_MOUSE	sp	Q7TT45	Q7TT45	RRAGD_MOUSE	Ras-related GTP-binding protein D	Mus musculus	10090	Rragd	1	2	S145	sp|Q7TT45|RRAGD_MOUSE-S145	-0.840047	0.0223134	-2.4806	0.0230994	0.730711	-4.26933	-2.27179
283	Y.L - Y.R	sp|Q8K004|SPAT2_MOUSE	sp	Q8K004	Q8K004	SPAT2_MOUSE	Spermatogenesis-associated protein 2	Mus musculus	10090	Spata2	1	1	S247	sp|Q8K004|SPAT2_MOUSE-S247	-0.500356	0.0249561	-2.4799	0.0231329	0.730711	-4.26951	-2.27123
284	Y.L - Y.R	sp|Q148V7|RELCH_MOUSE	sp	Q148V7	Q148V7	RELCH_MOUSE	RAB11-binding protein RELCH	Mus musculus	10090	Relch	1	1	T169;S170	sp|Q148V7|RELCH_MOUSE-T169;S170	1.00793	0.0846199	2.47946	0.0231539	0.730711	-4.26962	2.27089
285	Y.L - Y.R	sp|Q9CXS4|CENPV_MOUSE	sp	Q9CXS4	Q9CXS4	CENPV_MOUSE	Centromere protein V	Mus musculus	10090	Cenpv	1	2	S18	sp|Q9CXS4|CENPV_MOUSE-S18	-0.467064	-0.0145871	-2.47748	0.0232496	0.730711	-4.27013	-2.26931
286	Y.L - Y.R	sp|Q70IV5|SYNEM_MOUSE	sp	Q70IV5	Q70IV5	SYNEM_MOUSE	Synemin	Mus musculus	10090	Synm	1	2	S486	sp|Q70IV5|SYNEM_MOUSE-S486	-0.981341	0.116988	-2.47415	0.0234111	0.730711	-4.27099	-2.26666
287	Y.L - Y.R	sp|P10637|TAU_MOUSE	sp	P10637	P10637	TAU_MOUSE	Microtubule-associated protein tau	Mus musculus	10090	Mapt	1	3	T509	sp|P10637|TAU_MOUSE-T509	-0.804882	0.033423	-2.47162	0.0235348	0.730711	-4.27164	-2.26464
288	Y.L - Y.R	tr|A0A6I8MWX0|A0A6I8MWX0_MOUSE	tr	A0A6I8MWX0	A0A6I8MWX0	A0A6I8MWX0_MOUSE	Fibronectin type III domain containing 1	Mus musculus	10090	Fndc1	1	1	S1021;Y1022;S1026	tr|A0A6I8MWX0|A0A6I8MWX0_MOUSE-S1021;Y1022;S1026	-0.699359	0.0372396	-2.47023	0.0236028	0.730711	-4.272	-2.26353
289	Y.L - Y.R	sp|Q4VA53|PDS5B_MOUSE	sp	Q4VA53	Q4VA53	PDS5B_MOUSE	Sister chromatid cohesion protein PDS5 homolog B	Mus musculus	10090	Pds5b	1	1	S1381	sp|Q4VA53|PDS5B_MOUSE-S1381	-0.286835	-0.0146677	-2.46874	0.0236757	0.730711	-4.27238	-2.26235
290	Y.L - Y.R	sp|P53349|M3K1_MOUSE	sp	P53349	P53349	M3K1_MOUSE	Mitogen-activated protein kinase kinase kinase 1	Mus musculus	10090	Map3k1	1	3	S245;S247	sp|P53349|M3K1_MOUSE-S245;S247	-0.588927	0.105922	-2.46567	0.0238274	0.730711	-4.27318	-2.2599
291	Y.L - Y.R	sp|A2AAE1|BLTP1_MOUSE	sp	A2AAE1	A2AAE1	BLTP1_MOUSE	Bridge-like lipid transfer protein family member 1	Mus musculus	10090	Bltp1	1	4	S4613	sp|A2AAE1|BLTP1_MOUSE-S4613	-0.529799	0.0846389	-2.46369	0.0239254	0.730711	-4.27368	-2.25833
292	Y.L - Y.R	sp|E9Q0S6|TENS1_MOUSE	sp	E9Q0S6	E9Q0S6	TENS1_MOUSE	Tensin-1	Mus musculus	10090	Tns1	1	1	S1519;S1523	sp|E9Q0S6|TENS1_MOUSE-S1519;S1523	0.497477	0.0192743	2.46305	0.0239569	0.730711	-4.27385	2.25782
293	Y.L - Y.R	sp|Q70KF4|CMYA5_MOUSE	sp	Q70KF4	Q70KF4	CMYA5_MOUSE	Cardiomyopathy-associated protein 5	Mus musculus	10090	Cmya5	1	2	S1416	sp|Q70KF4|CMYA5_MOUSE-S1416	-0.657591	0.0365101	-2.4625	0.0239845	0.730711	-4.27399	-2.25738
294	Y.L - Y.R	sp|Q8CDB0|MKNK2_MOUSE	sp	Q8CDB0	Q8CDB0	MKNK2_MOUSE	MAP kinase-interacting serine/threonine-protein kinase 2	Mus musculus	10090	Mknk2	1	3	S446	sp|Q8CDB0|MKNK2_MOUSE-S446	-0.64378	0.0311077	-2.4749	0.0240132	0.730711	-4.27517	-2.25692
295	Y.L - Y.R	sp|B1AVY7|KI16B_MOUSE	sp	B1AVY7	B1AVY7	KI16B_MOUSE	Kinesin-like protein KIF16B	Mus musculus	10090	Kif16b	1	1	S662	sp|B1AVY7|KI16B_MOUSE-S662	-0.38925	-0.0334502	-2.45873	0.0241726	0.730711	-4.27496	-2.25437
296	Y.L - Y.R	sp|Q9DB20|ATPO_MOUSE	sp	Q9DB20	Q9DB20	ATPO_MOUSE	ATP synthase subunit O, mitochondrial	Mus musculus	10090	Atp5po	1	1	S47	sp|Q9DB20|ATPO_MOUSE-S47	-0.511075	0.022507	-2.45779	0.0242202	0.730711	-4.2752	-2.25362
297	Y.L - Y.R	sp|Q9ET66|PI16_MOUSE	sp	Q9ET66	Q9ET66	PI16_MOUSE	Peptidase inhibitor 16	Mus musculus	10090	Pi16	1	2	S347	sp|Q9ET66|PI16_MOUSE-S347	0.775235	0.0697398	2.45683	0.0242683	0.730711	-4.27545	2.25285
298	Y.L - Y.R	tr|A0A571BF58|A0A571BF58_MOUSE	tr	A0A571BF58	A0A571BF58	A0A571BF58_MOUSE	Nebulin	Mus musculus	10090	Neb	1	1	S7447;S7457;S7460	tr|A0A571BF58|A0A571BF58_MOUSE-S7447;S7457;S7460	-0.74012	-0.0512592	-2.45545	0.0243377	0.730711	-4.2758	-2.25176
299	Y.L - Y.R	sp|Q00PI9|HNRL2_MOUSE	sp	Q00PI9	Q00PI9	HNRL2_MOUSE	Heterogeneous nuclear ribonucleoprotein U-like protein 2	Mus musculus	10090	Hnrnpul2	1	2	T163	sp|Q00PI9|HNRL2_MOUSE-T163	0.47169	0.0515211	2.45497	0.0243621	0.730711	-4.27593	2.25137
300	Y.L - Y.R	sp|Q9ESN9|JIP3_MOUSE	sp	Q9ESN9	Q9ESN9	JIP3_MOUSE	C-Jun-amino-terminal kinase-interacting protein 3	Mus musculus	10090	Mapk8ip3	1	1	S1192	sp|Q9ESN9|JIP3_MOUSE-S1192	-0.547843	0.0685472	-2.45424	0.0243987	0.730711	-4.27612	-2.25079
301	Y.L - Y.R	sp|O88627|S28A2_MOUSE	sp	O88627	O88627	S28A2_MOUSE	Sodium/nucleoside cotransporter 2	Mus musculus	10090	Slc28a2	1	2	S9	sp|O88627|S28A2_MOUSE-S9	0.351256	-0.0275096	2.45366	0.0244284	0.730711	-4.27627	2.25032
302	Y.L - Y.R	sp|Q922R8|PDIA6_MOUSE	sp	Q922R8	Q922R8	PDIA6_MOUSE	Protein disulfide-isomerase A6	Mus musculus	10090	Pdia6	1	3	S248	sp|Q922R8|PDIA6_MOUSE-S248	-0.670276	-0.00333194	-2.45266	0.0244792	0.730711	-4.27652	-2.24952
303	Y.L - Y.R	sp|Q8BLK9|KS6C1_MOUSE	sp	Q8BLK9	Q8BLK9	KS6C1_MOUSE	Ribosomal protein S6 kinase delta-1	Mus musculus	10090	Rps6kc1	1	2	S636	sp|Q8BLK9|KS6C1_MOUSE-S636	0.817073	-0.0899055	2.45118	0.0245544	0.730711	-4.2769	2.24834
304	Y.L - Y.R	sp|Q63918|CAVN2_MOUSE	sp	Q63918	Q63918	CAVN2_MOUSE	Caveolae-associated protein 2	Mus musculus	10090	Cavin2	1	3	S327	sp|Q63918|CAVN2_MOUSE-S327	0.382039	-0.0211793	2.44975	0.0246271	0.730711	-4.27727	2.2472
305	Y.L - Y.R	sp|Q8K2V1|PP4R1_MOUSE	sp	Q8K2V1	Q8K2V1	PP4R1_MOUSE	Serine/threonine-protein phosphatase 4 regulatory subunit 1	Mus musculus	10090	Ppp4r1	1	2	S539	sp|Q8K2V1|PP4R1_MOUSE-S539	-0.578157	0.0487472	-2.44917	0.0246568	0.730711	-4.27742	-2.24674
306	Y.L - Y.R	sp|Q9WUZ5|TNNI1_MOUSE	sp	Q9WUZ5	Q9WUZ5	TNNI1_MOUSE	Troponin I, slow skeletal muscle	Mus musculus	10090	Tnni1	1	3	S58	sp|Q9WUZ5|TNNI1_MOUSE-S58	-1.19336	-0.16909	-2.44903	0.0246638	0.730711	-4.27746	-2.24663
307	Y.L - Y.R	sp|Q63943|MEF2D_MOUSE	sp	Q63943	Q63943	MEF2D_MOUSE	Myocyte-specific enhancer factor 2D	Mus musculus	10090	Mef2d	1	2	S470	sp|Q63943|MEF2D_MOUSE-S470	-0.368008	-0.0251027	-2.44798	0.0247174	0.730711	-4.27773	-2.24579
308	Y.L - Y.R	sp|Q8CJ53|CIP4_MOUSE	sp	Q8CJ53	Q8CJ53	CIP4_MOUSE	Cdc42-interacting protein 4	Mus musculus	10090	Trip10	1	2	S299	sp|Q8CJ53|CIP4_MOUSE-S299	-0.523302	-0.0244239	-2.4477	0.0247317	0.730711	-4.2778	-2.24557
309	Y.L - Y.R	sp|Q3UVR3|TTBK2_MOUSE	sp	Q3UVR3	Q3UVR3	TTBK2_MOUSE	Tau-tubulin kinase 2	Mus musculus	10090	Ttbk2	1	1	S1181	sp|Q3UVR3|TTBK2_MOUSE-S1181	0.829774	-0.0803791	2.44641	0.0247981	0.730711	-4.27813	2.24453
310	Y.L - Y.R	tr|A0A571BF58|A0A571BF58_MOUSE	tr	A0A571BF58	A0A571BF58	A0A571BF58_MOUSE	Nebulin	Mus musculus	10090	Neb	1	1	S7390;S7392	tr|A0A571BF58|A0A571BF58_MOUSE-S7390;S7392	-0.944094	-0.058971	-2.44585	0.0248266	0.730711	-4.27827	-2.24409
311	Y.L - Y.R	sp|P05064|ALDOA_MOUSE	sp	P05064	P05064	ALDOA_MOUSE	Fructose-bisphosphate aldolase A	Mus musculus	10090	Aldoa	1	2	T344	sp|P05064|ALDOA_MOUSE-T344	-0.526202	0.0775598	-2.44378	0.0249334	0.730711	-4.27881	-2.24243
312	Y.L - Y.R	sp|Q3U0M1|TPPC9_MOUSE	sp	Q3U0M1	Q3U0M1	TPPC9_MOUSE	Trafficking protein particle complex subunit 9	Mus musculus	10090	Trappc9	1	2	S953	sp|Q3U0M1|TPPC9_MOUSE-S953	-0.686391	-0.0274972	-2.4432	0.0249633	0.730711	-4.27896	-2.24197
313	Y.L - Y.R	sp|Q08122|TLE3_MOUSE	sp	Q08122	Q08122	TLE3_MOUSE	Transducin-like enhancer protein 3	Mus musculus	10090	Tle3	1	3	T334	sp|Q08122|TLE3_MOUSE-T334	0.685404	-0.000587228	2.43945	0.0251579	0.730711	-4.27992	2.23897
314	Y.L - Y.R	sp|Q6DIC0|SMCA2_MOUSE	sp	Q6DIC0	Q6DIC0	SMCA2_MOUSE	Probable global transcription activator SNF2L2	Mus musculus	10090	Smarca2	1	1	S593;S596	sp|Q6DIC0|SMCA2_MOUSE-S593;S596	0.596198	0.0325359	2.43572	0.025353	0.730711	-4.28088	2.23598
315	Y.L - Y.R	sp|P47708|RP3A_MOUSE	sp	P47708	P47708	RP3A_MOUSE	Rabphilin-3A	Mus musculus	10090	Rph3a	1	2	S271	sp|P47708|RP3A_MOUSE-S271	-0.738457	-0.0169466	-2.43438	0.0254229	0.730711	-4.28123	-2.23492
316	Y.L - Y.R	sp|D3Z1D3|CEFIP_MOUSE	sp	D3Z1D3	D3Z1D3	CEFIP_MOUSE	Cardiac-enriched FHL2-interacting protein	Mus musculus	10090	CEFIP	1	1	S1117	sp|D3Z1D3|CEFIP_MOUSE-S1117	-0.372118	-0.0255124	-2.43327	0.0254815	0.730711	-4.28151	-2.23402
317	Y.L - Y.R	sp|Q60760|GRB10_MOUSE	sp	Q60760	Q60760	GRB10_MOUSE	Growth factor receptor-bound protein 10	Mus musculus	10090	Grb10	1	2	S503	sp|Q60760|GRB10_MOUSE-S503	-0.460956	0.00192346	-2.43316	0.0254874	0.730711	-4.28154	-2.23393
318	Y.L - Y.R	sp|Q7TPM1|PRC2B_MOUSE	sp	Q7TPM1	Q7TPM1	PRC2B_MOUSE	Protein PRRC2B	Mus musculus	10090	Prrc2b	1	1	S462	sp|Q7TPM1|PRC2B_MOUSE-S462	-0.391742	-0.0581462	-2.43313	0.0254891	0.730711	-4.28155	-2.23391
319	Y.L - Y.R	sp|Q8K3J9|GPC5C_MOUSE	sp	Q8K3J9	Q8K3J9	GPC5C_MOUSE	G-protein coupled receptor family C group 5 member C	Mus musculus	10090	Gprc5c	1	2	S382	sp|Q8K3J9|GPC5C_MOUSE-S382	-0.907369	-0.139047	-2.43301	0.0254951	0.730711	-4.28158	-2.23382
320	Y.L - Y.R	sp|Q61194|P3C2A_MOUSE	sp	Q61194	Q61194	P3C2A_MOUSE	Phosphatidylinositol 4-phosphate 3-kinase C2 domain-containing subunit alpha	Mus musculus	10090	Pik3c2a	1	2	S615	sp|Q61194|P3C2A_MOUSE-S615	-0.464473	-0.0330524	-2.43293	0.0254997	0.730711	-4.2816	-2.23375
321	Y.L - Y.R	sp|Q03717|KCNB1_MOUSE	sp	Q03717	Q03717	KCNB1_MOUSE	Potassium voltage-gated channel subfamily B member 1	Mus musculus	10090	Kcnb1	1	2	S541	sp|Q03717|KCNB1_MOUSE-S541	-0.670503	-0.0307676	-2.43265	0.025514	0.730711	-4.28167	-2.23353
322	Y.L - Y.R	sp|P62960|YBOX1_MOUSE	sp	P62960	P62960	YBOX1_MOUSE	Y-box-binding protein 1	Mus musculus	10090	Ybx1	1	3	S172;S174	sp|P62960|YBOX1_MOUSE-S172;S174	0.60593	0.0693079	2.43209	0.0255439	0.730711	-4.28182	2.23308
323	Y.L - Y.R	sp|Q8BML1|MICA2_MOUSE	sp	Q8BML1	Q8BML1	MICA2_MOUSE	[F-actin]-monooxygenase MICAL2	Mus musculus	10090	Mical2	1	2	S780	sp|Q8BML1|MICA2_MOUSE-S780	-0.594655	0.0985763	-2.43094	0.0256046	0.730711	-4.28211	-2.23216
324	Y.L - Y.R	tr|A0A571BF58|A0A571BF58_MOUSE	tr	A0A571BF58	A0A571BF58	A0A571BF58_MOUSE	Nebulin	Mus musculus	10090	Neb	1	1	Y676	tr|A0A571BF58|A0A571BF58_MOUSE-Y676	-1.26393	0.068612	-2.43009	0.0256496	0.730711	-4.28233	-2.23148
325	Y.L - Y.R	sp|Q7TQ95|LNP_MOUSE	sp	Q7TQ95	Q7TQ95	LNP_MOUSE	Endoplasmic reticulum junction formation protein lunapark	Mus musculus	10090	Lnpk	1	1	S316	sp|Q7TQ95|LNP_MOUSE-S316	-0.650828	-0.0778988	-2.42853	0.0257324	0.730711	-4.28273	-2.23023
326	Y.L - Y.R	sp|Q3U0S6|RAIN_MOUSE	sp	Q3U0S6	Q3U0S6	RAIN_MOUSE	Ras-interacting protein 1	Mus musculus	10090	Rasip1	1	3	S320	sp|Q3U0S6|RAIN_MOUSE-S320	-0.438678	-0.00240483	-2.42509	0.0259159	0.730711	-4.28362	-2.22747
327	Y.L - Y.R	sp|Q62234|MYOM1_MOUSE	sp	Q62234	Q62234	MYOM1_MOUSE	Myomesin-1	Mus musculus	10090	Myom1	1	2	T40	sp|Q62234|MYOM1_MOUSE-T40	-0.46222	-0.00108002	-2.42434	0.0259561	0.730711	-4.28381	-2.22687
328	Y.L - Y.R	sp|Q60925|DBP_MOUSE	sp	Q60925	Q60925	DBP_MOUSE	D site-binding protein	Mus musculus	10090	Dbp	1	2	S165	sp|Q60925|DBP_MOUSE-S165	0.642272	-0.0543794	2.4236	0.0259958	0.730711	-4.284	2.22628
329	Y.L - Y.R	sp|Q3KNY0|IGFN1_MOUSE	sp	Q3KNY0	Q3KNY0	IGFN1_MOUSE	Immunoglobulin-like and fibronectin type III domain-containing protein 1	Mus musculus	10090	Igfn1	1	3	S1219	sp|Q3KNY0|IGFN1_MOUSE-S1219	-0.428475	0.0200252	-2.42298	0.0260293	0.730711	-4.28416	-2.22577
330	Y.L - Y.R	sp|O88291|ZN326_MOUSE	sp	O88291	O88291	ZN326_MOUSE	DBIRD complex subunit ZNF326	Mus musculus	10090	Znf326	1	1	S118	sp|O88291|ZN326_MOUSE-S118	-0.414371	-0.0146856	-2.42224	0.0260688	0.730711	-4.28435	-2.22518
331	Y.L - Y.R	sp|O08796|EF2K_MOUSE	sp	O08796	O08796	EF2K_MOUSE	Eukaryotic elongation factor 2 kinase	Mus musculus	10090	Eef2k	1	1	S391	sp|O08796|EF2K_MOUSE-S391	-0.695539	0.133604	-2.42117	0.0261265	0.730711	-4.28462	-2.22433
332	Y.L - Y.R	sp|Q8BUV3|GEPH_MOUSE	sp	Q8BUV3	Q8BUV3	GEPH_MOUSE	Gephyrin	Mus musculus	10090	Gphn	1	2	T281	sp|Q8BUV3|GEPH_MOUSE-T281	-0.683871	0.0506935	-2.42024	0.0261765	0.730711	-4.28486	-2.22358
333	Y.L - Y.R	sp|Q1ERP8|CLM9_MOUSE	sp	Q1ERP8	Q1ERP8	CLM9_MOUSE	CMRF35-like molecule 9	Mus musculus	10090	Cd300lg	1	1	S263	sp|Q1ERP8|CLM9_MOUSE-S263	0.566248	-0.0260837	2.42024	0.0261768	0.730711	-4.28486	2.22358
334	Y.L - Y.R	sp|E0CYV9|CD054_MOUSE	sp	E0CYV9	E0CYV9	CD054_MOUSE	Uncharacterized protein C4orf54 homolog	Mus musculus	10090	NA	1	1	S776	sp|E0CYV9|CD054_MOUSE-S776	0.571757	0.0291712	2.41984	0.0261981	0.730711	-4.28496	2.22326
335	Y.L - Y.R	sp|Q7TPM1|PRC2B_MOUSE	sp	Q7TPM1	Q7TPM1	PRC2B_MOUSE	Protein PRRC2B	Mus musculus	10090	Prrc2b	1	1	S415;S418	sp|Q7TPM1|PRC2B_MOUSE-S415;S418	-0.397734	-0.0121086	-2.41981	0.0261998	0.730711	-4.28497	-2.22324
336	Y.L - Y.R	sp|Q70KF4|CMYA5_MOUSE	sp	Q70KF4	Q70KF4	CMYA5_MOUSE	Cardiomyopathy-associated protein 5	Mus musculus	10090	Cmya5	1	2	S2225	sp|Q70KF4|CMYA5_MOUSE-S2225	-0.456733	-0.0126963	-2.41835	0.0262789	0.730711	-4.28535	-2.22207
337	Y.L - Y.R	sp|O54818|TPD53_MOUSE	sp	O54818	O54818	TPD53_MOUSE	Tumor protein D53	Mus musculus	10090	Tpd52l1	1	1	S86	sp|O54818|TPD53_MOUSE-S86	-0.468638	-0.0480406	-2.41832	0.0262807	0.730711	-4.28536	-2.22204
338	Y.L - Y.R	sp|P15508|SPTB1_MOUSE	sp	P15508	P15508	SPTB1_MOUSE	Spectrin beta chain, erythrocytic	Mus musculus	10090	Sptb	1	4	T2072	sp|P15508|SPTB1_MOUSE-T2072	-0.451865	-0.0269078	-2.4177	0.0263145	0.730711	-4.28552	-2.22154
339	Y.L - Y.R	sp|Q9DBR0|AKAP8_MOUSE	sp	Q9DBR0	Q9DBR0	AKAP8_MOUSE	A-kinase anchor protein 8	Mus musculus	10090	Akap8	1	1	T552	sp|Q9DBR0|AKAP8_MOUSE-T552	0.527326	-0.0759308	2.41653	0.0263779	0.730711	-4.28582	2.2206
340	Y.L - Y.R	sp|O35892|SP100_MOUSE	sp	O35892	O35892	SP100_MOUSE	Nuclear autoantigen Sp-100	Mus musculus	10090	Sp100	1	2	T209;S212	sp|O35892|SP100_MOUSE-T209;S212	-0.410229	-0.0285169	-2.41578	0.0264185	0.730711	-4.28601	-2.22
341	Y.L - Y.R	sp|Q812E0|CPEB2_MOUSE	sp	Q812E0	Q812E0	CPEB2_MOUSE	Cytoplasmic polyadenylation element-binding protein 2	Mus musculus	10090	Cpeb2	1	1	S21;S24	sp|Q812E0|CPEB2_MOUSE-S21;S24	-0.800603	0.0516759	-2.41327	0.0265558	0.730711	-4.28665	-2.21799
342	Y.L - Y.R	sp|Q9ET80|JPH1_MOUSE	sp	Q9ET80	Q9ET80	JPH1_MOUSE	Junctophilin-1	Mus musculus	10090	Jph1	1	1	S475;S480;S484	sp|Q9ET80|JPH1_MOUSE-S475;S480;S484	0.615992	0.0309617	2.41143	0.0266566	0.730711	-4.28713	2.21651
343	Y.L - Y.R	sp|Q8BFX1|RN187_MOUSE	sp	Q8BFX1	Q8BFX1	RN187_MOUSE	E3 ubiquitin-protein ligase RNF187	Mus musculus	10090	Rnf187	1	2	S200	sp|Q8BFX1|RN187_MOUSE-S200	0.351777	-0.00343032	2.41123	0.026668	0.730711	-4.28718	2.21634
344	Y.L - Y.R	sp|Q9JHS9|CWC15_MOUSE	sp	Q9JHS9	Q9JHS9	CWC15_MOUSE	Spliceosome-associated protein CWC15 homolog	Mus musculus	10090	Cwc15	1	1	T47	sp|Q9JHS9|CWC15_MOUSE-T47	-0.805644	-0.0107153	-2.41043	0.0267116	0.730711	-4.28738	-2.21571
345	Y.L - Y.R	sp|Q8R0S4|CACB4_MOUSE	sp	Q8R0S4	Q8R0S4	CACB4_MOUSE	Voltage-dependent L-type calcium channel subunit beta-4	Mus musculus	10090	Cacnb4	1	2	S64	sp|Q8R0S4|CACB4_MOUSE-S64	-0.705872	0.065259	-2.40979	0.0267472	0.730711	-4.28755	-2.21519
346	Y.L - Y.R	tr|A0A571BF58|A0A571BF58_MOUSE	tr	A0A571BF58	A0A571BF58	A0A571BF58_MOUSE	Nebulin	Mus musculus	10090	Neb	1	1	Y684	tr|A0A571BF58|A0A571BF58_MOUSE-Y684	-1.25923	-0.10223	-2.40958	0.0267587	0.730711	-4.2876	-2.21502
347	Y.L - Y.R	sp|Q8VHX6|FLNC_MOUSE	sp	Q8VHX6	Q8VHX6	FLNC_MOUSE	Filamin-C	Mus musculus	10090	Flnc	1	3	T2256	sp|Q8VHX6|FLNC_MOUSE-T2256	0.98146	-0.0626738	2.40695	0.0269038	0.730711	-4.28828	2.21291
348	Y.L - Y.R	sp|Q9R062|GLYG_MOUSE	sp	Q9R062	Q9R062	GLYG_MOUSE	Glycogenin-1	Mus musculus	10090	Gyg1	1	3	S320	sp|Q9R062|GLYG_MOUSE-S320	-1.15843	0.0866546	-2.40636	0.0269368	0.730711	-4.28843	-2.21243
349	Y.L - Y.R	sp|Q920B0|FRM4B_MOUSE	sp	Q920B0	Q920B0	FRM4B_MOUSE	FERM domain-containing protein 4B	Mus musculus	10090	Frmd4b	1	2	S920	sp|Q920B0|FRM4B_MOUSE-S920	-0.441472	0.0537238	-2.40396	0.0270702	0.730711	-4.28905	-2.2105
350	Y.L - Y.R	sp|Q3UTJ2|SRBS2_MOUSE	sp	Q3UTJ2	Q3UTJ2	SRBS2_MOUSE	Sorbin and SH3 domain-containing protein 2	Mus musculus	10090	Sorbs2	1	2	S82	sp|Q3UTJ2|SRBS2_MOUSE-S82	-0.567701	-0.00469627	-2.40383	0.0270773	0.730711	-4.28908	-2.2104
351	Y.L - Y.R	sp|Q8BRK8|AAPK2_MOUSE	sp	Q8BRK8	Q8BRK8	AAPK2_MOUSE	5'-AMP-activated protein kinase catalytic subunit alpha-2	Mus musculus	10090	Prkaa2	1	3	S501;T506	sp|Q8BRK8|AAPK2_MOUSE-S501;T506	-0.891106	0.162538	-2.40353	0.0270942	0.730711	-4.28916	-2.21016
352	Y.L - Y.R	sp|O88569|ROA2_MOUSE	sp	O88569	O88569	ROA2_MOUSE	Heterogeneous nuclear ribonucleoproteins A2/B1	Mus musculus	10090	Hnrnpa2b1	1	2	Y174	sp|O88569|ROA2_MOUSE-Y174	-0.624357	0.0662542	-2.40256	0.0271483	0.730711	-4.28941	-2.20938
353	Y.L - Y.R	tr|A0A571BF58|A0A571BF58_MOUSE	tr	A0A571BF58	A0A571BF58	A0A571BF58_MOUSE	Nebulin	Mus musculus	10090	Neb	1	1	S6515	tr|A0A571BF58|A0A571BF58_MOUSE-S6515	-0.729828	0.0479811	-2.40225	0.0271656	0.730711	-4.28949	-2.20913
354	Y.L - Y.R	tr|A0A571BF58|A0A571BF58_MOUSE	tr	A0A571BF58	A0A571BF58	A0A571BF58_MOUSE	Nebulin	Mus musculus	10090	Neb	1	1	S961	tr|A0A571BF58|A0A571BF58_MOUSE-S961	-0.981439	0.0667495	-2.40215	0.0271714	0.730711	-4.28951	-2.20905
355	Y.L - Y.R	sp|A2ABU4|MYOM3_MOUSE	sp	A2ABU4	A2ABU4	MYOM3_MOUSE	Myomesin-3	Mus musculus	10090	Myom3	1	1	T554	sp|A2ABU4|MYOM3_MOUSE-T554	-0.705934	0.0339515	-2.40171	0.027196	0.730711	-4.28962	-2.20869
356	Y.L - Y.R	sp|A2AHC3|CAMP1_MOUSE	sp	A2AHC3	A2AHC3	CAMP1_MOUSE	Calmodulin-regulated spectrin-associated protein 1	Mus musculus	10090	Camsap1	1	1	S1353;S1359	sp|A2AHC3|CAMP1_MOUSE-S1353;S1359	-0.630094	-0.0446993	-2.39931	0.0273305	0.730711	-4.29024	-2.20676
357	Y.L - Y.R	sp|Q64355|EFS_MOUSE	sp	Q64355	Q64355	EFS_MOUSE	Embryonal Fyn-associated substrate	Mus musculus	10090	Efs	1	2	S80	sp|Q64355|EFS_MOUSE-S80	0.573192	-0.0798568	2.39744	0.0274359	0.730711	-4.29072	2.20526
358	Y.L - Y.R	sp|Q922J3|CLIP1_MOUSE	sp	Q922J3	Q922J3	CLIP1_MOUSE	CAP-Gly domain-containing linker protein 1	Mus musculus	10090	Clip1	1	1	S319;S320	sp|Q922J3|CLIP1_MOUSE-S319;S320	-0.624411	0.0752402	-2.39729	0.0274448	0.730711	-4.29076	-2.20513
359	Y.L - Y.R	sp|E9Q0S6|TENS1_MOUSE	sp	E9Q0S6	E9Q0S6	TENS1_MOUSE	Tensin-1	Mus musculus	10090	Tns1	1	1	T1220	sp|E9Q0S6|TENS1_MOUSE-T1220	0.508161	-0.0512728	2.39475	0.0275881	0.730711	-4.29141	2.20309
360	Y.L - Y.R	tr|Q8CFX3|Q8CFX3_MOUSE	tr	Q8CFX3	Q8CFX3	Q8CFX3_MOUSE	Protocadherin 1	Mus musculus	10090	Pcdh1	1	1	S951;S962	tr|Q8CFX3|Q8CFX3_MOUSE-S951;S962	-0.591494	0.0760814	-2.39453	0.0276008	0.730711	-4.29147	-2.20291
361	Y.L - Y.R	sp|P62960|YBOX1_MOUSE	sp	P62960	P62960	YBOX1_MOUSE	Y-box-binding protein 1	Mus musculus	10090	Ybx1	1	3	S163	sp|P62960|YBOX1_MOUSE-S163	0.878398	-0.0594907	2.39405	0.0276282	0.730711	-4.29159	2.20253
362	Y.L - Y.R	sp|Q0PHV7|DACT3_MOUSE	sp	Q0PHV7	Q0PHV7	DACT3_MOUSE	Dapper homolog 3	Mus musculus	10090	Dact3	1	1	S327;S330	sp|Q0PHV7|DACT3_MOUSE-S327;S330	-0.648573	-0.0322039	-2.39275	0.0277019	0.730711	-4.29193	-2.20148
363	Y.L - Y.R	sp|Q62234|MYOM1_MOUSE	sp	Q62234	Q62234	MYOM1_MOUSE	Myomesin-1	Mus musculus	10090	Myom1	1	2	T1638	sp|Q62234|MYOM1_MOUSE-T1638	-0.436269	-0.0285737	-2.39153	0.0277715	0.730711	-4.29224	-2.2005
364	Y.L - Y.R	sp|Q8K4L3|SVIL_MOUSE	sp	Q8K4L3	Q8K4L3	SVIL_MOUSE	Supervillin	Mus musculus	10090	Svil	1	1	S87	sp|Q8K4L3|SVIL_MOUSE-S87	-0.426464	0.0317941	-2.39019	0.027848	0.730711	-4.29258	-2.19942
365	Y.L - Y.R	sp|Q8BYJ6|TBCD4_MOUSE	sp	Q8BYJ6	Q8BYJ6	TBCD4_MOUSE	TBC1 domain family member 4	Mus musculus	10090	Tbc1d4	1	2	S681	sp|Q8BYJ6|TBCD4_MOUSE-S681	-0.837498	-0.0257611	-2.38982	0.0278692	0.730711	-4.29268	-2.19912
366	Y.L - Y.R	sp|Q63918|CAVN2_MOUSE	sp	Q63918	Q63918	CAVN2_MOUSE	Caveolae-associated protein 2	Mus musculus	10090	Cavin2	1	3	S390	sp|Q63918|CAVN2_MOUSE-S390	0.292364	-0.00351239	2.38876	0.0279301	0.730711	-4.29295	2.19827
367	Y.L - Y.R	tr|A0A571BF58|A0A571BF58_MOUSE	tr	A0A571BF58	A0A571BF58	A0A571BF58_MOUSE	Nebulin	Mus musculus	10090	Neb	1	1	S1000	tr|A0A571BF58|A0A571BF58_MOUSE-S1000	-1.00693	0.0291625	-2.38854	0.027943	0.730711	-4.29301	-2.19809
368	Y.L - Y.R	sp|Q8C050|KS6A5_MOUSE	sp	Q8C050	Q8C050	KS6A5_MOUSE	Ribosomal protein S6 kinase alpha-5	Mus musculus	10090	Rps6ka5	1	2	S862	sp|Q8C050|KS6A5_MOUSE-S862	0.527665	-0.00125313	2.38771	0.0279904	0.730711	-4.29322	2.19742
369	Y.L - Y.R	sp|Q8BL65|ABLM2_MOUSE	sp	Q8BL65	Q8BL65	ABLM2_MOUSE	Actin-binding LIM protein 2	Mus musculus	10090	Ablim2	1	1	S289	sp|Q8BL65|ABLM2_MOUSE-S289	-0.548015	0.0283852	-2.38756	0.0279992	0.730711	-4.29326	-2.1973
370	Y.L - Y.R	tr|A0A571BF58|A0A571BF58_MOUSE	tr	A0A571BF58	A0A571BF58	A0A571BF58_MOUSE	Nebulin	Mus musculus	10090	Neb	1	1	S1205	tr|A0A571BF58|A0A571BF58_MOUSE-S1205	-1.23119	0.201478	-2.38576	0.028103	0.730711	-4.29372	-2.19585
371	Y.L - Y.R	sp|Q3UMT1|PP12C_MOUSE	sp	Q3UMT1	Q3UMT1	PP12C_MOUSE	Protein phosphatase 1 regulatory subunit 12C	Mus musculus	10090	Ppp1r12c	1	1	S407;S411	sp|Q3UMT1|PP12C_MOUSE-S407;S411	-0.526381	0.0253618	-2.38562	0.0281107	0.730711	-4.29376	-2.19574
372	Y.L - Y.R	sp|P06240|LCK_MOUSE	sp	P06240	P06240	LCK_MOUSE	Proto-oncogene tyrosine-protein kinase LCK	Mus musculus	10090	Lck	1	4	Y394	sp|P06240|LCK_MOUSE-Y394	0.527517	-0.0315978	2.38384	0.0282141	0.730711	-4.29421	2.1943
373	Y.L - Y.R	sp|P08103|HCK_MOUSE	sp	P08103	P08103	HCK_MOUSE	Tyrosine-protein kinase HCK	Mus musculus	10090	Hck	1	4	Y409	sp|P08103|HCK_MOUSE-Y409	0.527517	-0.0315978	2.38384	0.0282141	0.730711	-4.29421	2.1943
374	Y.L - Y.R	sp|Q9QXL2|KI21A_MOUSE	sp	Q9QXL2	Q9QXL2	KI21A_MOUSE	Kinesin-like protein KIF21A	Mus musculus	10090	Kif21a	1	2	S258	sp|Q9QXL2|KI21A_MOUSE-S258	-0.435995	-0.0110697	-2.3837	0.0282222	0.730711	-4.29425	-2.19418
375	Y.L - Y.R	sp|Q8R4R6|NUP35_MOUSE	sp	Q8R4R6	Q8R4R6	NUP35_MOUSE	Nucleoporin NUP35	Mus musculus	10090	Nup35	1	2	T307	sp|Q8R4R6|NUP35_MOUSE-T307	0.426849	-0.00600127	2.38286	0.0282705	0.730711	-4.29446	2.19351
376	Y.L - Y.R	sp|Q9ESV0|DDX24_MOUSE	sp	Q9ESV0	Q9ESV0	DDX24_MOUSE	ATP-dependent RNA helicase DDX24	Mus musculus	10090	Ddx24	1	2	S288	sp|Q9ESV0|DDX24_MOUSE-S288	-0.395059	0.0592652	-2.38197	0.0283223	0.730711	-4.29469	-2.19279
377	Y.L - Y.R	tr|A0A571BF58|A0A571BF58_MOUSE	tr	A0A571BF58	A0A571BF58	A0A571BF58_MOUSE	Nebulin	Mus musculus	10090	Neb	1	1	S285	tr|A0A571BF58|A0A571BF58_MOUSE-S285	-1.01542	-0.00801886	-2.38183	0.0283303	0.730711	-4.29473	-2.19268
378	Y.L - Y.R	sp|Q9ER73|ELP4_MOUSE	sp	Q9ER73	Q9ER73	ELP4_MOUSE	Elongator complex protein 4	Mus musculus	10090	Elp4	1	2	S28	sp|Q9ER73|ELP4_MOUSE-S28	-0.680991	0.000796733	-2.38145	0.0283526	0.730711	-4.29483	-2.19237
379	Y.L - Y.R	sp|Q8K2Q9|SHOT1_MOUSE	sp	Q8K2Q9	Q8K2Q9	SHOT1_MOUSE	Shootin-1	Mus musculus	10090	Shtn1	1	1	S506	sp|Q8K2Q9|SHOT1_MOUSE-S506	0.534846	-0.0940635	2.37598	0.0286728	0.730711	-4.29623	2.18796
380	Y.L - Y.R	sp|Q69ZR2|HECD1_MOUSE	sp	Q69ZR2	Q69ZR2	HECD1_MOUSE	E3 ubiquitin-protein ligase HECTD1	Mus musculus	10090	Hectd1	1	2	S357	sp|Q69ZR2|HECD1_MOUSE-S357	-0.388732	0.0238989	-2.37536	0.0287094	0.730711	-4.29639	-2.18745
381	Y.L - Y.R	sp|Q9CY58|PAIRB_MOUSE	sp	Q9CY58	Q9CY58	PAIRB_MOUSE	Plasminogen activator inhibitor 1 RNA-binding protein	Mus musculus	10090	Serbp1	1	2	S252	sp|Q9CY58|PAIRB_MOUSE-S252	-0.862667	-0.0371599	-2.37512	0.0287237	0.730711	-4.29645	-2.18726
382	Y.L - Y.R	sp|Q9R1C7|PR40A_MOUSE	sp	Q9R1C7	Q9R1C7	PR40A_MOUSE	Pre-mRNA-processing factor 40 homolog A	Mus musculus	10090	Prpf40a	1	1	S934	sp|Q9R1C7|PR40A_MOUSE-S934	-0.503345	0.0368152	-2.37491	0.0287356	0.730711	-4.2965	-2.1871
383	Y.L - Y.R	sp|Q8VD37|SGIP1_MOUSE	sp	Q8VD37	Q8VD37	SGIP1_MOUSE	SH3-containing GRB2-like protein 3-interacting protein 1	Mus musculus	10090	Sgip1	1	1	S265	sp|Q8VD37|SGIP1_MOUSE-S265	-0.333812	0.00270417	-2.37415	0.0287809	0.730711	-4.2967	-2.18647
384	Y.L - Y.R	sp|P35700|PRDX1_MOUSE	sp	P35700	P35700	PRDX1_MOUSE	Peroxiredoxin-1	Mus musculus	10090	Prdx1	1	1	S181	sp|P35700|PRDX1_MOUSE-S181	-0.494918	-0.00483077	-2.37316	0.0288392	0.730711	-4.29695	-2.18568
385	Y.L - Y.R	sp|Q6ZQ58|LARP1_MOUSE	sp	Q6ZQ58	Q6ZQ58	LARP1_MOUSE	La-related protein 1	Mus musculus	10090	Larp1	1	3	S828;S830;S838	sp|Q6ZQ58|LARP1_MOUSE-S828;S830;S838	-0.576555	-0.0346971	-2.37213	0.0289	0.730711	-4.29722	-2.18485
386	Y.L - Y.R	sp|Q7TNF9|F117A_MOUSE	sp	Q7TNF9	Q7TNF9	F117A_MOUSE	Protein FAM117A	Mus musculus	10090	Fam117a	1	1	S67	sp|Q7TNF9|F117A_MOUSE-S67	0.403713	0.0203343	2.37151	0.0289368	0.730711	-4.29738	2.18435
387	Y.L - Y.R	sp|Q8CHU3|EPN2_MOUSE	sp	Q8CHU3	Q8CHU3	EPN2_MOUSE	Epsin-2	Mus musculus	10090	Epn2	1	1	S443	sp|Q8CHU3|EPN2_MOUSE-S443	-0.289764	-0.0133158	-2.3712	0.0289555	0.730711	-4.29746	-2.18409
388	Y.L - Y.R	sp|Q8BIL5|HOOK1_MOUSE	sp	Q8BIL5	Q8BIL5	HOOK1_MOUSE	Protein Hook homolog 1	Mus musculus	10090	Hook1	1	2	Y451	sp|Q8BIL5|HOOK1_MOUSE-Y451	-0.687379	0.0676855	-2.37081	0.0289785	0.730711	-4.29756	-2.18378
389	Y.L - Y.R	sp|Q8BLH7|HIRP3_MOUSE	sp	Q8BLH7	Q8BLH7	HIRP3_MOUSE	HIRA-interacting protein 3	Mus musculus	10090	Hirip3	1	1	S564	sp|Q8BLH7|HIRP3_MOUSE-S564	-0.515582	0.0333497	-2.37057	0.028993	0.730711	-4.29762	-2.18358
390	Y.L - Y.R	sp|Q8R0G9|NU133_MOUSE	sp	Q8R0G9	Q8R0G9	NU133_MOUSE	Nuclear pore complex protein Nup133	Mus musculus	10090	Nup133	1	2	S40	sp|Q8R0G9|NU133_MOUSE-S40	-0.84602	-0.0838832	-2.37042	0.0290015	0.730711	-4.29766	-2.18347
391	Y.L - Y.R	sp|Q8BZQ7|ANC2_MOUSE	sp	Q8BZQ7	Q8BZQ7	ANC2_MOUSE	Anaphase-promoting complex subunit 2	Mus musculus	10090	Anapc2	1	2	S712	sp|Q8BZQ7|ANC2_MOUSE-S712	-0.558313	0.0483511	-2.36985	0.0290357	0.730711	-4.2978	-2.183
392	Y.L - Y.R	sp|Q8QZV2|SHSA2_MOUSE	sp	Q8QZV2	Q8QZV2	SHSA2_MOUSE	Protein shisa-2 homolog	Mus musculus	10090	Shisa2	2	1	S181	sp|Q8QZV2|SHSA2_MOUSE-S181	-0.624628	-0.0873627	-2.36945	0.0290591	0.730711	-4.2979	-2.18268
393	Y.L - Y.R	sp|Q8C494|PRR33_MOUSE	sp	Q8C494	Q8C494	PRR33_MOUSE	Proline-rich protein 33	Mus musculus	10090	Prr33	2	1	S71;S75	sp|Q8C494|PRR33_MOUSE-S71;S75	-0.604816	0.0629312	-2.36865	0.0291072	0.730711	-4.29811	-2.18203
394	Y.L - Y.R	sp|Q8BVK9|SP110_MOUSE	sp	Q8BVK9	Q8BVK9	SP110_MOUSE	Sp110 nuclear body protein	Mus musculus	10090	Sp110	1	1	S175	sp|Q8BVK9|SP110_MOUSE-S175	-0.697068	-0.0178938	-2.36836	0.0291241	0.730711	-4.29818	-2.1818
395	Y.L - Y.R	sp|P37889|FBLN2_MOUSE	sp	P37889	P37889	FBLN2_MOUSE	Fibulin-2	Mus musculus	10090	Fbln2	1	2	S568	sp|P37889|FBLN2_MOUSE-S568	-0.397126	-0.0614792	-2.36703	0.0292039	0.730711	-4.29853	-2.18072
396	Y.L - Y.R	tr|A0A571BF58|A0A571BF58_MOUSE	tr	A0A571BF58	A0A571BF58	A0A571BF58_MOUSE	Nebulin	Mus musculus	10090	Neb	1	1	S608	tr|A0A571BF58|A0A571BF58_MOUSE-S608	-1.52097	0.115847	-2.36658	0.0292309	0.730711	-4.29864	-2.18036
397	Y.L - Y.R	sp|Q6PDL0|DC1L2_MOUSE	sp	Q6PDL0	Q6PDL0	DC1L2_MOUSE	Cytoplasmic dynein 1 light intermediate chain 2	Mus musculus	10090	Dync1li2	1	2	S411	sp|Q6PDL0|DC1L2_MOUSE-S411	-0.550501	0.0429099	-2.36632	0.0292464	0.730711	-4.29871	-2.18015
398	Y.L - Y.R	sp|Q8VID5|RECQ5_MOUSE	sp	Q8VID5	Q8VID5	RECQ5_MOUSE	ATP-dependent DNA helicase Q5	Mus musculus	10090	Recql5	1	1	S773	sp|Q8VID5|RECQ5_MOUSE-S773	-1.09362	0.0646335	-2.3645	0.0293556	0.730711	-4.29918	-2.17868
399	Y.L - Y.R	sp|Q9ET80|JPH1_MOUSE	sp	Q9ET80	Q9ET80	JPH1_MOUSE	Junctophilin-1	Mus musculus	10090	Jph1	1	1	S230;S231	sp|Q9ET80|JPH1_MOUSE-S230;S231	-1.14834	-0.0814012	-2.36394	0.0293894	0.730711	-4.29932	-2.17822
400	Y.L - Y.R	sp|Q99NB9|SF3B1_MOUSE	sp	Q99NB9	Q99NB9	SF3B1_MOUSE	Splicing factor 3B subunit 1	Mus musculus	10090	Sf3b1	1	1	S308	sp|Q99NB9|SF3B1_MOUSE-S308	-0.36297	-0.00125249	-2.36337	0.0294234	0.730711	-4.29946	-2.17777
401	Y.L - Y.R	tr|A0A571BF58|A0A571BF58_MOUSE	tr	A0A571BF58	A0A571BF58	A0A571BF58_MOUSE	Nebulin	Mus musculus	10090	Neb	1	1	S4154	tr|A0A571BF58|A0A571BF58_MOUSE-S4154	-0.713752	0.00876069	-2.3624	0.0294824	0.730711	-4.29971	-2.17698
402	Y.L - Y.R	sp|P27546|MAP4_MOUSE	sp	P27546	P27546	MAP4_MOUSE	Microtubule-associated protein 4	Mus musculus	10090	Map4	1	3	T915	sp|P27546|MAP4_MOUSE-T915	0.892681	0.0403503	2.3606	0.0295913	0.730711	-4.30018	2.17552
403	Y.L - Y.R	sp|Q8CGN5|PLIN1_MOUSE	sp	Q8CGN5	Q8CGN5	PLIN1_MOUSE	Perilipin-1	Mus musculus	10090	Plin1	1	2	S463	sp|Q8CGN5|PLIN1_MOUSE-S463	-0.792348	0.044296	-2.36025	0.0296119	0.730711	-4.30026	-2.17524
404	Y.L - Y.R	sp|Q52KI8|SRRM1_MOUSE	sp	Q52KI8	Q52KI8	SRRM1_MOUSE	Serine/arginine repetitive matrix protein 1	Mus musculus	10090	Srrm1	1	2	S779;S784	sp|Q52KI8|SRRM1_MOUSE-S779;S784	0.593383	-0.0468206	2.3596	0.0296519	0.730711	-4.30043	2.17471
405	Y.L - Y.R	sp|Q69ZR2|HECD1_MOUSE	sp	Q69ZR2	Q69ZR2	HECD1_MOUSE	E3 ubiquitin-protein ligase HECTD1	Mus musculus	10090	Hectd1	1	2	S633	sp|Q69ZR2|HECD1_MOUSE-S633	-0.532855	-0.00919392	-2.35872	0.0297053	0.730711	-4.30066	-2.174
406	Y.L - Y.R	sp|Q9JLV1|BAG3_MOUSE	sp	Q9JLV1	Q9JLV1	BAG3_MOUSE	BAG family molecular chaperone regulator 3	Mus musculus	10090	Bag3	1	2	S138	sp|Q9JLV1|BAG3_MOUSE-S138	0.366769	-0.00468626	2.35797	0.0297506	0.730711	-4.30085	2.1734
407	Y.L - Y.R	sp|Q8BGD9|IF4B_MOUSE	sp	Q8BGD9	Q8BGD9	IF4B_MOUSE	Eukaryotic translation initiation factor 4B	Mus musculus	10090	Eif4b	1	1	S442;S445	sp|Q8BGD9|IF4B_MOUSE-S442;S445	-0.47013	0.00659372	-2.35738	0.0297865	0.730711	-4.301	-2.17292
408	Y.L - Y.R	sp|Q8R3Z5|CACB1_MOUSE	sp	Q8R3Z5	Q8R3Z5	CACB1_MOUSE	Voltage-dependent L-type calcium channel subunit beta-1	Mus musculus	10090	Cacnb1	1	1	S297;S298	sp|Q8R3Z5|CACB1_MOUSE-S297;S298	-0.578531	-0.0818961	-2.35686	0.0298186	0.730711	-4.30113	-2.17249
409	Y.L - Y.R	sp|A2AAJ9|OBSCN_MOUSE	sp	A2AAJ9	A2AAJ9	OBSCN_MOUSE	Obscurin	Mus musculus	10090	Obscn	1	3	T349	sp|A2AAJ9|OBSCN_MOUSE-T349	0.497651	0.0143521	2.3567	0.0298283	0.730711	-4.30118	2.17236
410	Y.L - Y.R	sp|O08539|BIN1_MOUSE	sp	O08539	O08539	BIN1_MOUSE	Myc box-dependent-interacting protein 1	Mus musculus	10090	Bin1	1	1	S321	sp|O08539|BIN1_MOUSE-S321	0.512425	0.0566878	2.35635	0.0298498	0.730711	-4.30127	2.17208
411	Y.L - Y.R	sp|P11531|DMD_MOUSE	sp	P11531	P11531	DMD_MOUSE	Dystrophin	Mus musculus	10090	Dmd	1	3	S3542	sp|P11531|DMD_MOUSE-S3542	-0.670314	-0.00702117	-2.35596	0.0298732	0.730711	-4.30136	-2.17177
412	Y.L - Y.R	sp|O08532|CA2D1_MOUSE	sp	O08532	O08532	CA2D1_MOUSE	Voltage-dependent calcium channel subunit alpha-2/delta-1	Mus musculus	10090	Cacna2d1	1	1	S696	sp|O08532|CA2D1_MOUSE-S696	-0.97205	0.062939	-2.3549	0.029938	0.730711	-4.30164	-2.17091
413	Y.L - Y.R	sp|Q9CY58|PAIRB_MOUSE	sp	Q9CY58	Q9CY58	PAIRB_MOUSE	Plasminogen activator inhibitor 1 RNA-binding protein	Mus musculus	10090	Serbp1	1	2	S327	sp|Q9CY58|PAIRB_MOUSE-S327	-0.610675	-0.100677	-2.35363	0.0300158	0.730711	-4.30196	-2.16988
414	Y.L - Y.R	sp|Q6ZQK5|ACAP2_MOUSE	sp	Q6ZQK5	Q6ZQK5	ACAP2_MOUSE	Arf-GAP with coiled-coil, ANK repeat and PH domain-containing protein 2	Mus musculus	10090	Acap2	1	2	T244	sp|Q6ZQK5|ACAP2_MOUSE-T244	0.641838	-0.067864	2.35348	0.0300252	0.730711	-4.302	2.16976
415	Y.L - Y.R	sp|P19246|NFH_MOUSE	sp	P19246	P19246	NFH_MOUSE	Neurofilament heavy polypeptide	Mus musculus	10090	Nefh	1	3	S859	sp|P19246|NFH_MOUSE-S859	-0.763021	0.0168417	-2.35193	0.0301209	0.730711	-4.3024	-2.1685
416	Y.L - Y.R	sp|Q6PG95|CRML_MOUSE	sp	Q6PG95	Q6PG95	CRML_MOUSE	Protein cramped-like	Mus musculus	10090	Cramp1	1	3	S304	sp|Q6PG95|CRML_MOUSE-S304	0.609404	-0.101464	2.3482	0.0303513	0.730711	-4.30335	2.16548
417	Y.L - Y.R	sp|A2ASS6|TITIN_MOUSE	sp	A2ASS6	A2ASS6	TITIN_MOUSE	Titin	Mus musculus	10090	Ttn	1	1	T32803	sp|A2ASS6|TITIN_MOUSE-T32803	-0.519366	-0.00552237	-2.34726	0.0304094	0.730711	-4.30359	-2.16472
418	Y.L - Y.R	sp|O70293|GRK6_MOUSE	sp	O70293	O70293	GRK6_MOUSE	G protein-coupled receptor kinase 6	Mus musculus	10090	Grk6	1	1	S484;T485	sp|O70293|GRK6_MOUSE-S484;T485	0.315851	0.000700729	2.34708	0.0304208	0.730711	-4.30364	2.16457
419	Y.L - Y.R	sp|Q8CJ53|CIP4_MOUSE	sp	Q8CJ53	Q8CJ53	CIP4_MOUSE	Cdc42-interacting protein 4	Mus musculus	10090	Trip10	1	2	T302	sp|Q8CJ53|CIP4_MOUSE-T302	-0.554973	0.0390205	-2.34657	0.0304522	0.730711	-4.30377	-2.16416
420	Y.L - Y.R	tr|A0A571BF58|A0A571BF58_MOUSE	tr	A0A571BF58	A0A571BF58	A0A571BF58_MOUSE	Nebulin	Mus musculus	10090	Neb	1	1	S3153	tr|A0A571BF58|A0A571BF58_MOUSE-S3153	-1.14837	-0.0122409	-2.34594	0.0304919	0.730711	-4.30393	-2.16364
421	Y.L - Y.R	sp|Q6PDH0|PHLB1_MOUSE	sp	Q6PDH0	Q6PDH0	PHLB1_MOUSE	Pleckstrin homology-like domain family B member 1	Mus musculus	10090	Phldb1	1	1	S491	sp|Q6PDH0|PHLB1_MOUSE-S491	0.444034	0.0878695	2.34521	0.0305373	0.730711	-4.30412	2.16305
422	Y.L - Y.R	sp|Q811L6|MAST4_MOUSE	sp	Q811L6	Q811L6	MAST4_MOUSE	Microtubule-associated serine/threonine-protein kinase 4	Mus musculus	10090	Mast4	1	3	S907	sp|Q811L6|MAST4_MOUSE-S907	-0.682489	0.0289543	-2.34507	0.0305457	0.730711	-4.30415	-2.16294
423	Y.L - Y.R	sp|P14152|MDHC_MOUSE	sp	P14152	P14152	MDHC_MOUSE	Malate dehydrogenase, cytoplasmic	Mus musculus	10090	Mdh1	1	3	S141	sp|P14152|MDHC_MOUSE-S141	-0.585551	0.0175371	-2.34427	0.0305958	0.730711	-4.30436	-2.16229
424	Y.L - Y.R	sp|P59672|ANS1A_MOUSE	sp	P59672	P59672	ANS1A_MOUSE	Ankyrin repeat and SAM domain-containing protein 1A	Mus musculus	10090	Anks1a	1	3	S665;S668	sp|P59672|ANS1A_MOUSE-S665;S668	0.523336	-0.0942864	2.34366	0.0306338	0.730711	-4.30452	2.1618
425	Y.L - Y.R	sp|Q8BW56|GTDC1_MOUSE	sp	Q8BW56	Q8BW56	GTDC1_MOUSE	Glycosyltransferase-like domain-containing protein 1	Mus musculus	10090	Gtdc1	2	2	S189	sp|Q8BW56|GTDC1_MOUSE-S189	-0.559432	-0.0145195	-2.34301	0.0306744	0.730711	-4.30468	-2.16127
426	Y.L - Y.R	sp|Q91YE8|SYNP2_MOUSE	sp	Q91YE8	Q91YE8	SYNP2_MOUSE	Synaptopodin-2	Mus musculus	10090	Synpo2	1	2	S760;S771	sp|Q91YE8|SYNP2_MOUSE-S760;S771	-0.615329	-0.0045236	-2.3421	0.030732	0.730711	-4.30492	-2.16053
427	Y.L - Y.R	sp|Q91ZU6|DYST_MOUSE	sp	Q91ZU6	Q91ZU6	DYST_MOUSE	Dystonin	Mus musculus	10090	Dst	1	2	S2519;T2521	sp|Q91ZU6|DYST_MOUSE-S2519;T2521	-0.59777	0.0202408	-2.34196	0.0307402	0.730711	-4.30495	-2.16042
428	Y.L - Y.R	sp|Q9JIY2|HAKAI_MOUSE	sp	Q9JIY2	Q9JIY2	HAKAI_MOUSE	E3 ubiquitin-protein ligase Hakai	Mus musculus	10090	Cbll1	1	1	S201	sp|Q9JIY2|HAKAI_MOUSE-S201	-0.691414	0.0781073	-2.34013	0.0308558	0.730711	-4.30542	-2.15893
429	Y.L - Y.R	sp|P38647|GRP75_MOUSE	sp	P38647	P38647	GRP75_MOUSE	Stress-70 protein, mitochondrial	Mus musculus	10090	Hspa9	1	3	S378	sp|P38647|GRP75_MOUSE-S378	-0.510771	-0.0477952	-2.33928	0.0309091	0.730711	-4.30564	-2.15824
430	Y.L - Y.R	sp|O54818|TPD53_MOUSE	sp	O54818	O54818	TPD53_MOUSE	Tumor protein D53	Mus musculus	10090	Tpd52l1	1	1	T146	sp|O54818|TPD53_MOUSE-T146	-1.57004	0.154694	-2.33869	0.0309466	0.730711	-4.30579	-2.15776
431	Y.L - Y.R	tr|A0A571BF58|A0A571BF58_MOUSE	tr	A0A571BF58	A0A571BF58	A0A571BF58_MOUSE	Nebulin	Mus musculus	10090	Neb	1	1	S679	tr|A0A571BF58|A0A571BF58_MOUSE-S679	-1.72613	0.288359	-2.33797	0.030992	0.730711	-4.30597	-2.15718
432	Y.L - Y.R	sp|P37913|DNLI1_MOUSE	sp	P37913	P37913	DNLI1_MOUSE	DNA ligase 1	Mus musculus	10090	Lig1	1	2	T77	sp|P37913|DNLI1_MOUSE-T77	0.698855	0.0550011	2.3343	0.0312246	0.730711	-4.30691	2.1542
433	Y.L - Y.R	sp|Q8CB77|ELOA1_MOUSE	sp	Q8CB77	Q8CB77	ELOA1_MOUSE	Elongin-A	Mus musculus	10090	Eloa	1	3	Y124	sp|Q8CB77|ELOA1_MOUSE-Y124	-0.448159	0.0512167	-2.3342	0.0312313	0.730711	-4.30694	-2.15411
434	Y.L - Y.R	sp|Q80XB4|NRAP_MOUSE	sp	Q80XB4	Q80XB4	NRAP_MOUSE	Nebulin-related-anchoring protein	Mus musculus	10090	Nrap	1	3	S1484	sp|Q80XB4|NRAP_MOUSE-S1484	0.60567	0.0155034	2.33341	0.0312813	0.730711	-4.30714	2.15348
435	Y.L - Y.R	sp|Q2NL51|GSK3A_MOUSE	sp	Q2NL51	Q2NL51	GSK3A_MOUSE	Glycogen synthase kinase-3 alpha	Mus musculus	10090	Gsk3a	1	2	S20;S39	sp|Q2NL51|GSK3A_MOUSE-S20;S39	-0.609369	0.0253267	-2.33333	0.0312864	0.730711	-4.30716	-2.15341
436	Y.L - Y.R	sp|Q70KF4|CMYA5_MOUSE	sp	Q70KF4	Q70KF4	CMYA5_MOUSE	Cardiomyopathy-associated protein 5	Mus musculus	10090	Cmya5	1	2	S2530	sp|Q70KF4|CMYA5_MOUSE-S2530	-0.783557	-0.00533081	-2.33288	0.0313154	0.730711	-4.30728	-2.15304
437	Y.L - Y.R	sp|Q9CZ62|CEP97_MOUSE	sp	Q9CZ62	Q9CZ62	CEP97_MOUSE	Centrosomal protein of 97 kDa	Mus musculus	10090	Cep97	1	1	S375	sp|Q9CZ62|CEP97_MOUSE-S375	-0.356844	0.0341274	-2.33271	0.0313263	0.730711	-4.30732	-2.1529
438	Y.L - Y.R	tr|A0A571BF58|A0A571BF58_MOUSE	tr	A0A571BF58	A0A571BF58	A0A571BF58_MOUSE	Nebulin	Mus musculus	10090	Neb	1	1	Y429	tr|A0A571BF58|A0A571BF58_MOUSE-Y429	-1.49676	0.124842	-2.33249	0.03134	0.730711	-4.30738	-2.15273
439	Y.L - Y.R	sp|B1AXH1|NHSL2_MOUSE	sp	B1AXH1	B1AXH1	NHSL2_MOUSE	NHS-like protein 2	Mus musculus	10090	Nhsl2	1	2	T685	sp|B1AXH1|NHSL2_MOUSE-T685	-0.370207	0.0240063	-2.33221	0.031358	0.730711	-4.30745	-2.1525
440	Y.L - Y.R	sp|P53995|APC1_MOUSE	sp	P53995	P53995	APC1_MOUSE	Anaphase-promoting complex subunit 1	Mus musculus	10090	Anapc1	1	2	S355	sp|P53995|APC1_MOUSE-S355	-0.378303	-0.025694	-2.33142	0.0314088	0.730711	-4.30765	-2.15185
441	Y.L - Y.R	tr|A0A571BF58|A0A571BF58_MOUSE	tr	A0A571BF58	A0A571BF58	A0A571BF58_MOUSE	Nebulin	Mus musculus	10090	Neb	1	1	S6407	tr|A0A571BF58|A0A571BF58_MOUSE-S6407	-0.776102	0.169126	-2.331	0.0314354	0.730711	-4.30776	-2.15152
442	Y.L - Y.R	sp|A2CG49|KALRN_MOUSE	sp	A2CG49	A2CG49	KALRN_MOUSE	Kalirin	Mus musculus	10090	Kalrn	1	1	S2268	sp|A2CG49|KALRN_MOUSE-S2268	0.473925	0.0480491	2.33044	0.0314717	0.730711	-4.3079	2.15106
443	Y.L - Y.R	sp|Q3UIA2|RHG17_MOUSE	sp	Q3UIA2	Q3UIA2	RHG17_MOUSE	Rho GTPase-activating protein 17	Mus musculus	10090	Arhgap17	1	1	S625	sp|Q3UIA2|RHG17_MOUSE-S625	-0.96359	0.0544763	-2.32994	0.0315037	0.730711	-4.30803	-2.15065
444	Y.L - Y.R	tr|A0A571BF58|A0A571BF58_MOUSE	tr	A0A571BF58	A0A571BF58	A0A571BF58_MOUSE	Nebulin	Mus musculus	10090	Neb	1	1	S7372	tr|A0A571BF58|A0A571BF58_MOUSE-S7372	-0.696929	0.0641768	-2.32948	0.031533	0.730711	-4.30815	-2.15028
445	Y.L - Y.R	sp|Q08460|KCMA1_MOUSE	sp	Q08460	Q08460	KCMA1_MOUSE	Calcium-activated potassium channel subunit alpha-1	Mus musculus	10090	Kcnma1	1	2	S724;S728	sp|Q08460|KCMA1_MOUSE-S724;S728	-0.60353	-0.0998762	-2.32669	0.0317127	0.730711	-4.30886	-2.14801
446	Y.L - Y.R	sp|Q8K4L3|SVIL_MOUSE	sp	Q8K4L3	Q8K4L3	SVIL_MOUSE	Supervillin	Mus musculus	10090	Svil	1	1	T862	sp|Q8K4L3|SVIL_MOUSE-T862	-0.39174	0.0294189	-2.32593	0.0317624	0.730711	-4.30906	-2.14739
447	Y.L - Y.R	sp|P30987|TA2R_MOUSE	sp	P30987	P30987	TA2R_MOUSE	Thromboxane A2 receptor	Mus musculus	10090	Tbxa2r	1	1	S328	sp|P30987|TA2R_MOUSE-S328	0.520258	0.0713591	2.32518	0.0318108	0.730711	-4.30925	2.14678
448	Y.L - Y.R	tr|A2AUP5|A2AUP5_MOUSE	tr	A2AUP5	A2AUP5	A2AUP5_MOUSE	6-phosphofructo-2-kinase/fructose-2, 6-biphosphatase 3 splice variant 3	Mus musculus	10090	Pfkfb3	1	2	S478	tr|A2AUP5|A2AUP5_MOUSE-S478	-0.607477	-0.0599559	-2.3237	0.0319066	0.730711	-4.30963	-2.14558
449	Y.L - Y.R	sp|Q8BUV3|GEPH_MOUSE	sp	Q8BUV3	Q8BUV3	GEPH_MOUSE	Gephyrin	Mus musculus	10090	Gphn	1	2	T266	sp|Q8BUV3|GEPH_MOUSE-T266	-0.474476	-0.00361863	-2.32315	0.0319422	0.730711	-4.30977	-2.14513
450	Y.L - Y.R	sp|O08784|TCOF_MOUSE	sp	O08784	O08784	TCOF_MOUSE	Treacle protein	Mus musculus	10090	Tcof1	1	1	T803	sp|O08784|TCOF_MOUSE-T803	0.877848	-0.0345122	2.32298	0.0319534	0.730711	-4.30981	2.14499
451	Y.L - Y.R	sp|Q9CWJ9|PUR9_MOUSE	sp	Q9CWJ9	Q9CWJ9	PUR9_MOUSE	Bifunctional purine biosynthesis protein ATIC	Mus musculus	10090	Atic	1	2	T566	sp|Q9CWJ9|PUR9_MOUSE-T566	-0.536142	0.0248806	-2.32219	0.032005	0.730711	-4.31001	-2.14435
452	Y.L - Y.R	tr|A0A571BF58|A0A571BF58_MOUSE	tr	A0A571BF58	A0A571BF58	A0A571BF58_MOUSE	Nebulin	Mus musculus	10090	Neb	1	1	S1903	tr|A0A571BF58|A0A571BF58_MOUSE-S1903	-1.1464	0.141989	-2.32128	0.0320644	0.730711	-4.31025	-2.14361
453	Y.L - Y.R	sp|Q80X19|COEA1_MOUSE	sp	Q80X19	Q80X19	COEA1_MOUSE	Collagen alpha-1(XIV) chain	Mus musculus	10090	Col14a1	1	2	S1729;S1735	sp|Q80X19|COEA1_MOUSE-S1729;S1735	1.26531	0.0662	2.32096	0.032085	0.730711	-4.31033	2.14335
454	Y.L - Y.R	sp|Q63943|MEF2D_MOUSE	sp	Q63943	Q63943	MEF2D_MOUSE	Myocyte-specific enhancer factor 2D	Mus musculus	10090	Mef2d	1	2	S443;S465	sp|Q63943|MEF2D_MOUSE-S443;S465	-0.568928	-0.0698303	-2.31966	0.0321701	0.730711	-4.31066	-2.14229
455	Y.L - Y.R	tr|A0A571BF58|A0A571BF58_MOUSE	tr	A0A571BF58	A0A571BF58	A0A571BF58_MOUSE	Nebulin	Mus musculus	10090	Neb	1	1	T6747	tr|A0A571BF58|A0A571BF58_MOUSE-T6747	-0.599101	-0.000430844	-2.31961	0.0321733	0.730711	-4.31067	-2.14225
456	Y.L - Y.R	tr|E9Q2I4|E9Q2I4_MOUSE	tr	E9Q2I4	E9Q2I4	E9Q2I4_MOUSE	Mitotic deacetylase associated SANT domain protein	Mus musculus	10090	Mideas	1	1	S988	tr|E9Q2I4|E9Q2I4_MOUSE-S988	-0.289696	0.00705863	-2.319	0.0322136	0.730711	-4.31083	-2.14175
457	Y.L - Y.R	sp|P34057|RECO_MOUSE	sp	P34057	P34057	RECO_MOUSE	Recoverin	Mus musculus	10090	Rcvrn	1	2	S34;S41;T45	sp|P34057|RECO_MOUSE-S34;S41;T45	-1.11385	0.0924675	-2.31809	0.0322734	0.730711	-4.31106	-2.14101
458	Y.L - Y.R	sp|Q7TNF9|F117A_MOUSE	sp	Q7TNF9	Q7TNF9	F117A_MOUSE	Protein FAM117A	Mus musculus	10090	Fam117a	1	1	S207	sp|Q7TNF9|F117A_MOUSE-S207	-0.911243	-0.166403	-2.4128	0.0324296	0.730711	-4.37104	-2.13907
459	Y.L - Y.R	sp|Q4ACU6|SHAN3_MOUSE	sp	Q4ACU6	Q4ACU6	SHAN3_MOUSE	SH3 and multiple ankyrin repeat domains protein 3	Mus musculus	10090	Shank3	1	3	S1134	sp|Q4ACU6|SHAN3_MOUSE-S1134	-0.55642	0.0676201	-2.31566	0.0324333	0.730711	-4.31168	-2.13903
460	Y.L - Y.R	sp|Q80UU1|ANKZ1_MOUSE	sp	Q80UU1	Q80UU1	ANKZ1_MOUSE	Ankyrin repeat and zinc finger domain-containing protein 1	Mus musculus	10090	Ankzf1	1	2	S73	sp|Q80UU1|ANKZ1_MOUSE-S73	-0.479	-0.0220987	-2.31476	0.0324927	0.730711	-4.31191	-2.1383
461	Y.L - Y.R	sp|Q8R010|AIMP2_MOUSE	sp	Q8R010	Q8R010	AIMP2_MOUSE	Aminoacyl tRNA synthase complex-interacting multifunctional protein 2	Mus musculus	10090	Aimp2	1	2	T39	sp|Q8R010|AIMP2_MOUSE-T39	-0.44251	0.0209548	-2.31461	0.0325025	0.730711	-4.31195	-2.13818
462	Y.L - Y.R	tr|A0A571BF58|A0A571BF58_MOUSE	tr	A0A571BF58	A0A571BF58	A0A571BF58_MOUSE	Nebulin	Mus musculus	10090	Neb	1	1	S7456;S7457	tr|A0A571BF58|A0A571BF58_MOUSE-S7456;S7457	-0.794456	0.000547823	-2.31446	0.0325122	0.730711	-4.31199	-2.13806
463	Y.L - Y.R	tr|A0A571BF58|A0A571BF58_MOUSE	tr	A0A571BF58	A0A571BF58	A0A571BF58_MOUSE	Nebulin	Mus musculus	10090	Neb	1	1	S1567	tr|A0A571BF58|A0A571BF58_MOUSE-S1567	-0.97197	0.0116398	-2.31441	0.0325158	0.730711	-4.312	-2.13801
464	Y.L - Y.R	sp|P10637|TAU_MOUSE	sp	P10637	P10637	TAU_MOUSE	Microtubule-associated protein tau	Mus musculus	10090	Mapt	1	3	S688;S692;T695	sp|P10637|TAU_MOUSE-S688;S692;T695	-0.372488	-0.0153505	-2.31329	0.0325895	0.730711	-4.31229	-2.1371
465	Y.L - Y.R	sp|A2ASS6|TITIN_MOUSE	sp	A2ASS6	A2ASS6	TITIN_MOUSE	Titin	Mus musculus	10090	Ttn	1	1	S20073	sp|A2ASS6|TITIN_MOUSE-S20073	-0.949145	0.100768	-2.31193	0.0326799	0.730711	-4.31264	-2.13599
466	Y.L - Y.R	sp|O09165|CASQ1_MOUSE	sp	O09165	O09165	CASQ1_MOUSE	Calsequestrin-1	Mus musculus	10090	Casq1	1	3	S191	sp|O09165|CASQ1_MOUSE-S191	-1.3813	-0.0810865	-2.31049	0.0327758	0.730711	-4.313	-2.13482
467	Y.L - Y.R	sp|Q9DBR4|APBB2_MOUSE	sp	Q9DBR4	Q9DBR4	APBB2_MOUSE	Amyloid beta precursor protein binding family B member 2	Mus musculus	10090	Apbb2	1	2	T339	sp|Q9DBR4|APBB2_MOUSE-T339	-0.377231	0.00524548	-2.30954	0.0328391	0.730711	-4.31325	-2.13404
468	Y.L - Y.R	tr|A0A571BF58|A0A571BF58_MOUSE	tr	A0A571BF58	A0A571BF58	A0A571BF58_MOUSE	Nebulin	Mus musculus	10090	Neb	1	1	S2214	tr|A0A571BF58|A0A571BF58_MOUSE-S2214	-1.42411	0.00561894	-2.30898	0.0328765	0.730711	-4.31339	-2.13359
469	Y.L - Y.R	sp|Q9WV92|E41L3_MOUSE	sp	Q9WV92	Q9WV92	E41L3_MOUSE	Band 4.1-like protein 3	Mus musculus	10090	Epb41l3	1	1	S43	sp|Q9WV92|E41L3_MOUSE-S43	1.3157	0.0642543	2.30885	0.0328853	0.730711	-4.31342	2.13348
470	Y.L - Y.R	sp|Q8CI59|STEA3_MOUSE	sp	Q8CI59	Q8CI59	STEA3_MOUSE	Metalloreductase STEAP3	Mus musculus	10090	Steap3	1	1	T480	sp|Q8CI59|STEA3_MOUSE-T480	0.897386	-0.084148	2.30783	0.0329536	0.730711	-4.31368	2.13265
471	Y.L - Y.R	sp|O70293|GRK6_MOUSE	sp	O70293	O70293	GRK6_MOUSE	G protein-coupled receptor kinase 6	Mus musculus	10090	Grk6	1	1	S484	sp|O70293|GRK6_MOUSE-S484	0.635466	0.127858	2.30732	0.0329879	0.730711	-4.31382	2.13223
472	Y.L - Y.R	tr|E9PZP8|E9PZP8_MOUSE	tr	E9PZP8	E9PZP8	E9PZP8_MOUSE	HECT and RLD domain containing E3 ubiquitin protein ligase family member 1	Mus musculus	10090	Herc1	1	1	S4837	tr|E9PZP8|E9PZP8_MOUSE-S4837	-0.378681	0.00653345	-2.30649	0.0330436	0.730711	-4.31403	-2.13155
473	Y.L - Y.R	sp|Q5SX39|MYH4_MOUSE	sp	Q5SX39	Q5SX39	MYH4_MOUSE	Myosin-4	Mus musculus	10090	Myh4	1	1	S1547;S1554	sp|Q5SX39|MYH4_MOUSE-S1547;S1554	-0.911566	-0.00508798	-2.30605	0.033073	0.730711	-4.31414	-2.1312
474	Y.L - Y.R	tr|E9Q1M1|E9Q1M1_MOUSE	tr	E9Q1M1	E9Q1M1	E9Q1M1_MOUSE	PDZ domain containing 2	Mus musculus	10090	Pdzd2	1	1	S477	tr|E9Q1M1|E9Q1M1_MOUSE-S477	-0.572088	-0.0772241	-2.30499	0.0331443	0.730711	-4.31441	-2.13033
475	Y.L - Y.R	sp|Q9QXS1|PLEC_MOUSE	sp	Q9QXS1	Q9QXS1	PLEC_MOUSE	Plectin	Mus musculus	10090	Plec	1	3	S4625;S4629	sp|Q9QXS1|PLEC_MOUSE-S4625;S4629	-0.382255	-0.047402	-2.30379	0.0332249	0.730711	-4.31472	-2.12936
476	Y.L - Y.R	sp|Q8VD58|EVI2B_MOUSE	sp	Q8VD58	Q8VD58	EVI2B_MOUSE	Protein EVI2B	Mus musculus	10090	Evi2b	1	1	S269;S281;T282	sp|Q8VD58|EVI2B_MOUSE-S269;S281;T282	0.833395	0.133602	2.30293	0.0332828	0.730711	-4.31494	2.12865
477	Y.L - Y.R	sp|Q99JB8|PACN3_MOUSE	sp	Q99JB8	Q99JB8	PACN3_MOUSE	Protein kinase C and casein kinase II substrate protein 3	Mus musculus	10090	Pacsin3	1	1	S344	sp|Q99JB8|PACN3_MOUSE-S344	0.373443	-0.00284636	2.3024	0.0333186	0.730711	-4.31507	2.12822
478	Y.L - Y.R	sp|Q9R0G7|ZEB2_MOUSE	sp	Q9R0G7	Q9R0G7	ZEB2_MOUSE	Zinc finger E-box-binding homeobox 2	Mus musculus	10090	Zeb2	1	2	S784	sp|Q9R0G7|ZEB2_MOUSE-S784	-0.364019	0.0106275	-2.30076	0.0334297	0.730711	-4.31549	-2.12688
479	Y.L - Y.R	sp|P48678|LMNA_MOUSE	sp	P48678	P48678	LMNA_MOUSE	Prelamin-A/C	Mus musculus	10090	Lmna	1	2	S611	sp|P48678|LMNA_MOUSE-S611	-0.447422	0.0507321	-2.29977	0.0334972	0.730711	-4.31574	-2.12607
480	Y.L - Y.R	tr|Q6DFZ1|Q6DFZ1_MOUSE	tr	Q6DFZ1	Q6DFZ1	Q6DFZ1_MOUSE	Golgi-specific brefeldin A-resistance factor 1	Mus musculus	10090	Gbf1	1	1	S1783;S1786	tr|Q6DFZ1|Q6DFZ1_MOUSE-S1783;S1786	-0.540364	0.0700531	-2.29869	0.0335709	0.730711	-4.31602	-2.12519
481	Y.L - Y.R	tr|A0A571BF58|A0A571BF58_MOUSE	tr	A0A571BF58	A0A571BF58	A0A571BF58_MOUSE	Nebulin	Mus musculus	10090	Neb	1	1	S903	tr|A0A571BF58|A0A571BF58_MOUSE-S903	-1.29909	0.226213	-2.29863	0.0335749	0.730711	-4.31604	-2.12514
482	Y.L - Y.R	sp|Q5ND52|MRM3_MOUSE	sp	Q5ND52	Q5ND52	MRM3_MOUSE	rRNA methyltransferase 3, mitochondrial	Mus musculus	10090	Mrm3	2	1	S105	sp|Q5ND52|MRM3_MOUSE-S105	-1.08481	0.140326	-2.29794	0.0336218	0.730711	-4.31621	-2.12458
483	Y.L - Y.R	sp|O09111|NDUBB_MOUSE	sp	O09111	O09111	NDUBB_MOUSE	NADH dehydrogenase [ubiquinone] 1 beta subcomplex subunit 11, mitochondrial	Mus musculus	10090	Ndufb11	1	2	S39	sp|O09111|NDUBB_MOUSE-S39	0.510696	-0.015412	2.29762	0.0336438	0.730711	-4.31629	2.12432
484	Y.L - Y.R	sp|A2A863|ITB4_MOUSE	sp	A2A863	A2A863	ITB4_MOUSE	Integrin beta-4	Mus musculus	10090	Itgb4	1	1	S773	sp|A2A863|ITB4_MOUSE-S773	-0.616074	0.0270719	-2.2969	0.0336927	0.730711	-4.31648	-2.12373
485	Y.L - Y.R	sp|B1AZP2|DLGP4_MOUSE	sp	B1AZP2	B1AZP2	DLGP4_MOUSE	Disks large-associated protein 4	Mus musculus	10090	Dlgap4	1	1	S710	sp|B1AZP2|DLGP4_MOUSE-S710	-0.629998	0.0259165	-2.29688	0.0336939	0.730711	-4.31648	-2.12372
486	Y.L - Y.R	sp|Q8CGC7|SYEP_MOUSE	sp	Q8CGC7	Q8CGC7	SYEP_MOUSE	Bifunctional glutamate/proline--tRNA ligase	Mus musculus	10090	Eprs1	1	4	T467	sp|Q8CGC7|SYEP_MOUSE-T467	-0.891645	0.0628788	-2.29685	0.0336963	0.730711	-4.31649	-2.12369
487	Y.L - Y.R	sp|Q9DCE5|PK1IP_MOUSE	sp	Q9DCE5	Q9DCE5	PK1IP_MOUSE	p21-activated protein kinase-interacting protein 1	Mus musculus	10090	Pak1ip1	1	2	S361	sp|Q9DCE5|PK1IP_MOUSE-S361	0.378298	0.00695931	2.29658	0.0337149	0.730711	-4.31656	2.12346
488	Y.L - Y.R	sp|A2AAE1|BLTP1_MOUSE	sp	A2AAE1	A2AAE1	BLTP1_MOUSE	Bridge-like lipid transfer protein family member 1	Mus musculus	10090	Bltp1	1	4	S3653	sp|A2AAE1|BLTP1_MOUSE-S3653	-0.426556	-0.0154692	-2.29544	0.0337924	0.730711	-4.31685	-2.12254
489	Y.L - Y.R	sp|O08582|GTPB1_MOUSE	sp	O08582	O08582	GTPB1_MOUSE	GTP-binding protein 1	Mus musculus	10090	Gtpbp1	1	2	S25	sp|O08582|GTPB1_MOUSE-S25	-0.362368	0.0389447	-2.29433	0.0338688	0.730711	-4.31713	-2.12163
490	Y.L - Y.R	sp|Q6P9S0|MTSS2_MOUSE	sp	Q6P9S0	Q6P9S0	MTSS2_MOUSE	Protein MTSS 2	Mus musculus	10090	Mtss2	1	1	S564	sp|Q6P9S0|MTSS2_MOUSE-S564	-0.383892	-0.0269525	-2.29347	0.0339276	0.730711	-4.31735	-2.12093
491	Y.L - Y.R	sp|Q4ACU6|SHAN3_MOUSE	sp	Q4ACU6	Q4ACU6	SHAN3_MOUSE	SH3 and multiple ankyrin repeat domains protein 3	Mus musculus	10090	Shank3	1	3	S1636	sp|Q4ACU6|SHAN3_MOUSE-S1636	-0.358266	-0.0310375	-2.29314	0.0339509	0.730711	-4.31744	-2.12065
492	Y.L - Y.R	sp|Q8C0L0|TMX4_MOUSE	sp	Q8C0L0	Q8C0L0	TMX4_MOUSE	Thioredoxin-related transmembrane protein 4	Mus musculus	10090	Tmx4	1	2	S255	sp|Q8C0L0|TMX4_MOUSE-S255	1.17278	-0.293164	2.29229	0.0340092	0.730711	-4.31765	2.11996
493	Y.L - Y.R	sp|Q5NBX1|COBL_MOUSE	sp	Q5NBX1	Q5NBX1	COBL_MOUSE	Protein cordon-bleu	Mus musculus	10090	Cobl	1	1	S332	sp|Q5NBX1|COBL_MOUSE-S332	-0.535462	0.0456876	-2.2922	0.0340152	0.730711	-4.31768	-2.11989
494	Y.L - Y.R	sp|P40694|SMBP2_MOUSE	sp	P40694	P40694	SMBP2_MOUSE	DNA-binding protein SMUBP-2	Mus musculus	10090	Ighmbp2	1	1	S676	sp|P40694|SMBP2_MOUSE-S676	-0.549304	0.0440515	-2.29018	0.0341552	0.730711	-4.31819	-2.11823
495	Y.L - Y.R	sp|P18826|KPB1_MOUSE	sp	P18826	P18826	KPB1_MOUSE	Phosphorylase b kinase regulatory subunit alpha, skeletal muscle isoform	Mus musculus	10090	Phka1	1	3	S1104	sp|P18826|KPB1_MOUSE-S1104	-0.884138	0.207208	-2.28984	0.0341785	0.730711	-4.31828	-2.11796
496	Y.L - Y.R	sp|Q8K400|STXB5_MOUSE	sp	Q8K400	Q8K400	STXB5_MOUSE	Syntaxin-binding protein 5	Mus musculus	10090	Stxbp5	1	3	S693	sp|Q8K400|STXB5_MOUSE-S693	-0.490857	0.0106551	-2.28807	0.0343011	0.730711	-4.31873	-2.11651
497	Y.L - Y.R	sp|O35625|AXIN1_MOUSE	sp	O35625	O35625	AXIN1_MOUSE	Axin-1	Mus musculus	10090	Axin1	1	3	S485	sp|O35625|AXIN1_MOUSE-S485	-0.513682	0.0403164	-2.28729	0.0343555	0.730711	-4.31893	-2.11587
498	Y.L - Y.R	sp|Q9DBG1|CP27A_MOUSE	sp	Q9DBG1	Q9DBG1	CP27A_MOUSE	Sterol 26-hydroxylase, mitochondrial	Mus musculus	10090	Cyp27a1	1	1	S43	sp|Q9DBG1|CP27A_MOUSE-S43	-0.946106	0.126057	-2.28702	0.0343744	0.730711	-4.319	-2.11565
499	Y.L - Y.R	tr|B2RXC2|B2RXC2_MOUSE	tr	B2RXC2	B2RXC2	B2RXC2_MOUSE	Kinase	Mus musculus	10090	Itpkb	1	1	T276	tr|B2RXC2|B2RXC2_MOUSE-T276	-0.348359	-0.0217841	-2.28688	0.0343838	0.730711	-4.31903	-2.11554
500	Y.L - Y.R	sp|Q8C4X2|KC1G3_MOUSE	sp	Q8C4X2	Q8C4X2	KC1G3_MOUSE	Casein kinase I isoform gamma-3	Mus musculus	10090	Csnk1g3	1	2	S34	sp|Q8C4X2|KC1G3_MOUSE-S34	-0.409194	0.00892166	-2.28683	0.0343876	0.730711	-4.31905	-2.1155
501	Y.L - Y.R	sp|Q6ZPQ6|PITM2_MOUSE	sp	Q6ZPQ6	Q6ZPQ6	PITM2_MOUSE	Membrane-associated phosphatidylinositol transfer protein 2	Mus musculus	10090	Pitpnm2	1	2	S283	sp|Q6ZPQ6|PITM2_MOUSE-S283	-0.561516	0.00607661	-2.28657	0.0344059	0.730711	-4.31911	-2.11528
502	Y.L - Y.R	sp|Q8CI08|SLAI2_MOUSE	sp	Q8CI08	Q8CI08	SLAI2_MOUSE	SLAIN motif-containing protein 2	Mus musculus	10090	Slain2	1	2	S316;S324	sp|Q8CI08|SLAI2_MOUSE-S316;S324	-0.376823	0.020214	-2.28655	0.0344073	0.730711	-4.31912	-2.11527
503	Y.L - Y.R	sp|Q6P4S6|SIK3_MOUSE	sp	Q6P4S6	Q6P4S6	SIK3_MOUSE	Serine/threonine-protein kinase SIK3	Mus musculus	10090	Sik3	1	4	T469	sp|Q6P4S6|SIK3_MOUSE-T469	-0.580728	-0.0180825	-2.28575	0.0344632	0.730711	-4.31932	-2.11461
504	Y.L - Y.R	sp|Q01320|TOP2A_MOUSE	sp	Q01320	Q01320	TOP2A_MOUSE	DNA topoisomerase 2-alpha	Mus musculus	10090	Top2a	1	2	S1388	sp|Q01320|TOP2A_MOUSE-S1388	0.834179	-0.005262	2.28557	0.0344751	0.730711	-4.31937	2.11447
505	Y.L - Y.R	sp|O35864|CSN5_MOUSE	sp	O35864	O35864	CSN5_MOUSE	COP9 signalosome complex subunit 5	Mus musculus	10090	Cops5	1	3	S24	sp|O35864|CSN5_MOUSE-S24	-0.423991	0.0201631	-2.28432	0.0345626	0.730711	-4.31969	-2.11345
506	Y.L - Y.R	sp|Q8VHX6|FLNC_MOUSE	sp	Q8VHX6	Q8VHX6	FLNC_MOUSE	Filamin-C	Mus musculus	10090	Flnc	1	3	S2656	sp|Q8VHX6|FLNC_MOUSE-S2656	0.813555	-0.0733075	2.28375	0.0346027	0.730711	-4.31983	2.11298
507	Y.L - Y.R	sp|P49769|PSN1_MOUSE	sp	P49769	P49769	PSN1_MOUSE	Presenilin-1	Mus musculus	10090	Psen1	1	1	T354	sp|P49769|PSN1_MOUSE-T354	-0.50679	-0.0650792	-2.28374	0.0346033	0.730711	-4.31984	-2.11297
508	Y.L - Y.R	sp|O55103|PRAX_MOUSE	sp	O55103	O55103	PRAX_MOUSE	Periaxin	Mus musculus	10090	Prx	1	1	S1293	sp|O55103|PRAX_MOUSE-S1293	-0.882543	-0.138634	-2.3364	0.0346139	0.730711	-4.37972	-2.11285
509	Y.L - Y.R	sp|Q6PDI5|ECM29_MOUSE	sp	Q6PDI5	Q6PDI5	ECM29_MOUSE	Proteasome adapter and scaffold protein ECM29	Mus musculus	10090	Ecpas	1	3	S828	sp|Q6PDI5|ECM29_MOUSE-S828	-0.562349	0.000415485	-2.28273	0.0346743	0.730711	-4.32009	-2.11214
510	Y.L - Y.R	sp|Q99MR9|PPR3A_MOUSE	sp	Q99MR9	Q99MR9	PPR3A_MOUSE	Protein phosphatase 1 regulatory subunit 3A	Mus musculus	10090	Ppp1r3a	1	2	S692	sp|Q99MR9|PPR3A_MOUSE-S692	-0.600936	0.0976046	-2.28269	0.0346771	0.730711	-4.3201	-2.11211
511	Y.L - Y.R	sp|B1AZA5|TM245_MOUSE	sp	B1AZA5	B1AZA5	TM245_MOUSE	Transmembrane protein 245	Mus musculus	10090	Tmem245	1	1	S12;S16	sp|B1AZA5|TM245_MOUSE-S12;S16	0.611009	-0.0303102	2.2825	0.03469	0.730711	-4.32015	2.11196
512	Y.L - Y.R	sp|Q3UJD6|UBP19_MOUSE	sp	Q3UJD6	Q3UJD6	UBP19_MOUSE	Ubiquitin carboxyl-terminal hydrolase 19	Mus musculus	10090	Usp19	1	1	S220	sp|Q3UJD6|UBP19_MOUSE-S220	-0.396207	0.00791793	-2.28158	0.0347553	0.730711	-4.32039	-2.1112
513	Y.L - Y.R	sp|Q8BZT2|SH3R2_MOUSE	sp	Q8BZT2	Q8BZT2	SH3R2_MOUSE	E3 ubiquitin-protein ligase SH3RF2	Mus musculus	10090	Sh3rf2	1	2	S655	sp|Q8BZT2|SH3R2_MOUSE-S655	-0.69674	0.00479305	-2.28098	0.0347973	0.730711	-4.32054	-2.11071
514	Y.L - Y.R	sp|A2ASS6|TITIN_MOUSE	sp	A2ASS6	A2ASS6	TITIN_MOUSE	Titin	Mus musculus	10090	Ttn	1	1	S35036	sp|A2ASS6|TITIN_MOUSE-S35036	-0.424778	0.0207496	-2.2806	0.0348242	0.730711	-4.32064	-2.1104
515	Y.L - Y.R	sp|Q71LX4|TLN2_MOUSE	sp	Q71LX4	Q71LX4	TLN2_MOUSE	Talin-2	Mus musculus	10090	Tln2	1	3	T146	sp|Q71LX4|TLN2_MOUSE-T146	0.595245	0.0420572	2.28031	0.0348445	0.730711	-4.32071	2.11016
516	Y.L - Y.R	sp|Q6QI06|RICTR_MOUSE	sp	Q6QI06	Q6QI06	RICTR_MOUSE	Rapamycin-insensitive companion of mTOR	Mus musculus	10090	Rictor	1	2	S1138	sp|Q6QI06|RICTR_MOUSE-S1138	-0.444531	0.0873844	-2.27925	0.0349195	0.730711	-4.32098	-2.10929
517	Y.L - Y.R	sp|P51448|RORA_MOUSE	sp	P51448	P51448	RORA_MOUSE	Nuclear receptor ROR-alpha	Mus musculus	10090	Rora	1	1	S49	sp|P51448|RORA_MOUSE-S49	-0.656	-0.00314139	-2.27897	0.0349392	0.730711	-4.32105	-2.10906
518	Y.L - Y.R	sp|Q8CDU6|HECD2_MOUSE	sp	Q8CDU6	Q8CDU6	HECD2_MOUSE	Probable E3 ubiquitin-protein ligase HECTD2	Mus musculus	10090	Hectd2	1	2	S9	sp|Q8CDU6|HECD2_MOUSE-S9	-0.715728	0.0709867	-2.27874	0.034955	0.730711	-4.32111	-2.10888
519	Y.L - Y.R	sp|Q8VI36|PAXI_MOUSE	sp	Q8VI36	Q8VI36	PAXI_MOUSE	Paxillin	Mus musculus	10090	Pxn	1	1	Y118	sp|Q8VI36|PAXI_MOUSE-Y118	0.502957	-0.0414594	2.2779	0.0350147	0.730711	-4.32133	2.10819
520	Y.L - Y.R	sp|Q9WVR4|FXR2_MOUSE	sp	Q9WVR4	Q9WVR4	FXR2_MOUSE	RNA-binding protein FXR2	Mus musculus	10090	Fxr2	1	1	T457	sp|Q9WVR4|FXR2_MOUSE-T457	-0.537823	0.00825645	-2.27776	0.0350248	0.730711	-4.32136	-2.10807
521	Y.L - Y.R	tr|A0A571BF58|A0A571BF58_MOUSE	tr	A0A571BF58	A0A571BF58	A0A571BF58_MOUSE	Nebulin	Mus musculus	10090	Neb	1	1	S4397	tr|A0A571BF58|A0A571BF58_MOUSE-S4397	-0.96538	0.0261337	-2.27714	0.0350686	0.730711	-4.32152	-2.10757
522	Y.L - Y.R	sp|P16858|G3P_MOUSE	sp	P16858	P16858	G3P_MOUSE	Glyceraldehyde-3-phosphate dehydrogenase	Mus musculus	10090	Gapdh	1	2	S123	sp|P16858|G3P_MOUSE-S123	-1.07851	0.119783	-2.27699	0.0350789	0.730711	-4.32156	-2.10745
523	Y.L - Y.R	tr|A0A1D5RLD8|A0A1D5RLD8_MOUSE	tr	A0A1D5RLD8	A0A1D5RLD8	A0A1D5RLD8_MOUSE	Glyceraldehyde-3-phosphate dehydrogenase	Mus musculus	10090	Gm10358	1	1	S123	tr|A0A1D5RLD8|A0A1D5RLD8_MOUSE-S123	-1.07851	0.119783	-2.27699	0.0350789	0.730711	-4.32156	-2.10745
524	Y.L - Y.R	tr|S4R1W1|S4R1W1_MOUSE	tr	S4R1W1	S4R1W1	S4R1W1_MOUSE	Glyceraldehyde-3-phosphate dehydrogenase	Mus musculus	10090	Gm3839	1	1	S123	tr|S4R1W1|S4R1W1_MOUSE-S123	-1.07851	0.119783	-2.27699	0.0350789	0.730711	-4.32156	-2.10745
525	Y.L - Y.R	sp|P18654|KS6A3_MOUSE	sp	P18654	P18654	KS6A3_MOUSE	Ribosomal protein S6 kinase alpha-3	Mus musculus	10090	Rps6ka3	1	2	S386	sp|P18654|KS6A3_MOUSE-S386	-0.40622	0.0156535	-2.2768	0.0350929	0.730711	-4.32161	-2.10728
526	Y.L - Y.R	sp|Q9WV06|ANKR2_MOUSE	sp	Q9WV06	Q9WV06	ANKR2_MOUSE	Ankyrin repeat domain-containing protein 2	Mus musculus	10090	Ankrd2	1	3	S307	sp|Q9WV06|ANKR2_MOUSE-S307	1.05731	0.204217	2.27617	0.0351378	0.730711	-4.32177	2.10677
527	Y.L - Y.R	sp|Q8BZ03|KPCD2_MOUSE	sp	Q8BZ03	Q8BZ03	KPCD2_MOUSE	Serine/threonine-protein kinase D2	Mus musculus	10090	Prkd2	1	1	S711	sp|Q8BZ03|KPCD2_MOUSE-S711	-0.64382	0.0644194	-2.27601	0.0351487	0.730711	-4.32181	-2.10664
528	Y.L - Y.R	sp|P97820|M4K4_MOUSE	sp	P97820	P97820	M4K4_MOUSE	Mitogen-activated protein kinase kinase kinase kinase 4	Mus musculus	10090	Map4k4	1	1	S846	sp|P97820|M4K4_MOUSE-S846	0.488135	-0.0366837	2.27596	0.0351525	0.730711	-4.32182	2.1066
529	Y.L - Y.R	sp|Q8K019|BCLF1_MOUSE	sp	Q8K019	Q8K019	BCLF1_MOUSE	Bcl-2-associated transcription factor 1	Mus musculus	10090	Bclaf1	1	2	S263;S267	sp|Q8K019|BCLF1_MOUSE-S263;S267	0.381956	-0.0365589	2.27596	0.0351526	0.730711	-4.32182	2.1066
530	Y.L - Y.R	sp|O70405|ULK1_MOUSE	sp	O70405	O70405	ULK1_MOUSE	Serine/threonine-protein kinase ULK1	Mus musculus	10090	Ulk1	1	1	S405	sp|O70405|ULK1_MOUSE-S405	-0.356223	0.0166873	-2.27586	0.0351593	0.730711	-4.32184	-2.10652
531	Y.L - Y.R	sp|Q99LM3|SMTL1_MOUSE	sp	Q99LM3	Q99LM3	SMTL1_MOUSE	Smoothelin-like protein 1	Mus musculus	10090	Smtnl1	1	1	S67	sp|Q99LM3|SMTL1_MOUSE-S67	0.873276	0.079894	2.27566	0.0351736	0.730711	-4.3219	2.10635
532	Y.L - Y.R	sp|Q9R0L6|PCM1_MOUSE	sp	Q9R0L6	Q9R0L6	PCM1_MOUSE	Pericentriolar material 1 protein	Mus musculus	10090	Pcm1	1	2	S645	sp|Q9R0L6|PCM1_MOUSE-S645	-0.789798	-0.0404173	-2.2752	0.0352066	0.730711	-4.32201	-2.10597
533	Y.L - Y.R	sp|Q3TJD7|PDLI7_MOUSE	sp	Q3TJD7	Q3TJD7	PDLI7_MOUSE	PDZ and LIM domain protein 7	Mus musculus	10090	Pdlim7	1	1	T214;T215	sp|Q3TJD7|PDLI7_MOUSE-T214;T215	0.636459	-0.0255058	2.27383	0.0353039	0.730711	-4.32236	2.10485
534	Y.L - Y.R	sp|P70323|TBX1_MOUSE	sp	P70323	P70323	TBX1_MOUSE	T-box transcription factor TBX1	Mus musculus	10090	Tbx1	1	2	S358	sp|P70323|TBX1_MOUSE-S358	-0.833849	0.0996363	-2.27376	0.0353091	0.730711	-4.32238	-2.1048
535	Y.L - Y.R	sp|Q62136|PTN21_MOUSE	sp	Q62136	Q62136	PTN21_MOUSE	Tyrosine-protein phosphatase non-receptor type 21	Mus musculus	10090	Ptpn21	1	1	S658	sp|Q62136|PTN21_MOUSE-S658	0.560158	0.0610199	2.27344	0.0353321	0.730711	-4.32246	2.10453
536	Y.L - Y.R	sp|Q9QXS1|PLEC_MOUSE	sp	Q9QXS1	Q9QXS1	PLEC_MOUSE	Plectin	Mus musculus	10090	Plec	1	3	S4633;S4637	sp|Q9QXS1|PLEC_MOUSE-S4633;S4637	-0.523927	-0.0105273	-2.27236	0.0354092	0.730711	-4.32274	-2.10365
537	Y.L - Y.R	sp|Q9QXS1|PLEC_MOUSE	sp	Q9QXS1	Q9QXS1	PLEC_MOUSE	Plectin	Mus musculus	10090	Plec	1	3	S4393;S4396	sp|Q9QXS1|PLEC_MOUSE-S4393;S4396	-0.556115	0.0835324	-2.27159	0.0354642	0.730711	-4.32293	-2.10302
538	Y.L - Y.R	sp|Q91WU5|AS3MT_MOUSE	sp	Q91WU5	Q91WU5	AS3MT_MOUSE	Arsenite methyltransferase	Mus musculus	10090	As3mt	1	2	S47	sp|Q91WU5|AS3MT_MOUSE-S47	-0.690421	0.0966969	-2.27134	0.0354818	0.730711	-4.323	-2.10282
539	Y.L - Y.R	sp|Q02566|MYH6_MOUSE	sp	Q02566	Q02566	MYH6_MOUSE	Myosin-6	Mus musculus	10090	Myh6	1	2	T1499	sp|Q02566|MYH6_MOUSE-T1499	-0.823026	-0.133794	-2.27037	0.0355515	0.730711	-4.32324	-2.10202
540	Y.L - Y.R	sp|Q91Z83|MYH7_MOUSE	sp	Q91Z83	Q91Z83	MYH7_MOUSE	Myosin-7	Mus musculus	10090	Myh7	2	1	T1497	sp|Q91Z83|MYH7_MOUSE-T1497	-0.823026	-0.133794	-2.27037	0.0355515	0.730711	-4.32324	-2.10202
541	Y.L - Y.R	sp|Q3UH68|LIMC1_MOUSE	sp	Q3UH68	Q3UH68	LIMC1_MOUSE	LIM and calponin homology domains-containing protein 1	Mus musculus	10090	Limch1	1	2	S201	sp|Q3UH68|LIMC1_MOUSE-S201	-0.650073	0.0787896	-2.27015	0.0355677	0.730711	-4.3233	-2.10183
542	Y.L - Y.R	sp|Q9WVR4|FXR2_MOUSE	sp	Q9WVR4	Q9WVR4	FXR2_MOUSE	RNA-binding protein FXR2	Mus musculus	10090	Fxr2	1	1	T457;S459	sp|Q9WVR4|FXR2_MOUSE-T457;S459	0.443903	0.0090135	2.26998	0.03558	0.730711	-4.32335	2.10169
543	Y.L - Y.R	sp|O70373|XIRP1_MOUSE	sp	O70373	O70373	XIRP1_MOUSE	Xin actin-binding repeat-containing protein 1	Mus musculus	10090	Xirp1	1	2	S748	sp|O70373|XIRP1_MOUSE-S748	0.829225	-0.0100141	2.26808	0.0357163	0.730711	-4.32383	2.10014
544	Y.L - Y.R	sp|Q9QZI8|SERC1_MOUSE	sp	Q9QZI8	Q9QZI8	SERC1_MOUSE	Serine incorporator 1	Mus musculus	10090	Serinc1	1	1	S348	sp|Q9QZI8|SERC1_MOUSE-S348	-0.502494	-0.0456394	-2.26492	0.0359453	0.730711	-4.32463	-2.09755
545	Y.L - Y.R	sp|Q91X45|ZBTB3_MOUSE	sp	Q91X45	Q91X45	ZBTB3_MOUSE	Zinc finger and BTB domain-containing protein 3	Mus musculus	10090	Zbtb3	2	3	S308	sp|Q91X45|ZBTB3_MOUSE-S308	-1.00089	-0.107732	-2.26477	0.035956	0.730711	-4.32467	-2.09742
546	Y.L - Y.R	sp|Q8BZQ7|ANC2_MOUSE	sp	Q8BZQ7	Q8BZQ7	ANC2_MOUSE	Anaphase-promoting complex subunit 2	Mus musculus	10090	Anapc2	1	2	S549	sp|Q8BZQ7|ANC2_MOUSE-S549	0.731993	-0.143898	2.26457	0.0359704	0.730711	-4.32472	2.09726
547	Y.L - Y.R	sp|P45591|COF2_MOUSE	sp	P45591	P45591	COF2_MOUSE	Cofilin-2	Mus musculus	10090	Cfl2	1	1	S41	sp|P45591|COF2_MOUSE-S41	-0.649009	0.0246997	-2.26402	0.0360103	0.730711	-4.32486	-2.09681
548	Y.L - Y.R	sp|Q62234|MYOM1_MOUSE	sp	Q62234	Q62234	MYOM1_MOUSE	Myomesin-1	Mus musculus	10090	Myom1	1	2	Y473	sp|Q62234|MYOM1_MOUSE-Y473	-0.667811	0.0359655	-2.26363	0.0360388	0.730711	-4.32496	-2.09649
549	Y.L - Y.R	tr|A0A571BF58|A0A571BF58_MOUSE	tr	A0A571BF58	A0A571BF58	A0A571BF58_MOUSE	Nebulin	Mus musculus	10090	Neb	1	1	S1811	tr|A0A571BF58|A0A571BF58_MOUSE-S1811	-0.748637	0.0805973	-2.26343	0.0360533	0.730711	-4.32501	-2.09633
550	Y.L - Y.R	tr|A0A571BEN1|A0A571BEN1_MOUSE	tr	A0A571BEN1	A0A571BEN1	A0A571BEN1_MOUSE	Myosin binding protein C, slow-type	Mus musculus	10090	Mybpc1	1	1	S581	tr|A0A571BEN1|A0A571BEN1_MOUSE-S581	-0.586565	-0.0485825	-2.26323	0.036068	0.730711	-4.32506	-2.09616
551	Y.L - Y.R	sp|A2A690|TANC2_MOUSE	sp	A2A690	A2A690	TANC2_MOUSE	Protein TANC2	Mus musculus	10090	Tanc2	1	1	S1476	sp|A2A690|TANC2_MOUSE-S1476	-0.518299	0.106859	-2.26251	0.0361208	0.730711	-4.32525	-2.09556
552	Y.L - Y.R	sp|P59017|B2L13_MOUSE	sp	P59017	P59017	B2L13_MOUSE	Bcl-2-like protein 13	Mus musculus	10090	Bcl2l13	1	2	S343;S347	sp|P59017|B2L13_MOUSE-S343;S347	0.605312	0.0631839	2.26218	0.0361446	0.730711	-4.32533	2.0953
553	Y.L - Y.R	sp|Q9R0G7|ZEB2_MOUSE	sp	Q9R0G7	Q9R0G7	ZEB2_MOUSE	Zinc finger E-box-binding homeobox 2	Mus musculus	10090	Zeb2	1	2	S1124;S1129	sp|Q9R0G7|ZEB2_MOUSE-S1124;S1129	-0.467752	0.0144246	-2.2616	0.0361868	0.730711	-4.32548	-2.09482
554	Y.L - Y.R	sp|Q9Z1P7|KANK3_MOUSE	sp	Q9Z1P7	Q9Z1P7	KANK3_MOUSE	KN motif and ankyrin repeat domain-containing protein 3	Mus musculus	10090	Kank3	1	1	S159	sp|Q9Z1P7|KANK3_MOUSE-S159	0.429384	-0.077934	2.26119	0.036217	0.730711	-4.32558	2.09448
555	Y.L - Y.R	sp|Q5XKE0|MYPC2_MOUSE	sp	Q5XKE0	Q5XKE0	MYPC2_MOUSE	Myosin-binding protein C, fast-type	Mus musculus	10090	Mybpc2	1	1	T47	sp|Q5XKE0|MYPC2_MOUSE-T47	-1.75622	-0.388366	-2.31268	0.0362175	0.730711	-4.37941	-2.09448
556	Y.L - Y.R	sp|Q80YA7|DPP8_MOUSE	sp	Q80YA7	Q80YA7	DPP8_MOUSE	Dipeptidyl peptidase 8	Mus musculus	10090	Dpp8	1	1	S568	sp|Q80YA7|DPP8_MOUSE-S568	-0.299098	0.0259739	-2.26026	0.0362849	0.730711	-4.32582	-2.09372
557	Y.L - Y.R	tr|E9PYF4|E9PYF4_MOUSE	tr	E9PYF4	E9PYF4	E9PYF4_MOUSE	LIM domain only 7	Mus musculus	10090	Lmo7	1	1	S1298;S1301	tr|E9PYF4|E9PYF4_MOUSE-S1298;S1301	0.361033	0.0303021	2.26007	0.036299	0.730711	-4.32587	2.09356
558	Y.L - Y.R	sp|Q8R1B4|EIF3C_MOUSE	sp	Q8R1B4	Q8R1B4	EIF3C_MOUSE	Eukaryotic translation initiation factor 3 subunit C	Mus musculus	10090	Eif3c	1	1	S166	sp|Q8R1B4|EIF3C_MOUSE-S166	0.260471	0.00506275	2.25936	0.0363507	0.730711	-4.32605	2.09298
559	Y.L - Y.R	sp|Q9WTQ5|AKA12_MOUSE	sp	Q9WTQ5	Q9WTQ5	AKA12_MOUSE	A-kinase anchor protein 12	Mus musculus	10090	Akap12	1	1	T632;T635;S637	sp|Q9WTQ5|AKA12_MOUSE-T632;T635;S637	-0.390982	-0.0193004	-2.25921	0.036362	0.730711	-4.32609	-2.09286
560	Y.L - Y.R	sp|Q8K4L3|SVIL_MOUSE	sp	Q8K4L3	Q8K4L3	SVIL_MOUSE	Supervillin	Mus musculus	10090	Svil	1	1	T811	sp|Q8K4L3|SVIL_MOUSE-T811	0.597263	0.0830373	2.2588	0.0363921	0.730711	-4.32619	2.09252
561	Y.L - Y.R	sp|P70398|USP9X_MOUSE	sp	P70398	P70398	USP9X_MOUSE	Probable ubiquitin carboxyl-terminal hydrolase FAF-X	Mus musculus	10090	Usp9x	1	2	S588	sp|P70398|USP9X_MOUSE-S588	-0.947531	0.0133936	-2.25694	0.0365287	0.730711	-4.32667	-2.09099
562	Y.L - Y.R	sp|Q91VX2|UBAP2_MOUSE	sp	Q91VX2	Q91VX2	UBAP2_MOUSE	Ubiquitin-associated protein 2	Mus musculus	10090	Ubap2	1	1	S440	sp|Q91VX2|UBAP2_MOUSE-S440	-0.708821	0.0683447	-2.25664	0.0365507	0.730711	-4.32674	-2.09075
563	Y.L - Y.R	sp|Q8K3X4|I2BPL_MOUSE	sp	Q8K3X4	Q8K3X4	I2BPL_MOUSE	Probable E3 ubiquitin-protein ligase IRF2BPL	Mus musculus	10090	Irf2bpl	1	1	S498	sp|Q8K3X4|I2BPL_MOUSE-S498	-0.874821	0.171985	-2.25658	0.0365551	0.730711	-4.32676	-2.0907
564	Y.L - Y.R	sp|Q7TQJ8|WTIP_MOUSE	sp	Q7TQJ8	Q7TQJ8	WTIP_MOUSE	Wilms tumor protein 1-interacting protein	Mus musculus	10090	Wtip	1	1	S105	sp|Q7TQJ8|WTIP_MOUSE-S105	-0.520001	0.0150537	-2.25626	0.0365789	0.730711	-4.32684	-2.09043
565	Y.L - Y.R	sp|Q58A65|JIP4_MOUSE	sp	Q58A65	Q58A65	JIP4_MOUSE	C-Jun-amino-terminal kinase-interacting protein 4	Mus musculus	10090	Spag9	1	2	S813	sp|Q58A65|JIP4_MOUSE-S813	-0.341021	-0.0190231	-2.25531	0.0366489	0.730711	-4.32708	-2.08965
566	Y.L - Y.R	sp|O88342|WDR1_MOUSE	sp	O88342	O88342	WDR1_MOUSE	WD repeat-containing protein 1	Mus musculus	10090	Wdr1	1	3	S440	sp|O88342|WDR1_MOUSE-S440	-0.447666	0.0114925	-2.25524	0.0366538	0.730711	-4.3271	-2.0896
567	Y.L - Y.R	tr|A0A571BF58|A0A571BF58_MOUSE	tr	A0A571BF58	A0A571BF58	A0A571BF58_MOUSE	Nebulin	Mus musculus	10090	Neb	1	1	S339	tr|A0A571BF58|A0A571BF58_MOUSE-S339	-1.00403	0.0667918	-2.25507	0.0366662	0.730711	-4.32714	-2.08946
568	Y.L - Y.R	sp|Q7TQE6|MACOI_MOUSE	sp	Q7TQE6	Q7TQE6	MACOI_MOUSE	Macoilin	Mus musculus	10090	Maco1	1	1	S332	sp|Q7TQE6|MACOI_MOUSE-S332	0.417156	-0.0581286	2.25491	0.0366782	0.730711	-4.32718	2.08933
569	Y.L - Y.R	sp|Q8CFI0|NED4L_MOUSE	sp	Q8CFI0	Q8CFI0	NED4L_MOUSE	E3 ubiquitin-protein ligase NEDD4-like	Mus musculus	10090	Nedd4l	1	2	S504;S512;Y514	sp|Q8CFI0|NED4L_MOUSE-S504;S512;Y514	0.714533	-0.0917993	2.26454	0.0367335	0.730711	-4.32791	2.08871
570	Y.L - Y.R	sp|O70373|XIRP1_MOUSE	sp	O70373	O70373	XIRP1_MOUSE	Xin actin-binding repeat-containing protein 1	Mus musculus	10090	Xirp1	1	2	S935	sp|O70373|XIRP1_MOUSE-S935	0.879243	-0.0485617	2.2531	0.036812	0.730711	-4.32764	2.08784
571	Y.L - Y.R	sp|A2ASS6|TITIN_MOUSE	sp	A2ASS6	A2ASS6	TITIN_MOUSE	Titin	Mus musculus	10090	Ttn	1	1	S27419	sp|A2ASS6|TITIN_MOUSE-S27419	-1.51577	-0.0461204	-2.2531	0.0368127	0.730711	-4.32765	-2.08784
572	Y.L - Y.R	sp|Q91ZA3|PCCA_MOUSE	sp	Q91ZA3	Q91ZA3	PCCA_MOUSE	Propionyl-CoA carboxylase alpha chain, mitochondrial	Mus musculus	10090	Pcca	1	2	S114	sp|Q91ZA3|PCCA_MOUSE-S114	-0.384806	0.0281927	-2.25258	0.0368511	0.730711	-4.32778	-2.08741
573	Y.L - Y.R	sp|Q99PT1|GDIR1_MOUSE	sp	Q99PT1	Q99PT1	GDIR1_MOUSE	Rho GDP-dissociation inhibitor 1	Mus musculus	10090	Arhgdia	1	3	S47	sp|Q99PT1|GDIR1_MOUSE-S47	0.74777	0.0473677	2.25223	0.036877	0.730711	-4.32787	2.08712
574	Y.L - Y.R	sp|Q8C735|LIN9_MOUSE	sp	Q8C735	Q8C735	LIN9_MOUSE	Protein lin-9 homolog	Mus musculus	10090	Lin9	1	2	S309	sp|Q8C735|LIN9_MOUSE-S309	-0.601699	0.09449	-2.25147	0.0369334	0.730711	-4.32806	-2.0865
575	Y.L - Y.R	sp|Q9CX66|NOPC1_MOUSE	sp	Q9CX66	Q9CX66	NOPC1_MOUSE	NOP protein chaperone 1	Mus musculus	10090	Nopchap1	1	1	S125	sp|Q9CX66|NOPC1_MOUSE-S125	-0.37336	-0.0117642	-2.25126	0.0369487	0.730711	-4.32811	-2.08633
576	Y.L - Y.R	sp|Q924C5|ALPK3_MOUSE	sp	Q924C5	Q924C5	ALPK3_MOUSE	Alpha-protein kinase 3	Mus musculus	10090	Alpk3	1	2	S1165;S1169	sp|Q924C5|ALPK3_MOUSE-S1165;S1169	-0.709754	-0.0209983	-2.24974	0.0370621	0.730711	-4.3285	-2.08508
577	Y.L - Y.R	sp|P19246|NFH_MOUSE	sp	P19246	P19246	NFH_MOUSE	Neurofilament heavy polypeptide	Mus musculus	10090	Nefh	1	3	S727	sp|P19246|NFH_MOUSE-S727	-0.896886	-0.057335	-2.24918	0.0371045	0.730711	-4.32864	-2.08461
578	Y.L - Y.R	sp|Q99LD4|CSN1_MOUSE	sp	Q99LD4	Q99LD4	CSN1_MOUSE	COP9 signalosome complex subunit 1	Mus musculus	10090	Gps1	1	1	S454	sp|Q99LD4|CSN1_MOUSE-S454	-0.371964	0.0104319	-2.24893	0.0371229	0.730711	-4.32871	-2.08441
579	Y.L - Y.R	sp|Q02780|NFIA_MOUSE	sp	Q02780	Q02780	NFIA_MOUSE	Nuclear factor 1 A-type	Mus musculus	10090	Nfia	1	1	S296	sp|Q02780|NFIA_MOUSE-S296	-0.584728	0.0513749	-2.2473	0.0372445	0.730711	-4.32912	-2.08307
580	Y.L - Y.R	sp|O88508|DNM3A_MOUSE	sp	O88508	O88508	DNM3A_MOUSE	DNA (cytosine-5)-methyltransferase 3A	Mus musculus	10090	Dnmt3a	1	2	S251	sp|O88508|DNM3A_MOUSE-S251	0.74479	-0.127935	2.24598	0.0373438	0.730711	-4.32946	2.08198
581	Y.L - Y.R	sp|Q148W8|STYL2_MOUSE	sp	Q148W8	Q148W8	STYL2_MOUSE	Serine/threonine/tyrosine-interacting-like protein 2	Mus musculus	10090	Styxl2	1	1	S1012	sp|Q148W8|STYL2_MOUSE-S1012	-0.31057	0.0185531	-2.24486	0.0374279	0.730711	-4.32974	-2.08107
582	Y.L - Y.R	sp|P19246|NFH_MOUSE	sp	P19246	P19246	NFH_MOUSE	Neurofilament heavy polypeptide	Mus musculus	10090	Nefh	1	3	S733;S739;S745	sp|P19246|NFH_MOUSE-S733;S739;S745	-1.35346	0.204909	-2.24378	0.0375096	0.730711	-4.33001	-2.08017
583	Y.L - Y.R	sp|Q99LC5|ETFA_MOUSE	sp	Q99LC5	Q99LC5	ETFA_MOUSE	Electron transfer flavoprotein subunit alpha, mitochondrial	Mus musculus	10090	Etfa	1	2	S172	sp|Q99LC5|ETFA_MOUSE-S172	-1.13023	0.0825975	-2.24335	0.0375419	0.730711	-4.33012	-2.07982
584	Y.L - Y.R	tr|A0A571BF58|A0A571BF58_MOUSE	tr	A0A571BF58	A0A571BF58	A0A571BF58_MOUSE	Nebulin	Mus musculus	10090	Neb	1	1	S2910	tr|A0A571BF58|A0A571BF58_MOUSE-S2910	-0.903031	0.0372275	-2.24252	0.0376046	0.730711	-4.33033	-2.07914
585	Y.L - Y.R	sp|Q61584|FXR1_MOUSE	sp	Q61584	Q61584	FXR1_MOUSE	RNA-binding protein FXR1	Mus musculus	10090	Fxr1	1	2	T430	sp|Q61584|FXR1_MOUSE-T430	0.433187	-0.0348791	2.24248	0.0376076	0.730711	-4.33034	2.07911
586	Y.L - Y.R	sp|Q8VHX6|FLNC_MOUSE	sp	Q8VHX6	Q8VHX6	FLNC_MOUSE	Filamin-C	Mus musculus	10090	Flnc	1	3	S1981	sp|Q8VHX6|FLNC_MOUSE-S1981	-0.720118	-0.0936059	-2.242	0.0376445	0.730711	-4.33047	-2.0787
587	Y.L - Y.R	sp|Q9JIW4|DPOLM_MOUSE	sp	Q9JIW4	Q9JIW4	DPOLM_MOUSE	DNA-directed DNA/RNA polymerase mu	Mus musculus	10090	Polm	1	2	Y488	sp|Q9JIW4|DPOLM_MOUSE-Y488	-0.497426	0.0544653	-2.24119	0.0377053	0.730711	-4.33067	-2.07804
588	Y.L - Y.R	tr|A0A571BF58|A0A571BF58_MOUSE	tr	A0A571BF58	A0A571BF58	A0A571BF58_MOUSE	Nebulin	Mus musculus	10090	Neb	1	1	S128	tr|A0A571BF58|A0A571BF58_MOUSE-S128	-1.0518	0.0455453	-2.24095	0.0377241	0.730711	-4.33074	-2.07784
589	Y.L - Y.R	sp|Q91ZV0|MIA2_MOUSE	sp	Q91ZV0	Q91ZV0	MIA2_MOUSE	Melanoma inhibitory activity protein 2	Mus musculus	10090	Mia2	1	3	S1185;S1188;S1190	sp|Q91ZV0|MIA2_MOUSE-S1185;S1188;S1190	-0.244195	0.0100404	-2.24094	0.0377248	0.730711	-4.33074	-2.07783
590	Y.L - Y.R	sp|Q3UHZ5|LMOD2_MOUSE	sp	Q3UHZ5	Q3UHZ5	LMOD2_MOUSE	Leiomodin-2	Mus musculus	10090	Lmod2	1	1	Y397;S399	sp|Q3UHZ5|LMOD2_MOUSE-Y397;S399	0.556127	0.00674236	2.24076	0.0377381	0.730711	-4.33078	2.07769
591	Y.L - Y.R	tr|A0A571BF58|A0A571BF58_MOUSE	tr	A0A571BF58	A0A571BF58	A0A571BF58_MOUSE	Nebulin	Mus musculus	10090	Neb	1	1	S6821	tr|A0A571BF58|A0A571BF58_MOUSE-S6821	-0.969981	-0.101007	-2.24045	0.0377615	0.730711	-4.33086	-2.07743
592	Y.L - Y.R	sp|O35250|EXOC7_MOUSE	sp	O35250	O35250	EXOC7_MOUSE	Exocyst complex component 7	Mus musculus	10090	Exoc7	1	2	S283	sp|O35250|EXOC7_MOUSE-S283	-0.549742	0.0144194	-2.23974	0.0378158	0.730711	-4.33104	-2.07685
593	Y.L - Y.R	sp|Q9Z1R2|BAG6_MOUSE	sp	Q9Z1R2	Q9Z1R2	BAG6_MOUSE	Large proline-rich protein BAG6	Mus musculus	10090	Bag6	1	1	S1139	sp|Q9Z1R2|BAG6_MOUSE-S1139	-0.327802	-0.011293	-2.23953	0.0378316	0.730711	-4.3311	-2.07667
594	Y.L - Y.R	sp|P51830|ADCY9_MOUSE	sp	P51830	P51830	ADCY9_MOUSE	Adenylate cyclase type 9	Mus musculus	10090	Adcy9	1	1	S357	sp|P51830|ADCY9_MOUSE-S357	-0.379414	0.0191002	-2.23852	0.0379086	0.730711	-4.33135	-2.07584
595	Y.L - Y.R	sp|P26149|3BHS2_MOUSE	sp	P26149	P26149	3BHS2_MOUSE	3 beta-hydroxysteroid dehydrogenase/Delta 5-->4-isomerase type 2	Mus musculus	10090	Hsd3b2	1	4	S325;T328	sp|P26149|3BHS2_MOUSE-S325;T328	-0.536889	0.0196552	-2.23812	0.037939	0.730711	-4.33145	-2.07551
596	Y.L - Y.R	sp|Q6PIU9|YJ005_MOUSE	sp	Q6PIU9	Q6PIU9	YJ005_MOUSE	Uncharacterized protein FLJ45252 homolog	Mus musculus	10090	NA	1	2	S115	sp|Q6PIU9|YJ005_MOUSE-S115	-0.421595	-0.00295463	-2.2378	0.0379634	0.730711	-4.33154	-2.07525
597	Y.L - Y.R	tr|A0A571BF58|A0A571BF58_MOUSE	tr	A0A571BF58	A0A571BF58	A0A571BF58_MOUSE	Nebulin	Mus musculus	10090	Neb	1	1	S7394;S7405;S7408	tr|A0A571BF58|A0A571BF58_MOUSE-S7394;S7405;S7408	-0.814241	-0.0515965	-2.23763	0.0379766	0.730711	-4.33158	-2.07511
598	Y.L - Y.R	sp|Q8C2K1|DEFI6_MOUSE	sp	Q8C2K1	Q8C2K1	DEFI6_MOUSE	Differentially expressed in FDCP 6	Mus musculus	10090	Def6	1	1	S566	sp|Q8C2K1|DEFI6_MOUSE-S566	-0.500276	0.040708	-2.23739	0.0379944	0.730711	-4.33164	-2.07492
599	Y.L - Y.R	sp|P14602|HSPB1_MOUSE	sp	P14602	P14602	HSPB1_MOUSE	Heat shock protein beta-1	Mus musculus	10090	Hspb1	1	3	S162	sp|P14602|HSPB1_MOUSE-S162	0.460024	0.0462319	2.23708	0.0380182	0.730711	-4.33172	2.07466
600	Y.L - Y.R	sp|Q80X73|PELO_MOUSE	sp	Q80X73	Q80X73	PELO_MOUSE	Protein pelota homolog	Mus musculus	10090	Pelo	1	3	S55	sp|Q80X73|PELO_MOUSE-S55	-0.318228	0.0449966	-2.2364	0.0380707	0.730711	-4.33189	-2.07409
601	Y.L - Y.R	sp|P51125|ICAL_MOUSE	sp	P51125	P51125	ICAL_MOUSE	Calpastatin	Mus musculus	10090	Cast	1	2	S442	sp|P51125|ICAL_MOUSE-S442	-0.650649	0.0773407	-2.23599	0.038102	0.730711	-4.332	-2.07376
602	Y.L - Y.R	sp|A2ASS6|TITIN_MOUSE	sp	A2ASS6	A2ASS6	TITIN_MOUSE	Titin	Mus musculus	10090	Ttn	1	1	T34103	sp|A2ASS6|TITIN_MOUSE-T34103	-0.800646	-0.0121556	-2.23593	0.038106	0.730711	-4.33201	-2.07371
603	Y.L - Y.R	sp|Q9JLV1|BAG3_MOUSE	sp	Q9JLV1	Q9JLV1	BAG3_MOUSE	BAG family molecular chaperone regulator 3	Mus musculus	10090	Bag3	1	2	S117	sp|Q9JLV1|BAG3_MOUSE-S117	-0.282203	-0.0170007	-2.23579	0.038117	0.730711	-4.33205	-2.07359
604	Y.L - Y.R	sp|Q8BGT6|MILK1_MOUSE	sp	Q8BGT6	Q8BGT6	MILK1_MOUSE	MICAL-like protein 1	Mus musculus	10090	Micall1	1	3	S481	sp|Q8BGT6|MILK1_MOUSE-S481	0.380353	0.00976166	2.23418	0.0382403	0.730711	-4.33245	2.07227
605	Y.L - Y.R	sp|Q62234|MYOM1_MOUSE	sp	Q62234	Q62234	MYOM1_MOUSE	Myomesin-1	Mus musculus	10090	Myom1	1	2	S367	sp|Q62234|MYOM1_MOUSE-S367	-1.061	-0.0426481	-2.23418	0.0382406	0.730711	-4.33246	-2.07227
606	Y.L - Y.R	sp|Q62383|SPT6H_MOUSE	sp	Q62383	Q62383	SPT6H_MOUSE	Transcription elongation factor SPT6	Mus musculus	10090	Supt6h	1	2	S125	sp|Q62383|SPT6H_MOUSE-S125	0.775418	0.0159306	2.2341	0.0382468	0.730711	-4.33248	2.0722
607	Y.L - Y.R	sp|Q6PDH0|PHLB1_MOUSE	sp	Q6PDH0	Q6PDH0	PHLB1_MOUSE	Pleckstrin homology-like domain family B member 1	Mus musculus	10090	Phldb1	1	1	S656	sp|Q6PDH0|PHLB1_MOUSE-S656	0.486904	0.000897129	2.2337	0.0382777	0.730711	-4.33258	2.07187
608	Y.L - Y.R	sp|Q8VHX6|FLNC_MOUSE	sp	Q8VHX6	Q8VHX6	FLNC_MOUSE	Filamin-C	Mus musculus	10090	Flnc	1	3	S560	sp|Q8VHX6|FLNC_MOUSE-S560	0.612899	0.00686009	2.23351	0.0382917	0.730711	-4.33262	2.07172
609	Y.L - Y.R	sp|A2ASS6|TITIN_MOUSE	sp	A2ASS6	A2ASS6	TITIN_MOUSE	Titin	Mus musculus	10090	Ttn	1	1	S12884	sp|A2ASS6|TITIN_MOUSE-S12884	1.08166	0.185314	2.23347	0.0382949	0.730711	-4.33263	2.07168
610	Y.L - Y.R	sp|O70305|ATX2_MOUSE	sp	O70305	O70305	ATX2_MOUSE	Ataxin-2	Mus musculus	10090	Atxn2	1	1	S860	sp|O70305|ATX2_MOUSE-S860	0.500994	-0.0532196	2.23302	0.03833	0.730711	-4.33275	2.07131
611	Y.L - Y.R	sp|Q9Z204|HNRPC_MOUSE	sp	Q9Z204	Q9Z204	HNRPC_MOUSE	Heterogeneous nuclear ribonucleoproteins C1/C2	Mus musculus	10090	Hnrnpc	1	1	S261;S268	sp|Q9Z204|HNRPC_MOUSE-S261;S268	1.20009	0.0293361	2.23298	0.0383327	0.730711	-4.33276	2.07128
612	Y.L - Y.R	sp|Q71LX4|TLN2_MOUSE	sp	Q71LX4	Q71LX4	TLN2_MOUSE	Talin-2	Mus musculus	10090	Tln2	1	3	S474	sp|Q71LX4|TLN2_MOUSE-S474	-0.403378	-0.00755449	-2.2328	0.0383466	0.730711	-4.33281	-2.07113
613	Y.L - Y.R	sp|D3YZV8|CCDC8_MOUSE	sp	D3YZV8	D3YZV8	CCDC8_MOUSE	Coiled-coil domain-containing protein 8 homolog	Mus musculus	10090	Ccdc8	1	2	S142;S146	sp|D3YZV8|CCDC8_MOUSE-S142;S146	-0.664397	0.0733168	-2.23226	0.038388	0.730711	-4.33294	-2.07069
614	Y.L - Y.R	sp|Q6P5H2|NEST_MOUSE	sp	Q6P5H2	Q6P5H2	NEST_MOUSE	Nestin	Mus musculus	10090	Nes	1	1	S883;S886	sp|Q6P5H2|NEST_MOUSE-S883;S886	0.684561	-0.0969199	2.23213	0.038398	0.730711	-4.33298	2.07058
615	Y.L - Y.R	tr|A0A571BF58|A0A571BF58_MOUSE	tr	A0A571BF58	A0A571BF58	A0A571BF58_MOUSE	Nebulin	Mus musculus	10090	Neb	1	1	T114	tr|A0A571BF58|A0A571BF58_MOUSE-T114	-0.489849	0.065233	-2.23205	0.0384042	0.730711	-4.333	-2.07051
616	Y.L - Y.R	sp|P19246|NFH_MOUSE	sp	P19246	P19246	NFH_MOUSE	Neurofilament heavy polypeptide	Mus musculus	10090	Nefh	1	3	S571	sp|P19246|NFH_MOUSE-S571	-0.876663	-0.119196	-2.23081	0.0385005	0.730711	-4.33331	-2.06949
617	Y.L - Y.R	sp|Q91VY5|KDM4B_MOUSE	sp	Q91VY5	Q91VY5	KDM4B_MOUSE	Lysine-specific demethylase 4B	Mus musculus	10090	Kdm4b	2	1	S510	sp|Q91VY5|KDM4B_MOUSE-S510	-0.305791	0.0242993	-2.23063	0.0385143	0.730711	-4.33336	-2.06934
618	Y.L - Y.R	sp|Q70KF4|CMYA5_MOUSE	sp	Q70KF4	Q70KF4	CMYA5_MOUSE	Cardiomyopathy-associated protein 5	Mus musculus	10090	Cmya5	1	2	S1981;S1987	sp|Q70KF4|CMYA5_MOUSE-S1981;S1987	-0.642563	0.0872831	-2.23036	0.0385352	0.730711	-4.33343	-2.06912
619	Y.L - Y.R	sp|Q70IV5|SYNEM_MOUSE	sp	Q70IV5	Q70IV5	SYNEM_MOUSE	Synemin	Mus musculus	10090	Synm	1	2	S1471	sp|Q70IV5|SYNEM_MOUSE-S1471	-0.755263	0.0601269	-2.24044	0.0385367	0.730711	-4.33392	-2.0691
620	Y.L - Y.R	sp|Q6ZPF3|TIAM2_MOUSE	sp	Q6ZPF3	Q6ZPF3	TIAM2_MOUSE	Rho guanine nucleotide exchange factor TIAM2	Mus musculus	10090	Tiam2	1	2	S295;Y300	sp|Q6ZPF3|TIAM2_MOUSE-S295;Y300	0.610013	-0.0867742	2.23023	0.038545	0.730711	-4.33346	2.06901
621	Y.L - Y.R	sp|P28650|PURA1_MOUSE	sp	P28650	P28650	PURA1_MOUSE	Adenylosuccinate synthetase isozyme 1	Mus musculus	10090	Adss1	1	2	S7	sp|P28650|PURA1_MOUSE-S7	-0.611581	0.0460874	-2.23018	0.0385487	0.730711	-4.33347	-2.06897
622	Y.L - Y.R	tr|G5E8J6|G5E8J6_MOUSE	tr	G5E8J6	G5E8J6	G5E8J6_MOUSE	Histidine rich calcium binding protein	Mus musculus	10090	Hrc	1	1	T475	tr|G5E8J6|G5E8J6_MOUSE-T475	-0.85081	-0.00597383	-2.22889	0.0386487	0.730711	-4.3338	-2.06791
623	Y.L - Y.R	sp|Q8C0D4|RHG12_MOUSE	sp	Q8C0D4	Q8C0D4	RHG12_MOUSE	Rho GTPase-activating protein 12	Mus musculus	10090	Arhgap12	1	2	T229;S238;Y241	sp|Q8C0D4|RHG12_MOUSE-T229;S238;Y241	0.498277	0.0870416	2.22741	0.0387641	0.730711	-4.33418	2.06668
624	Y.L - Y.R	sp|Q80TE4|SI1L2_MOUSE	sp	Q80TE4	Q80TE4	SI1L2_MOUSE	Signal-induced proliferation-associated 1-like protein 2	Mus musculus	10090	Sipa1l2	1	3	Y108	sp|Q80TE4|SI1L2_MOUSE-Y108	0.519521	-0.0605813	2.22727	0.0387751	0.730711	-4.33421	2.06657
625	Y.L - Y.R	sp|Q61062|DVL3_MOUSE	sp	Q61062	Q61062	DVL3_MOUSE	Segment polarity protein dishevelled homolog DVL-3	Mus musculus	10090	Dvl3	1	2	S48	sp|Q61062|DVL3_MOUSE-S48	-0.60858	0.0897229	-2.22715	0.0387842	0.730711	-4.33424	-2.06647
626	Y.L - Y.R	sp|Q8VHR5|P66B_MOUSE	sp	Q8VHR5	Q8VHR5	P66B_MOUSE	Transcriptional repressor p66-beta	Mus musculus	10090	Gatad2b	1	1	S487	sp|Q8VHR5|P66B_MOUSE-S487	0.509343	-0.0622534	2.22653	0.0388325	0.730711	-4.3344	2.06596
627	Y.L - Y.R	tr|A0A571BF58|A0A571BF58_MOUSE	tr	A0A571BF58	A0A571BF58	A0A571BF58_MOUSE	Nebulin	Mus musculus	10090	Neb	1	1	S432	tr|A0A571BF58|A0A571BF58_MOUSE-S432	-1.30326	0.138189	-2.2254	0.0389209	0.730711	-4.33469	-2.06502
628	Y.L - Y.R	sp|Q8R1C0|KCNC4_MOUSE	sp	Q8R1C0	Q8R1C0	KCNC4_MOUSE	Potassium voltage-gated channel subfamily C member 4	Mus musculus	10090	Kcnc4	2	1	T517;S518	sp|Q8R1C0|KCNC4_MOUSE-T517;S518	-0.533582	-0.0400244	-2.22525	0.0389319	0.730711	-4.33472	-2.06491
629	Y.L - Y.R	sp|Q80XJ3|TTC28_MOUSE	sp	Q80XJ3	Q80XJ3	TTC28_MOUSE	Tetratricopeptide repeat protein 28	Mus musculus	10090	Ttc28	1	3	S2296	sp|Q80XJ3|TTC28_MOUSE-S2296	-0.787859	0.130861	-2.22424	0.0390112	0.730711	-4.33498	-2.06407
630	Y.L - Y.R	sp|Q9DC22|DCAF6_MOUSE	sp	Q9DC22	Q9DC22	DCAF6_MOUSE	DDB1- and CUL4-associated factor 6	Mus musculus	10090	Dcaf6	1	1	S434	sp|Q9DC22|DCAF6_MOUSE-S434	-0.424117	0.0699759	-2.22409	0.0390227	0.730711	-4.33502	-2.06395
631	Y.L - Y.R	sp|Q6NZF1|ZC11A_MOUSE	sp	Q6NZF1	Q6NZF1	ZC11A_MOUSE	Zinc finger CCCH domain-containing protein 11A	Mus musculus	10090	Zc3h11a	1	1	S149;T151	sp|Q6NZF1|ZC11A_MOUSE-S149;T151	0.751033	-0.104919	2.22359	0.0390623	0.730711	-4.33515	2.06353
632	Y.L - Y.R	sp|Q8BWB1|SYP2L_MOUSE	sp	Q8BWB1	Q8BWB1	SYP2L_MOUSE	Synaptopodin 2-like protein	Mus musculus	10090	Synpo2l	1	1	T702;T710;T715	sp|Q8BWB1|SYP2L_MOUSE-T702;T710;T715	-0.372642	0.0384651	-2.22334	0.039082	0.730711	-4.33521	-2.06332
633	Y.L - Y.R	tr|A0A571BF58|A0A571BF58_MOUSE	tr	A0A571BF58	A0A571BF58	A0A571BF58_MOUSE	Nebulin	Mus musculus	10090	Neb	1	1	S1635	tr|A0A571BF58|A0A571BF58_MOUSE-S1635	-1.00643	0.0236737	-2.22318	0.0390944	0.730711	-4.33525	-2.06319
634	Y.L - Y.R	sp|P21550|ENOB_MOUSE	sp	P21550	P21550	ENOB_MOUSE	Beta-enolase	Mus musculus	10090	Eno3	1	3	T26	sp|P21550|ENOB_MOUSE-T26	-0.712391	-0.0350621	-2.22298	0.0391097	0.730711	-4.3353	-2.06303
635	Y.L - Y.R	sp|Q9EQN3|T22D4_MOUSE	sp	Q9EQN3	Q9EQN3	T22D4_MOUSE	Sperm acrosome developmental regulator	Mus musculus	10090	Spacdr	1	2	S123	sp|Q9EQN3|T22D4_MOUSE-S123	0.737799	-0.00468611	2.22246	0.0391507	0.730711	-4.33543	2.0626
636	Y.L - Y.R	tr|Q6DFZ1|Q6DFZ1_MOUSE	tr	Q6DFZ1	Q6DFZ1	Q6DFZ1_MOUSE	Golgi-specific brefeldin A-resistance factor 1	Mus musculus	10090	Gbf1	1	1	S1786	tr|Q6DFZ1|Q6DFZ1_MOUSE-S1786	-0.451272	0.0106854	-2.22219	0.0391722	0.730711	-4.3355	-2.06237
637	Y.L - Y.R	sp|Q91YQ5|RPN1_MOUSE	sp	Q91YQ5	Q91YQ5	RPN1_MOUSE	Dolichyl-diphosphooligosaccharide--protein glycosyltransferase subunit 1	Mus musculus	10090	Rpn1	1	1	S65	sp|Q91YQ5|RPN1_MOUSE-S65	-0.483797	-0.0420786	-2.22195	0.0391911	0.730711	-4.33556	-2.06217
638	Y.L - Y.R	sp|P23116|EIF3A_MOUSE	sp	P23116	P23116	EIF3A_MOUSE	Eukaryotic translation initiation factor 3 subunit A	Mus musculus	10090	Eif3a	1	5	S1300	sp|P23116|EIF3A_MOUSE-S1300	0.486654	-0.0259943	2.22172	0.039209	0.730711	-4.33562	2.06199
639	Y.L - Y.R	sp|Q8R3Z5|CACB1_MOUSE	sp	Q8R3Z5	Q8R3Z5	CACB1_MOUSE	Voltage-dependent L-type calcium channel subunit beta-1	Mus musculus	10090	Cacnb1	1	1	S186	sp|Q8R3Z5|CACB1_MOUSE-S186	-1.30806	-0.0778533	-2.22125	0.0392461	0.730711	-4.33574	-2.0616
640	Y.L - Y.R	sp|Q3UHE1|PITM3_MOUSE	sp	Q3UHE1	Q3UHE1	PITM3_MOUSE	Membrane-associated phosphatidylinositol transfer protein 3	Mus musculus	10090	Pitpnm3	1	2	S297;S298	sp|Q3UHE1|PITM3_MOUSE-S297;S298	-0.816801	0.110369	-2.21965	0.0393719	0.730711	-4.33615	-2.06028
641	Y.L - Y.R	sp|O88291|ZN326_MOUSE	sp	O88291	O88291	ZN326_MOUSE	DBIRD complex subunit ZNF326	Mus musculus	10090	Znf326	1	1	S48	sp|O88291|ZN326_MOUSE-S48	-0.622693	-0.0779824	-2.21879	0.0394401	0.730711	-4.33636	-2.05957
642	Y.L - Y.R	sp|Q6NV66|ZN646_MOUSE	sp	Q6NV66	Q6NV66	ZN646_MOUSE	Zinc finger protein 646	Mus musculus	10090	Zfp646	1	1	S523	sp|Q6NV66|ZN646_MOUSE-S523	-0.586521	-0.0864122	-2.21794	0.039507	0.730711	-4.33658	-2.05887
643	Y.L - Y.R	sp|Q3U214|MAST3_MOUSE	sp	Q3U214	Q3U214	MAST3_MOUSE	Microtubule-associated serine/threonine-protein kinase 3	Mus musculus	10090	Mast3	1	3	S110	sp|Q3U214|MAST3_MOUSE-S110	0.951963	-0.208294	2.2177	0.0395259	0.730711	-4.33664	2.05867
644	Y.L - Y.R	sp|Q99LM3|SMTL1_MOUSE	sp	Q99LM3	Q99LM3	SMTL1_MOUSE	Smoothelin-like protein 1	Mus musculus	10090	Smtnl1	1	1	S181	sp|Q99LM3|SMTL1_MOUSE-S181	0.399613	-0.0161848	2.21759	0.0395351	0.730711	-4.33667	2.05857
645	Y.L - Y.R	sp|A2ASS6|TITIN_MOUSE	sp	A2ASS6	A2ASS6	TITIN_MOUSE	Titin	Mus musculus	10090	Ttn	1	1	Y16428	sp|A2ASS6|TITIN_MOUSE-Y16428	-0.65375	0.00981222	-2.21661	0.0396121	0.730711	-4.33692	-2.05777
646	Y.L - Y.R	sp|Q61271|ACV1B_MOUSE	sp	Q61271	Q61271	ACV1B_MOUSE	Activin receptor type-1B	Mus musculus	10090	Acvr1b	1	1	S168	sp|Q61271|ACV1B_MOUSE-S168	-0.661456	0.11608	-2.21605	0.0396566	0.730711	-4.33706	-2.05731
647	Y.L - Y.R	sp|P28700|RXRA_MOUSE	sp	P28700	P28700	RXRA_MOUSE	Retinoic acid receptor RXR-alpha	Mus musculus	10090	Rxra	1	1	S341	sp|P28700|RXRA_MOUSE-S341	-0.62965	-0.0672217	-2.21595	0.039665	0.730711	-4.33708	-2.05722
648	Y.L - Y.R	sp|P28704|RXRB_MOUSE	sp	P28704	P28704	RXRB_MOUSE	Retinoic acid receptor RXR-beta	Mus musculus	10090	Rxrb	1	2	S394	sp|P28704|RXRB_MOUSE-S394	-0.62965	-0.0672217	-2.21595	0.039665	0.730711	-4.33708	-2.05722
649	Y.L - Y.R	sp|Q99LM3|SMTL1_MOUSE	sp	Q99LM3	Q99LM3	SMTL1_MOUSE	Smoothelin-like protein 1	Mus musculus	10090	Smtnl1	1	1	S205	sp|Q99LM3|SMTL1_MOUSE-S205	0.564954	0.0321859	2.21563	0.0396902	0.730711	-4.33716	2.05696
650	Y.L - Y.R	sp|Q04692|SMRCD_MOUSE	sp	Q04692	Q04692	SMRCD_MOUSE	SWI/SNF-related matrix-associated actin-dependent regulator of chromatin subfamily A containing DEAD/H box 1	Mus musculus	10090	Smarcad1	1	2	S145	sp|Q04692|SMRCD_MOUSE-S145	-0.491108	-0.0212881	-2.21542	0.039707	0.730711	-4.33722	-2.05678
651	Y.L - Y.R	sp|Q8R429|AT2A1_MOUSE	sp	Q8R429	Q8R429	AT2A1_MOUSE	Sarcoplasmic/endoplasmic reticulum calcium ATPase 1	Mus musculus	10090	Atp2a1	1	1	T558	sp|Q8R429|AT2A1_MOUSE-T558	-0.758155	0.0737022	-2.21541	0.0397076	0.730711	-4.33722	-2.05678
652	Y.L - Y.R	tr|E9PYF7|E9PYF7_MOUSE	tr	E9PYF7	E9PYF7	E9PYF7_MOUSE	AP1AR	Mus musculus	10090	Ap1ar	1	1	T225	tr|E9PYF7|E9PYF7_MOUSE-T225	-0.315345	0.00167541	-2.21492	0.0397466	0.730711	-4.33734	-2.05637
653	Y.L - Y.R	sp|Q8R3Z5|CACB1_MOUSE	sp	Q8R3Z5	Q8R3Z5	CACB1_MOUSE	Voltage-dependent L-type calcium channel subunit beta-1	Mus musculus	10090	Cacnb1	1	1	S186;S192;S193	sp|Q8R3Z5|CACB1_MOUSE-S186;S192;S193	-0.589778	0.0836088	-2.21436	0.0397917	0.730711	-4.33749	-2.0559
654	Y.L - Y.R	sp|Q5XJE5|LEO1_MOUSE	sp	Q5XJE5	Q5XJE5	LEO1_MOUSE	RNA polymerase-associated protein LEO1	Mus musculus	10090	Leo1	1	2	S162;S171	sp|Q5XJE5|LEO1_MOUSE-S162;S171	0.892163	0.0487187	2.21433	0.0397934	0.730711	-4.33749	2.05589
655	Y.L - Y.R	sp|O35615|FOG1_MOUSE	sp	O35615	O35615	FOG1_MOUSE	Zinc finger protein ZFPM1	Mus musculus	10090	Zfpm1	1	1	S925;S927	sp|O35615|FOG1_MOUSE-S925;S927	-0.450711	-0.0389931	-2.21399	0.0398212	0.730711	-4.33758	-2.0556
656	Y.L - Y.R	sp|Q91ZU6|DYST_MOUSE	sp	Q91ZU6	Q91ZU6	DYST_MOUSE	Dystonin	Mus musculus	10090	Dst	1	2	S2976	sp|Q91ZU6|DYST_MOUSE-S2976	0.557306	0.0432523	2.21391	0.0398268	0.730711	-4.3376	2.05554
657	Y.L - Y.R	sp|Q9JJG0|TACC2_MOUSE	sp	Q9JJG0	Q9JJG0	TACC2_MOUSE	Transforming acidic coiled-coil-containing protein 2	Mus musculus	10090	Tacc2	1	2	S779	sp|Q9JJG0|TACC2_MOUSE-S779	-0.38615	0.0221668	-2.21342	0.039866	0.730711	-4.33772	-2.05513
658	Y.L - Y.R	tr|A0A5F8MPI9|A0A5F8MPI9_MOUSE	tr	A0A5F8MPI9	A0A5F8MPI9	A0A5F8MPI9_MOUSE	Rap guanine nucleotide exchange factor (GEF) 1	Mus musculus	10090	Rapgef1	1	1	S327	tr|A0A5F8MPI9|A0A5F8MPI9_MOUSE-S327	-0.449865	0.0353753	-2.21271	0.0399232	0.730711	-4.33791	-2.05454
659	Y.L - Y.R	sp|P70429|EVL_MOUSE	sp	P70429	P70429	EVL_MOUSE	Ena/VASP-like protein	Mus musculus	10090	Evl	1	2	S257	sp|P70429|EVL_MOUSE-S257	0.578116	-0.0107741	2.21254	0.0399367	0.730711	-4.33795	2.0544
660	Y.L - Y.R	tr|G3UW82|G3UW82_MOUSE	tr	G3UW82	G3UW82	G3UW82_MOUSE	Myosin, heavy polypeptide 2, skeletal muscle, adult	Mus musculus	10090	Myh2	1	1	S636	tr|G3UW82|G3UW82_MOUSE-S636	-0.529471	0.00298531	-2.21244	0.0399446	0.730711	-4.33797	-2.05432
661	Y.L - Y.R	tr|B1AR69|B1AR69_MOUSE	tr	B1AR69	B1AR69	B1AR69_MOUSE	Myosin, heavy polypeptide 13, skeletal muscle	Mus musculus	10090	Myh13	1	1	S157	tr|B1AR69|B1AR69_MOUSE-S157	-0.750061	0.0509357	-2.2109	0.0400683	0.730711	-4.33837	-2.05304
662	Y.L - Y.R	sp|B1AZP2|DLGP4_MOUSE	sp	B1AZP2	B1AZP2	DLGP4_MOUSE	Disks large-associated protein 4	Mus musculus	10090	Dlgap4	1	1	Y764	sp|B1AZP2|DLGP4_MOUSE-Y764	-0.311947	0.0188304	-2.21024	0.0401206	0.730711	-4.33853	-2.05251
663	Y.L - Y.R	sp|Q8BZT2|SH3R2_MOUSE	sp	Q8BZT2	Q8BZT2	SH3R2_MOUSE	E3 ubiquitin-protein ligase SH3RF2	Mus musculus	10090	Sh3rf2	1	2	S527	sp|Q8BZT2|SH3R2_MOUSE-S527	-0.647243	0.000907949	-2.20982	0.0401543	0.730711	-4.33864	-2.05216
664	Y.L - Y.R	sp|Q8R429|AT2A1_MOUSE	sp	Q8R429	Q8R429	AT2A1_MOUSE	Sarcoplasmic/endoplasmic reticulum calcium ATPase 1	Mus musculus	10090	Atp2a1	1	1	S495	sp|Q8R429|AT2A1_MOUSE-S495	-0.955259	-0.000604758	-2.20936	0.0401918	0.730711	-4.33876	-2.05177
665	Y.L - Y.R	sp|Q9WU42|NCOR2_MOUSE	sp	Q9WU42	Q9WU42	NCOR2_MOUSE	Nuclear receptor corepressor 2	Mus musculus	10090	Ncor2	1	3	T1406	sp|Q9WU42|NCOR2_MOUSE-T1406	-0.757752	0.00555012	-2.20924	0.0402013	0.730711	-4.33879	-2.05167
666	Y.L - Y.R	sp|Q3UH68|LIMC1_MOUSE	sp	Q3UH68	Q3UH68	LIMC1_MOUSE	LIM and calponin homology domains-containing protein 1	Mus musculus	10090	Limch1	1	2	S177	sp|Q3UH68|LIMC1_MOUSE-S177	-0.629952	0.0960839	-2.20924	0.0402015	0.730711	-4.33879	-2.05167
667	Y.L - Y.R	sp|Q8CIN4|PAK2_MOUSE	sp	Q8CIN4	Q8CIN4	PAK2_MOUSE	Serine/threonine-protein kinase PAK 2	Mus musculus	10090	Pak2	1	1	T143	sp|Q8CIN4|PAK2_MOUSE-T143	-0.823023	-0.112525	-2.20908	0.0402144	0.730711	-4.33883	-2.05154
668	Y.L - Y.R	sp|Q8BU14|SEC62_MOUSE	sp	Q8BU14	Q8BU14	SEC62_MOUSE	Translocation protein SEC62	Mus musculus	10090	Sec62	1	1	T375	sp|Q8BU14|SEC62_MOUSE-T375	0.516126	-0.081357	2.20901	0.0402196	0.730711	-4.33884	2.05149
669	Y.L - Y.R	sp|Q91Y86|MK08_MOUSE	sp	Q91Y86	Q91Y86	MK08_MOUSE	Mitogen-activated protein kinase 8	Mus musculus	10090	Mapk8	1	1	Y185	sp|Q91Y86|MK08_MOUSE-Y185	-0.658197	0.027275	-2.20727	0.0403602	0.730711	-4.33929	-2.05004
670	Y.L - Y.R	sp|Q9JJV9|SCN5A_MOUSE	sp	Q9JJV9	Q9JJV9	SCN5A_MOUSE	Sodium channel protein type 5 subunit alpha	Mus musculus	10090	Scn5a	1	2	S460	sp|Q9JJV9|SCN5A_MOUSE-S460	-0.508509	0.0408851	-2.20627	0.0404408	0.730711	-4.33954	-2.04922
671	Y.L - Y.R	sp|Q922D4|PP6R3_MOUSE	sp	Q922D4	Q922D4	PP6R3_MOUSE	Serine/threonine-protein phosphatase 6 regulatory subunit 3	Mus musculus	10090	Ppp6r3	1	1	T820	sp|Q922D4|PP6R3_MOUSE-T820	-0.429196	0.0815973	-2.20549	0.0405041	0.730711	-4.33974	-2.04857
672	Y.L - Y.R	tr|A0A571BF58|A0A571BF58_MOUSE	tr	A0A571BF58	A0A571BF58	A0A571BF58_MOUSE	Nebulin	Mus musculus	10090	Neb	1	1	S5793	tr|A0A571BF58|A0A571BF58_MOUSE-S5793	-0.74368	-0.0311232	-2.20523	0.0405247	0.730711	-4.3398	-2.04836
673	Y.L - Y.R	sp|O54774|AP3D1_MOUSE	sp	O54774	O54774	AP3D1_MOUSE	AP-3 complex subunit delta-1	Mus musculus	10090	Ap3d1	1	1	T890	sp|O54774|AP3D1_MOUSE-T890	0.633031	-0.112724	2.20499	0.040544	0.730711	-4.33986	2.04816
674	Y.L - Y.R	sp|Q6P9K8|CSKI1_MOUSE	sp	Q6P9K8	Q6P9K8	CSKI1_MOUSE	Caskin-1	Mus musculus	10090	Caskin1	1	2	S1363	sp|Q6P9K8|CSKI1_MOUSE-S1363	-0.492625	0.0664887	-2.20408	0.0406186	0.730711	-4.34009	-2.0474
675	Y.L - Y.R	tr|A0A571BF58|A0A571BF58_MOUSE	tr	A0A571BF58	A0A571BF58	A0A571BF58_MOUSE	Nebulin	Mus musculus	10090	Neb	1	1	T1761	tr|A0A571BF58|A0A571BF58_MOUSE-T1761	0.41485	-0.0687272	2.20292	0.0407129	0.730711	-4.34039	2.04644
676	Y.L - Y.R	tr|E9PZM7|E9PZM7_MOUSE	tr	E9PZM7	E9PZM7	E9PZM7_MOUSE	SR-related CTD-associated factor 11	Mus musculus	10090	Scaf11	1	1	S716	tr|E9PZM7|E9PZM7_MOUSE-S716	-1.15741	-0.0521924	-2.20121	0.0408517	0.730711	-4.34082	-2.04503
677	Y.L - Y.R	sp|Q3UH60|DIP2B_MOUSE	sp	Q3UH60	Q3UH60	DIP2B_MOUSE	Disco-interacting protein 2 homolog B	Mus musculus	10090	Dip2b	1	1	T143;S147	sp|Q3UH60|DIP2B_MOUSE-T143;S147	0.663969	-0.0931421	2.20093	0.040875	0.730711	-4.34089	2.0448
678	Y.L - Y.R	sp|O35984|PBX2_MOUSE	sp	O35984	O35984	PBX2_MOUSE	Pre-B-cell leukemia transcription factor 2	Mus musculus	10090	Pbx2	1	1	Y394	sp|O35984|PBX2_MOUSE-Y394	-0.306734	-0.00631435	-2.20078	0.0408871	0.730711	-4.34093	-2.04467
679	Y.L - Y.R	sp|Q52KI8|SRRM1_MOUSE	sp	Q52KI8	Q52KI8	SRRM1_MOUSE	Serine/arginine repetitive matrix protein 1	Mus musculus	10090	Srrm1	1	2	S810;S822	sp|Q52KI8|SRRM1_MOUSE-S810;S822	-0.827762	0.156519	-2.20028	0.0409279	0.730711	-4.34106	-2.04426
680	Y.L - Y.R	sp|A2ASS6|TITIN_MOUSE	sp	A2ASS6	A2ASS6	TITIN_MOUSE	Titin	Mus musculus	10090	Ttn	1	1	S28463	sp|A2ASS6|TITIN_MOUSE-S28463	-0.826736	-0.044776	-2.19957	0.0409862	0.730711	-4.34124	-2.04367
681	Y.L - Y.R	sp|Q5XKE0|MYPC2_MOUSE	sp	Q5XKE0	Q5XKE0	MYPC2_MOUSE	Myosin-binding protein C, fast-type	Mus musculus	10090	Mybpc2	1	1	S548	sp|Q5XKE0|MYPC2_MOUSE-S548	-1.29987	0.00832846	-2.1994	0.0409998	0.730711	-4.34128	-2.04353
682	Y.L - Y.R	sp|P17809|GTR1_MOUSE	sp	P17809	P17809	GTR1_MOUSE	Solute carrier family 2, facilitated glucose transporter member 1	Mus musculus	10090	Slc2a1	1	4	S473	sp|P17809|GTR1_MOUSE-S473	-0.725113	-0.0622201	-2.19855	0.0410695	0.730711	-4.34149	-2.04283
683	Y.L - Y.R	sp|Q9ER60|SCN4A_MOUSE	sp	Q9ER60	Q9ER60	SCN4A_MOUSE	Sodium channel protein type 4 subunit alpha	Mus musculus	10090	Scn4a	1	1	S519;S522;S525	sp|Q9ER60|SCN4A_MOUSE-S519;S522;S525	-0.635317	-0.00183565	-2.19845	0.0410778	0.730711	-4.34152	-2.04274
684	Y.L - Y.R	tr|A0A571BF58|A0A571BF58_MOUSE	tr	A0A571BF58	A0A571BF58	A0A571BF58_MOUSE	Nebulin	Mus musculus	10090	Neb	1	1	S40	tr|A0A571BF58|A0A571BF58_MOUSE-S40	-0.903638	0.085516	-2.19836	0.0410851	0.730711	-4.34154	-2.04267
685	Y.L - Y.R	tr|E9Q0B6|E9Q0B6_MOUSE	tr	E9Q0B6	E9Q0B6	E9Q0B6_MOUSE	Dynein, axonemal, heavy chain 6	Mus musculus	10090	Dnah6	1	1	Y337;T338	tr|E9Q0B6|E9Q0B6_MOUSE-Y337;T338	-0.45977	0.0417205	-2.19735	0.0411685	0.730711	-4.3418	-2.04183
686	Y.L - Y.R	sp|Q8CHU3|EPN2_MOUSE	sp	Q8CHU3	Q8CHU3	EPN2_MOUSE	Epsin-2	Mus musculus	10090	Epn2	1	1	S192	sp|Q8CHU3|EPN2_MOUSE-S192	-0.518256	0.0517258	-2.19656	0.0412331	0.730711	-4.342	-2.04118
687	Y.L - Y.R	sp|Q9D1K7|CT027_MOUSE	sp	Q9D1K7	Q9D1K7	CT027_MOUSE	UPF0687 protein C20orf27 homolog	Mus musculus	10090	NA	1	3	S28	sp|Q9D1K7|CT027_MOUSE-S28	-0.387349	0.0075377	-2.19644	0.0412428	0.730711	-4.34203	-2.04108
688	Y.L - Y.R	sp|Q8CI94|PYGB_MOUSE	sp	Q8CI94	Q8CI94	PYGB_MOUSE	Glycogen phosphorylase, brain form	Mus musculus	10090	Pygb	1	3	S430	sp|Q8CI94|PYGB_MOUSE-S430	-0.841558	0.0748885	-2.19633	0.0412521	0.730711	-4.34206	-2.04099
689	Y.L - Y.R	sp|Q921U8|SMTN_MOUSE	sp	Q921U8	Q921U8	SMTN_MOUSE	Smoothelin	Mus musculus	10090	Smtn	1	2	S719	sp|Q921U8|SMTN_MOUSE-S719	-0.337868	-0.0416745	-2.19631	0.0412538	0.730711	-4.34206	-2.04097
690	Y.L - Y.R	sp|P16858|G3P_MOUSE	sp	P16858	P16858	G3P_MOUSE	Glyceraldehyde-3-phosphate dehydrogenase	Mus musculus	10090	Gapdh	1	2	S96	sp|P16858|G3P_MOUSE-S96	-0.888921	0.0549728	-2.19576	0.0412986	0.730711	-4.3422	-2.04052
691	Y.L - Y.R	tr|A0A1D5RLD8|A0A1D5RLD8_MOUSE	tr	A0A1D5RLD8	A0A1D5RLD8	A0A1D5RLD8_MOUSE	Glyceraldehyde-3-phosphate dehydrogenase	Mus musculus	10090	Gm10358	1	1	S96	tr|A0A1D5RLD8|A0A1D5RLD8_MOUSE-S96	-0.888921	0.0549728	-2.19576	0.0412986	0.730711	-4.3422	-2.04052
692	Y.L - Y.R	tr|S4R1W1|S4R1W1_MOUSE	tr	S4R1W1	S4R1W1	S4R1W1_MOUSE	Glyceraldehyde-3-phosphate dehydrogenase	Mus musculus	10090	Gm3839	1	1	S96	tr|S4R1W1|S4R1W1_MOUSE-S96	-0.888921	0.0549728	-2.19576	0.0412986	0.730711	-4.3422	-2.04052
693	Y.L - Y.R	sp|P07310|KCRM_MOUSE	sp	P07310	P07310	KCRM_MOUSE	Creatine kinase M-type	Mus musculus	10090	Ckm	1	1	S158	sp|P07310|KCRM_MOUSE-S158	-0.873306	-0.0239895	-2.1956	0.0413121	0.730711	-4.34224	-2.04038
694	Y.L - Y.R	sp|Q62261|SPTB2_MOUSE	sp	Q62261	Q62261	SPTB2_MOUSE	Spectrin beta chain, non-erythrocytic 1	Mus musculus	10090	Sptbn1	1	2	T2327	sp|Q62261|SPTB2_MOUSE-T2327	0.721168	0.116559	2.19528	0.0413385	0.730711	-4.34232	2.04012
695	Y.L - Y.R	sp|Q9CT10|RANB3_MOUSE	sp	Q9CT10	Q9CT10	RANB3_MOUSE	Ran-binding protein 3	Mus musculus	10090	Ranbp3	1	2	S125;T135	sp|Q9CT10|RANB3_MOUSE-S125;T135	-0.517758	0.0253727	-2.21546	0.0413803	0.730711	-4.35566	-2.0397
696	Y.L - Y.R	sp|P05064|ALDOA_MOUSE	sp	P05064	P05064	ALDOA_MOUSE	Fructose-bisphosphate aldolase A	Mus musculus	10090	Aldoa	1	2	T119	sp|P05064|ALDOA_MOUSE-T119	-0.784853	0.0530088	-2.19425	0.0414237	0.730711	-4.34258	-2.03926
697	Y.L - Y.R	tr|A6ZI46|A6ZI46_MOUSE	tr	A6ZI46	A6ZI46	A6ZI46_MOUSE	Fructose-bisphosphate aldolase	Mus musculus	10090	Aldoart1	1	1	T174	tr|A6ZI46|A6ZI46_MOUSE-T174	-0.784853	0.0530088	-2.19425	0.0414237	0.730711	-4.34258	-2.03926
698	Y.L - Y.R	tr|A0A571BF58|A0A571BF58_MOUSE	tr	A0A571BF58	A0A571BF58	A0A571BF58_MOUSE	Nebulin	Mus musculus	10090	Neb	1	1	T6426	tr|A0A571BF58|A0A571BF58_MOUSE-T6426	-0.79393	0.119161	-2.19415	0.0414324	0.730711	-4.34261	-2.03918
699	Y.L - Y.R	sp|Q9Z0G2|SRPK3_MOUSE	sp	Q9Z0G2	Q9Z0G2	SRPK3_MOUSE	SRSF protein kinase 3	Mus musculus	10090	Srpk3	1	1	T381	sp|Q9Z0G2|SRPK3_MOUSE-T381	-0.550992	0.132092	-2.19334	0.0414986	0.730711	-4.34281	-2.03851
700	Y.L - Y.R	sp|Q6P6L0|FIL1L_MOUSE	sp	Q6P6L0	Q6P6L0	FIL1L_MOUSE	Filamin A-interacting protein 1-like	Mus musculus	10090	Filip1l	1	2	S1080	sp|Q6P6L0|FIL1L_MOUSE-S1080	0.485376	-0.0449859	2.19282	0.0415417	0.730711	-4.34294	2.03808
701	Y.L - Y.R	tr|B2RW11|B2RW11_MOUSE	tr	B2RW11	B2RW11	B2RW11_MOUSE	Ankyrin repeat domain 34A	Mus musculus	10090	Ankrd34a	1	1	S391	tr|B2RW11|B2RW11_MOUSE-S391	-0.653999	-0.0959822	-2.19235	0.0415807	0.730711	-4.34306	-2.03769
702	Y.L - Y.R	sp|D3Z1D3|CEFIP_MOUSE	sp	D3Z1D3	D3Z1D3	CEFIP_MOUSE	Cardiac-enriched FHL2-interacting protein	Mus musculus	10090	CEFIP	1	1	S1347;S1354	sp|D3Z1D3|CEFIP_MOUSE-S1347;S1354	-0.508141	0.017015	-2.19219	0.0415946	0.730711	-4.34311	-2.03755
703	Y.L - Y.R	sp|Q8VHX6|FLNC_MOUSE	sp	Q8VHX6	Q8VHX6	FLNC_MOUSE	Filamin-C	Mus musculus	10090	Flnc	1	3	S2153	sp|Q8VHX6|FLNC_MOUSE-S2153	0.516369	-0.0152914	2.19183	0.0416241	0.730711	-4.3432	2.03726
704	Y.L - Y.R	sp|Q8BQZ4|RLGPB_MOUSE	sp	Q8BQZ4	Q8BQZ4	RLGPB_MOUSE	Ral GTPase-activating protein subunit beta	Mus musculus	10090	Ralgapb	1	2	S414	sp|Q8BQZ4|RLGPB_MOUSE-S414	-0.510897	0.0810449	-2.19064	0.0417234	0.730711	-4.3435	-2.03627
705	Y.L - Y.R	sp|P18826|KPB1_MOUSE	sp	P18826	P18826	KPB1_MOUSE	Phosphorylase b kinase regulatory subunit alpha, skeletal muscle isoform	Mus musculus	10090	Phka1	1	3	S973;T977;S986	sp|P18826|KPB1_MOUSE-S973;T977;S986	-1.04567	0.101011	-2.19008	0.0417695	0.730711	-4.34364	-2.03581
706	Y.L - Y.R	sp|A2ASS6|TITIN_MOUSE	sp	A2ASS6	A2ASS6	TITIN_MOUSE	Titin	Mus musculus	10090	Ttn	1	1	S5997	sp|A2ASS6|TITIN_MOUSE-S5997	-0.605161	-0.0505831	-2.18996	0.0417797	0.730711	-4.34367	-2.03571
707	Y.L - Y.R	sp|A2ASS6|TITIN_MOUSE	sp	A2ASS6	A2ASS6	TITIN_MOUSE	Titin	Mus musculus	10090	Ttn	1	1	T7401	sp|A2ASS6|TITIN_MOUSE-T7401	-0.739677	0.0824098	-2.18972	0.0417995	0.730711	-4.34373	-2.03551
708	Y.L - Y.R	sp|P62259|1433E_MOUSE	sp	P62259	P62259	1433E_MOUSE	14-3-3 protein epsilon	Mus musculus	10090	Ywhae	1	1	S117	sp|P62259|1433E_MOUSE-S117	-0.484309	0.022574	-2.18883	0.0418737	0.730711	-4.34395	-2.03477
709	Y.L - Y.R	sp|Q9JLQ2|GIT2_MOUSE	sp	Q9JLQ2	Q9JLQ2	GIT2_MOUSE	ARF GTPase-activating protein GIT2	Mus musculus	10090	Git2	1	2	S507;S508	sp|Q9JLQ2|GIT2_MOUSE-S507;S508	-0.534995	0.0316546	-2.18717	0.042013	0.730711	-4.34438	-2.03339
710	Y.L - Y.R	sp|Q62136|PTN21_MOUSE	sp	Q62136	Q62136	PTN21_MOUSE	Tyrosine-protein phosphatase non-receptor type 21	Mus musculus	10090	Ptpn21	1	1	S616	sp|Q62136|PTN21_MOUSE-S616	-0.741139	-0.0643411	-2.18698	0.0420289	0.730711	-4.34442	-2.03323
711	Y.L - Y.R	sp|Q8R3F9|STPAP_MOUSE	sp	Q8R3F9	Q8R3F9	STPAP_MOUSE	Speckle targeted PIP5K1A-regulated poly(A) polymerase	Mus musculus	10090	Tut1	1	1	S672;S688	sp|Q8R3F9|STPAP_MOUSE-S672;S688	-0.441066	0.0336203	-2.18635	0.0420814	0.730711	-4.34458	-2.03271
712	Y.L - Y.R	sp|P68372|TBB4B_MOUSE	sp	P68372	P68372	TBB4B_MOUSE	Tubulin beta-4B chain	Mus musculus	10090	Tubb4b	1	1	S278	sp|P68372|TBB4B_MOUSE-S278	-0.432101	0.0633977	-2.18578	0.0421293	0.730711	-4.34473	-2.03224
713	Y.L - Y.R	sp|P99024|TBB5_MOUSE	sp	P99024	P99024	TBB5_MOUSE	Tubulin beta-5 chain	Mus musculus	10090	Tubb5	1	1	S278	sp|P99024|TBB5_MOUSE-S278	-0.432101	0.0633977	-2.18578	0.0421293	0.730711	-4.34473	-2.03224
714	Y.L - Y.R	sp|Q7TMM9|TBB2A_MOUSE	sp	Q7TMM9	Q7TMM9	TBB2A_MOUSE	Tubulin beta-2A chain	Mus musculus	10090	Tubb2a	1	1	S278	sp|Q7TMM9|TBB2A_MOUSE-S278	-0.432101	0.0633977	-2.18578	0.0421293	0.730711	-4.34473	-2.03224
715	Y.L - Y.R	sp|Q922F4|TBB6_MOUSE	sp	Q922F4	Q922F4	TBB6_MOUSE	Tubulin beta-6 chain	Mus musculus	10090	Tubb6	1	1	S278	sp|Q922F4|TBB6_MOUSE-S278	-0.432101	0.0633977	-2.18578	0.0421293	0.730711	-4.34473	-2.03224
716	Y.L - Y.R	sp|Q9CWF2|TBB2B_MOUSE	sp	Q9CWF2	Q9CWF2	TBB2B_MOUSE	Tubulin beta-2B chain	Mus musculus	10090	Tubb2b	1	1	S278	sp|Q9CWF2|TBB2B_MOUSE-S278	-0.432101	0.0633977	-2.18578	0.0421293	0.730711	-4.34473	-2.03224
717	Y.L - Y.R	sp|Q9D6F9|TBB4A_MOUSE	sp	Q9D6F9	Q9D6F9	TBB4A_MOUSE	Tubulin beta-4A chain	Mus musculus	10090	Tubb4a	1	3	S278	sp|Q9D6F9|TBB4A_MOUSE-S278	-0.432101	0.0633977	-2.18578	0.0421293	0.730711	-4.34473	-2.03224
718	Y.L - Y.R	sp|Q9ERD7|TBB3_MOUSE	sp	Q9ERD7	Q9ERD7	TBB3_MOUSE	Tubulin beta-3 chain	Mus musculus	10090	Tubb3	1	1	S278	sp|Q9ERD7|TBB3_MOUSE-S278	-0.432101	0.0633977	-2.18578	0.0421293	0.730711	-4.34473	-2.03224
719	Y.L - Y.R	sp|O70373|XIRP1_MOUSE	sp	O70373	O70373	XIRP1_MOUSE	Xin actin-binding repeat-containing protein 1	Mus musculus	10090	Xirp1	1	2	S813	sp|O70373|XIRP1_MOUSE-S813	0.710893	0.0998354	2.18545	0.0421569	0.730711	-4.34481	2.03197
720	Y.L - Y.R	sp|Q9DCL8|IPP2_MOUSE	sp	Q9DCL8	Q9DCL8	IPP2_MOUSE	Protein phosphatase inhibitor 2	Mus musculus	10090	Ppp1r2	1	3	Y76;S88	sp|Q9DCL8|IPP2_MOUSE-Y76;S88	0.693716	0.0107479	2.18485	0.042208	0.730711	-4.34496	2.03146
721	Y.L - Y.R	sp|O88466|ZN106_MOUSE	sp	O88466	O88466	ZN106_MOUSE	Zinc finger protein 106	Mus musculus	10090	Znf106	1	3	S1296	sp|O88466|ZN106_MOUSE-S1296	-0.418343	0.0767389	-2.1843	0.0422535	0.730711	-4.3451	-2.03101
722	Y.L - Y.R	sp|Q5F2E8|TAOK1_MOUSE	sp	Q5F2E8	Q5F2E8	TAOK1_MOUSE	Serine/threonine-protein kinase TAO1	Mus musculus	10090	Taok1	1	1	S426	sp|Q5F2E8|TAOK1_MOUSE-S426	-0.648275	0.0400128	-2.18426	0.042257	0.730711	-4.34511	-2.03098
723	Y.L - Y.R	tr|E9Q2E4|E9Q2E4_MOUSE	tr	E9Q2E4	E9Q2E4	E9Q2E4_MOUSE	HECT domain E3 ubiquitin protein ligase 4	Mus musculus	10090	Hectd4	1	2	T1500	tr|E9Q2E4|E9Q2E4_MOUSE-T1500	-0.544847	0.00167911	-2.18412	0.0422686	0.730711	-4.34514	-2.03087
724	Y.L - Y.R	sp|Q8BL65|ABLM2_MOUSE	sp	Q8BL65	Q8BL65	ABLM2_MOUSE	Actin-binding LIM protein 2	Mus musculus	10090	Ablim2	1	1	S279	sp|Q8BL65|ABLM2_MOUSE-S279	-0.47946	0.0420754	-2.18369	0.0423053	0.730711	-4.34525	-2.0305
725	Y.L - Y.R	sp|Q62407|SPEG_MOUSE	sp	Q62407	Q62407	SPEG_MOUSE	Striated muscle-specific serine/threonine-protein kinase	Mus musculus	10090	Speg	1	2	S2133	sp|Q62407|SPEG_MOUSE-S2133	-0.658449	0.00814146	-2.18233	0.0424204	0.730711	-4.3456	-2.02937
726	Y.L - Y.R	sp|Q60592|MAST2_MOUSE	sp	Q60592	Q60592	MAST2_MOUSE	Microtubule-associated serine/threonine-protein kinase 2	Mus musculus	10090	Mast2	1	1	T1548	sp|Q60592|MAST2_MOUSE-T1548	-0.632761	0.126556	-2.18119	0.0425163	0.730711	-4.34589	-2.02843
727	Y.L - Y.R	sp|Q99LJ0|CT2NL_MOUSE	sp	Q99LJ0	Q99LJ0	CT2NL_MOUSE	CTTNBP2 N-terminal-like protein	Mus musculus	10090	Cttnbp2nl	1	1	S522	sp|Q99LJ0|CT2NL_MOUSE-S522	-0.552695	0.0713708	-2.18118	0.0425173	0.730711	-4.34589	-2.02842
728	Y.L - Y.R	sp|Q8K136|SCNM1_MOUSE	sp	Q8K136	Q8K136	SCNM1_MOUSE	Sodium channel modifier 1	Mus musculus	10090	Scnm1	1	1	S125	sp|Q8K136|SCNM1_MOUSE-S125	-0.956308	-0.0807506	-2.18104	0.0425289	0.730711	-4.34592	-2.02831
729	Y.L - Y.R	sp|Q8CC35|SYNPO_MOUSE	sp	Q8CC35	Q8CC35	SYNPO_MOUSE	Synaptopodin	Mus musculus	10090	Synpo	1	2	S284	sp|Q8CC35|SYNPO_MOUSE-S284	-0.283525	-0.0325258	-2.18038	0.0425851	0.730711	-4.34609	-2.02776
730	Y.L - Y.R	sp|O88448|KLC2_MOUSE	sp	O88448	O88448	KLC2_MOUSE	Kinesin light chain 2	Mus musculus	10090	Klc2	1	1	S550	sp|O88448|KLC2_MOUSE-S550	-0.418938	0.0635582	-2.17953	0.042657	0.730711	-4.34631	-2.02705
731	Y.L - Y.R	sp|Q4U4S6|XIRP2_MOUSE	sp	Q4U4S6	Q4U4S6	XIRP2_MOUSE	Xin actin-binding repeat-containing protein 2	Mus musculus	10090	Xirp2	1	1	S2160	sp|Q4U4S6|XIRP2_MOUSE-S2160	0.542765	0.0243109	2.17929	0.042678	0.730711	-4.34637	2.02685
732	Y.L - Y.R	sp|Q62234|MYOM1_MOUSE	sp	Q62234	Q62234	MYOM1_MOUSE	Myomesin-1	Mus musculus	10090	Myom1	1	2	Y1259	sp|Q62234|MYOM1_MOUSE-Y1259	-1.09119	-0.0528349	-2.17914	0.04269	0.730711	-4.3464	-2.02673
733	Y.L - Y.R	sp|Q9ET01|PYGL_MOUSE	sp	Q9ET01	Q9ET01	PYGL_MOUSE	Glycogen phosphorylase, liver form	Mus musculus	10090	Pygl	1	4	S430	sp|Q9ET01|PYGL_MOUSE-S430	-0.49965	-0.00929365	-2.17837	0.0427562	0.730711	-4.3466	-2.02608
734	Y.L - Y.R	sp|P70336|ROCK2_MOUSE	sp	P70336	P70336	ROCK2_MOUSE	Rho-associated protein kinase 2	Mus musculus	10090	Rock2	1	1	S1134	sp|P70336|ROCK2_MOUSE-S1134	0.393676	-0.0324389	2.17829	0.0427625	0.730711	-4.34662	2.02602
735	Y.L - Y.R	sp|B1AY13|UBP24_MOUSE	sp	B1AY13	B1AY13	UBP24_MOUSE	Ubiquitin carboxyl-terminal hydrolase 24	Mus musculus	10090	Usp24	1	1	S2558	sp|B1AY13|UBP24_MOUSE-S2558	-0.327103	0.030881	-2.17655	0.0429107	0.730711	-4.34706	-2.02458
736	Y.L - Y.R	sp|Q99K28|ARFG2_MOUSE	sp	Q99K28	Q99K28	ARFG2_MOUSE	ADP-ribosylation factor GTPase-activating protein 2	Mus musculus	10090	Arfgap2	1	1	S239	sp|Q99K28|ARFG2_MOUSE-S239	-0.595098	0.0877062	-2.17601	0.0429568	0.730711	-4.3472	-2.02413
737	Y.L - Y.R	sp|P05064|ALDOA_MOUSE	sp	P05064	P05064	ALDOA_MOUSE	Fructose-bisphosphate aldolase A	Mus musculus	10090	Aldoa	1	2	S336	sp|P05064|ALDOA_MOUSE-S336	-1.02302	0.156776	-2.17585	0.0429705	0.730711	-4.34724	-2.024
738	Y.L - Y.R	tr|A6ZI46|A6ZI46_MOUSE	tr	A6ZI46	A6ZI46	A6ZI46_MOUSE	Fructose-bisphosphate aldolase	Mus musculus	10090	Aldoart1	1	1	S391	tr|A6ZI46|A6ZI46_MOUSE-S391	-1.02302	0.156776	-2.17585	0.0429705	0.730711	-4.34724	-2.024
739	Y.L - Y.R	sp|Q9WTX5|SKP1_MOUSE	sp	Q9WTX5	Q9WTX5	SKP1_MOUSE	S-phase kinase-associated protein 1	Mus musculus	10090	Skp1	1	3	T131	sp|Q9WTX5|SKP1_MOUSE-T131	-0.598914	0.142804	-2.17565	0.0429879	0.730711	-4.34729	-2.02383
740	Y.L - Y.R	sp|Q8BRV5|K1671_MOUSE	sp	Q8BRV5	Q8BRV5	K1671_MOUSE	Uncharacterized protein KIAA1671	Mus musculus	10090	Kiaa1671	2	1	S89	sp|Q8BRV5|K1671_MOUSE-S89	-0.623623	0.123526	-2.17536	0.0430126	0.730711	-4.34736	-2.02359
741	Y.L - Y.R	sp|Q9JHU4|DYHC1_MOUSE	sp	Q9JHU4	Q9JHU4	DYHC1_MOUSE	Cytoplasmic dynein 1 heavy chain 1	Mus musculus	10090	Dync1h1	1	2	S3855	sp|Q9JHU4|DYHC1_MOUSE-S3855	-0.516811	0.0597956	-2.17507	0.0430373	0.730711	-4.34743	-2.02335
742	Y.L - Y.R	sp|P83093|STIM2_MOUSE	sp	P83093	P83093	STIM2_MOUSE	Stromal interaction molecule 2	Mus musculus	10090	Stim2	1	2	S522	sp|P83093|STIM2_MOUSE-S522	-0.397919	0.0415024	-2.17438	0.0430966	0.730711	-4.34761	-2.02277
743	Y.L - Y.R	sp|Q80U35|ARHGH_MOUSE	sp	Q80U35	Q80U35	ARHGH_MOUSE	Rho guanine nucleotide exchange factor 17	Mus musculus	10090	Arhgef17	1	2	S486	sp|Q80U35|ARHGH_MOUSE-S486	-0.318305	0.00847042	-2.17428	0.0431054	0.730711	-4.34763	-2.02269
744	Y.L - Y.R	sp|Q9JHU2|PALMD_MOUSE	sp	Q9JHU2	Q9JHU2	PALMD_MOUSE	Palmdelphin	Mus musculus	10090	Palmd	1	1	S385	sp|Q9JHU2|PALMD_MOUSE-S385	-0.435406	0.0388194	-2.173	0.0432148	0.730711	-4.34796	-2.02163
745	Y.L - Y.R	sp|P70188|KIFA3_MOUSE	sp	P70188	P70188	KIFA3_MOUSE	Kinesin-associated protein 3	Mus musculus	10090	Kifap3	1	1	S60	sp|P70188|KIFA3_MOUSE-S60	-0.665089	-0.0469383	-2.1727	0.0432407	0.730711	-4.34803	-2.02138
746	Y.L - Y.R	tr|E9Q9K8|E9Q9K8_MOUSE	tr	E9Q9K8	E9Q9K8	E9Q9K8_MOUSE	A kinase (PRKA) anchor protein 6	Mus musculus	10090	Akap6	1	1	S533	tr|E9Q9K8|E9Q9K8_MOUSE-S533	-0.409803	0.0379837	-2.17263	0.0432473	0.730711	-4.34805	-2.02131
747	Y.L - Y.R	sp|Q8BH50|CR025_MOUSE	sp	Q8BH50	Q8BH50	CR025_MOUSE	Protein C18orf25 homolog	Mus musculus	10090	NA	1	1	S69	sp|Q8BH50|CR025_MOUSE-S69	-0.47176	0.0515637	-2.17229	0.0432763	0.730711	-4.34814	-2.02103
748	Y.L - Y.R	sp|Q6A0D4|RFTN1_MOUSE	sp	Q6A0D4	Q6A0D4	RFTN1_MOUSE	Raftlin	Mus musculus	10090	Rftn1	1	4	S530	sp|Q6A0D4|RFTN1_MOUSE-S530	0.5034	-0.00267805	2.17207	0.0432951	0.730711	-4.34819	2.02085
749	Y.L - Y.R	sp|P11531|DMD_MOUSE	sp	P11531	P11531	DMD_MOUSE	Dystrophin	Mus musculus	10090	Dmd	1	3	T3048	sp|P11531|DMD_MOUSE-T3048	-0.493636	0.0205034	-2.17195	0.0433053	0.730711	-4.34822	-2.02075
750	Y.L - Y.R	sp|P28474|ADHX_MOUSE	sp	P28474	P28474	ADHX_MOUSE	Alcohol dehydrogenase class-3	Mus musculus	10090	Adh5	1	3	S324	sp|P28474|ADHX_MOUSE-S324	-0.775583	0.0577094	-2.17192	0.0433079	0.730711	-4.34823	-2.02073
751	Y.L - Y.R	sp|Q9Z248|AEBP2_MOUSE	sp	Q9Z248	Q9Z248	AEBP2_MOUSE	Zinc finger protein AEBP2	Mus musculus	10090	Aebp2	1	2	S131	sp|Q9Z248|AEBP2_MOUSE-S131	-0.462086	-0.00123469	-2.1718	0.0433181	0.730711	-4.34826	-2.02063
752	Y.L - Y.R	sp|Q3UPR0|SHSA3_MOUSE	sp	Q3UPR0	Q3UPR0	SHSA3_MOUSE	Protein shisa-3 homolog	Mus musculus	10090	Shisa3	1	1	S154	sp|Q3UPR0|SHSA3_MOUSE-S154	-0.413743	-0.0463497	-2.17151	0.0433433	0.730711	-4.34833	-2.02039
753	Y.L - Y.R	sp|Q8VII8|MCR_MOUSE	sp	Q8VII8	Q8VII8	MCR_MOUSE	Mineralocorticoid receptor	Mus musculus	10090	Nr3c2	1	2	S20	sp|Q8VII8|MCR_MOUSE-S20	-0.502804	0.0852001	-2.17142	0.0433512	0.730711	-4.34836	-2.02031
754	Y.L - Y.R	sp|Q9D4C5|EAF1_MOUSE	sp	Q9D4C5	Q9D4C5	EAF1_MOUSE	ELL-associated factor 1	Mus musculus	10090	Eaf1	1	2	S29	sp|Q9D4C5|EAF1_MOUSE-S29	-0.326515	0.00160418	-2.171	0.0433869	0.730711	-4.34846	-2.01997
755	Y.L - Y.R	tr|G5E8J6|G5E8J6_MOUSE	tr	G5E8J6	G5E8J6	G5E8J6_MOUSE	Histidine rich calcium binding protein	Mus musculus	10090	Hrc	1	1	T513;S520	tr|G5E8J6|G5E8J6_MOUSE-T513;S520	-0.907014	0.0483327	-2.17077	0.0434072	0.730711	-4.34852	-2.01977
756	Y.L - Y.R	sp|D3Z1D3|CEFIP_MOUSE	sp	D3Z1D3	D3Z1D3	CEFIP_MOUSE	Cardiac-enriched FHL2-interacting protein	Mus musculus	10090	CEFIP	1	1	S782	sp|D3Z1D3|CEFIP_MOUSE-S782	-0.74957	0.103765	-2.16961	0.0435075	0.730711	-4.34881	-2.0188
757	Y.L - Y.R	sp|Q6H1V1|BEST3_MOUSE	sp	Q6H1V1	Q6H1V1	BEST3_MOUSE	Bestrophin-3	Mus musculus	10090	Best3	2	1	T654	sp|Q6H1V1|BEST3_MOUSE-T654	-0.627368	0.0328422	-2.16921	0.0435423	0.730711	-4.34891	-2.01847
758	Y.L - Y.R	sp|Q8BMK4|CKAP4_MOUSE	sp	Q8BMK4	Q8BMK4	CKAP4_MOUSE	Cytoskeleton-associated protein 4	Mus musculus	10090	Ckap4	1	2	S367	sp|Q8BMK4|CKAP4_MOUSE-S367	0.941909	-0.0494819	2.16915	0.0435472	0.730711	-4.34893	2.01842
759	Y.L - Y.R	sp|Q8K0F1|TBC23_MOUSE	sp	Q8K0F1	Q8K0F1	TBC23_MOUSE	TBC1 domain family member 23	Mus musculus	10090	Tbc1d23	1	1	S468	sp|Q8K0F1|TBC23_MOUSE-S468	-0.505473	0.079954	-2.16788	0.0436575	0.730711	-4.34925	-2.01736
760	Y.L - Y.R	tr|E9PWZ3|E9PWZ3_MOUSE	tr	E9PWZ3	E9PWZ3	E9PWZ3_MOUSE	Ribosomal protein L3-like	Mus musculus	10090	Rpl3l	1	1	S350	tr|E9PWZ3|E9PWZ3_MOUSE-S350	-0.897915	-0.0154592	-2.16718	0.0437181	0.730711	-4.34943	-2.01678
761	Y.L - Y.R	sp|Q9Z1E4|GYS1_MOUSE	sp	Q9Z1E4	Q9Z1E4	GYS1_MOUSE	Glycogen [starch] synthase, muscle	Mus musculus	10090	Gys1	1	2	S711;S721;T722	sp|Q9Z1E4|GYS1_MOUSE-S711;S721;T722	-0.353105	0.0152413	-2.16619	0.043804	0.730711	-4.34968	-2.01596
762	Y.L - Y.R	sp|Q501J6|DDX17_MOUSE	sp	Q501J6	Q501J6	DDX17_MOUSE	Probable ATP-dependent RNA helicase DDX17	Mus musculus	10090	Ddx17	1	1	T491	sp|Q501J6|DDX17_MOUSE-T491	-0.395378	-0.0055844	-2.16616	0.0438063	0.730711	-4.34968	-2.01594
763	Y.L - Y.R	sp|Q8VHX6|FLNC_MOUSE	sp	Q8VHX6	Q8VHX6	FLNC_MOUSE	Filamin-C	Mus musculus	10090	Flnc	1	3	T1414	sp|Q8VHX6|FLNC_MOUSE-T1414	1.12485	0.281053	2.16565	0.0438512	0.730711	-4.34981	2.01551
764	Y.L - Y.R	sp|Q8R3Z5|CACB1_MOUSE	sp	Q8R3Z5	Q8R3Z5	CACB1_MOUSE	Voltage-dependent L-type calcium channel subunit beta-1	Mus musculus	10090	Cacnb1	1	1	S73	sp|Q8R3Z5|CACB1_MOUSE-S73	-0.789787	0.0297553	-2.1653	0.0438816	0.730711	-4.3499	-2.01522
765	Y.L - Y.R	sp|P19246|NFH_MOUSE	sp	P19246	P19246	NFH_MOUSE	Neurofilament heavy polypeptide	Mus musculus	10090	Nefh	1	3	S789	sp|P19246|NFH_MOUSE-S789	-0.815202	0.0239593	-2.16523	0.0438875	0.730711	-4.34992	-2.01516
766	Y.L - Y.R	sp|D3Z1D3|CEFIP_MOUSE	sp	D3Z1D3	D3Z1D3	CEFIP_MOUSE	Cardiac-enriched FHL2-interacting protein	Mus musculus	10090	CEFIP	1	1	S877	sp|D3Z1D3|CEFIP_MOUSE-S877	-0.492335	-0.00757169	-2.16464	0.0439393	0.730711	-4.35007	-2.01467
767	Y.L - Y.R	sp|P56391|CX6B1_MOUSE	sp	P56391	P56391	CX6B1_MOUSE	Cytochrome c oxidase subunit 6B1	Mus musculus	10090	Cox6b1	1	2	T14	sp|P56391|CX6B1_MOUSE-T14	-0.524851	0.0100714	-2.16434	0.0439654	0.730711	-4.35014	-2.01442
768	Y.L - Y.R	sp|Q60575|KIF1B_MOUSE	sp	Q60575	Q60575	KIF1B_MOUSE	Kinesin-like protein KIF1B	Mus musculus	10090	Kif1b	1	2	S1454	sp|Q60575|KIF1B_MOUSE-S1454	-0.396158	0.0349047	-2.164	0.043995	0.730711	-4.35023	-2.01414
769	Y.L - Y.R	sp|Q9Z1J2|NEK4_MOUSE	sp	Q9Z1J2	Q9Z1J2	NEK4_MOUSE	Serine/threonine-protein kinase Nek4	Mus musculus	10090	Nek4	1	1	S629	sp|Q9Z1J2|NEK4_MOUSE-S629	-0.307223	-0.00230314	-2.16391	0.0440026	0.730711	-4.35025	-2.01407
770	Y.L - Y.R	sp|O55103|PRAX_MOUSE	sp	O55103	O55103	PRAX_MOUSE	Periaxin	Mus musculus	10090	Prx	1	1	S848	sp|O55103|PRAX_MOUSE-S848	-0.550997	-0.059658	-2.1638	0.0440124	0.730711	-4.35028	-2.01397
771	Y.L - Y.R	sp|Q9JKV1|ADRM1_MOUSE	sp	Q9JKV1	Q9JKV1	ADRM1_MOUSE	Proteasomal ubiquitin receptor ADRM1	Mus musculus	10090	Adrm1	1	2	S224	sp|Q9JKV1|ADRM1_MOUSE-S224	-0.48907	0.0443949	-2.16363	0.0440275	0.730711	-4.35032	-2.01383
772	Y.L - Y.R	sp|Q8R1C0|KCNC4_MOUSE	sp	Q8R1C0	Q8R1C0	KCNC4_MOUSE	Potassium voltage-gated channel subfamily C member 4	Mus musculus	10090	Kcnc4	2	1	S555	sp|Q8R1C0|KCNC4_MOUSE-S555	-0.457746	-0.0469099	-2.16324	0.0440614	0.730711	-4.35042	-2.01351
773	Y.L - Y.R	sp|O70439|STX7_MOUSE	sp	O70439	O70439	STX7_MOUSE	Syntaxin-7	Mus musculus	10090	Stx7	1	3	S45	sp|O70439|STX7_MOUSE-S45	-0.612031	0.117344	-2.16215	0.0441571	0.730711	-4.3507	-2.0126
774	Y.L - Y.R	tr|E9PYF4|E9PYF4_MOUSE	tr	E9PYF4	E9PYF4	E9PYF4_MOUSE	LIM domain only 7	Mus musculus	10090	Lmo7	1	1	S1012	tr|E9PYF4|E9PYF4_MOUSE-S1012	-0.468988	0.042433	-2.16213	0.044159	0.730711	-4.3507	-2.01258
775	Y.L - Y.R	sp|Q9QXG4|ACSA_MOUSE	sp	Q9QXG4	Q9QXG4	ACSA_MOUSE	Acetyl-coenzyme A synthetase, cytoplasmic	Mus musculus	10090	Acss2	1	2	S263	sp|Q9QXG4|ACSA_MOUSE-S263	-0.305309	0.00104355	-2.16173	0.0441941	0.730711	-4.3508	-2.01225
776	Y.L - Y.R	sp|E9Q6J5|BD1L1_MOUSE	sp	E9Q6J5	E9Q6J5	BD1L1_MOUSE	Biorientation of chromosomes in cell division protein 1-like 1	Mus musculus	10090	Bod1l	1	1	S1678	sp|E9Q6J5|BD1L1_MOUSE-S1678	-0.668969	-0.0394028	-2.16153	0.0442116	0.730711	-4.35085	-2.01208
777	Y.L - Y.R	sp|Q05920|PYC_MOUSE	sp	Q05920	Q05920	PYC_MOUSE	Pyruvate carboxylase, mitochondrial	Mus musculus	10090	Pc	1	1	S20	sp|Q05920|PYC_MOUSE-S20	-0.448976	0.0468735	-2.16122	0.0442382	0.730711	-4.35093	-2.01183
778	Y.L - Y.R	sp|Q9JJY4|DDX20_MOUSE	sp	Q9JJY4	Q9JJY4	DDX20_MOUSE	Probable ATP-dependent RNA helicase DDX20	Mus musculus	10090	Ddx20	1	2	S37	sp|Q9JJY4|DDX20_MOUSE-S37	-0.617534	-0.00490311	-2.16068	0.0442862	0.730711	-4.35107	-2.01137
779	Y.L - Y.R	sp|Q9CS72|FLIP1_MOUSE	sp	Q9CS72	Q9CS72	FLIP1_MOUSE	Filamin-A-interacting protein 1	Mus musculus	10090	Filip1	1	3	S979	sp|Q9CS72|FLIP1_MOUSE-S979	0.959156	-0.252029	2.16044	0.0443073	0.730711	-4.35113	2.01117
780	Y.L - Y.R	sp|Q9CQM9|GLRX3_MOUSE	sp	Q9CQM9	Q9CQM9	GLRX3_MOUSE	Glutaredoxin-3	Mus musculus	10090	Glrx3	1	1	S180	sp|Q9CQM9|GLRX3_MOUSE-S180	-0.69908	-0.0266167	-2.15989	0.0443557	0.730711	-4.35127	-2.01071
781	Y.L - Y.R	sp|Q9WV72|ASB3_MOUSE	sp	Q9WV72	Q9WV72	ASB3_MOUSE	Ankyrin repeat and SOCS box protein 3	Mus musculus	10090	Asb3	1	2	S35	sp|Q9WV72|ASB3_MOUSE-S35	-0.37115	-0.0124982	-2.15949	0.0443907	0.730711	-4.35137	-2.01038
782	Y.L - Y.R	sp|P35569|IRS1_MOUSE	sp	P35569	P35569	IRS1_MOUSE	Insulin receptor substrate 1	Mus musculus	10090	Irs1	1	1	S408;S416;S423	sp|P35569|IRS1_MOUSE-S408;S416;S423	-0.635753	-0.0149826	-2.15839	0.0444877	0.730711	-4.35164	-2.00947
783	Y.L - Y.R	sp|Q3UH66|WNK2_MOUSE	sp	Q3UH66	Q3UH66	WNK2_MOUSE	Serine/threonine-protein kinase WNK2	Mus musculus	10090	Wnk2	1	2	S1100	sp|Q3UH66|WNK2_MOUSE-S1100	-0.460955	0.0431254	-2.15755	0.0445616	0.730711	-4.35185	-2.00877
784	Y.L - Y.R	sp|O35216|CENPA_MOUSE	sp	O35216	O35216	CENPA_MOUSE	Histone H3-like centromeric protein A	Mus musculus	10090	Cenpa	2	1	S16	sp|O35216|CENPA_MOUSE-S16	-0.740345	0.0596548	-2.15736	0.044579	0.730711	-4.3519	-2.00861
785	Y.L - Y.R	sp|Q80X19|COEA1_MOUSE	sp	Q80X19	Q80X19	COEA1_MOUSE	Collagen alpha-1(XIV) chain	Mus musculus	10090	Col14a1	1	2	S1729	sp|Q80X19|COEA1_MOUSE-S1729	1.03253	0.115435	2.15706	0.0446052	0.730711	-4.35198	2.00836
786	Y.L - Y.R	sp|Q6PDG8|MON1A_MOUSE	sp	Q6PDG8	Q6PDG8	MON1A_MOUSE	Vacuolar fusion protein MON1 homolog A	Mus musculus	10090	Mon1a	1	3	T33	sp|Q6PDG8|MON1A_MOUSE-T33	-0.450239	-0.00865893	-2.15696	0.0446141	0.730711	-4.352	-2.00828
787	Y.L - Y.R	sp|P50136|ODBA_MOUSE	sp	P50136	P50136	ODBA_MOUSE	2-oxoisovalerate dehydrogenase subunit alpha, mitochondrial	Mus musculus	10090	Bckdha	1	1	Y342;S344	sp|P50136|ODBA_MOUSE-Y342;S344	-0.617867	0.0692975	-2.15688	0.0446208	0.730711	-4.35202	-2.00821
788	Y.L - Y.R	sp|Q8VI59|PCX3_MOUSE	sp	Q8VI59	Q8VI59	PCX3_MOUSE	Pecanex-like protein 3	Mus musculus	10090	Pcnx3	1	2	S96	sp|Q8VI59|PCX3_MOUSE-S96	-0.358124	0.0379084	-2.15576	0.0447205	0.730711	-4.35231	-2.00727
789	Y.L - Y.R	sp|Q0P678|ZCH18_MOUSE	sp	Q0P678	Q0P678	ZCH18_MOUSE	Zinc finger CCCH domain-containing protein 18	Mus musculus	10090	Zc3h18	1	1	T359	sp|Q0P678|ZCH18_MOUSE-T359	0.705105	0.0916997	2.15559	0.0447351	0.730711	-4.35235	2.00714
790	Y.L - Y.R	sp|P63158|HMGB1_MOUSE	sp	P63158	P63158	HMGB1_MOUSE	High mobility group protein B1	Mus musculus	10090	Hmgb1	1	2	S35	sp|P63158|HMGB1_MOUSE-S35	0.83175	0.0461439	2.15535	0.0447568	0.730711	-4.35241	2.00693
791	Y.L - Y.R	sp|O35071|KIF1C_MOUSE	sp	O35071	O35071	KIF1C_MOUSE	Kinesin-like protein KIF1C	Mus musculus	10090	Kif1c	1	2	S676	sp|O35071|KIF1C_MOUSE-S676	-0.500721	-0.000743458	-2.15335	0.0449346	0.730711	-4.35291	-2.00527
792	Y.L - Y.R	tr|E9Q9Q2|E9Q9Q2_MOUSE	tr	E9Q9Q2	E9Q9Q2	E9Q9Q2_MOUSE	R3H domain containing 1	Mus musculus	10090	R3hdm1	1	1	S280	tr|E9Q9Q2|E9Q9Q2_MOUSE-S280	-0.293953	-0.00333489	-2.1533	0.0449386	0.730711	-4.35293	-2.00523
793	Y.L - Y.R	sp|O35071|KIF1C_MOUSE	sp	O35071	O35071	KIF1C_MOUSE	Kinesin-like protein KIF1C	Mus musculus	10090	Kif1c	1	2	S1031	sp|O35071|KIF1C_MOUSE-S1031	-0.480747	0.0540147	-2.15317	0.0449509	0.730711	-4.35296	-2.00511
794	Y.L - Y.R	sp|Q14AI6|RUSD3_MOUSE	sp	Q14AI6	Q14AI6	RUSD3_MOUSE	Mitochondrial mRNA pseudouridine synthase Rpusd3	Mus musculus	10090	Rpusd3	2	1	S37	sp|Q14AI6|RUSD3_MOUSE-S37	-1.14174	0.0483036	-2.15136	0.045112	0.730711	-4.35342	-2.00361
795	Y.L - Y.R	sp|Q61586|GPAT1_MOUSE	sp	Q61586	Q61586	GPAT1_MOUSE	Glycerol-3-phosphate acyltransferase 1, mitochondrial	Mus musculus	10090	Gpam	1	2	S31	sp|Q61586|GPAT1_MOUSE-S31	-1.04973	0.0713791	-2.15068	0.045173	0.730711	-4.35359	-2.00304
796	Y.L - Y.R	tr|A0A571BF58|A0A571BF58_MOUSE	tr	A0A571BF58	A0A571BF58	A0A571BF58_MOUSE	Nebulin	Mus musculus	10090	Neb	1	1	S7405	tr|A0A571BF58|A0A571BF58_MOUSE-S7405	-0.892012	-0.0530269	-2.14971	0.0452598	0.730711	-4.35383	-2.00223
797	Y.L - Y.R	sp|Q9CPU0|LGUL_MOUSE	sp	Q9CPU0	Q9CPU0	LGUL_MOUSE	Lactoylglutathione lyase	Mus musculus	10090	Glo1	1	3	S120	sp|Q9CPU0|LGUL_MOUSE-S120	-0.823751	-0.079353	-2.14907	0.045317	0.730711	-4.35399	-2.0017
798	Y.L - Y.R	sp|Q9QXS1|PLEC_MOUSE	sp	Q9QXS1	Q9QXS1	PLEC_MOUSE	Plectin	Mus musculus	10090	Plec	1	3	S4625;S4627	sp|Q9QXS1|PLEC_MOUSE-S4625;S4627	-0.494258	-0.0490209	-2.14896	0.0453268	0.730711	-4.35402	-2.00161
799	Y.L - Y.R	sp|Q9WV06|ANKR2_MOUSE	sp	Q9WV06	Q9WV06	ANKR2_MOUSE	Ankyrin repeat domain-containing protein 2	Mus musculus	10090	Ankrd2	1	3	S68	sp|Q9WV06|ANKR2_MOUSE-S68	0.97531	0.208975	2.14802	0.0454119	0.730711	-4.35426	2.00082
800	Y.L - Y.R	sp|P55200|KMT2A_MOUSE	sp	P55200	P55200	KMT2A_MOUSE	Histone-lysine N-methyltransferase 2A	Mus musculus	10090	Kmt2a	1	3	S2560	sp|P55200|KMT2A_MOUSE-S2560	0.463579	-0.0319538	2.14759	0.0454503	0.730711	-4.35437	2.00046
801	Y.L - Y.R	sp|P08553|NFM_MOUSE	sp	P08553	P08553	NFM_MOUSE	Neurofilament medium polypeptide	Mus musculus	10090	Nefm	1	4	T642	sp|P08553|NFM_MOUSE-T642	-0.98536	0.209508	-2.14702	0.0455012	0.730711	-4.35451	-1.99999
802	Y.L - Y.R	sp|A2A791|ZMYM4_MOUSE	sp	A2A791	A2A791	ZMYM4_MOUSE	Zinc finger MYM-type protein 4	Mus musculus	10090	Zmym4	1	1	S121	sp|A2A791|ZMYM4_MOUSE-S121	-0.692909	-0.0411462	-2.14679	0.0455227	0.730711	-4.35457	-1.99979
803	Y.L - Y.R	tr|A0A571BF58|A0A571BF58_MOUSE	tr	A0A571BF58	A0A571BF58	A0A571BF58_MOUSE	Nebulin	Mus musculus	10090	Neb	1	1	T3649	tr|A0A571BF58|A0A571BF58_MOUSE-T3649	-0.731725	-0.0135474	-2.14673	0.045528	0.730711	-4.35458	-1.99974
804	Y.L - Y.R	sp|Q6P2L6|NSD3_MOUSE	sp	Q6P2L6	Q6P2L6	NSD3_MOUSE	Histone-lysine N-methyltransferase NSD3	Mus musculus	10090	Nsd3	1	2	T109	sp|Q6P2L6|NSD3_MOUSE-T109	0.530971	-0.0394927	2.1467	0.0455301	0.730711	-4.35459	1.99972
805	Y.L - Y.R	sp|Q9Z1E4|GYS1_MOUSE	sp	Q9Z1E4	Q9Z1E4	GYS1_MOUSE	Glycogen [starch] synthase, muscle	Mus musculus	10090	Gys1	1	2	S565	sp|Q9Z1E4|GYS1_MOUSE-S565	-0.730402	-0.0507734	-2.14666	0.0455344	0.730711	-4.3546	-1.99968
806	Y.L - Y.R	sp|Q91V81|RBM42_MOUSE	sp	Q91V81	Q91V81	RBM42_MOUSE	RNA-binding protein 42	Mus musculus	10090	Rbm42	1	2	S133	sp|Q91V81|RBM42_MOUSE-S133	0.482145	-0.0804635	2.14636	0.0455612	0.730711	-4.35468	1.99944
807	Y.L - Y.R	sp|Q5NBX1|COBL_MOUSE	sp	Q5NBX1	Q5NBX1	COBL_MOUSE	Protein cordon-bleu	Mus musculus	10090	Cobl	1	1	S320	sp|Q5NBX1|COBL_MOUSE-S320	-0.619918	0.0871128	-2.14578	0.0456134	0.730711	-4.35482	-1.99895
808	Y.L - Y.R	tr|E9PYF4|E9PYF4_MOUSE	tr	E9PYF4	E9PYF4	E9PYF4_MOUSE	LIM domain only 7	Mus musculus	10090	Lmo7	1	1	S1004;S1012	tr|E9PYF4|E9PYF4_MOUSE-S1004;S1012	-0.491351	0.0198732	-2.14527	0.0456598	0.730711	-4.35495	-1.99852
809	Y.L - Y.R	sp|Q8BSD5|SHE_MOUSE	sp	Q8BSD5	Q8BSD5	SHE_MOUSE	SH2 domain-containing adapter protein E	Mus musculus	10090	She	1	1	S64	sp|Q8BSD5|SHE_MOUSE-S64	0.315647	-0.00668226	2.14502	0.0456823	0.730711	-4.35501	1.99832
810	Y.L - Y.R	sp|Q99N57|RAF1_MOUSE	sp	Q99N57	Q99N57	RAF1_MOUSE	RAF proto-oncogene serine/threonine-protein kinase	Mus musculus	10090	Raf1	1	2	T234	sp|Q99N57|RAF1_MOUSE-T234	-0.467712	0.0471261	-2.14411	0.0457644	0.730711	-4.35524	-1.99756
811	Y.L - Y.R	tr|A0A571BF58|A0A571BF58_MOUSE	tr	A0A571BF58	A0A571BF58	A0A571BF58_MOUSE	Nebulin	Mus musculus	10090	Neb	1	1	S5140	tr|A0A571BF58|A0A571BF58_MOUSE-S5140	-0.645442	0.0912986	-2.1435	0.0458198	0.730711	-4.3554	-1.99705
812	Y.L - Y.R	sp|P19246|NFH_MOUSE	sp	P19246	P19246	NFH_MOUSE	Neurofilament heavy polypeptide	Mus musculus	10090	Nefh	1	3	S559;S565	sp|P19246|NFH_MOUSE-S559;S565	-0.798023	-0.147317	-2.14335	0.0458332	0.730711	-4.35543	-1.99693
813	Y.L - Y.R	sp|Q9CRB6|TPPP3_MOUSE	sp	Q9CRB6	Q9CRB6	TPPP3_MOUSE	Tubulin polymerization-promoting protein family member 3	Mus musculus	10090	Tppp3	1	1	S162	sp|Q9CRB6|TPPP3_MOUSE-S162	0.811084	0.0946012	2.14312	0.0458538	0.730711	-4.35549	1.99674
814	Y.L - Y.R	sp|Q8BZT2|SH3R2_MOUSE	sp	Q8BZT2	Q8BZT2	SH3R2_MOUSE	E3 ubiquitin-protein ligase SH3RF2	Mus musculus	10090	Sh3rf2	1	2	S286	sp|Q8BZT2|SH3R2_MOUSE-S286	-0.650958	-0.0340129	-2.14258	0.0459032	0.730711	-4.35563	-1.99628
815	Y.L - Y.R	sp|A2AAJ9|OBSCN_MOUSE	sp	A2AAJ9	A2AAJ9	OBSCN_MOUSE	Obscurin	Mus musculus	10090	Obscn	1	3	S5946	sp|A2AAJ9|OBSCN_MOUSE-S5946	-0.594656	0.08565	-2.14238	0.0459213	0.730711	-4.35568	-1.99612
816	Y.L - Y.R	sp|P40645|SOX6_MOUSE	sp	P40645	P40645	SOX6_MOUSE	Transcription factor SOX-6	Mus musculus	10090	Sox6	1	2	S411	sp|P40645|SOX6_MOUSE-S411	-0.366313	0.0107804	-2.14237	0.045922	0.730711	-4.35568	-1.99611
817	Y.L - Y.R	sp|P54728|RD23B_MOUSE	sp	P54728	P54728	RD23B_MOUSE	UV excision repair protein RAD23 homolog B	Mus musculus	10090	Rad23b	1	2	S171	sp|P54728|RD23B_MOUSE-S171	-0.591832	-0.144134	-2.14209	0.0459481	0.730711	-4.35575	-1.99587
818	Y.L - Y.R	sp|Q9WVR4|FXR2_MOUSE	sp	Q9WVR4	Q9WVR4	FXR2_MOUSE	RNA-binding protein FXR2	Mus musculus	10090	Fxr2	1	1	S449	sp|Q9WVR4|FXR2_MOUSE-S449	-0.528126	0.0711358	-2.14205	0.0459512	0.730711	-4.35576	-1.99584
819	Y.L - Y.R	sp|Q4ACU6|SHAN3_MOUSE	sp	Q4ACU6	Q4ACU6	SHAN3_MOUSE	SH3 and multiple ankyrin repeat domains protein 3	Mus musculus	10090	Shank3	1	3	S995	sp|Q4ACU6|SHAN3_MOUSE-S995	-0.348419	-0.0183621	-2.14173	0.0459801	0.730711	-4.35584	-1.99558
820	Y.L - Y.R	sp|A2ASS6|TITIN_MOUSE	sp	A2ASS6	A2ASS6	TITIN_MOUSE	Titin	Mus musculus	10090	Ttn	1	1	S9246	sp|A2ASS6|TITIN_MOUSE-S9246	-0.639863	0.146963	-2.14134	0.0460158	0.730711	-4.35594	-1.99525
821	Y.L - Y.R	sp|P19246|NFH_MOUSE	sp	P19246	P19246	NFH_MOUSE	Neurofilament heavy polypeptide	Mus musculus	10090	Nefh	1	3	S597;S601	sp|P19246|NFH_MOUSE-S597;S601	-0.885421	-0.0489974	-2.14017	0.0461221	0.730711	-4.35623	-1.99427
822	Y.L - Y.R	sp|Q8CGN5|PLIN1_MOUSE	sp	Q8CGN5	Q8CGN5	PLIN1_MOUSE	Perilipin-1	Mus musculus	10090	Plin1	1	2	T443	sp|Q8CGN5|PLIN1_MOUSE-T443	-0.390244	-0.050572	-2.14016	0.0461233	0.730711	-4.35624	-1.99426
823	Y.L - Y.R	sp|Q91YE8|SYNP2_MOUSE	sp	Q91YE8	Q91YE8	SYNP2_MOUSE	Synaptopodin-2	Mus musculus	10090	Synpo2	1	2	S563;S566	sp|Q91YE8|SYNP2_MOUSE-S563;S566	-0.360896	0.00391372	-2.13998	0.0461396	0.730711	-4.35628	-1.99411
824	Y.L - Y.R	sp|Q8R3Z5|CACB1_MOUSE	sp	Q8R3Z5	Q8R3Z5	CACB1_MOUSE	Voltage-dependent L-type calcium channel subunit beta-1	Mus musculus	10090	Cacnb1	1	1	S186;S190	sp|Q8R3Z5|CACB1_MOUSE-S186;S190	-0.918827	-0.00080371	-2.13987	0.0461497	0.730711	-4.35631	-1.99402
825	Y.L - Y.R	sp|P61979|HNRPK_MOUSE	sp	P61979	P61979	HNRPK_MOUSE	Heterogeneous nuclear ribonucleoprotein K	Mus musculus	10090	Hnrnpk	1	1	Y380	sp|P61979|HNRPK_MOUSE-Y380	-0.652699	0.0427095	-2.13971	0.046165	0.730711	-4.35635	-1.99388
826	Y.L - Y.R	sp|A2AIW0|ENTR1_MOUSE	sp	A2AIW0	A2AIW0	ENTR1_MOUSE	Endosome-associated-trafficking regulator 1	Mus musculus	10090	Entr1	1	1	S241;S245	sp|A2AIW0|ENTR1_MOUSE-S241;S245	-1.06225	0.154806	-2.1392	0.0462107	0.730711	-4.35648	-1.99346
827	Y.L - Y.R	sp|E9Q4N7|ARI1B_MOUSE	sp	E9Q4N7	E9Q4N7	ARI1B_MOUSE	AT-rich interactive domain-containing protein 1B	Mus musculus	10090	Arid1b	1	2	S1785	sp|E9Q4N7|ARI1B_MOUSE-S1785	0.74045	0.00216809	2.13905	0.0462248	0.730711	-4.35652	1.99333
828	Y.L - Y.R	sp|Q9WTQ5|AKA12_MOUSE	sp	Q9WTQ5	Q9WTQ5	AKA12_MOUSE	A-kinase anchor protein 12	Mus musculus	10090	Akap12	1	1	T628;T632	sp|Q9WTQ5|AKA12_MOUSE-T628;T632	-0.447262	0.00505121	-2.13812	0.0463102	0.730711	-4.35675	-1.99256
829	Y.L - Y.R	sp|Q02357|ANK1_MOUSE	sp	Q02357	Q02357	ANK1_MOUSE	Ankyrin-1	Mus musculus	10090	Ank1	1	2	T862	sp|Q02357|ANK1_MOUSE-T862	-0.335907	0.00970178	-2.13755	0.0463623	0.730711	-4.35689	-1.99208
830	Y.L - Y.R	sp|Q8BJS4|SUN2_MOUSE	sp	Q8BJS4	Q8BJS4	SUN2_MOUSE	SUN domain-containing protein 2	Mus musculus	10090	Sun2	1	3	S23	sp|Q8BJS4|SUN2_MOUSE-S23	0.402097	-0.016163	2.13568	0.0465339	0.730711	-4.35736	1.99052
831	Y.L - Y.R	sp|Q9ER60|SCN4A_MOUSE	sp	Q9ER60	Q9ER60	SCN4A_MOUSE	Sodium channel protein type 4 subunit alpha	Mus musculus	10090	Scn4a	1	1	S525	sp|Q9ER60|SCN4A_MOUSE-S525	-0.437911	0.0155775	-2.13481	0.0466138	0.730711	-4.35758	-1.98979
832	Y.L - Y.R	sp|Q63918|CAVN2_MOUSE	sp	Q63918	Q63918	CAVN2_MOUSE	Caveolae-associated protein 2	Mus musculus	10090	Cavin2	1	3	S288;S293	sp|Q63918|CAVN2_MOUSE-S288;S293	0.493112	-0.0598618	2.13395	0.046693	0.730711	-4.3578	1.98907
833	Y.L - Y.R	sp|Q9DAZ9|ANCHR_MOUSE	sp	Q9DAZ9	Q9DAZ9	ANCHR_MOUSE	Abscission/NoCut checkpoint regulator	Mus musculus	10090	Zfyve19	1	2	S219	sp|Q9DAZ9|ANCHR_MOUSE-S219	-0.389024	0.030841	-2.13377	0.0467096	0.730711	-4.35784	-1.98892
834	Y.L - Y.R	sp|Q9Z1E4|GYS1_MOUSE	sp	Q9Z1E4	Q9Z1E4	GYS1_MOUSE	Glycogen [starch] synthase, muscle	Mus musculus	10090	Gys1	1	2	S641	sp|Q9Z1E4|GYS1_MOUSE-S641	-0.603095	0.0548066	-2.13373	0.0467134	0.730711	-4.35785	-1.98889
835	Y.L - Y.R	sp|Q8R0T2|ZN768_MOUSE	sp	Q8R0T2	Q8R0T2	ZN768_MOUSE	Zinc finger protein 768	Mus musculus	10090	Znf768	1	1	S27;S36	sp|Q8R0T2|ZN768_MOUSE-S27;S36	-0.526915	0.0149047	-2.13348	0.0467365	0.730711	-4.35792	-1.98868
836	Y.L - Y.R	sp|E9Q236|MRP4_MOUSE	sp	E9Q236	E9Q236	MRP4_MOUSE	ATP-binding cassette sub-family C member 4	Mus musculus	10090	Abcc4	1	1	S404	sp|E9Q236|MRP4_MOUSE-S404	-0.632961	0.0054597	-2.13344	0.0467398	0.730711	-4.35793	-1.98865
837	Y.L - Y.R	sp|F8VPU2|FARP1_MOUSE	sp	F8VPU2	F8VPU2	FARP1_MOUSE	FERM, ARHGEF and pleckstrin domain-containing protein 1	Mus musculus	10090	Farp1	1	1	S899;S902	sp|F8VPU2|FARP1_MOUSE-S899;S902	0.583817	-0.0758955	2.1333	0.046753	0.730711	-4.35796	1.98853
838	Y.L - Y.R	sp|Q0P5V9|S45A4_MOUSE	sp	Q0P5V9	Q0P5V9	S45A4_MOUSE	Solute carrier family 45 member 4	Mus musculus	10090	Slc45a4	1	1	S474	sp|Q0P5V9|S45A4_MOUSE-S474	-0.512884	-0.0536462	-2.13285	0.0467943	0.730711	-4.35807	-1.98816
839	Y.L - Y.R	sp|Q570Y9|DPTOR_MOUSE	sp	Q570Y9	Q570Y9	DPTOR_MOUSE	DEP domain-containing mTOR-interacting protein	Mus musculus	10090	Deptor	1	2	S280	sp|Q570Y9|DPTOR_MOUSE-S280	-0.54381	0.0389889	-2.13188	0.0468847	0.730711	-4.35832	-1.98734
840	Y.L - Y.R	sp|Q4VAA2|CDV3_MOUSE	sp	Q4VAA2	Q4VAA2	CDV3_MOUSE	Protein CDV3	Mus musculus	10090	Cdv3	1	2	S38	sp|Q4VAA2|CDV3_MOUSE-S38	-0.602805	0.0539212	-2.13167	0.0469043	0.730711	-4.35837	-1.98716
841	Y.L - Y.R	tr|A0A571BF58|A0A571BF58_MOUSE	tr	A0A571BF58	A0A571BF58	A0A571BF58_MOUSE	Nebulin	Mus musculus	10090	Neb	1	1	S2615	tr|A0A571BF58|A0A571BF58_MOUSE-S2615	-0.53686	-0.021454	-2.13125	0.046943	0.730711	-4.35848	-1.98681
842	Y.L - Y.R	sp|Q9CWJ9|PUR9_MOUSE	sp	Q9CWJ9	Q9CWJ9	PUR9_MOUSE	Bifunctional purine biosynthesis protein ATIC	Mus musculus	10090	Atic	1	2	S565	sp|Q9CWJ9|PUR9_MOUSE-S565	-0.586032	0.0374709	-2.13119	0.0469479	0.730711	-4.35849	-1.98677
843	Y.L - Y.R	sp|O55131|SEPT7_MOUSE	sp	O55131	O55131	SEPT7_MOUSE	Septin-7	Mus musculus	10090	Septin7	1	1	T425	sp|O55131|SEPT7_MOUSE-T425	0.708675	0.0531128	2.13082	0.0469823	0.730711	-4.35858	1.98646
844	Y.L - Y.R	sp|Q8BGD9|IF4B_MOUSE	sp	Q8BGD9	Q8BGD9	IF4B_MOUSE	Eukaryotic translation initiation factor 4B	Mus musculus	10090	Eif4b	1	1	S207	sp|Q8BGD9|IF4B_MOUSE-S207	-0.296731	0.0321942	-2.12917	0.0471363	0.730711	-4.359	-1.98507
845	Y.L - Y.R	sp|Q9WUB3|PYGM_MOUSE	sp	Q9WUB3	Q9WUB3	PYGM_MOUSE	Glycogen phosphorylase, muscle form	Mus musculus	10090	Pygm	1	3	S430	sp|Q9WUB3|PYGM_MOUSE-S430	-1.922	0.348054	-2.12905	0.0471469	0.730711	-4.35903	-1.98498
846	Y.L - Y.R	sp|Q8R3Z5|CACB1_MOUSE	sp	Q8R3Z5	Q8R3Z5	CACB1_MOUSE	Voltage-dependent L-type calcium channel subunit beta-1	Mus musculus	10090	Cacnb1	1	1	S190;S191;S193	sp|Q8R3Z5|CACB1_MOUSE-S190;S191;S193	-0.621451	0.0817702	-2.12816	0.0472296	0.730711	-4.35925	-1.98424
847	Y.L - Y.R	sp|Q3UMT1|PP12C_MOUSE	sp	Q3UMT1	Q3UMT1	PP12C_MOUSE	Protein phosphatase 1 regulatory subunit 12C	Mus musculus	10090	Ppp1r12c	1	1	S431	sp|Q3UMT1|PP12C_MOUSE-S431	0.448799	0.100689	2.12761	0.0472812	0.730711	-4.35939	1.98377
848	Y.L - Y.R	sp|Q80XK6|ATG2B_MOUSE	sp	Q80XK6	Q80XK6	ATG2B_MOUSE	Autophagy-related protein 2 homolog B	Mus musculus	10090	Atg2b	1	3	S898	sp|Q80XK6|ATG2B_MOUSE-S898	-0.984694	-0.118668	-2.1271	0.047329	0.730711	-4.35952	-1.98334
849	Y.L - Y.R	sp|E9PV82|FA53A_MOUSE	sp	E9PV82	E9PV82	FA53A_MOUSE	Protein FAM53A	Mus musculus	10090	Fam53a	1	1	S119	sp|E9PV82|FA53A_MOUSE-S119	-0.385745	0.0242359	-2.12599	0.0474322	0.730711	-4.3598	-1.98242
850	Y.L - Y.R	sp|Q9DBP5|KCY_MOUSE	sp	Q9DBP5	Q9DBP5	KCY_MOUSE	UMP-CMP kinase	Mus musculus	10090	Cmpk1	1	1	S180	sp|Q9DBP5|KCY_MOUSE-S180	-0.866597	-0.0837006	-2.12584	0.0474471	0.730711	-4.35984	-1.98229
851	Y.L - Y.R	sp|Q8VBY2|KKCC1_MOUSE	sp	Q8VBY2	Q8VBY2	KKCC1_MOUSE	Calcium/calmodulin-dependent protein kinase kinase 1	Mus musculus	10090	Camkk1	1	1	S475	sp|Q8VBY2|KKCC1_MOUSE-S475	0.894998	-0.0105209	2.12533	0.0474946	0.730711	-4.35997	1.98186
852	Y.L - Y.R	sp|Q9CZD3|GARS_MOUSE	sp	Q9CZD3	Q9CZD3	GARS_MOUSE	Glycine--tRNA ligase	Mus musculus	10090	Gars1	1	1	S643	sp|Q9CZD3|GARS_MOUSE-S643	-0.447448	-0.031432	-2.12501	0.0475243	0.730711	-4.36005	-1.9816
853	Y.L - Y.R	sp|Q8BJ71|NUP93_MOUSE	sp	Q8BJ71	Q8BJ71	NUP93_MOUSE	Nuclear pore complex protein Nup93	Mus musculus	10090	Nup93	1	1	S603	sp|Q8BJ71|NUP93_MOUSE-S603	-0.755062	0.0295321	-2.125	0.0475249	0.730711	-4.36005	-1.98159
854	Y.L - Y.R	sp|P48193|EPB41_MOUSE	sp	P48193	P48193	EPB41_MOUSE	Protein 4.1	Mus musculus	10090	Epb41	1	2	Y654;S658	sp|P48193|EPB41_MOUSE-Y654;S658	-0.870431	0.143088	-2.12452	0.0475702	0.730711	-4.36017	-1.98119
855	Y.L - Y.R	sp|Q3UE31|K0930_MOUSE	sp	Q3UE31	Q3UE31	K0930_MOUSE	Uncharacterized protein KIAA0930 homolog	Mus musculus	10090	NA	1	2	S337	sp|Q3UE31|K0930_MOUSE-S337	-0.545966	0.124844	-2.1239	0.0476283	0.730711	-4.36032	-1.98067
856	Y.L - Y.R	sp|Q69ZX8|ABLM3_MOUSE	sp	Q69ZX8	Q69ZX8	ABLM3_MOUSE	Actin-binding LIM protein 3	Mus musculus	10090	Ablim3	1	2	S282	sp|Q69ZX8|ABLM3_MOUSE-S282	-0.440727	-0.0433648	-2.12385	0.0476335	0.730711	-4.36034	-1.98062
857	Y.L - Y.R	sp|Q8CGB6|TENS2_MOUSE	sp	Q8CGB6	Q8CGB6	TENS2_MOUSE	Tensin-2	Mus musculus	10090	Tns2	1	1	T615	sp|Q8CGB6|TENS2_MOUSE-T615	0.641098	0.0359346	2.12374	0.0476436	0.730711	-4.36036	1.98053
858	Y.L - Y.R	sp|A2ASS6|TITIN_MOUSE	sp	A2ASS6	A2ASS6	TITIN_MOUSE	Titin	Mus musculus	10090	Ttn	1	1	S25848	sp|A2ASS6|TITIN_MOUSE-S25848	-1.51456	0.169245	-2.1235	0.0476665	0.730711	-4.36043	-1.98033
859	Y.L - Y.R	sp|Q9ET54|PALLD_MOUSE	sp	Q9ET54	Q9ET54	PALLD_MOUSE	Palladin	Mus musculus	10090	Palld	1	2	S286	sp|Q9ET54|PALLD_MOUSE-S286	0.399713	-0.0598867	2.12286	0.0477268	0.730711	-4.36059	1.97979
860	Y.L - Y.R	sp|Q5F2E7|NUFP2_MOUSE	sp	Q5F2E7	Q5F2E7	NUFP2_MOUSE	FMR1-interacting protein NUFIP2	Mus musculus	10090	Nufip2	1	1	S215	sp|Q5F2E7|NUFP2_MOUSE-S215	-0.295611	0.00380891	-2.12259	0.0477519	0.730711	-4.36065	-1.97957
861	Y.L - Y.R	sp|Q99PR8|HSPB2_MOUSE	sp	Q99PR8	Q99PR8	HSPB2_MOUSE	Heat shock protein beta-2	Mus musculus	10090	Hspb2	1	2	S137	sp|Q99PR8|HSPB2_MOUSE-S137	-0.549399	0.0403183	-2.12226	0.0477829	0.730711	-4.36074	-1.97929
862	Y.L - Y.R	sp|Q5F2E7|NUFP2_MOUSE	sp	Q5F2E7	Q5F2E7	NUFP2_MOUSE	FMR1-interacting protein NUFIP2	Mus musculus	10090	Nufip2	1	1	S215;T221	sp|Q5F2E7|NUFP2_MOUSE-S215;T221	-0.399663	-0.0356457	-2.12221	0.0477876	0.730711	-4.36075	-1.97925
863	Y.L - Y.R	sp|Q9ESE1|LRBA_MOUSE	sp	Q9ESE1	Q9ESE1	LRBA_MOUSE	Lipopolysaccharide-responsive and beige-like anchor protein	Mus musculus	10090	Lrba	1	1	S1000;T1007	sp|Q9ESE1|LRBA_MOUSE-S1000;T1007	-0.428971	-0.0636256	-2.12211	0.0477966	0.730711	-4.36077	-1.97917
864	Y.L - Y.R	sp|Q8BZ32|ASXL2_MOUSE	sp	Q8BZ32	Q8BZ32	ASXL2_MOUSE	Putative Polycomb group protein ASXL2	Mus musculus	10090	Asxl2	1	1	S143;S146;S150	sp|Q8BZ32|ASXL2_MOUSE-S143;S146;S150	0.43077	0.0436228	2.12176	0.0478303	0.730711	-4.36086	1.97887
865	Y.L - Y.R	sp|Q61937|NPM_MOUSE	sp	Q61937	Q61937	NPM_MOUSE	Nucleophosmin	Mus musculus	10090	Npm1	1	1	S112	sp|Q61937|NPM_MOUSE-S112	-0.464606	0.00333166	-2.12168	0.0478371	0.730711	-4.36088	-1.97881
866	Y.L - Y.R	sp|Q4U4S6|XIRP2_MOUSE	sp	Q4U4S6	Q4U4S6	XIRP2_MOUSE	Xin actin-binding repeat-containing protein 2	Mus musculus	10090	Xirp2	1	1	S3501	sp|Q4U4S6|XIRP2_MOUSE-S3501	-0.628197	0.0355769	-2.12167	0.0478382	0.730711	-4.36088	-1.9788
867	Y.L - Y.R	sp|Q8BZT2|SH3R2_MOUSE	sp	Q8BZT2	Q8BZT2	SH3R2_MOUSE	E3 ubiquitin-protein ligase SH3RF2	Mus musculus	10090	Sh3rf2	1	2	S514	sp|Q8BZT2|SH3R2_MOUSE-S514	-0.624387	0.0437456	-2.12155	0.0478502	0.730711	-4.36092	-1.9787
868	Y.L - Y.R	sp|P19246|NFH_MOUSE	sp	P19246	P19246	NFH_MOUSE	Neurofilament heavy polypeptide	Mus musculus	10090	Nefh	1	3	S679	sp|P19246|NFH_MOUSE-S679	-1.01828	-0.171913	-2.12084	0.0479164	0.730711	-4.36109	-1.97811
869	Y.L - Y.R	tr|A0A571BF58|A0A571BF58_MOUSE	tr	A0A571BF58	A0A571BF58	A0A571BF58_MOUSE	Nebulin	Mus musculus	10090	Neb	1	1	S6333	tr|A0A571BF58|A0A571BF58_MOUSE-S6333	-0.911711	0.0641791	-2.12081	0.0479195	0.730711	-4.3611	-1.97808
870	Y.L - Y.R	sp|Q924C5|ALPK3_MOUSE	sp	Q924C5	Q924C5	ALPK3_MOUSE	Alpha-protein kinase 3	Mus musculus	10090	Alpk3	1	2	S361	sp|Q924C5|ALPK3_MOUSE-S361	-0.941738	-0.00599288	-2.12078	0.0479221	0.730711	-4.36111	-1.97806
871	Y.L - Y.R	sp|P18654|KS6A3_MOUSE	sp	P18654	P18654	KS6A3_MOUSE	Ribosomal protein S6 kinase alpha-3	Mus musculus	10090	Rps6ka3	1	2	S369;S375	sp|P18654|KS6A3_MOUSE-S369;S375	-0.405612	0.0230795	-2.12071	0.0479293	0.730711	-4.36113	-1.97799
872	Y.L - Y.R	sp|A2ASS6|TITIN_MOUSE	sp	A2ASS6	A2ASS6	TITIN_MOUSE	Titin	Mus musculus	10090	Ttn	1	1	S28008	sp|A2ASS6|TITIN_MOUSE-S28008	-0.697317	0.0541533	-2.11918	0.0480734	0.730711	-4.36151	-1.97672
873	Y.L - Y.R	sp|P97310|MCM2_MOUSE	sp	P97310	P97310	MCM2_MOUSE	DNA replication licensing factor MCM2	Mus musculus	10090	Mcm2	1	3	S41	sp|P97310|MCM2_MOUSE-S41	0.741743	-0.0905175	2.1189	0.0481007	0.730711	-4.36158	1.97648
874	Y.L - Y.R	sp|P05201|AATC_MOUSE	sp	P05201	P05201	AATC_MOUSE	Aspartate aminotransferase, cytoplasmic	Mus musculus	10090	Got1	1	3	S352	sp|P05201|AATC_MOUSE-S352	-0.520809	0.0183183	-2.11794	0.0481912	0.730711	-4.36182	-1.97568
875	Y.L - Y.R	sp|B1AZI6|THOC2_MOUSE	sp	B1AZI6	B1AZI6	THOC2_MOUSE	THO complex subunit 2	Mus musculus	10090	Thoc2	1	1	S1516	sp|B1AZI6|THOC2_MOUSE-S1516	0.760207	-0.0520603	2.11774	0.0482105	0.730711	-4.36187	1.97551
876	Y.L - Y.R	sp|Q62136|PTN21_MOUSE	sp	Q62136	Q62136	PTN21_MOUSE	Tyrosine-protein phosphatase non-receptor type 21	Mus musculus	10090	Ptpn21	1	1	S377	sp|Q62136|PTN21_MOUSE-S377	-0.440115	0.0227623	-2.11752	0.0482314	0.730711	-4.36193	-1.97532
877	Y.L - Y.R	sp|Q80YR9|R12BA_MOUSE	sp	Q80YR9	Q80YR9	R12BA_MOUSE	RNA-binding protein 12B-A	Mus musculus	10090	Rbm12b1	1	2	S620	sp|Q80YR9|R12BA_MOUSE-S620	-0.4995	0.048688	-2.11748	0.0482355	0.730711	-4.36194	-1.97529
878	Y.L - Y.R	sp|Q62407|SPEG_MOUSE	sp	Q62407	Q62407	SPEG_MOUSE	Striated muscle-specific serine/threonine-protein kinase	Mus musculus	10090	Speg	1	2	S445	sp|Q62407|SPEG_MOUSE-S445	-0.521826	-0.0718753	-2.11744	0.0482386	0.730711	-4.36195	-1.97526
879	Y.L - Y.R	sp|A6H8H2|DEN4C_MOUSE	sp	A6H8H2	A6H8H2	DEN4C_MOUSE	DENN domain-containing protein 4C	Mus musculus	10090	Dennd4c	1	1	T1206	sp|A6H8H2|DEN4C_MOUSE-T1206	-0.344676	0.0136223	-2.1173	0.0482519	0.730711	-4.36198	-1.97514
880	Y.L - Y.R	tr|A0A571BEN1|A0A571BEN1_MOUSE	tr	A0A571BEN1	A0A571BEN1	A0A571BEN1_MOUSE	Myosin binding protein C, slow-type	Mus musculus	10090	Mybpc1	1	1	Y133	tr|A0A571BEN1|A0A571BEN1_MOUSE-Y133	-0.609811	0.0839693	-2.11644	0.0483337	0.730711	-4.3622	-1.97442
881	Y.L - Y.R	tr|A0A571BF58|A0A571BF58_MOUSE	tr	A0A571BF58	A0A571BF58	A0A571BF58_MOUSE	Nebulin	Mus musculus	10090	Neb	1	1	S4640	tr|A0A571BF58|A0A571BF58_MOUSE-S4640	-1.53564	0.200359	-2.11584	0.0483913	0.730711	-4.36235	-1.97392
882	Y.L - Y.R	sp|Q80TG1|KANL1_MOUSE	sp	Q80TG1	Q80TG1	KANL1_MOUSE	KAT8 regulatory NSL complex subunit 1	Mus musculus	10090	Kansl1	1	1	T766	sp|Q80TG1|KANL1_MOUSE-T766	0.739903	-0.121625	2.11572	0.0484026	0.730711	-4.36238	1.97382
883	Y.L - Y.R	sp|Q3UMB5|SMCR8_MOUSE	sp	Q3UMB5	Q3UMB5	SMCR8_MOUSE	Guanine nucleotide exchange protein SMCR8	Mus musculus	10090	Smcr8	1	2	S512	sp|Q3UMB5|SMCR8_MOUSE-S512	-0.509502	-0.0513621	-2.11554	0.0484193	0.730711	-4.36242	-1.97367
884	Y.L - Y.R	sp|Q3UH66|WNK2_MOUSE	sp	Q3UH66	Q3UH66	WNK2_MOUSE	Serine/threonine-protein kinase WNK2	Mus musculus	10090	Wnk2	1	2	T1738	sp|Q3UH66|WNK2_MOUSE-T1738	-0.545601	0.00703074	-2.11547	0.048426	0.730711	-4.36244	-1.97361
885	Y.L - Y.R	sp|A2ASS6|TITIN_MOUSE	sp	A2ASS6	A2ASS6	TITIN_MOUSE	Titin	Mus musculus	10090	Ttn	1	1	S32877	sp|A2ASS6|TITIN_MOUSE-S32877	-0.846926	0.0848565	-2.11505	0.0484668	0.730711	-4.36255	-1.97325
886	Y.L - Y.R	sp|Q60710|SAMH1_MOUSE	sp	Q60710	Q60710	SAMH1_MOUSE	Deoxynucleoside triphosphate triphosphohydrolase SAMHD1	Mus musculus	10090	Samhd1	1	3	T56;T60	sp|Q60710|SAMH1_MOUSE-T56;T60	-0.697118	0.108711	-2.11502	0.0484689	0.730711	-4.36255	-1.97323
887	Y.L - Y.R	sp|Q5XKE0|MYPC2_MOUSE	sp	Q5XKE0	Q5XKE0	MYPC2_MOUSE	Myosin-binding protein C, fast-type	Mus musculus	10090	Mybpc2	1	1	T231	sp|Q5XKE0|MYPC2_MOUSE-T231	-0.983892	0.250899	-2.13352	0.0485014	0.730711	-4.39129	-1.97295
888	Y.L - Y.R	tr|A0A571BEN1|A0A571BEN1_MOUSE	tr	A0A571BEN1	A0A571BEN1	A0A571BEN1_MOUSE	Myosin binding protein C, slow-type	Mus musculus	10090	Mybpc1	1	1	T219	tr|A0A571BEN1|A0A571BEN1_MOUSE-T219	-0.983892	0.250899	-2.13352	0.0485014	0.730711	-4.39129	-1.97295
889	Y.L - Y.R	sp|Q8BWB1|SYP2L_MOUSE	sp	Q8BWB1	Q8BWB1	SYP2L_MOUSE	Synaptopodin 2-like protein	Mus musculus	10090	Synpo2l	1	1	S163;Y173;S177	sp|Q8BWB1|SYP2L_MOUSE-S163;Y173;S177	-0.528834	0.0729055	-2.11455	0.0485138	0.730711	-4.36267	-1.97284
890	Y.L - Y.R	sp|P10637|TAU_MOUSE	sp	P10637	P10637	TAU_MOUSE	Microtubule-associated protein tau	Mus musculus	10090	Mapt	1	3	S205	sp|P10637|TAU_MOUSE-S205	-0.361884	0.0203373	-2.11384	0.0485819	0.730711	-4.36285	-1.97224
891	Y.L - Y.R	sp|Q3UQN2|FCHO2_MOUSE	sp	Q3UQN2	Q3UQN2	FCHO2_MOUSE	F-BAR domain only protein 2	Mus musculus	10090	Fcho2	1	1	S508;S512	sp|Q3UQN2|FCHO2_MOUSE-S508;S512	0.397079	-0.0396795	2.11354	0.0486105	0.730711	-4.36292	1.97199
892	Y.L - Y.R	sp|Q3UH68|LIMC1_MOUSE	sp	Q3UH68	Q3UH68	LIMC1_MOUSE	LIM and calponin homology domains-containing protein 1	Mus musculus	10090	Limch1	1	2	S511	sp|Q3UH68|LIMC1_MOUSE-S511	-0.441416	0.00527453	-2.11277	0.0486849	0.730711	-4.36312	-1.97134
893	Y.L - Y.R	sp|Q62407|SPEG_MOUSE	sp	Q62407	Q62407	SPEG_MOUSE	Striated muscle-specific serine/threonine-protein kinase	Mus musculus	10090	Speg	1	2	S2347	sp|Q62407|SPEG_MOUSE-S2347	-0.615528	0.0156756	-2.11246	0.0487143	0.730711	-4.3632	-1.97108
894	Y.L - Y.R	sp|P38532|HSF1_MOUSE	sp	P38532	P38532	HSF1_MOUSE	Heat shock factor protein 1	Mus musculus	10090	Hsf1	1	2	T293	sp|P38532|HSF1_MOUSE-T293	-0.331742	-0.00746321	-2.11221	0.0487386	0.730711	-4.36326	-1.97087
895	Y.L - Y.R	sp|A2ASS6|TITIN_MOUSE	sp	A2ASS6	A2ASS6	TITIN_MOUSE	Titin	Mus musculus	10090	Ttn	1	1	Y31129	sp|A2ASS6|TITIN_MOUSE-Y31129	-0.571396	-0.0955114	-2.11213	0.0487458	0.730711	-4.36328	-1.97081
896	Y.L - Y.R	sp|Q9JLM4|ZMYM3_MOUSE	sp	Q9JLM4	Q9JLM4	ZMYM3_MOUSE	Zinc finger MYM-type protein 3	Mus musculus	10090	Zmym3	1	1	T259	sp|Q9JLM4|ZMYM3_MOUSE-T259	0.461381	0.0365572	2.11205	0.0487536	0.730711	-4.3633	1.97074
897	Y.L - Y.R	sp|Q8QZS3|FLCN_MOUSE	sp	Q8QZS3	Q8QZS3	FLCN_MOUSE	Folliculin	Mus musculus	10090	Flcn	1	1	S62;S73	sp|Q8QZS3|FLCN_MOUSE-S62;S73	-0.301683	-0.017632	-2.11106	0.0488486	0.730711	-4.36355	-1.96991
898	Y.L - Y.R	sp|Q3UHQ6|DOP2_MOUSE	sp	Q3UHQ6	Q3UHQ6	DOP2_MOUSE	Protein dopey-2	Mus musculus	10090	Dop1b	1	3	S2233	sp|Q3UHQ6|DOP2_MOUSE-S2233	-0.732601	0.139674	-2.11088	0.0488662	0.730711	-4.36359	-1.96976
899	Y.L - Y.R	sp|A2ASS6|TITIN_MOUSE	sp	A2ASS6	A2ASS6	TITIN_MOUSE	Titin	Mus musculus	10090	Ttn	1	1	S34097;T34099	sp|A2ASS6|TITIN_MOUSE-S34097;T34099	-0.869128	-0.0478812	-2.11086	0.048868	0.730711	-4.3636	-1.96974
900	Y.L - Y.R	sp|Q9R1Z8|VINEX_MOUSE	sp	Q9R1Z8	Q9R1Z8	VINEX_MOUSE	Vinexin	Mus musculus	10090	Sorbs3	1	1	S412	sp|Q9R1Z8|VINEX_MOUSE-S412	-0.314988	0.00352647	-2.11058	0.0488951	0.730711	-4.36367	-1.96951
901	Y.L - Y.R	sp|Q9QXZ0|MACF1_MOUSE	sp	Q9QXZ0	Q9QXZ0	MACF1_MOUSE	Microtubule-actin cross-linking factor 1, isoforms 1/2/3/4	Mus musculus	10090	Macf1	1	2	S6923	sp|Q9QXZ0|MACF1_MOUSE-S6923	0.305191	-0.0450762	2.10994	0.0489563	0.730711	-4.36383	1.96897
902	Y.L - Y.R	sp|Q3UKC1|TAXB1_MOUSE	sp	Q3UKC1	Q3UKC1	TAXB1_MOUSE	Tax1-binding protein 1 homolog	Mus musculus	10090	Tax1bp1	1	2	S124	sp|Q3UKC1|TAXB1_MOUSE-S124	0.49808	-0.0160491	2.10951	0.0489975	0.730711	-4.36393	1.96861
903	Y.L - Y.R	sp|Q6PDL0|DC1L2_MOUSE	sp	Q6PDL0	Q6PDL0	DC1L2_MOUSE	Cytoplasmic dynein 1 light intermediate chain 2	Mus musculus	10090	Dync1li2	1	2	S205	sp|Q6PDL0|DC1L2_MOUSE-S205	-0.507433	-0.0178142	-2.10945	0.049004	0.730711	-4.36395	-1.96856
904	Y.L - Y.R	sp|Q8BHL3|TB10B_MOUSE	sp	Q8BHL3	Q8BHL3	TB10B_MOUSE	TBC1 domain family member 10B	Mus musculus	10090	Tbc1d10b	1	2	S278	sp|Q8BHL3|TB10B_MOUSE-S278	-0.443282	-0.00988761	-2.10941	0.0490071	0.730711	-4.36396	-1.96853
905	Y.L - Y.R	tr|Q14BI5|Q14BI5_MOUSE	tr	Q14BI5	Q14BI5	Q14BI5_MOUSE	Myomesin 2	Mus musculus	10090	Myom2	1	1	S983	tr|Q14BI5|Q14BI5_MOUSE-S983	-0.797319	0.0289513	-2.10893	0.0490541	0.730711	-4.36408	-1.96812
906	Y.L - Y.R	sp|Q4FZH1|EREP1_MOUSE	sp	Q4FZH1	Q4FZH1	EREP1_MOUSE	Endosomal transmembrane epsin interactor 1	Mus musculus	10090	Entrep1	2	3	S275	sp|Q4FZH1|EREP1_MOUSE-S275	-1.22562	-0.229018	-2.10859	0.0490862	0.730711	-4.36417	-1.96784
907	Y.L - Y.R	sp|Q61037|TSC2_MOUSE	sp	Q61037	Q61037	TSC2_MOUSE	Tuberin	Mus musculus	10090	Tsc2	1	1	S1388;S1389	sp|Q61037|TSC2_MOUSE-S1388;S1389	-0.440193	0.00973172	-2.10785	0.049158	0.730711	-4.36435	-1.96722
908	Y.L - Y.R	sp|Q8CHK4|KAT5_MOUSE	sp	Q8CHK4	Q8CHK4	KAT5_MOUSE	Histone acetyltransferase KAT5	Mus musculus	10090	Kat5	1	2	S202;S203	sp|Q8CHK4|KAT5_MOUSE-S202;S203	-0.416203	0.0254263	-2.10774	0.0491685	0.730711	-4.36438	-1.96713
909	Y.L - Y.R	sp|Q8VD62|CK068_MOUSE	sp	Q8VD62	Q8VD62	CK068_MOUSE	UPF0696 protein C11orf68 homolog	Mus musculus	10090	Bles03	1	2	S36	sp|Q8VD62|CK068_MOUSE-S36	-0.559608	0.0116529	-2.10751	0.0491907	0.730711	-4.36444	-1.96694
910	Y.L - Y.R	sp|P47754|CAZA2_MOUSE	sp	P47754	P47754	CAZA2_MOUSE	F-actin-capping protein subunit alpha-2	Mus musculus	10090	Capza2	1	3	S244	sp|P47754|CAZA2_MOUSE-S244	-1.00762	0.0774671	-2.10746	0.0491957	0.730711	-4.36445	-1.96689
911	Y.L - Y.R	tr|A0A571BF58|A0A571BF58_MOUSE	tr	A0A571BF58	A0A571BF58	A0A571BF58_MOUSE	Nebulin	Mus musculus	10090	Neb	1	1	S7463;T7464	tr|A0A571BF58|A0A571BF58_MOUSE-S7463;T7464	-0.513586	-0.0194438	-2.10691	0.0492494	0.730711	-4.36459	-1.96643
912	Y.L - Y.R	sp|Q61584|FXR1_MOUSE	sp	Q61584	Q61584	FXR1_MOUSE	RNA-binding protein FXR1	Mus musculus	10090	Fxr1	1	2	T430;S432	sp|Q61584|FXR1_MOUSE-T430;S432	0.424516	-0.0537507	2.10577	0.0493599	0.730711	-4.36487	1.96547
913	Y.L - Y.R	sp|A2AT37|RENT2_MOUSE	sp	A2AT37	A2AT37	RENT2_MOUSE	Regulator of nonsense transcripts 2	Mus musculus	10090	Upf2	1	1	S8	sp|A2AT37|RENT2_MOUSE-S8	-0.331604	0.0397421	-2.10551	0.0493842	0.730711	-4.36494	-1.96526
914	Y.L - Y.R	sp|Q5UAK0|MIER1_MOUSE	sp	Q5UAK0	Q5UAK0	MIER1_MOUSE	Mesoderm induction early response protein 1	Mus musculus	10090	Mier1	1	2	S487	sp|Q5UAK0|MIER1_MOUSE-S487	0.871542	-0.0656854	2.10546	0.0493896	0.730711	-4.36495	1.96521
915	Y.L - Y.R	tr|A0A571BF58|A0A571BF58_MOUSE	tr	A0A571BF58	A0A571BF58	A0A571BF58_MOUSE	Nebulin	Mus musculus	10090	Neb	1	1	S1043	tr|A0A571BF58|A0A571BF58_MOUSE-S1043	-0.86549	0.171206	-2.10431	0.0495012	0.730711	-4.36524	-1.96425
916	Y.L - Y.R	tr|A0A571BF58|A0A571BF58_MOUSE	tr	A0A571BF58	A0A571BF58	A0A571BF58_MOUSE	Nebulin	Mus musculus	10090	Neb	1	1	S7251	tr|A0A571BF58|A0A571BF58_MOUSE-S7251	-0.796962	-0.0898291	-2.10421	0.0495115	0.730711	-4.36526	-1.96416
917	Y.L - Y.R	tr|G5E893|G5E893_MOUSE	tr	G5E893	G5E893	G5E893_MOUSE	Ankyrin repeat domain 12	Mus musculus	10090	Ankrd12	1	1	S1311	tr|G5E893|G5E893_MOUSE-S1311	-0.532989	0.0512963	-2.10398	0.049533	0.730711	-4.36532	-1.96397
918	Y.L - Y.R	sp|Q61234|SNTA1_MOUSE	sp	Q61234	Q61234	SNTA1_MOUSE	Alpha-1-syntrophin	Mus musculus	10090	Snta1	1	1	T177	sp|Q61234|SNTA1_MOUSE-T177	-0.565851	0.047518	-2.10376	0.0495546	0.730711	-4.36538	-1.96379
919	Y.L - Y.R	sp|P51125|ICAL_MOUSE	sp	P51125	P51125	ICAL_MOUSE	Calpastatin	Mus musculus	10090	Cast	1	2	S444	sp|P51125|ICAL_MOUSE-S444	0.473737	-0.0555205	2.10147	0.0497786	0.730711	-4.36595	1.96186
920	Y.L - Y.R	sp|Q9EP53|TSC1_MOUSE	sp	Q9EP53	Q9EP53	TSC1_MOUSE	Hamartin	Mus musculus	10090	Tsc1	1	1	T544	sp|Q9EP53|TSC1_MOUSE-T544	0.441865	0.00659786	2.10134	0.0497909	0.730711	-4.36598	1.96176
921	Y.L - Y.R	sp|Q9JIS8|S12A4_MOUSE	sp	Q9JIS8	Q9JIS8	S12A4_MOUSE	Solute carrier family 12 member 4	Mus musculus	10090	Slc12a4	1	2	T983	sp|Q9JIS8|S12A4_MOUSE-T983	0.399303	0.0159749	2.10111	0.0498132	0.730711	-4.36604	1.96156
922	Y.L - Y.R	sp|Q9ESL4|M3K20_MOUSE	sp	Q9ESL4	Q9ESL4	M3K20_MOUSE	Mitogen-activated protein kinase kinase kinase 20	Mus musculus	10090	Map3k20	1	1	S302	sp|Q9ESL4|M3K20_MOUSE-S302	-0.798568	-0.0561954	-2.10088	0.0498355	0.730711	-4.3661	-1.96137
923	Y.L - Y.R	tr|A0A571BF58|A0A571BF58_MOUSE	tr	A0A571BF58	A0A571BF58	A0A571BF58_MOUSE	Nebulin	Mus musculus	10090	Neb	1	1	Y214	tr|A0A571BF58|A0A571BF58_MOUSE-Y214	-0.627482	-0.0809422	-2.10085	0.0498391	0.730711	-4.36611	-1.96134
924	Y.L - Y.R	sp|Q9QZL6|UBP21_MOUSE	sp	Q9QZL6	Q9QZL6	UBP21_MOUSE	Ubiquitin carboxyl-terminal hydrolase 21	Mus musculus	10090	Usp21	1	1	S113	sp|Q9QZL6|UBP21_MOUSE-S113	-0.44546	0.0696829	-2.10074	0.0498494	0.730711	-4.36613	-1.96125
925	Y.L - Y.R	sp|Q9JJY4|DDX20_MOUSE	sp	Q9JJY4	Q9JJY4	DDX20_MOUSE	Probable ATP-dependent RNA helicase DDX20	Mus musculus	10090	Ddx20	1	2	S749	sp|Q9JJY4|DDX20_MOUSE-S749	-0.565254	-0.124622	-2.10051	0.0498718	0.730711	-4.36619	-1.96106
926	Y.L - Y.R	tr|A2ATK9|A2ATK9_MOUSE	tr	A2ATK9	A2ATK9	A2ATK9_MOUSE	Family with sequence similarity 171, member A1	Mus musculus	10090	Fam171a1	1	1	S488	tr|A2ATK9|A2ATK9_MOUSE-S488	0.664601	0.0510714	2.09992	0.0499303	0.730711	-4.36634	1.96056
927	Y.L - Y.R	tr|B2RXC8|B2RXC8_MOUSE	tr	B2RXC8	B2RXC8	B2RXC8_MOUSE	3222402P14Rik protein	Mus musculus	10090	Ppp2r3a	1	1	S154	tr|B2RXC8|B2RXC8_MOUSE-S154	-0.365442	-0.00955499	-2.09915	0.0500058	0.730711	-4.36653	-1.95991
928	Y.L - Y.R	sp|Q6P549|SHIP2_MOUSE	sp	Q6P549	Q6P549	SHIP2_MOUSE	Phosphatidylinositol 3,4,5-trisphosphate 5-phosphatase 2	Mus musculus	10090	Inppl1	1	1	S891	sp|Q6P549|SHIP2_MOUSE-S891	-0.617941	0.109451	-2.09881	0.050039	0.730711	-4.36662	-1.95963
929	Y.L - Y.R	sp|Q505G8|ZN827_MOUSE	sp	Q505G8	Q505G8	ZN827_MOUSE	Zinc finger protein 827	Mus musculus	10090	Znf827	1	2	S686	sp|Q505G8|ZN827_MOUSE-S686	-0.497327	-0.0522102	-2.09828	0.0500908	0.730711	-4.36675	-1.95919
930	Y.L - Y.R	sp|Q3UMC0|SPAT5_MOUSE	sp	Q3UMC0	Q3UMC0	SPAT5_MOUSE	Ribosome biogenesis protein SPATA5	Mus musculus	10090	Spata5	1	2	S273	sp|Q3UMC0|SPAT5_MOUSE-S273	-0.616656	-0.0908265	-2.09827	0.050092	0.730711	-4.36675	-1.95918
931	Y.L - Y.R	sp|P10711|TCEA1_MOUSE	sp	P10711	P10711	TCEA1_MOUSE	Transcription elongation factor A protein 1	Mus musculus	10090	Tcea1	1	2	S96;S100	sp|P10711|TCEA1_MOUSE-S96;S100	0.467583	-0.0417571	2.09823	0.0500956	0.730711	-4.36676	1.95915
932	Y.L - Y.R	tr|E9Q9Q2|E9Q9Q2_MOUSE	tr	E9Q9Q2	E9Q9Q2	E9Q9Q2_MOUSE	R3H domain containing 1	Mus musculus	10090	R3hdm1	1	1	S261;S262	tr|E9Q9Q2|E9Q9Q2_MOUSE-S261;S262	-0.344044	0.0130247	-2.09799	0.0501199	0.730711	-4.36682	-1.95894
933	Y.L - Y.R	sp|Q63932|MP2K2_MOUSE	sp	Q63932	Q63932	MP2K2_MOUSE	Dual specificity mitogen-activated protein kinase kinase 2	Mus musculus	10090	Map2k2	1	2	T395	sp|Q63932|MP2K2_MOUSE-T395	-0.717238	-0.0566404	-2.09789	0.0501296	0.730711	-4.36685	-1.95886
934	Y.L - Y.R	sp|P14873|MAP1B_MOUSE	sp	P14873	P14873	MAP1B_MOUSE	Microtubule-associated protein 1B	Mus musculus	10090	Map1b	1	2	S1813	sp|P14873|MAP1B_MOUSE-S1813	-0.590239	-0.0906051	-2.09775	0.0501427	0.730711	-4.36688	-1.95874
935	Y.L - Y.R	sp|Q9D0I9|SYRC_MOUSE	sp	Q9D0I9	Q9D0I9	SYRC_MOUSE	Arginine--tRNA ligase, cytoplasmic	Mus musculus	10090	Rars1	1	2	Y536	sp|Q9D0I9|SYRC_MOUSE-Y536	-1.78829	-0.0786559	-2.17194	0.0502498	0.730711	-4.51143	-1.95783
936	Y.L - Y.R	tr|F8VQ05|F8VQ05_MOUSE	tr	F8VQ05	F8VQ05	F8VQ05_MOUSE	FRY like transcription coactivator	Mus musculus	10090	Fryl	1	1	T1916	tr|F8VQ05|F8VQ05_MOUSE-T1916	-1.10747	-0.121345	-2.09625	0.0502914	0.730711	-4.36726	-1.95748
937	Y.L - Y.R	sp|Q8R574|KPRB_MOUSE	sp	Q8R574	Q8R574	KPRB_MOUSE	Phosphoribosyl pyrophosphate synthase-associated protein 2	Mus musculus	10090	Prpsap2	1	1	S219	sp|Q8R574|KPRB_MOUSE-S219	-0.777072	0.107436	-2.09613	0.0503033	0.730711	-4.36729	-1.95738
938	Y.L - Y.R	tr|F2Z3U3|F2Z3U3_MOUSE	tr	F2Z3U3	F2Z3U3	F2Z3U3_MOUSE	Ras association (RalGDS/AF-6) and pleckstrin homology domains 1	Mus musculus	10090	Raph1	1	2	S605	tr|F2Z3U3|F2Z3U3_MOUSE-S605	-0.591422	-0.0332161	-2.09612	0.0503036	0.730711	-4.36729	-1.95737
939	Y.L - Y.R	sp|Q9R059|FHL3_MOUSE	sp	Q9R059	Q9R059	FHL3_MOUSE	Four and a half LIM domains protein 3	Mus musculus	10090	Fhl3	1	2	S51	sp|Q9R059|FHL3_MOUSE-S51	0.337259	0.0177238	2.09608	0.0503076	0.730711	-4.3673	1.95734
940	Y.L - Y.R	sp|Q9ESE1|LRBA_MOUSE	sp	Q9ESE1	Q9ESE1	LRBA_MOUSE	Lipopolysaccharide-responsive and beige-like anchor protein	Mus musculus	10090	Lrba	1	1	S1000	sp|Q9ESE1|LRBA_MOUSE-S1000	-0.386986	0.0722807	-2.09434	0.0504799	0.730711	-4.36773	-1.95587
941	Y.L - Y.R	sp|Q8VHX6|FLNC_MOUSE	sp	Q8VHX6	Q8VHX6	FLNC_MOUSE	Filamin-C	Mus musculus	10090	Flnc	1	3	S1625	sp|Q8VHX6|FLNC_MOUSE-S1625	1.05967	0.138912	2.09393	0.0505205	0.730711	-4.36784	1.95553
942	Y.L - Y.R	sp|A2A5R2|BIG2_MOUSE	sp	A2A5R2	A2A5R2	BIG2_MOUSE	Brefeldin A-inhibited guanine nucleotide-exchange protein 2	Mus musculus	10090	Arfgef2	1	1	S1520;S1521	sp|A2A5R2|BIG2_MOUSE-S1520;S1521	0.312332	-0.0339204	2.09372	0.050541	0.730711	-4.36789	1.95536
943	Y.L - Y.R	sp|Q9ER60|SCN4A_MOUSE	sp	Q9ER60	Q9ER60	SCN4A_MOUSE	Sodium channel protein type 4 subunit alpha	Mus musculus	10090	Scn4a	1	1	S519	sp|Q9ER60|SCN4A_MOUSE-S519	-0.699242	-0.050223	-2.09354	0.050559	0.730711	-4.36793	-1.9552
944	Y.L - Y.R	sp|Q9JLV1|BAG3_MOUSE	sp	Q9JLV1	Q9JLV1	BAG3_MOUSE	BAG family molecular chaperone regulator 3	Mus musculus	10090	Bag3	1	2	T132	sp|Q9JLV1|BAG3_MOUSE-T132	-0.68908	-0.0803018	-2.09274	0.0506388	0.730711	-4.36814	-1.95453
945	Y.L - Y.R	tr|E9PV66|E9PV66_MOUSE	tr	E9PV66	E9PV66	E9PV66_MOUSE	Myosin XVIIIb	Mus musculus	10090	Myo18b	1	1	T2412	tr|E9PV66|E9PV66_MOUSE-T2412	0.401994	0.00415004	2.09231	0.0506814	0.730711	-4.36824	1.95417
946	Y.L - Y.R	sp|Q569Z6|TR150_MOUSE	sp	Q569Z6	Q569Z6	TR150_MOUSE	Thyroid hormone receptor-associated protein 3	Mus musculus	10090	Thrap3	1	1	S669	sp|Q569Z6|TR150_MOUSE-S669	0.820889	-0.0880203	2.092	0.050712	0.730711	-4.36832	1.95391
947	Y.L - Y.R	sp|O70507|HCN4_MOUSE	sp	O70507	O70507	HCN4_MOUSE	Potassium/sodium hyperpolarization-activated cyclic nucleotide-gated channel 4	Mus musculus	10090	Hcn4	1	2	S14	sp|O70507|HCN4_MOUSE-S14	-0.81146	-0.0626199	-2.09138	0.0507734	0.730711	-4.36847	-1.95339
948	Y.L - Y.R	tr|A0A571BF58|A0A571BF58_MOUSE	tr	A0A571BF58	A0A571BF58	A0A571BF58_MOUSE	Nebulin	Mus musculus	10090	Neb	1	1	Y1121	tr|A0A571BF58|A0A571BF58_MOUSE-Y1121	-0.944054	0.184979	-2.09123	0.0507887	0.730711	-4.36851	-1.95326
949	Y.L - Y.R	tr|A0A571BF58|A0A571BF58_MOUSE	tr	A0A571BF58	A0A571BF58	A0A571BF58_MOUSE	Nebulin	Mus musculus	10090	Neb	1	1	Y1365	tr|A0A571BF58|A0A571BF58_MOUSE-Y1365	-0.944054	0.184979	-2.09123	0.0507887	0.730711	-4.36851	-1.95326
950	Y.L - Y.R	sp|P05201|AATC_MOUSE	sp	P05201	P05201	AATC_MOUSE	Aspartate aminotransferase, cytoplasmic	Mus musculus	10090	Got1	1	3	Y373	sp|P05201|AATC_MOUSE-Y373	-0.85907	0.0199502	-2.09086	0.0508257	0.730711	-4.36861	-1.95295
951	Y.L - Y.R	sp|P08553|NFM_MOUSE	sp	P08553	P08553	NFM_MOUSE	Neurofilament medium polypeptide	Mus musculus	10090	Nefm	1	4	S30	sp|P08553|NFM_MOUSE-S30	-0.5669	-0.0348118	-2.09082	0.0508299	0.730711	-4.36862	-1.95291
952	Y.L - Y.R	sp|Q8BGT6|MILK1_MOUSE	sp	Q8BGT6	Q8BGT6	MILK1_MOUSE	MICAL-like protein 1	Mus musculus	10090	Micall1	1	3	S496	sp|Q8BGT6|MILK1_MOUSE-S496	-0.676058	-0.0864803	-2.09064	0.0508471	0.730711	-4.36866	-1.95277
953	Y.L - Y.R	sp|Q3UMB5|SMCR8_MOUSE	sp	Q3UMB5	Q3UMB5	SMCR8_MOUSE	Guanine nucleotide exchange protein SMCR8	Mus musculus	10090	Smcr8	1	2	S467	sp|Q3UMB5|SMCR8_MOUSE-S467	-0.379059	0.0439454	-2.09055	0.0508565	0.730711	-4.36868	-1.95269
954	Y.L - Y.R	sp|O88792|JAM1_MOUSE	sp	O88792	O88792	JAM1_MOUSE	Junctional adhesion molecule A	Mus musculus	10090	F11r	1	2	T286;S288	sp|O88792|JAM1_MOUSE-T286;S288	-0.445634	-0.00395239	-2.08952	0.0509588	0.730711	-4.36894	-1.95183
955	Y.L - Y.R	sp|P19246|NFH_MOUSE	sp	P19246	P19246	NFH_MOUSE	Neurofilament heavy polypeptide	Mus musculus	10090	Nefh	1	3	S535;S541;S547	sp|P19246|NFH_MOUSE-S535;S541;S547	-1.07754	0.00983249	-2.08745	0.051166	0.730711	-4.36946	-1.95008
956	Y.L - Y.R	sp|Q80UG5|SEPT9_MOUSE	sp	Q80UG5	Q80UG5	SEPT9_MOUSE	Septin-9	Mus musculus	10090	Septin9	1	1	S228	sp|Q80UG5|SEPT9_MOUSE-S228	0.474383	0.0516647	2.08732	0.0511797	0.730711	-4.36949	1.94997
957	Y.L - Y.R	sp|Q8BKX1|BAIP2_MOUSE	sp	Q8BKX1	Q8BKX1	BAIP2_MOUSE	Brain-specific angiogenesis inhibitor 1-associated protein 2	Mus musculus	10090	Baiap2	1	2	T456	sp|Q8BKX1|BAIP2_MOUSE-T456	0.816657	0.123967	2.0873	0.0511815	0.730711	-4.3695	1.94995
958	Y.L - Y.R	sp|Q8BG32|PSD11_MOUSE	sp	Q8BG32	Q8BG32	PSD11_MOUSE	26S proteasome non-ATPase regulatory subunit 11	Mus musculus	10090	Psmd11	1	3	S14	sp|Q8BG32|PSD11_MOUSE-S14	-0.53582	0.00680196	-2.08721	0.0511904	0.730711	-4.36952	-1.94988
959	Y.L - Y.R	sp|Q6ZPJ3|UBE2O_MOUSE	sp	Q6ZPJ3	Q6ZPJ3	UBE2O_MOUSE	(E3-independent) E2 ubiquitin-conjugating enzyme UBE2O	Mus musculus	10090	Ube2o	1	3	T835;S836	sp|Q6ZPJ3|UBE2O_MOUSE-T835;S836	-1.00699	0.135522	-2.08719	0.0511923	0.730711	-4.36952	-1.94986
960	Y.L - Y.R	sp|Q9WTK8|SPO11_MOUSE	sp	Q9WTK8	Q9WTK8	SPO11_MOUSE	Meiotic recombination protein SPO11	Mus musculus	10090	Spo11	1	2	Y385	sp|Q9WTK8|SPO11_MOUSE-Y385	-1.20549	0.0482459	-2.08717	0.0511939	0.730711	-4.36953	-1.94985
961	Y.L - Y.R	sp|Q8CAQ8|MIC60_MOUSE	sp	Q8CAQ8	Q8CAQ8	MIC60_MOUSE	MICOS complex subunit Mic60	Mus musculus	10090	Immt	1	1	T490	sp|Q8CAQ8|MIC60_MOUSE-T490	-0.73266	-0.116208	-2.08704	0.0512077	0.730711	-4.36956	-1.94974
962	Y.L - Y.R	sp|Q8R4V1|NFAM1_MOUSE	sp	Q8R4V1	Q8R4V1	NFAM1_MOUSE	NFAT activation molecule 1	Mus musculus	10090	Nfam1	1	1	T223	sp|Q8R4V1|NFAM1_MOUSE-T223	0.951549	0.189549	2.08659	0.0512527	0.730711	-4.36967	1.94936
963	Y.L - Y.R	sp|Q3MI48|JSPR1_MOUSE	sp	Q3MI48	Q3MI48	JSPR1_MOUSE	Junctional sarcoplasmic reticulum protein 1	Mus musculus	10090	Jsrp1	1	2	S232;S240	sp|Q3MI48|JSPR1_MOUSE-S232;S240	-0.631655	0.0466264	-2.08558	0.0513538	0.730711	-4.36992	-1.94851
964	Y.L - Y.R	sp|Q9JI91|ACTN2_MOUSE	sp	Q9JI91	Q9JI91	ACTN2_MOUSE	Alpha-actinin-2	Mus musculus	10090	Actn2	1	2	S784	sp|Q9JI91|ACTN2_MOUSE-S784	-0.731377	-0.0732872	-2.08494	0.0514182	0.730711	-4.37008	-1.94797
965	Y.L - Y.R	sp|Q8BR65|SDS3_MOUSE	sp	Q8BR65	Q8BR65	SDS3_MOUSE	Sin3 histone deacetylase corepressor complex component SDS3	Mus musculus	10090	Suds3	1	1	S236;S237	sp|Q8BR65|SDS3_MOUSE-S236;S237	-0.411948	-0.0144155	-2.08486	0.0514269	0.730711	-4.37011	-1.9479
966	Y.L - Y.R	sp|P19246|NFH_MOUSE	sp	P19246	P19246	NFH_MOUSE	Neurofilament heavy polypeptide	Mus musculus	10090	Nefh	1	3	S607;S613	sp|P19246|NFH_MOUSE-S607;S613	-0.839823	-0.0818587	-2.08454	0.0514587	0.730711	-4.37019	-1.94763
967	Y.L - Y.R	sp|Q80YN3|BCAS1_MOUSE	sp	Q80YN3	Q80YN3	BCAS1_MOUSE	Breast carcinoma-amplified sequence 1 homolog	Mus musculus	10090	Bcas1	1	3	S615	sp|Q80YN3|BCAS1_MOUSE-S615	-0.687448	-0.0459059	-2.0845	0.0514628	0.730711	-4.3702	-1.9476
968	Y.L - Y.R	sp|Q62393|TPD52_MOUSE	sp	Q62393	Q62393	TPD52_MOUSE	Tumor protein D52	Mus musculus	10090	Tpd52	1	2	S175	sp|Q62393|TPD52_MOUSE-S175	-0.931517	0.218779	-2.08431	0.0514817	0.730711	-4.37024	-1.94744
969	Y.L - Y.R	sp|Q6PDK2|KMT2D_MOUSE	sp	Q6PDK2	Q6PDK2	KMT2D_MOUSE	Histone-lysine N-methyltransferase 2D	Mus musculus	10090	Kmt2d	1	2	S3122	sp|Q6PDK2|KMT2D_MOUSE-S3122	-0.458802	-0.00962461	-2.08414	0.051499	0.730711	-4.37028	-1.9473
970	Y.L - Y.R	sp|A2AAJ9|OBSCN_MOUSE	sp	A2AAJ9	A2AAJ9	OBSCN_MOUSE	Obscurin	Mus musculus	10090	Obscn	1	3	S7787	sp|A2AAJ9|OBSCN_MOUSE-S7787	-0.461362	0.0236733	-2.08385	0.0515285	0.730711	-4.37036	-1.94705
971	Y.L - Y.R	sp|Q62219|TGFI1_MOUSE	sp	Q62219	Q62219	TGFI1_MOUSE	Transforming growth factor beta-1-induced transcript 1 protein	Mus musculus	10090	Tgfb1i1	1	2	S177;S194	sp|Q62219|TGFI1_MOUSE-S177;S194	-0.526158	-0.10229	-2.08371	0.0515422	0.730711	-4.37039	-1.94694
972	Y.L - Y.R	sp|Q8R4E4|MYOZ3_MOUSE	sp	Q8R4E4	Q8R4E4	MYOZ3_MOUSE	Myozenin-3	Mus musculus	10090	Myoz3	1	1	T166;Y168	sp|Q8R4E4|MYOZ3_MOUSE-T166;Y168	-0.460923	0.027741	-2.0834	0.0515739	0.730711	-4.37047	-1.94667
973	Y.L - Y.R	sp|Q04735|CDK16_MOUSE	sp	Q04735	Q04735	CDK16_MOUSE	Cyclin-dependent kinase 16	Mus musculus	10090	Cdk16	1	1	S110	sp|Q04735|CDK16_MOUSE-S110	-0.36244	-0.0155569	-2.08334	0.0515794	0.730711	-4.37048	-1.94663
974	Y.L - Y.R	sp|P19246|NFH_MOUSE	sp	P19246	P19246	NFH_MOUSE	Neurofilament heavy polypeptide	Mus musculus	10090	Nefh	1	3	S595	sp|P19246|NFH_MOUSE-S595	-0.804571	-0.113937	-2.08271	0.0516438	0.730711	-4.37064	-1.94609
975	Y.L - Y.R	sp|P43274|H14_MOUSE	sp	P43274	P43274	H14_MOUSE	Histone H1.4	Mus musculus	10090	H1-4	1	2	S36	sp|P43274|H14_MOUSE-S36	-0.386399	-0.0320152	-2.08269	0.0516456	0.730711	-4.37065	-1.94608
976	Y.L - Y.R	tr|G5E8J6|G5E8J6_MOUSE	tr	G5E8J6	G5E8J6	G5E8J6_MOUSE	Histidine rich calcium binding protein	Mus musculus	10090	Hrc	1	1	T279;S305	tr|G5E8J6|G5E8J6_MOUSE-T279;S305	-0.957269	0.0153256	-2.07997	0.0519207	0.730711	-4.37133	-1.94379
977	Y.L - Y.R	sp|Q69ZR2|HECD1_MOUSE	sp	Q69ZR2	Q69ZR2	HECD1_MOUSE	E3 ubiquitin-protein ligase HECTD1	Mus musculus	10090	Hectd1	1	2	S1395	sp|Q69ZR2|HECD1_MOUSE-S1395	-0.377986	0.00988591	-2.07973	0.0519455	0.730711	-4.37139	-1.94359
978	Y.L - Y.R	sp|A2ASS6|TITIN_MOUSE	sp	A2ASS6	A2ASS6	TITIN_MOUSE	Titin	Mus musculus	10090	Ttn	1	1	Y23820	sp|A2ASS6|TITIN_MOUSE-Y23820	-0.87453	0.0267183	-2.07891	0.0520286	0.730711	-4.37159	-1.9429
979	Y.L - Y.R	sp|P59672|ANS1A_MOUSE	sp	P59672	P59672	ANS1A_MOUSE	Ankyrin repeat and SAM domain-containing protein 1A	Mus musculus	10090	Anks1a	1	3	S663	sp|P59672|ANS1A_MOUSE-S663	0.390538	-0.0411888	2.078	0.0521216	0.730711	-4.37182	1.94213
980	Y.L - Y.R	sp|Q99MR9|PPR3A_MOUSE	sp	Q99MR9	Q99MR9	PPR3A_MOUSE	Protein phosphatase 1 regulatory subunit 3A	Mus musculus	10090	Ppp1r3a	1	2	T820;S821	sp|Q99MR9|PPR3A_MOUSE-T820;S821	-0.74599	0.100429	-2.078	0.0521217	0.730711	-4.37182	-1.94213
981	Y.L - Y.R	sp|Q505F5|LRC47_MOUSE	sp	Q505F5	Q505F5	LRC47_MOUSE	Leucine-rich repeat-containing protein 47	Mus musculus	10090	Lrrc47	1	1	T521	sp|Q505F5|LRC47_MOUSE-T521	0.446699	-0.0637267	2.07749	0.0521741	0.730711	-4.37195	1.94169
982	Y.L - Y.R	sp|Q99MR9|PPR3A_MOUSE	sp	Q99MR9	Q99MR9	PPR3A_MOUSE	Protein phosphatase 1 regulatory subunit 3A	Mus musculus	10090	Ppp1r3a	1	2	S583	sp|Q99MR9|PPR3A_MOUSE-S583	-0.505899	0.0675322	-2.07703	0.0522203	0.730711	-4.37206	-1.94131
983	Y.L - Y.R	sp|P18052|PTPRA_MOUSE	sp	P18052	P18052	PTPRA_MOUSE	Receptor-type tyrosine-protein phosphatase alpha	Mus musculus	10090	Ptpra	1	3	Y825	sp|P18052|PTPRA_MOUSE-Y825	0.906123	0.15885	2.07678	0.0522463	0.730711	-4.37212	1.9411
984	Y.L - Y.R	sp|P48193|EPB41_MOUSE	sp	P48193	P48193	EPB41_MOUSE	Protein 4.1	Mus musculus	10090	Epb41	1	2	S556	sp|P48193|EPB41_MOUSE-S556	-0.524112	0.0278726	-2.07633	0.0522926	0.730711	-4.37224	-1.94072
985	Y.L - Y.R	sp|Q8CIC2|NUP42_MOUSE	sp	Q8CIC2	Q8CIC2	NUP42_MOUSE	Nucleoporin NUP42	Mus musculus	10090	Nup42	2	1	S84	sp|Q8CIC2|NUP42_MOUSE-S84	-0.298862	-0.0151619	-2.07563	0.0523638	0.730711	-4.37241	-1.94013
986	Y.L - Y.R	sp|Q52KI8|SRRM1_MOUSE	sp	Q52KI8	Q52KI8	SRRM1_MOUSE	Serine/arginine repetitive matrix protein 1	Mus musculus	10090	Srrm1	1	2	S810;S816	sp|Q52KI8|SRRM1_MOUSE-S810;S816	-0.380408	0.0510887	-2.07536	0.0523914	0.730711	-4.37248	-1.9399
987	Y.L - Y.R	sp|D3YZP9|CCDC6_MOUSE	sp	D3YZP9	D3YZP9	CCDC6_MOUSE	Coiled-coil domain-containing protein 6	Mus musculus	10090	Ccdc6	1	1	S316	sp|D3YZP9|CCDC6_MOUSE-S316	-0.388646	0.0517499	-2.07484	0.0524443	0.730711	-4.37261	-1.93947
988	Y.L - Y.R	sp|Q921I6|SH3B4_MOUSE	sp	Q921I6	Q921I6	SH3B4_MOUSE	SH3 domain-binding protein 4	Mus musculus	10090	Sh3bp4	1	1	S295	sp|Q921I6|SH3B4_MOUSE-S295	0.534167	0.00169222	2.07456	0.0524736	0.730711	-4.37268	1.93923
989	Y.L - Y.R	sp|Q8R3Z5|CACB1_MOUSE	sp	Q8R3Z5	Q8R3Z5	CACB1_MOUSE	Voltage-dependent L-type calcium channel subunit beta-1	Mus musculus	10090	Cacnb1	1	1	S47	sp|Q8R3Z5|CACB1_MOUSE-S47	-0.504148	0.0271425	-2.07446	0.0524832	0.730711	-4.3727	-1.93915
990	Y.L - Y.R	sp|P97767|EYA1_MOUSE	sp	P97767	P97767	EYA1_MOUSE	Eyes absent homolog 1	Mus musculus	10090	Eya1	1	3	S313	sp|P97767|EYA1_MOUSE-S313	-0.538943	0.0289099	-2.07412	0.052519	0.730711	-4.37279	-1.93885
991	Y.L - Y.R	sp|Q9ERE3|SGK3_MOUSE	sp	Q9ERE3	Q9ERE3	SGK3_MOUSE	Serine/threonine-protein kinase Sgk3	Mus musculus	10090	Sgk3	1	1	S126;S136	sp|Q9ERE3|SGK3_MOUSE-S126;S136	-0.316043	-0.00158476	-2.07382	0.0525497	0.730711	-4.37286	-1.9386
992	Y.L - Y.R	sp|Q9Z131|3BP5_MOUSE	sp	Q9Z131	Q9Z131	3BP5_MOUSE	SH3 domain-binding protein 5	Mus musculus	10090	Sh3bp5	1	3	S422	sp|Q9Z131|3BP5_MOUSE-S422	0.508066	-0.00619086	2.0738	0.0525513	0.730711	-4.37287	1.93859
993	Y.L - Y.R	sp|Q9JIX8|ACINU_MOUSE	sp	Q9JIX8	Q9JIX8	ACINU_MOUSE	Apoptotic chromatin condensation inducer in the nucleus	Mus musculus	10090	Acin1	1	3	S468	sp|Q9JIX8|ACINU_MOUSE-S468	-0.404315	0.0267679	-2.07268	0.0526668	0.730711	-4.37315	-1.93764
994	Y.L - Y.R	sp|Q810V0|MPP10_MOUSE	sp	Q810V0	Q810V0	MPP10_MOUSE	U3 small nucleolar ribonucleoprotein protein MPP10	Mus musculus	10090	Mphosph10	1	2	S164;S168;S172	sp|Q810V0|MPP10_MOUSE-S164;S168;S172	-0.487329	0.016058	-2.07228	0.052708	0.730711	-4.37325	-1.93731
995	Y.L - Y.R	tr|E9PYP2|E9PYP2_MOUSE	tr	E9PYP2	E9PYP2	E9PYP2_MOUSE	Neurobeachin like 1	Mus musculus	10090	Nbeal1	1	1	S2673	tr|E9PYP2|E9PYP2_MOUSE-S2673	-0.355203	-0.00948505	-2.07045	0.0528965	0.730711	-4.3737	-1.93576
996	Y.L - Y.R	sp|Q70IV5|SYNEM_MOUSE	sp	Q70IV5	Q70IV5	SYNEM_MOUSE	Synemin	Mus musculus	10090	Synm	1	2	S975	sp|Q70IV5|SYNEM_MOUSE-S975	-0.382441	0.0105599	-2.06972	0.052972	0.730711	-4.37388	-1.93515
997	Y.L - Y.R	tr|A0A571BF58|A0A571BF58_MOUSE	tr	A0A571BF58	A0A571BF58	A0A571BF58_MOUSE	Nebulin	Mus musculus	10090	Neb	1	1	S2181	tr|A0A571BF58|A0A571BF58_MOUSE-S2181	-0.759908	0.19559	-2.06916	0.0530294	0.730711	-4.37402	-1.93468
998	Y.L - Y.R	sp|P82347|SGCD_MOUSE	sp	P82347	P82347	SGCD_MOUSE	Delta-sarcoglycan	Mus musculus	10090	Sgcd	1	1	T12	sp|P82347|SGCD_MOUSE-T12	-0.301892	0.0204295	-2.06763	0.053188	0.730711	-4.3744	-1.93339
999	Y.L - Y.R	sp|Q9DC22|DCAF6_MOUSE	sp	Q9DC22	Q9DC22	DCAF6_MOUSE	DDB1- and CUL4-associated factor 6	Mus musculus	10090	Dcaf6	1	1	T601	sp|Q9DC22|DCAF6_MOUSE-T601	-0.809979	0.0785283	-2.06701	0.053253	0.730711	-4.37456	-1.93286
1000	Y.L - Y.R	tr|B9EJ54|B9EJ54_MOUSE	tr	B9EJ54	B9EJ54	B9EJ54_MOUSE	Nucleoporin 205	Mus musculus	10090	Nup205	1	1	S1153	tr|B9EJ54|B9EJ54_MOUSE-S1153	-0.690314	-0.0254992	-2.06575	0.0533844	0.730711	-4.37488	-1.9318
1001	Y.L - Y.R	sp|A2AWL7|MGAP_MOUSE	sp	A2AWL7	A2AWL7	MGAP_MOUSE	MAX gene-associated protein	Mus musculus	10090	Mga	2	1	S604	sp|A2AWL7|MGAP_MOUSE-S604	-0.286667	0.00193261	-2.06423	0.053543	0.730711	-4.37525	-1.93052
1002	Y.L - Y.R	sp|P19246|NFH_MOUSE	sp	P19246	P19246	NFH_MOUSE	Neurofilament heavy polypeptide	Mus musculus	10090	Nefh	1	3	S597;S601;S607	sp|P19246|NFH_MOUSE-S597;S601;S607	-0.93392	0.00751125	-2.06408	0.0535578	0.730711	-4.37529	-1.9304
1003	Y.L - Y.R	sp|Q9CQ62|DECR_MOUSE	sp	Q9CQ62	Q9CQ62	DECR_MOUSE	2,4-dienoyl-CoA reductase [(3E)-enoyl-CoA-producing], mitochondrial	Mus musculus	10090	Decr1	1	1	S90	sp|Q9CQ62|DECR_MOUSE-S90	-0.457414	0.028366	-2.06401	0.0535656	0.730711	-4.37531	-1.93033
1004	Y.L - Y.R	sp|Q7TQ48|SRCA_MOUSE	sp	Q7TQ48	Q7TQ48	SRCA_MOUSE	Sarcalumenin	Mus musculus	10090	Srl	1	2	S416	sp|Q7TQ48|SRCA_MOUSE-S416	-0.580389	-0.0144885	-2.064	0.0535668	0.730711	-4.37531	-1.93032
1005	Y.L - Y.R	tr|A0A571BF58|A0A571BF58_MOUSE	tr	A0A571BF58	A0A571BF58	A0A571BF58_MOUSE	Nebulin	Mus musculus	10090	Neb	1	1	S6811	tr|A0A571BF58|A0A571BF58_MOUSE-S6811	-1.13591	0.219713	-2.06333	0.053637	0.730711	-4.37548	-1.92976
1006	Y.L - Y.R	sp|Q8R3Z5|CACB1_MOUSE	sp	Q8R3Z5	Q8R3Z5	CACB1_MOUSE	Voltage-dependent L-type calcium channel subunit beta-1	Mus musculus	10090	Cacnb1	1	1	T499	sp|Q8R3Z5|CACB1_MOUSE-T499	-0.420729	-0.0341842	-2.06318	0.053652	0.730711	-4.37551	-1.92964
1007	Y.L - Y.R	sp|P70670|NACAM_MOUSE	sp	P70670	P70670	NACAM_MOUSE	Nascent polypeptide-associated complex subunit alpha, muscle-specific form	Mus musculus	10090	Naca	1	2	T1301	sp|P70670|NACAM_MOUSE-T1301	-0.381685	0.0313616	-2.06317	0.0536532	0.730711	-4.37552	-1.92963
1008	Y.L - Y.R	sp|Q99LX0|PARK7_MOUSE	sp	Q99LX0	Q99LX0	PARK7_MOUSE	Parkinson disease protein 7 homolog	Mus musculus	10090	Park7	1	1	S140	sp|Q99LX0|PARK7_MOUSE-S140	-0.565504	0.0674407	-2.06286	0.0536857	0.730711	-4.37559	-1.92936
1009	Y.L - Y.R	sp|Q8BP27|SFR1_MOUSE	sp	Q8BP27	Q8BP27	SFR1_MOUSE	Swi5-dependent recombination DNA repair protein 1 homolog	Mus musculus	10090	Sfr1	1	2	S67;T70	sp|Q8BP27|SFR1_MOUSE-S67;T70	-0.558397	0.0147612	-2.06236	0.0537387	0.730711	-4.37572	-1.92894
1010	Y.L - Y.R	sp|A2ASS6|TITIN_MOUSE	sp	A2ASS6	A2ASS6	TITIN_MOUSE	Titin	Mus musculus	10090	Ttn	1	1	T7230	sp|A2ASS6|TITIN_MOUSE-T7230	-0.488553	0.00133868	-2.06137	0.0538421	0.730711	-4.37597	-1.9281
1011	Y.L - Y.R	sp|Q8R4H2|ARHGC_MOUSE	sp	Q8R4H2	Q8R4H2	ARHGC_MOUSE	Rho guanine nucleotide exchange factor 12	Mus musculus	10090	Arhgef12	1	2	S41	sp|Q8R4H2|ARHGC_MOUSE-S41	-0.355353	0.0678297	-2.06127	0.0538521	0.730711	-4.37599	-1.92802
1012	Y.L - Y.R	sp|Q7TQC7|GPTC2_MOUSE	sp	Q7TQC7	Q7TQC7	GPTC2_MOUSE	G patch domain-containing protein 2	Mus musculus	10090	Gpatch2	1	2	S381	sp|Q7TQC7|GPTC2_MOUSE-S381	-0.415271	0.0409475	-2.06107	0.0538741	0.730711	-4.37604	-1.92785
1013	Y.L - Y.R	sp|D3YZP9|CCDC6_MOUSE	sp	D3YZP9	D3YZP9	CCDC6_MOUSE	Coiled-coil domain-containing protein 6	Mus musculus	10090	Ccdc6	1	1	S356;S360;Y365	sp|D3YZP9|CCDC6_MOUSE-S356;S360;Y365	-0.400217	0.0140792	-2.06085	0.0538966	0.730711	-4.3761	-1.92767
1014	Y.L - Y.R	sp|Q3V1D3|AMPD1_MOUSE	sp	Q3V1D3	Q3V1D3	AMPD1_MOUSE	AMP deaminase 1	Mus musculus	10090	Ampd1	1	2	Y351	sp|Q3V1D3|AMPD1_MOUSE-Y351	-0.91313	0.132046	-2.06051	0.0539322	0.730711	-4.37618	-1.92738
1015	Y.L - Y.R	sp|Q99PP2|ZN318_MOUSE	sp	Q99PP2	Q99PP2	ZN318_MOUSE	Zinc finger protein 318	Mus musculus	10090	Znf318	1	3	S1988	sp|Q99PP2|ZN318_MOUSE-S1988	0.355097	-0.0167475	2.06019	0.0539662	0.730711	-4.37626	1.92711
1016	Y.L - Y.R	sp|A2AF47|DOC11_MOUSE	sp	A2AF47	A2AF47	DOC11_MOUSE	Dedicator of cytokinesis protein 11	Mus musculus	10090	Dock11	1	1	S797	sp|A2AF47|DOC11_MOUSE-S797	0.927522	-0.0240706	2.06016	0.0539697	0.730711	-4.37627	1.92708
1017	Y.L - Y.R	sp|D3Z1D3|CEFIP_MOUSE	sp	D3Z1D3	D3Z1D3	CEFIP_MOUSE	Cardiac-enriched FHL2-interacting protein	Mus musculus	10090	CEFIP	1	1	S1353	sp|D3Z1D3|CEFIP_MOUSE-S1353	-0.581682	-0.0504205	-2.06013	0.0539722	0.730711	-4.37627	-1.92706
1018	Y.L - Y.R	sp|O08605|MKNK1_MOUSE	sp	O08605	O08605	MKNK1_MOUSE	MAP kinase-interacting serine/threonine-protein kinase 1	Mus musculus	10090	Mknk1	1	2	S372;S396	sp|O08605|MKNK1_MOUSE-S372;S396	-0.651584	0.0897564	-2.05935	0.0540544	0.730711	-4.37647	-1.9264
1019	Y.L - Y.R	sp|Q61687|ATRX_MOUSE	sp	Q61687	Q61687	ATRX_MOUSE	Transcriptional regulator ATRX	Mus musculus	10090	Atrx	1	3	S663;S665	sp|Q61687|ATRX_MOUSE-S663;S665	0.562147	0.0474212	2.05901	0.0540908	0.730711	-4.37655	1.92611
1020	Y.L - Y.R	tr|E9Q1M1|E9Q1M1_MOUSE	tr	E9Q1M1	E9Q1M1	E9Q1M1_MOUSE	PDZ domain containing 2	Mus musculus	10090	Pdzd2	1	1	S1014	tr|E9Q1M1|E9Q1M1_MOUSE-S1014	-0.391437	0.0173426	-2.05729	0.0542721	0.730711	-4.37698	-1.92466
1021	Y.L - Y.R	sp|Q6PDH0|PHLB1_MOUSE	sp	Q6PDH0	Q6PDH0	PHLB1_MOUSE	Pleckstrin homology-like domain family B member 1	Mus musculus	10090	Phldb1	1	1	S537	sp|Q6PDH0|PHLB1_MOUSE-S537	0.636487	-0.0790047	2.05667	0.0543381	0.730711	-4.37714	1.92413
1022	Y.L - Y.R	sp|Q52KI8|SRRM1_MOUSE	sp	Q52KI8	Q52KI8	SRRM1_MOUSE	Serine/arginine repetitive matrix protein 1	Mus musculus	10090	Srrm1	1	2	S714	sp|Q52KI8|SRRM1_MOUSE-S714	-0.622035	-0.184866	-2.05656	0.0543489	0.730711	-4.37716	-1.92405
1023	Y.L - Y.R	tr|A0A571BF58|A0A571BF58_MOUSE	tr	A0A571BF58	A0A571BF58	A0A571BF58_MOUSE	Nebulin	Mus musculus	10090	Neb	1	1	S393	tr|A0A571BF58|A0A571BF58_MOUSE-S393	-1.0744	0.003719	-2.05655	0.0543508	0.730711	-4.37717	-1.92403
1024	Y.L - Y.R	sp|Q9CY58|PAIRB_MOUSE	sp	Q9CY58	Q9CY58	PAIRB_MOUSE	Plasminogen activator inhibitor 1 RNA-binding protein	Mus musculus	10090	Serbp1	1	2	S247	sp|Q9CY58|PAIRB_MOUSE-S247	-0.308277	-0.0616884	-2.05552	0.0544591	0.730711	-4.37742	-1.92317
1025	Y.L - Y.R	sp|P08030|APT_MOUSE	sp	P08030	P08030	APT_MOUSE	Adenine phosphoribosyltransferase	Mus musculus	10090	Aprt	1	2	S66	sp|P08030|APT_MOUSE-S66	-0.855437	-0.114053	-2.05503	0.0545115	0.730711	-4.37754	-1.92275
1026	Y.L - Y.R	sp|Q9D6K7|TTC33_MOUSE	sp	Q9D6K7	Q9D6K7	TTC33_MOUSE	Tetratricopeptide repeat protein 33	Mus musculus	10090	Ttc33	1	1	T18	sp|Q9D6K7|TTC33_MOUSE-T18	-0.601416	0.0339963	-2.05488	0.0545276	0.730711	-4.37758	-1.92262
1027	Y.L - Y.R	sp|Q61838|PZP_MOUSE	sp	Q61838	Q61838	PZP_MOUSE	Pregnancy zone protein	Mus musculus	10090	Pzp	1	3	S716	sp|Q61838|PZP_MOUSE-S716	-0.686559	-0.0522109	-2.05488	0.0545276	0.730711	-4.37758	-1.92262
1028	Y.L - Y.R	sp|Q8BML1|MICA2_MOUSE	sp	Q8BML1	Q8BML1	MICA2_MOUSE	[F-actin]-monooxygenase MICAL2	Mus musculus	10090	Mical2	1	2	S812	sp|Q8BML1|MICA2_MOUSE-S812	-0.540722	0.123669	-2.05478	0.0545381	0.730711	-4.37761	-1.92254
1029	Y.L - Y.R	sp|Q8R310|TMCC3_MOUSE	sp	Q8R310	Q8R310	TMCC3_MOUSE	Transmembrane and coiled-coil domain protein 3	Mus musculus	10090	Tmcc3	1	2	T244	sp|Q8R310|TMCC3_MOUSE-T244	0.380928	-0.0322846	2.0546	0.0545568	0.730711	-4.37765	1.92239
1030	Y.L - Y.R	sp|Q3UHC7|DAB2P_MOUSE	sp	Q3UHC7	Q3UHC7	DAB2P_MOUSE	Disabled homolog 2-interacting protein	Mus musculus	10090	Dab2ip	1	1	S747	sp|Q3UHC7|DAB2P_MOUSE-S747	-0.742998	0.0128412	-2.0544	0.0545784	0.730711	-4.3777	-1.92222
1031	Y.L - Y.R	sp|Q8N7N5|DCAF8_MOUSE	sp	Q8N7N5	Q8N7N5	DCAF8_MOUSE	DDB1- and CUL4-associated factor 8	Mus musculus	10090	Dcaf8	1	1	S100	sp|Q8N7N5|DCAF8_MOUSE-S100	-0.304464	0.0233384	-2.05418	0.0546021	0.730711	-4.37776	-1.92203
1032	Y.L - Y.R	sp|Q6ZQ58|LARP1_MOUSE	sp	Q6ZQ58	Q6ZQ58	LARP1_MOUSE	La-related protein 1	Mus musculus	10090	Larp1	1	3	S1023	sp|Q6ZQ58|LARP1_MOUSE-S1023	-0.448539	-0.0335304	-2.05383	0.0546385	0.730711	-4.37784	-1.92174
1033	Y.L - Y.R	sp|Q8R1Q8|DC1L1_MOUSE	sp	Q8R1Q8	Q8R1Q8	DC1L1_MOUSE	Cytoplasmic dynein 1 light intermediate chain 1	Mus musculus	10090	Dync1li1	1	1	S207	sp|Q8R1Q8|DC1L1_MOUSE-S207	-0.348529	0.0348895	-2.05379	0.0546432	0.730711	-4.37785	-1.9217
1034	Y.L - Y.R	sp|Q8CGF1|RHG29_MOUSE	sp	Q8CGF1	Q8CGF1	RHG29_MOUSE	Rho GTPase-activating protein 29	Mus musculus	10090	Arhgap29	1	1	S501	sp|Q8CGF1|RHG29_MOUSE-S501	-0.947205	0.0231377	-2.05362	0.054661	0.730711	-4.37789	-1.92156
1035	Y.L - Y.R	tr|A0A571BF58|A0A571BF58_MOUSE	tr	A0A571BF58	A0A571BF58	A0A571BF58_MOUSE	Nebulin	Mus musculus	10090	Neb	1	1	S2159	tr|A0A571BF58|A0A571BF58_MOUSE-S2159	-0.633726	0.0704637	-2.05234	0.0547975	0.730711	-4.37821	-1.92048
1036	Y.L - Y.R	sp|Q148W8|STYL2_MOUSE	sp	Q148W8	Q148W8	STYL2_MOUSE	Serine/threonine/tyrosine-interacting-like protein 2	Mus musculus	10090	Styxl2	1	1	S1057	sp|Q148W8|STYL2_MOUSE-S1057	0.384981	0.00188296	2.05226	0.0548057	0.730711	-4.37823	1.92041
1037	Y.L - Y.R	sp|Q80X66|BTBDA_MOUSE	sp	Q80X66	Q80X66	BTBDA_MOUSE	BTB/POZ domain-containing protein 10	Mus musculus	10090	Btbd10	1	1	S119	sp|Q80X66|BTBDA_MOUSE-S119	-0.611758	-0.0391364	-2.0511	0.0549304	0.730711	-4.37852	-1.91943
1038	Y.L - Y.R	sp|Q3UH68|LIMC1_MOUSE	sp	Q3UH68	Q3UH68	LIMC1_MOUSE	LIM and calponin homology domains-containing protein 1	Mus musculus	10090	Limch1	1	2	S493	sp|Q3UH68|LIMC1_MOUSE-S493	-0.35343	-0.0192991	-2.05008	0.055039	0.730711	-4.37878	-1.91857
1039	Y.L - Y.R	sp|Q3TTA7|CBLB_MOUSE	sp	Q3TTA7	Q3TTA7	CBLB_MOUSE	E3 ubiquitin-protein ligase CBL-B	Mus musculus	10090	Cblb	1	3	S484	sp|Q3TTA7|CBLB_MOUSE-S484	-0.37374	-0.00161426	-2.05006	0.0550411	0.730711	-4.37878	-1.91855
1040	Y.L - Y.R	tr|Q14BI5|Q14BI5_MOUSE	tr	Q14BI5	Q14BI5	Q14BI5_MOUSE	Myomesin 2	Mus musculus	10090	Myom2	1	1	S58;S61	tr|Q14BI5|Q14BI5_MOUSE-S58;S61	-1.08896	-0.110915	-2.04997	0.0550509	0.730711	-4.3788	-1.91847
1041	Y.L - Y.R	sp|P63254|CRIP1_MOUSE	sp	P63254	P63254	CRIP1_MOUSE	Cysteine-rich protein 1	Mus musculus	10090	Crip1	1	2	T75	sp|P63254|CRIP1_MOUSE-T75	0.794898	0.168625	2.04958	0.0550925	0.730711	-4.3789	1.91815
1042	Y.L - Y.R	sp|P18826|KPB1_MOUSE	sp	P18826	P18826	KPB1_MOUSE	Phosphorylase b kinase regulatory subunit alpha, skeletal muscle isoform	Mus musculus	10090	Phka1	1	3	S759	sp|P18826|KPB1_MOUSE-S759	-0.919574	0.0823069	-2.04947	0.0551045	0.730711	-4.37893	-1.91805
1043	Y.L - Y.R	sp|Q8BKT3|GCFC2_MOUSE	sp	Q8BKT3	Q8BKT3	GCFC2_MOUSE	Intron Large complex component GCFC2	Mus musculus	10090	Gcfc2	1	2	T81;T92	sp|Q8BKT3|GCFC2_MOUSE-T81;T92	-0.52261	0.0578693	-2.04925	0.0551281	0.730711	-4.37898	-1.91787
1044	Y.L - Y.R	sp|Q8C0C0|ZHX2_MOUSE	sp	Q8C0C0	Q8C0C0	ZHX2_MOUSE	Zinc fingers and homeoboxes protein 2	Mus musculus	10090	Zhx2	1	1	S724	sp|Q8C0C0|ZHX2_MOUSE-S724	0.681935	-0.0477035	2.04891	0.0551651	0.730711	-4.37907	1.91757
1045	Y.L - Y.R	sp|Q9QX47|SON_MOUSE	sp	Q9QX47	Q9QX47	SON_MOUSE	Protein SON	Mus musculus	10090	Son	1	2	S1749	sp|Q9QX47|SON_MOUSE-S1749	-0.26049	-0.0052112	-2.04832	0.0552274	0.730711	-4.37921	-1.91708
1046	Y.L - Y.R	sp|Q9R1Z8|VINEX_MOUSE	sp	Q9R1Z8	Q9R1Z8	VINEX_MOUSE	Vinexin	Mus musculus	10090	Sorbs3	1	1	S188	sp|Q9R1Z8|VINEX_MOUSE-S188	-0.46265	0.0776097	-2.04814	0.0552476	0.730711	-4.37926	-1.91692
1047	Y.L - Y.R	sp|A2ASS6|TITIN_MOUSE	sp	A2ASS6	A2ASS6	TITIN_MOUSE	Titin	Mus musculus	10090	Ttn	1	1	S34592	sp|A2ASS6|TITIN_MOUSE-S34592	-0.685598	0.0488619	-2.04802	0.05526	0.730711	-4.37929	-1.91683
1048	Y.L - Y.R	sp|P97390|VPS45_MOUSE	sp	P97390	P97390	VPS45_MOUSE	Vacuolar protein sorting-associated protein 45	Mus musculus	10090	Vps45	1	1	S441	sp|P97390|VPS45_MOUSE-S441	-0.986084	-0.0650572	-2.04782	0.0552818	0.730711	-4.37934	-1.91666
1049	Y.L - Y.R	sp|Q3TTA7|CBLB_MOUSE	sp	Q3TTA7	Q3TTA7	CBLB_MOUSE	E3 ubiquitin-protein ligase CBL-B	Mus musculus	10090	Cblb	1	3	S623	sp|Q3TTA7|CBLB_MOUSE-S623	-0.411591	-0.00594599	-2.04757	0.0553084	0.730711	-4.3794	-1.91645
1050	Y.L - Y.R	sp|P83093|STIM2_MOUSE	sp	P83093	P83093	STIM2_MOUSE	Stromal interaction molecule 2	Mus musculus	10090	Stim2	1	2	S28	sp|P83093|STIM2_MOUSE-S28	-0.382429	0.00353293	-2.04748	0.0553183	0.730711	-4.37942	-1.91637
1051	Y.L - Y.R	sp|Q8VCT4|EST1D_MOUSE	sp	Q8VCT4	Q8VCT4	EST1D_MOUSE	Carboxylesterase 1D	Mus musculus	10090	Ces1d	1	1	S530	sp|Q8VCT4|EST1D_MOUSE-S530	-1.02845	0.0574206	-2.04669	0.0554032	0.730711	-4.37962	-1.9157
1052	Y.L - Y.R	sp|Q99MR9|PPR3A_MOUSE	sp	Q99MR9	Q99MR9	PPR3A_MOUSE	Protein phosphatase 1 regulatory subunit 3A	Mus musculus	10090	Ppp1r3a	1	2	S263	sp|Q99MR9|PPR3A_MOUSE-S263	-1.05068	0.0855327	-2.04632	0.055443	0.730711	-4.37971	-1.91539
1053	Y.L - Y.R	sp|P11531|DMD_MOUSE	sp	P11531	P11531	DMD_MOUSE	Dystrophin	Mus musculus	10090	Dmd	1	3	S3451;S3453	sp|P11531|DMD_MOUSE-S3451;S3453	-0.68217	0.10343	-2.04619	0.0554575	0.730711	-4.37974	-1.91527
1054	Y.L - Y.R	sp|Q8K1A6|C2D1A_MOUSE	sp	Q8K1A6	Q8K1A6	C2D1A_MOUSE	Coiled-coil and C2 domain-containing protein 1A	Mus musculus	10090	Cc2d1a	1	2	T91	sp|Q8K1A6|C2D1A_MOUSE-T91	0.636679	-0.15956	2.04617	0.0554596	0.730711	-4.37975	1.91526
1055	Y.L - Y.R	sp|Q9CSB4|PAR3L_MOUSE	sp	Q9CSB4	Q9CSB4	PAR3L_MOUSE	Partitioning defective 3 homolog B	Mus musculus	10090	Pard3b	1	2	S746;S749	sp|Q9CSB4|PAR3L_MOUSE-S746;S749	0.63304	0.0506282	2.04616	0.05546	0.730711	-4.37975	1.91526
1056	Y.L - Y.R	sp|P19246|NFH_MOUSE	sp	P19246	P19246	NFH_MOUSE	Neurofilament heavy polypeptide	Mus musculus	10090	Nefh	1	3	S679;S685	sp|P19246|NFH_MOUSE-S679;S685	-1.08545	-0.232416	-2.04585	0.0554942	0.730711	-4.37983	-1.91499
1057	Y.L - Y.R	sp|Q5SX39|MYH4_MOUSE	sp	Q5SX39	Q5SX39	MYH4_MOUSE	Myosin-4	Mus musculus	10090	Myh4	1	1	S668	sp|Q5SX39|MYH4_MOUSE-S668	-1.06603	0.196207	-2.04582	0.0554973	0.730711	-4.37983	-1.91496
1058	Y.L - Y.R	sp|Q9JJ89|CCD86_MOUSE	sp	Q9JJ89	Q9JJ89	CCD86_MOUSE	Coiled-coil domain-containing protein 86	Mus musculus	10090	Ccdc86	1	2	S253	sp|Q9JJ89|CCD86_MOUSE-S253	-0.486239	0.0589899	-2.04566	0.0555147	0.730711	-4.37988	-1.91483
1059	Y.L - Y.R	sp|P17426|AP2A1_MOUSE	sp	P17426	P17426	AP2A1_MOUSE	AP-2 complex subunit alpha-1	Mus musculus	10090	Ap2a1	1	1	S518	sp|P17426|AP2A1_MOUSE-S518	-0.445133	0.0171073	-2.04404	0.0556894	0.730711	-4.38028	-1.91346
1060	Y.L - Y.R	sp|Q9CVD2|ATX3_MOUSE	sp	Q9CVD2	Q9CVD2	ATX3_MOUSE	Ataxin-3	Mus musculus	10090	Atxn3	1	2	S263	sp|Q9CVD2|ATX3_MOUSE-S263	-0.615486	0.115607	-2.04401	0.0556924	0.730711	-4.38028	-1.91344
1061	Y.L - Y.R	sp|Q68FF6|GIT1_MOUSE	sp	Q68FF6	Q68FF6	GIT1_MOUSE	ARF GTPase-activating protein GIT1	Mus musculus	10090	Git1	1	1	S679	sp|Q68FF6|GIT1_MOUSE-S679	-0.300335	0.0286817	-2.04307	0.0557948	0.730711	-4.38052	-1.91264
1062	Y.L - Y.R	sp|P50462|CSRP3_MOUSE	sp	P50462	P50462	CSRP3_MOUSE	Cysteine and glycine-rich protein 3	Mus musculus	10090	Csrp3	1	1	S156	sp|P50462|CSRP3_MOUSE-S156	1.11732	0.173772	2.04302	0.0558	0.730711	-4.38053	1.91259
1063	Y.L - Y.R	sp|Q6A065|CE170_MOUSE	sp	Q6A065	Q6A065	CE170_MOUSE	Centrosomal protein of 170 kDa	Mus musculus	10090	Cep170	1	2	S1102	sp|Q6A065|CE170_MOUSE-S1102	0.706266	-0.0446023	2.04287	0.0558164	0.730711	-4.38057	1.91247
1064	Y.L - Y.R	sp|Q8BGD9|IF4B_MOUSE	sp	Q8BGD9	Q8BGD9	IF4B_MOUSE	Eukaryotic translation initiation factor 4B	Mus musculus	10090	Eif4b	1	1	T204	sp|Q8BGD9|IF4B_MOUSE-T204	-0.397786	-0.027052	-2.0426	0.0558454	0.730711	-4.38063	-1.91224
1065	Y.L - Y.R	sp|Q9QYB8|ADDB_MOUSE	sp	Q9QYB8	Q9QYB8	ADDB_MOUSE	Beta-adducin	Mus musculus	10090	Add2	1	4	T599;S602	sp|Q9QYB8|ADDB_MOUSE-T599;S602	-0.508279	-0.0218266	-2.04238	0.0558697	0.730711	-4.38069	-1.91205
1066	Y.L - Y.R	tr|G5E8J6|G5E8J6_MOUSE	tr	G5E8J6	G5E8J6	G5E8J6_MOUSE	Histidine rich calcium binding protein	Mus musculus	10090	Hrc	1	1	S516	tr|G5E8J6|G5E8J6_MOUSE-S516	-0.855045	0.0521883	-2.0423	0.0558779	0.730711	-4.38071	-1.91199
1067	Y.L - Y.R	sp|P35385|HSPB7_MOUSE	sp	P35385	P35385	HSPB7_MOUSE	Heat shock protein beta-7	Mus musculus	10090	Hspb7	1	3	S91	sp|P35385|HSPB7_MOUSE-S91	0.817486	0.147936	2.04164	0.0559499	0.730711	-4.38087	1.91143
1068	Y.L - Y.R	sp|P06800|PTPRC_MOUSE	sp	P06800	P06800	PTPRC_MOUSE	Receptor-type tyrosine-protein phosphatase C	Mus musculus	10090	Ptprc	1	4	S1286	sp|P06800|PTPRC_MOUSE-S1286	0.754185	-0.158392	2.05865	0.0559758	0.730711	-4.38128	1.91122
1069	Y.L - Y.R	sp|Q8VDZ4|ZDHC5_MOUSE	sp	Q8VDZ4	Q8VDZ4	ZDHC5_MOUSE	Palmitoyltransferase ZDHHC5	Mus musculus	10090	Zdhhc5	1	1	Y396	sp|Q8VDZ4|ZDHC5_MOUSE-Y396	-0.44322	0.0329448	-2.04112	0.0560064	0.730711	-4.381	-1.91099
1070	Y.L - Y.R	sp|Q8CJ40|CROCC_MOUSE	sp	Q8CJ40	Q8CJ40	CROCC_MOUSE	Rootletin	Mus musculus	10090	Crocc	1	2	S1469	sp|Q8CJ40|CROCC_MOUSE-S1469	-0.365792	-0.00678333	-2.04111	0.0560074	0.730711	-4.381	-1.91098
1071	Y.L - Y.R	sp|Q61084|M3K3_MOUSE	sp	Q61084	Q61084	M3K3_MOUSE	Mitogen-activated protein kinase kinase kinase 3	Mus musculus	10090	Map3k3	1	1	S168;S176	sp|Q61084|M3K3_MOUSE-S168;S176	-0.547364	0.0341326	-2.04107	0.0560116	0.730711	-4.38101	-1.91095
1072	Y.L - Y.R	sp|Q6ZPJ3|UBE2O_MOUSE	sp	Q6ZPJ3	Q6ZPJ3	UBE2O_MOUSE	(E3-independent) E2 ubiquitin-conjugating enzyme UBE2O	Mus musculus	10090	Ube2o	1	3	S394	sp|Q6ZPJ3|UBE2O_MOUSE-S394	-0.489052	0.00685944	-2.04034	0.0560909	0.730711	-4.3812	-1.91033
1073	Y.L - Y.R	sp|Q91VS8|FARP2_MOUSE	sp	Q91VS8	Q91VS8	FARP2_MOUSE	FERM, ARHGEF and pleckstrin domain-containing protein 2	Mus musculus	10090	Farp2	1	2	S863	sp|Q91VS8|FARP2_MOUSE-S863	-0.558419	0.0986819	-2.03941	0.0561923	0.730711	-4.38143	-1.90954
1074	Y.L - Y.R	sp|E9Q394|AKP13_MOUSE	sp	E9Q394	E9Q394	AKP13_MOUSE	A-kinase anchor protein 13	Mus musculus	10090	Akap13	1	1	S2308	sp|E9Q394|AKP13_MOUSE-S2308	0.483056	-0.0865463	2.03916	0.0562197	0.730711	-4.38149	1.90933
1075	Y.L - Y.R	sp|Q8R550|SH3K1_MOUSE	sp	Q8R550	Q8R550	SH3K1_MOUSE	SH3 domain-containing kinase-binding protein 1	Mus musculus	10090	Sh3kbp1	1	1	S274	sp|Q8R550|SH3K1_MOUSE-S274	0.890304	-0.0259674	2.03897	0.0562402	0.730711	-4.38154	1.90917
1076	Y.L - Y.R	sp|Q80XQ8|F168B_MOUSE	sp	Q80XQ8	Q80XQ8	F168B_MOUSE	Myelin-associated neurite-outgrowth inhibitor	Mus musculus	10090	Fam168b	1	1	S63	sp|Q80XQ8|F168B_MOUSE-S63	-0.493237	-0.0726343	-2.03866	0.0562744	0.730711	-4.38161	-1.9089
1077	Y.L - Y.R	sp|Q9CXM0|CHODL_MOUSE	sp	Q9CXM0	Q9CXM0	CHODL_MOUSE	Chondrolectin	Mus musculus	10090	Chodl	1	3	S112	sp|Q9CXM0|CHODL_MOUSE-S112	0.380007	-0.0329158	2.03853	0.0562887	0.730711	-4.38165	1.90879
1078	Y.L - Y.R	sp|Q9D2N4|DTNA_MOUSE	sp	Q9D2N4	Q9D2N4	DTNA_MOUSE	Dystrobrevin alpha	Mus musculus	10090	Dtna	1	2	S645;S656;S666	sp|Q9D2N4|DTNA_MOUSE-S645;S656;S666	-0.947371	-0.039558	-2.03849	0.0562936	0.730711	-4.38166	-1.90876
1079	Y.L - Y.R	sp|Q80Y56|RBNS5_MOUSE	sp	Q80Y56	Q80Y56	RBNS5_MOUSE	Rabenosyn-5	Mus musculus	10090	Rbsn	1	1	S229;S231	sp|Q80Y56|RBNS5_MOUSE-S229;S231	-0.309828	-0.0363465	-2.03839	0.0563039	0.730711	-4.38168	-1.90868
1080	Y.L - Y.R	sp|Q91WC0|SETD3_MOUSE	sp	Q91WC0	Q91WC0	SETD3_MOUSE	Actin-histidine N-methyltransferase	Mus musculus	10090	Setd3	1	1	T14	sp|Q91WC0|SETD3_MOUSE-T14	-0.313902	-0.00620908	-2.03837	0.0563057	0.730711	-4.38168	-1.90866
1081	Y.L - Y.R	sp|Q920R0|ALS2_MOUSE	sp	Q920R0	Q920R0	ALS2_MOUSE	Alsin	Mus musculus	10090	Als2	1	3	S1456;S1458	sp|Q920R0|ALS2_MOUSE-S1456;S1458	-0.639195	0.0702433	-2.0381	0.0563357	0.730711	-4.38175	-1.90843
1082	Y.L - Y.R	sp|Q6A0A2|LAR4B_MOUSE	sp	Q6A0A2	Q6A0A2	LAR4B_MOUSE	La-related protein 4B	Mus musculus	10090	Larp4b	1	2	S570	sp|Q6A0A2|LAR4B_MOUSE-S570	-0.344112	0.00741548	-2.03807	0.0563394	0.730711	-4.38176	-1.9084
1083	Y.L - Y.R	sp|O88456|CPNS1_MOUSE	sp	O88456	O88456	CPNS1_MOUSE	Calpain small subunit 1	Mus musculus	10090	Capns1	1	2	S70	sp|O88456|CPNS1_MOUSE-S70	-0.834414	-0.0127827	-2.03804	0.0563419	0.730711	-4.38177	-1.90838
1084	Y.L - Y.R	sp|Q8R180|ERO1A_MOUSE	sp	Q8R180	Q8R180	ERO1A_MOUSE	ERO1-like protein alpha	Mus musculus	10090	Ero1a	1	2	S121	sp|Q8R180|ERO1A_MOUSE-S121	-0.928584	0.190388	-2.03713	0.0564416	0.730711	-4.38199	-1.90761
1085	Y.L - Y.R	sp|Q9R0Z9|RHG07_MOUSE	sp	Q9R0Z9	Q9R0Z9	RHG07_MOUSE	Rho GTPase-activating protein 7	Mus musculus	10090	Dlc1	1	2	T870	sp|Q9R0Z9|RHG07_MOUSE-T870	0.547411	-0.00978307	2.03668	0.0564911	0.730711	-4.3821	1.90723
1086	Y.L - Y.R	sp|Q8CJ40|CROCC_MOUSE	sp	Q8CJ40	Q8CJ40	CROCC_MOUSE	Rootletin	Mus musculus	10090	Crocc	1	2	T496;S501	sp|Q8CJ40|CROCC_MOUSE-T496;S501	-0.455542	0.0372142	-2.03636	0.0565262	0.730711	-4.38218	-1.90696
1087	Y.L - Y.R	sp|Q3UHE1|PITM3_MOUSE	sp	Q3UHE1	Q3UHE1	PITM3_MOUSE	Membrane-associated phosphatidylinositol transfer protein 3	Mus musculus	10090	Pitpnm3	1	2	S321	sp|Q3UHE1|PITM3_MOUSE-S321	-0.519998	0.043377	-2.03607	0.0565577	0.730711	-4.38225	-1.90671
1088	Y.L - Y.R	sp|Q8BRV5|K1671_MOUSE	sp	Q8BRV5	Q8BRV5	K1671_MOUSE	Uncharacterized protein KIAA1671	Mus musculus	10090	Kiaa1671	2	1	S262	sp|Q8BRV5|K1671_MOUSE-S262	-0.565785	0.0627212	-2.03569	0.0565997	0.730711	-4.38235	-1.90639
1089	Y.L - Y.R	sp|Q8R3Z5|CACB1_MOUSE	sp	Q8R3Z5	Q8R3Z5	CACB1_MOUSE	Voltage-dependent L-type calcium channel subunit beta-1	Mus musculus	10090	Cacnb1	1	1	S184;S191;S193	sp|Q8R3Z5|CACB1_MOUSE-S184;S191;S193	-0.586167	0.079269	-2.0354	0.0566318	0.730711	-4.38242	-1.90614
1090	Y.L - Y.R	tr|A0A571BF58|A0A571BF58_MOUSE	tr	A0A571BF58	A0A571BF58	A0A571BF58_MOUSE	Nebulin	Mus musculus	10090	Neb	1	1	S7460	tr|A0A571BF58|A0A571BF58_MOUSE-S7460	-0.489496	0.0144223	-2.03524	0.0566492	0.730711	-4.38246	-1.90601
1091	Y.L - Y.R	sp|Q8CJG0|AGO2_MOUSE	sp	Q8CJG0	Q8CJG0	AGO2_MOUSE	Protein argonaute-2	Mus musculus	10090	Ago2	1	3	S388	sp|Q8CJG0|AGO2_MOUSE-S388	-0.218913	0.0167256	-2.03448	0.0567329	0.730711	-4.38265	-1.90536
1092	Y.L - Y.R	sp|Q9QZ47|TNNT3_MOUSE	sp	Q9QZ47	Q9QZ47	TNNT3_MOUSE	Troponin T, fast skeletal muscle	Mus musculus	10090	Tnnt3	1	3	S256	sp|Q9QZ47|TNNT3_MOUSE-S256	-0.787108	-0.103267	-2.03428	0.056755	0.730711	-4.3827	-1.90519
1093	Y.L - Y.R	tr|A0A7N9VR94|A0A7N9VR94_MOUSE	tr	A0A7N9VR94	A0A7N9VR94	A0A7N9VR94_MOUSE	AHNAK nucleoprotein 2	Mus musculus	10090	Ahnak2	1	1	S274	tr|A0A7N9VR94|A0A7N9VR94_MOUSE-S274	0.563724	-0.0433599	2.12364	0.0567559	0.730711	-4.46959	1.90519
1094	Y.L - Y.R	sp|E9PZQ0|RYR1_MOUSE	sp	E9PZQ0	E9PZQ0	RYR1_MOUSE	Ryanodine receptor 1	Mus musculus	10090	Ryr1	1	1	S1665	sp|E9PZQ0|RYR1_MOUSE-S1665	-0.737239	-0.111423	-2.03402	0.0567839	0.730711	-4.38277	-1.90497
1095	Y.L - Y.R	sp|Q8VHX6|FLNC_MOUSE	sp	Q8VHX6	Q8VHX6	FLNC_MOUSE	Filamin-C	Mus musculus	10090	Flnc	1	3	S653	sp|Q8VHX6|FLNC_MOUSE-S653	1.42922	0.139264	2.03316	0.0568777	0.730711	-4.38298	1.90425
1096	Y.L - Y.R	sp|P98203|ARVC_MOUSE	sp	P98203	P98203	ARVC_MOUSE	Splicing regulator ARVCF	Mus musculus	10090	Arvcf	1	2	S607	sp|P98203|ARVC_MOUSE-S607	-0.368125	-0.0504212	-2.03271	0.0569281	0.730711	-4.38309	-1.90386
1097	Y.L - Y.R	sp|B1AY13|UBP24_MOUSE	sp	B1AY13	B1AY13	UBP24_MOUSE	Ubiquitin carboxyl-terminal hydrolase 24	Mus musculus	10090	Usp24	1	1	S1296	sp|B1AY13|UBP24_MOUSE-S1296	-0.510012	0.0378274	-2.0326	0.0569406	0.730711	-4.38312	-1.90377
1098	Y.L - Y.R	sp|Q8VHX6|FLNC_MOUSE	sp	Q8VHX6	Q8VHX6	FLNC_MOUSE	Filamin-C	Mus musculus	10090	Flnc	1	3	S1528	sp|Q8VHX6|FLNC_MOUSE-S1528	1.47133	-0.157759	2.03242	0.0569602	0.730711	-4.38316	1.90362
1099	Y.L - Y.R	sp|A2ASS6|TITIN_MOUSE	sp	A2ASS6	A2ASS6	TITIN_MOUSE	Titin	Mus musculus	10090	Ttn	1	1	Y17284	sp|A2ASS6|TITIN_MOUSE-Y17284	-0.978854	0.00841998	-2.03231	0.0569726	0.730711	-4.38319	-1.90352
1100	Y.L - Y.R	sp|Q9D0E3|LYSM1_MOUSE	sp	Q9D0E3	Q9D0E3	LYSM1_MOUSE	LysM and putative peptidoglycan-binding domain-containing protein 1	Mus musculus	10090	Lysmd1	1	1	S112	sp|Q9D0E3|LYSM1_MOUSE-S112	-0.796016	-0.0267922	-2.03227	0.0569767	0.730711	-4.3832	-1.90349
1101	Y.L - Y.R	sp|Q61037|TSC2_MOUSE	sp	Q61037	Q61037	TSC2_MOUSE	Tuberin	Mus musculus	10090	Tsc2	1	1	S1412	sp|Q61037|TSC2_MOUSE-S1412	-0.411066	-0.0560082	-2.03194	0.0570133	0.730711	-4.38328	-1.90321
1102	Y.L - Y.R	sp|A2ADY9|DDI2_MOUSE	sp	A2ADY9	A2ADY9	DDI2_MOUSE	Protein DDI1 homolog 2	Mus musculus	10090	Ddi2	1	1	S194	sp|A2ADY9|DDI2_MOUSE-S194	-0.461338	-0.0323227	-2.03188	0.05702	0.730711	-4.3833	-1.90316
1103	Y.L - Y.R	sp|A2CG49|KALRN_MOUSE	sp	A2CG49	A2CG49	KALRN_MOUSE	Kalirin	Mus musculus	10090	Kalrn	1	1	T1783	sp|A2CG49|KALRN_MOUSE-T1783	0.413528	0.0598343	2.03178	0.0570309	0.730711	-4.38332	1.90307
1104	Y.L - Y.R	sp|Q9Z1R2|BAG6_MOUSE	sp	Q9Z1R2	Q9Z1R2	BAG6_MOUSE	Large proline-rich protein BAG6	Mus musculus	10090	Bag6	1	1	S986;S995	sp|Q9Z1R2|BAG6_MOUSE-S986;S995	-0.372569	0.013297	-2.03171	0.0570382	0.730711	-4.38334	-1.90302
1105	Y.L - Y.R	sp|Q91YE7|RBM5_MOUSE	sp	Q91YE7	Q91YE7	RBM5_MOUSE	RNA-binding protein 5	Mus musculus	10090	Rbm5	1	1	S37	sp|Q91YE7|RBM5_MOUSE-S37	-0.543648	-0.0761838	-2.03168	0.0570415	0.730711	-4.38334	-1.90299
1106	Y.L - Y.R	sp|Q8C4P0|K1958_MOUSE	sp	Q8C4P0	Q8C4P0	K1958_MOUSE	Uncharacterized protein KIAA1958 homolog	Mus musculus	10090	NA	2	1	S97	sp|Q8C4P0|K1958_MOUSE-S97	-0.481269	-0.0175945	-2.0315	0.0570613	0.730711	-4.38339	-1.90284
1107	Y.L - Y.R	sp|Q62407|SPEG_MOUSE	sp	Q62407	Q62407	SPEG_MOUSE	Striated muscle-specific serine/threonine-protein kinase	Mus musculus	10090	Speg	1	2	S860	sp|Q62407|SPEG_MOUSE-S860	-0.806582	-0.0141282	-2.03077	0.0571424	0.730711	-4.38357	-1.90222
1108	Y.L - Y.R	sp|Q80U72|SCRIB_MOUSE	sp	Q80U72	Q80U72	SCRIB_MOUSE	Protein scribble homolog	Mus musculus	10090	Scrib	1	2	T1531;S1548	sp|Q80U72|SCRIB_MOUSE-T1531;S1548	-0.40912	0.00612499	-2.03047	0.0571762	0.730711	-4.38365	-1.90196
1109	Y.L - Y.R	sp|P19246|NFH_MOUSE	sp	P19246	P19246	NFH_MOUSE	Neurofilament heavy polypeptide	Mus musculus	10090	Nefh	1	3	S583	sp|P19246|NFH_MOUSE-S583	-0.747064	-0.13956	-2.03036	0.0571882	0.730711	-4.38367	-1.90187
1110	Y.L - Y.R	sp|Q62407|SPEG_MOUSE	sp	Q62407	Q62407	SPEG_MOUSE	Striated muscle-specific serine/threonine-protein kinase	Mus musculus	10090	Speg	1	2	T2303	sp|Q62407|SPEG_MOUSE-T2303	-0.506577	0.0805631	-2.03019	0.0572065	0.730711	-4.38371	-1.90173
1111	Y.L - Y.R	sp|P07310|KCRM_MOUSE	sp	P07310	P07310	KCRM_MOUSE	Creatine kinase M-type	Mus musculus	10090	Ckm	1	1	S205	sp|P07310|KCRM_MOUSE-S205	-1.38757	0.265351	-2.02813	0.0574352	0.730711	-4.38422	-1.89998
1112	Y.L - Y.R	sp|Q99KI0|ACON_MOUSE	sp	Q99KI0	Q99KI0	ACON_MOUSE	Aconitate hydratase, mitochondrial	Mus musculus	10090	Aco2	1	1	Y42	sp|Q99KI0|ACON_MOUSE-Y42	-0.706852	-0.0365649	-2.02763	0.0574911	0.730711	-4.38435	-1.89956
1113	Y.L - Y.R	tr|A2A7B5|A2A7B5_MOUSE	tr	A2A7B5	A2A7B5	A2A7B5_MOUSE	PR domain containing 2, with ZNF domain	Mus musculus	10090	Prdm2	1	1	S1395	tr|A2A7B5|A2A7B5_MOUSE-S1395	-0.249404	0.0205359	-2.0273	0.0575282	0.730711	-4.38443	-1.89928
1114	Y.L - Y.R	sp|Q9D2U5|LSMD1_MOUSE	sp	Q9D2U5	Q9D2U5	LSMD1_MOUSE	N-alpha-acetyltransferase 38, NatC auxiliary subunit	Mus musculus	10090	Naa38	1	1	S25;S29	sp|Q9D2U5|LSMD1_MOUSE-S25;S29	-0.906151	0.147394	-2.02719	0.0575402	0.730711	-4.38446	-1.89918
1115	Y.L - Y.R	sp|Q6A065|CE170_MOUSE	sp	Q6A065	Q6A065	CE170_MOUSE	Centrosomal protein of 170 kDa	Mus musculus	10090	Cep170	1	2	S829	sp|Q6A065|CE170_MOUSE-S829	0.351919	0.0499646	2.02651	0.0576156	0.730711	-4.38463	1.89861
1116	Y.L - Y.R	sp|Q69ZJ7|RIC1_MOUSE	sp	Q69ZJ7	Q69ZJ7	RIC1_MOUSE	Guanine nucleotide exchange factor subunit RIC1	Mus musculus	10090	Ric1	1	2	S1171;S1174	sp|Q69ZJ7|RIC1_MOUSE-S1171;S1174	-0.518629	0.0828503	-2.02581	0.0576942	0.730711	-4.3848	-1.89801
1117	Y.L - Y.R	sp|Q6ZPJ0|TEX2_MOUSE	sp	Q6ZPJ0	Q6ZPJ0	TEX2_MOUSE	Testis-expressed protein 2	Mus musculus	10090	Tex2	1	2	T196;S203	sp|Q6ZPJ0|TEX2_MOUSE-T196;S203	-0.357636	-0.0207894	-2.02566	0.0577107	0.730711	-4.38484	-1.89789
1118	Y.L - Y.R	sp|P35385|HSPB7_MOUSE	sp	P35385	P35385	HSPB7_MOUSE	Heat shock protein beta-7	Mus musculus	10090	Hspb7	1	3	S17;S18	sp|P35385|HSPB7_MOUSE-S17;S18	0.458621	-0.101996	2.02559	0.0577189	0.730711	-4.38485	1.89783
1119	Y.L - Y.R	sp|Q52KI8|SRRM1_MOUSE	sp	Q52KI8	Q52KI8	SRRM1_MOUSE	Serine/arginine repetitive matrix protein 1	Mus musculus	10090	Srrm1	1	2	T633	sp|Q52KI8|SRRM1_MOUSE-T633	-0.332373	-0.00281669	-2.02518	0.0577644	0.730711	-4.38496	-1.89748
1120	Y.L - Y.R	sp|Q5SW19|CLU_MOUSE	sp	Q5SW19	Q5SW19	CLU_MOUSE	Clustered mitochondria protein homolog	Mus musculus	10090	Cluh	1	2	S650	sp|Q5SW19|CLU_MOUSE-S650	0.351327	0.0743078	2.02466	0.0578229	0.730711	-4.38508	1.89704
1121	Y.L - Y.R	sp|Q8BG40|KTNB1_MOUSE	sp	Q8BG40	Q8BG40	KTNB1_MOUSE	Katanin p80 WD40 repeat-containing subunit B1	Mus musculus	10090	Katnb1	1	1	S363	sp|Q8BG40|KTNB1_MOUSE-S363	-0.551702	0.00513142	-2.0514	0.0578657	0.730711	-4.38566	-1.89671
1122	Y.L - Y.R	sp|Q62167|DDX3X_MOUSE	sp	Q62167	Q62167	DDX3X_MOUSE	ATP-dependent RNA helicase DDX3X	Mus musculus	10090	Ddx3x	1	3	S131	sp|Q62167|DDX3X_MOUSE-S131	0.428489	-0.0263997	2.02425	0.057869	0.730711	-4.38519	1.89669
1123	Y.L - Y.R	sp|O70373|XIRP1_MOUSE	sp	O70373	O70373	XIRP1_MOUSE	Xin actin-binding repeat-containing protein 1	Mus musculus	10090	Xirp1	1	2	S139	sp|O70373|XIRP1_MOUSE-S139	0.718261	-0.0380727	2.02397	0.0579001	0.730711	-4.38526	1.89645
1124	Y.L - Y.R	sp|Q9CT10|RANB3_MOUSE	sp	Q9CT10	Q9CT10	RANB3_MOUSE	Ran-binding protein 3	Mus musculus	10090	Ranbp3	1	2	S32;S33	sp|Q9CT10|RANB3_MOUSE-S32;S33	-0.407836	0.0130414	-2.02331	0.0579745	0.730711	-4.38542	-1.89589
1125	Y.L - Y.R	tr|A2A7B5|A2A7B5_MOUSE	tr	A2A7B5	A2A7B5	A2A7B5_MOUSE	PR domain containing 2, with ZNF domain	Mus musculus	10090	Prdm2	1	1	S417	tr|A2A7B5|A2A7B5_MOUSE-S417	0.31891	-0.0198749	2.02229	0.0580884	0.730711	-4.38567	1.89503
1126	Y.L - Y.R	sp|Q9WV55|VAPA_MOUSE	sp	Q9WV55	Q9WV55	VAPA_MOUSE	Vesicle-associated membrane protein-associated protein A	Mus musculus	10090	Vapa	1	2	S214	sp|Q9WV55|VAPA_MOUSE-S214	-0.401435	0.0528875	-2.02176	0.0581484	0.730711	-4.3858	-1.89458
1127	Y.L - Y.R	sp|Q8CHG7|RPGF2_MOUSE	sp	Q8CHG7	Q8CHG7	RPGF2_MOUSE	Rap guanine nucleotide exchange factor 2	Mus musculus	10090	Rapgef2	1	2	S585	sp|Q8CHG7|RPGF2_MOUSE-S585	-0.463481	0.0244221	-2.02166	0.0581597	0.730711	-4.38583	-1.89449
1128	Y.L - Y.R	sp|Q8K4Z3|NNRE_MOUSE	sp	Q8K4Z3	Q8K4Z3	NNRE_MOUSE	NAD(P)H-hydrate epimerase	Mus musculus	10090	Naxe	1	1	Y249	sp|Q8K4Z3|NNRE_MOUSE-Y249	-1.20932	0.0444727	-2.02154	0.0581727	0.730711	-4.38586	-1.89439
1129	Y.L - Y.R	sp|Q9CS42|PRPS2_MOUSE	sp	Q9CS42	Q9CS42	PRPS2_MOUSE	Ribose-phosphate pyrophosphokinase 2	Mus musculus	10090	Prps2	1	4	T225	sp|Q9CS42|PRPS2_MOUSE-T225	-1.71653	0.487579	-2.02134	0.0581955	0.730711	-4.38591	-1.89422
1130	Y.L - Y.R	sp|Q9D7G0|PRPS1_MOUSE	sp	Q9D7G0	Q9D7G0	PRPS1_MOUSE	Ribose-phosphate pyrophosphokinase 1	Mus musculus	10090	Prps1	1	4	T225	sp|Q9D7G0|PRPS1_MOUSE-T225	-1.71653	0.487579	-2.02134	0.0581955	0.730711	-4.38591	-1.89422
1131	Y.L - Y.R	sp|A2ASS6|TITIN_MOUSE	sp	A2ASS6	A2ASS6	TITIN_MOUSE	Titin	Mus musculus	10090	Ttn	1	1	Y15977	sp|A2ASS6|TITIN_MOUSE-Y15977	-0.799993	0.0240985	-2.02087	0.0582487	0.730711	-4.38602	-1.89382
1132	Y.L - Y.R	sp|Q91ZU6|DYST_MOUSE	sp	Q91ZU6	Q91ZU6	DYST_MOUSE	Dystonin	Mus musculus	10090	Dst	1	2	S2552	sp|Q91ZU6|DYST_MOUSE-S2552	-0.427717	0.0066822	-2.02077	0.0582604	0.730711	-4.38605	-1.89373
1133	Y.L - Y.R	sp|P23298|KPCL_MOUSE	sp	P23298	P23298	KPCL_MOUSE	Protein kinase C eta type	Mus musculus	10090	Prkch	1	2	T656	sp|P23298|KPCL_MOUSE-T656	0.424341	-0.0938816	2.02057	0.0582822	0.730711	-4.3861	1.89357
1134	Y.L - Y.R	sp|O54916|REPS1_MOUSE	sp	O54916	O54916	REPS1_MOUSE	RalBP1-associated Eps domain-containing protein 1	Mus musculus	10090	Reps1	1	2	T538;S539;S557	sp|O54916|REPS1_MOUSE-T538;S539;S557	-0.595963	0.0154279	-2.02054	0.0582863	0.730711	-4.38611	-1.89354
1135	Y.L - Y.R	sp|P08228|SODC_MOUSE	sp	P08228	P08228	SODC_MOUSE	Superoxide dismutase [Cu-Zn]	Mus musculus	10090	Sod1	1	2	S69	sp|P08228|SODC_MOUSE-S69	-0.753494	0.0892563	-2.02016	0.0583282	0.730711	-4.3862	-1.89322
1136	Y.L - Y.R	sp|Q8BIE6|FRM4A_MOUSE	sp	Q8BIE6	Q8BIE6	FRM4A_MOUSE	FERM domain-containing protein 4A	Mus musculus	10090	Frmd4a	1	2	S626	sp|Q8BIE6|FRM4A_MOUSE-S626	0.39881	-0.014371	2.01988	0.0583604	0.730711	-4.38627	1.89298
1137	Y.L - Y.R	sp|Q80ZW2|THEM6_MOUSE	sp	Q80ZW2	Q80ZW2	THEM6_MOUSE	Protein THEM6	Mus musculus	10090	Them6	1	1	S192	sp|Q80ZW2|THEM6_MOUSE-S192	-0.693689	-0.0342649	-2.01921	0.0584359	0.730711	-4.38643	-1.89241
1138	Y.L - Y.R	sp|Q61584|FXR1_MOUSE	sp	Q61584	Q61584	FXR1_MOUSE	RNA-binding protein FXR1	Mus musculus	10090	Fxr1	1	2	S435;S438	sp|Q61584|FXR1_MOUSE-S435;S438	-0.413494	0.0317991	-2.01908	0.0584504	0.730711	-4.38647	-1.8923
1139	Y.L - Y.R	sp|Q62077|PLCG1_MOUSE	sp	Q62077	Q62077	PLCG1_MOUSE	1-phosphatidylinositol 4,5-bisphosphate phosphodiesterase gamma-1	Mus musculus	10090	Plcg1	1	2	S1236	sp|Q62077|PLCG1_MOUSE-S1236	-0.470986	-0.0467839	-2.01853	0.0585129	0.730711	-4.3866	-1.89184
1140	Y.L - Y.R	sp|O88738|BIRC6_MOUSE	sp	O88738	O88738	BIRC6_MOUSE	Baculoviral IAP repeat-containing protein 6	Mus musculus	10090	Birc6	1	2	S483;S485	sp|O88738|BIRC6_MOUSE-S483;S485	-0.934531	0.255529	-2.01851	0.0585152	0.730711	-4.38661	-1.89182
1141	Y.L - Y.R	tr|A0A571BF58|A0A571BF58_MOUSE	tr	A0A571BF58	A0A571BF58	A0A571BF58_MOUSE	Nebulin	Mus musculus	10090	Neb	1	1	S7257	tr|A0A571BF58|A0A571BF58_MOUSE-S7257	-1.21173	0.0709778	-2.0185	0.0585168	0.730711	-4.38661	-1.89181
1142	Y.L - Y.R	sp|Q8CI51|PDLI5_MOUSE	sp	Q8CI51	Q8CI51	PDLI5_MOUSE	PDZ and LIM domain protein 5	Mus musculus	10090	Pdlim5	1	4	S260	sp|Q8CI51|PDLI5_MOUSE-S260	-0.568326	-0.0702746	-2.01786	0.0585885	0.730711	-4.38677	-1.89127
1143	Y.L - Y.R	sp|Q9JHU2|PALMD_MOUSE	sp	Q9JHU2	Q9JHU2	PALMD_MOUSE	Palmdelphin	Mus musculus	10090	Palmd	1	1	S278	sp|Q9JHU2|PALMD_MOUSE-S278	-0.369595	0.0348811	-2.01778	0.0585973	0.730711	-4.38679	-1.8912
1144	Y.L - Y.R	sp|P19246|NFH_MOUSE	sp	P19246	P19246	NFH_MOUSE	Neurofilament heavy polypeptide	Mus musculus	10090	Nefh	1	3	S559	sp|P19246|NFH_MOUSE-S559	-0.969116	-0.178142	-2.0172	0.0586639	0.730711	-4.38693	-1.8907
1145	Y.L - Y.R	tr|G5E8J6|G5E8J6_MOUSE	tr	G5E8J6	G5E8J6	G5E8J6_MOUSE	Histidine rich calcium binding protein	Mus musculus	10090	Hrc	1	1	S640;S641;Y660	tr|G5E8J6|G5E8J6_MOUSE-S640;S641;Y660	-0.721673	-0.131507	-2.01691	0.0586963	0.730711	-4.387	-1.89046
1146	Y.L - Y.R	sp|P53668|LIMK1_MOUSE	sp	P53668	P53668	LIMK1_MOUSE	LIM domain kinase 1	Mus musculus	10090	Limk1	1	1	S298	sp|P53668|LIMK1_MOUSE-S298	-0.277935	-0.0295959	-2.01653	0.0587399	0.730711	-4.3871	-1.89014
1147	Y.L - Y.R	sp|Q7TS75|AMER1_MOUSE	sp	Q7TS75	Q7TS75	AMER1_MOUSE	APC membrane recruitment protein 1	Mus musculus	10090	Amer1	2	3	Y749;Y752;S753	sp|Q7TS75|AMER1_MOUSE-Y749;Y752;S753	-0.845195	0.108961	-2.01643	0.0587506	0.730711	-4.38712	-1.89005
1148	Y.L - Y.R	sp|Q8R3Z5|CACB1_MOUSE	sp	Q8R3Z5	Q8R3Z5	CACB1_MOUSE	Voltage-dependent L-type calcium channel subunit beta-1	Mus musculus	10090	Cacnb1	1	1	S184;S186	sp|Q8R3Z5|CACB1_MOUSE-S184;S186	-0.378266	-0.0712967	-2.01643	0.058751	0.730711	-4.38712	-1.89005
1149	Y.L - Y.R	sp|P10126|EF1A1_MOUSE	sp	P10126	P10126	EF1A1_MOUSE	Elongation factor 1-alpha 1	Mus musculus	10090	Eef1a1	1	3	Y29	sp|P10126|EF1A1_MOUSE-Y29	-0.7046	0.0421515	-2.01622	0.0587753	0.730711	-4.38717	-1.88987
1150	Y.L - Y.R	sp|P62631|EF1A2_MOUSE	sp	P62631	P62631	EF1A2_MOUSE	Elongation factor 1-alpha 2	Mus musculus	10090	Eef1a2	1	1	Y29	sp|P62631|EF1A2_MOUSE-Y29	-0.7046	0.0421515	-2.01622	0.0587753	0.730711	-4.38717	-1.88987
1151	Y.L - Y.R	sp|Q9QXM1|JMY_MOUSE	sp	Q9QXM1	Q9QXM1	JMY_MOUSE	Junction-mediating and -regulatory protein	Mus musculus	10090	Jmy	1	1	S134	sp|Q9QXM1|JMY_MOUSE-S134	-0.659698	-0.141978	-2.0162	0.0587768	0.730711	-4.38718	-1.88986
1152	Y.L - Y.R	sp|Q9ESE1|LRBA_MOUSE	sp	Q9ESE1	Q9ESE1	LRBA_MOUSE	Lipopolysaccharide-responsive and beige-like anchor protein	Mus musculus	10090	Lrba	1	1	S1219	sp|Q9ESE1|LRBA_MOUSE-S1219	-1.08704	0.162189	-2.01611	0.0587872	0.730711	-4.3872	-1.88978
1153	Y.L - Y.R	tr|A0A087WQ44|A0A087WQ44_MOUSE	tr	A0A087WQ44	A0A087WQ44	A0A087WQ44_MOUSE	Snf2-related CREBBP activator protein	Mus musculus	10090	Srcap	1	1	S274	tr|A0A087WQ44|A0A087WQ44_MOUSE-S274	-0.321982	0.0143553	-2.0161	0.0587888	0.730711	-4.3872	-1.88977
1154	Y.L - Y.R	sp|Q60931|VDAC3_MOUSE	sp	Q60931	Q60931	VDAC3_MOUSE	Voltage-dependent anion-selective channel protein 3	Mus musculus	10090	Vdac3	1	1	Y195	sp|Q60931|VDAC3_MOUSE-Y195	-0.571881	-0.0831647	-2.0156	0.0588458	0.730711	-4.38733	-1.88934
1155	Y.L - Y.R	sp|A2ASS6|TITIN_MOUSE	sp	A2ASS6	A2ASS6	TITIN_MOUSE	Titin	Mus musculus	10090	Ttn	1	1	T12869;S12871	sp|A2ASS6|TITIN_MOUSE-T12869;S12871	1.46918	0.318893	2.01547	0.0588603	0.730711	-4.38736	1.88924
1156	Y.L - Y.R	sp|Q3UZ01|RNPC3_MOUSE	sp	Q3UZ01	Q3UZ01	RNPC3_MOUSE	RNA-binding region-containing protein 3	Mus musculus	10090	Rnpc3	2	2	S349	sp|Q3UZ01|RNPC3_MOUSE-S349	-0.600683	-0.0497839	-2.01507	0.0589053	0.730711	-4.38746	-1.8889
1157	Y.L - Y.R	sp|Q9CYZ2|TPD54_MOUSE	sp	Q9CYZ2	Q9CYZ2	TPD54_MOUSE	Tumor protein D54	Mus musculus	10090	Tpd52l2	1	1	S180	sp|Q9CYZ2|TPD54_MOUSE-S180	-1.09922	0.263124	-2.01479	0.058938	0.730711	-4.38753	-1.88866
1158	Y.L - Y.R	tr|G5E8J6|G5E8J6_MOUSE	tr	G5E8J6	G5E8J6	G5E8J6_MOUSE	Histidine rich calcium binding protein	Mus musculus	10090	Hrc	1	1	S466	tr|G5E8J6|G5E8J6_MOUSE-S466	-0.714003	0.114506	-2.01376	0.0590553	0.730711	-4.38778	-1.88778
1159	Y.L - Y.R	sp|P62996|TRA2B_MOUSE	sp	P62996	P62996	TRA2B_MOUSE	Transformer-2 protein homolog beta	Mus musculus	10090	Tra2b	1	1	S97;S99	sp|P62996|TRA2B_MOUSE-S97;S99	0.739968	-0.125595	2.01353	0.0590817	0.730711	-4.38784	1.88758
1160	Y.L - Y.R	sp|Q6PA06|ATLA2_MOUSE	sp	Q6PA06	Q6PA06	ATLA2_MOUSE	Atlastin-2	Mus musculus	10090	Atl2	1	1	S308	sp|Q6PA06|ATLA2_MOUSE-S308	-0.712965	0.0153068	-2.01335	0.0591021	0.730711	-4.38788	-1.88743
1161	Y.L - Y.R	tr|Q68FM7|Q68FM7_MOUSE	tr	Q68FM7	Q68FM7	Q68FM7_MOUSE	Rho guanine nucleotide exchange factor (GEF) 11	Mus musculus	10090	Arhgef11	1	1	S253	tr|Q68FM7|Q68FM7_MOUSE-S253	-0.417079	0.087412	-2.013	0.0591416	0.730711	-4.38797	-1.88714
1162	Y.L - Y.R	sp|A6X8Z5|RHG31_MOUSE	sp	A6X8Z5	A6X8Z5	RHG31_MOUSE	Rho GTPase-activating protein 31	Mus musculus	10090	Arhgap31	1	1	S1092;S1093	sp|A6X8Z5|RHG31_MOUSE-S1092;S1093	-0.637136	-0.00775727	-2.01275	0.0591697	0.730711	-4.38803	-1.88693
1163	Y.L - Y.R	sp|Q8CJG0|AGO2_MOUSE	sp	Q8CJG0	Q8CJG0	AGO2_MOUSE	Protein argonaute-2	Mus musculus	10090	Ago2	1	3	S254	sp|Q8CJG0|AGO2_MOUSE-S254	-0.672991	0.100055	-2.01272	0.0591735	0.730711	-4.38804	-1.8869
1164	Y.L - Y.R	tr|A0A571BF58|A0A571BF58_MOUSE	tr	A0A571BF58	A0A571BF58	A0A571BF58_MOUSE	Nebulin	Mus musculus	10090	Neb	1	1	S5916	tr|A0A571BF58|A0A571BF58_MOUSE-S5916	-0.980788	0.0364411	-2.01258	0.05919	0.730711	-4.38807	-1.88678
1165	Y.L - Y.R	sp|Q9ER60|SCN4A_MOUSE	sp	Q9ER60	Q9ER60	SCN4A_MOUSE	Sodium channel protein type 4 subunit alpha	Mus musculus	10090	Scn4a	1	1	S522;S525	sp|Q9ER60|SCN4A_MOUSE-S522;S525	-0.418938	-0.00989336	-2.01221	0.0592323	0.730711	-4.38817	-1.88646
1166	Y.L - Y.R	sp|Q9ES83|POPD1_MOUSE	sp	Q9ES83	Q9ES83	POPD1_MOUSE	Blood vessel epicardial substance	Mus musculus	10090	Bves	1	1	T316;S318	sp|Q9ES83|POPD1_MOUSE-T316;S318	-0.814634	-0.0144989	-2.01205	0.0592507	0.730711	-4.38821	-1.88633
1167	Y.L - Y.R	sp|P28867|KPCD_MOUSE	sp	P28867	P28867	KPCD_MOUSE	Protein kinase C delta type	Mus musculus	10090	Prkcd	1	3	S662	sp|P28867|KPCD_MOUSE-S662	0.999591	0.0784619	2.01198	0.0592584	0.730711	-4.38822	1.88627
1168	Y.L - Y.R	sp|Q99JB8|PACN3_MOUSE	sp	Q99JB8	Q99JB8	PACN3_MOUSE	Protein kinase C and casein kinase II substrate protein 3	Mus musculus	10090	Pacsin3	1	1	S347	sp|Q99JB8|PACN3_MOUSE-S347	-0.618801	0.056156	-2.01196	0.0592603	0.730711	-4.38823	-1.88626
1169	Y.L - Y.R	sp|Q4U4S6|XIRP2_MOUSE	sp	Q4U4S6	Q4U4S6	XIRP2_MOUSE	Xin actin-binding repeat-containing protein 2	Mus musculus	10090	Xirp2	1	1	S2047	sp|Q4U4S6|XIRP2_MOUSE-S2047	0.344028	-0.0284856	2.01187	0.0592705	0.730711	-4.38825	1.88618
1170	Y.L - Y.R	sp|Q6PDH0|PHLB1_MOUSE	sp	Q6PDH0	Q6PDH0	PHLB1_MOUSE	Pleckstrin homology-like domain family B member 1	Mus musculus	10090	Phldb1	1	1	S420	sp|Q6PDH0|PHLB1_MOUSE-S420	0.458339	0.070265	2.01147	0.0593167	0.730711	-4.38835	1.88584
1171	Y.L - Y.R	tr|A0A571BF58|A0A571BF58_MOUSE	tr	A0A571BF58	A0A571BF58	A0A571BF58_MOUSE	Nebulin	Mus musculus	10090	Neb	1	1	S6852	tr|A0A571BF58|A0A571BF58_MOUSE-S6852	-0.671045	0.00688854	-2.01073	0.0594021	0.730711	-4.38853	-1.88521
1172	Y.L - Y.R	sp|Q8CI12|SMTL2_MOUSE	sp	Q8CI12	Q8CI12	SMTL2_MOUSE	Smoothelin-like protein 2	Mus musculus	10090	Smtnl2	1	1	S252;Y254	sp|Q8CI12|SMTL2_MOUSE-S252;Y254	-0.355311	0.0366014	-2.01024	0.0594581	0.730711	-4.38865	-1.88479
1173	Y.L - Y.R	sp|P19246|NFH_MOUSE	sp	P19246	P19246	NFH_MOUSE	Neurofilament heavy polypeptide	Mus musculus	10090	Nefh	1	3	S607;S613;S619	sp|P19246|NFH_MOUSE-S607;S613;S619	-0.838504	-0.0289206	-2.00952	0.0595404	0.730711	-4.38883	-1.88418
1174	Y.L - Y.R	sp|Q9D0T1|NH2L1_MOUSE	sp	Q9D0T1	Q9D0T1	NH2L1_MOUSE	NHP2-like protein 1	Mus musculus	10090	Snu13	1	4	S118	sp|Q9D0T1|NH2L1_MOUSE-S118	-0.540049	-0.0541944	-2.00926	0.0595709	0.730711	-4.3889	-1.88396
1175	Y.L - Y.R	sp|Q924A2|CIC_MOUSE	sp	Q924A2	Q924A2	CIC_MOUSE	Protein capicua homolog	Mus musculus	10090	Cic	1	2	S2311	sp|Q924A2|CIC_MOUSE-S2311	0.527332	0.0260209	2.00912	0.0595871	0.730711	-4.38893	1.88384
1176	Y.L - Y.R	sp|Q9ET80|JPH1_MOUSE	sp	Q9ET80	Q9ET80	JPH1_MOUSE	Junctophilin-1	Mus musculus	10090	Jph1	1	1	T256;S258	sp|Q9ET80|JPH1_MOUSE-T256;S258	1.46577	-0.303342	2.02566	0.0595901	0.730711	-4.38918	1.88381
1177	Y.L - Y.R	sp|P21981|TGM2_MOUSE	sp	P21981	P21981	TGM2_MOUSE	Protein-glutamine gamma-glutamyltransferase 2	Mus musculus	10090	Tgm2	1	4	S484	sp|P21981|TGM2_MOUSE-S484	-0.350686	-0.0467436	-2.00854	0.0596533	0.730711	-4.38907	-1.88335
1178	Y.L - Y.R	sp|Q4VAC9|PKHG3_MOUSE	sp	Q4VAC9	Q4VAC9	PKHG3_MOUSE	Pleckstrin homology domain-containing family G member 3	Mus musculus	10090	Plekhg3	1	2	S550	sp|Q4VAC9|PKHG3_MOUSE-S550	0.611371	0.101209	2.00854	0.0596535	0.730711	-4.38907	1.88335
1179	Y.L - Y.R	tr|A0A571BF58|A0A571BF58_MOUSE	tr	A0A571BF58	A0A571BF58	A0A571BF58_MOUSE	Nebulin	Mus musculus	10090	Neb	1	1	Y437	tr|A0A571BF58|A0A571BF58_MOUSE-Y437	-1.44818	0.182342	-2.00851	0.0596571	0.730711	-4.38908	-1.88332
1180	Y.L - Y.R	sp|Q62407|SPEG_MOUSE	sp	Q62407	Q62407	SPEG_MOUSE	Striated muscle-specific serine/threonine-protein kinase	Mus musculus	10090	Speg	1	2	S531	sp|Q62407|SPEG_MOUSE-S531	-0.474757	-0.0438837	-2.00839	0.05967	0.730711	-4.38911	-1.88322
1181	Y.L - Y.R	sp|Q5U3K5|RABL6_MOUSE	sp	Q5U3K5	Q5U3K5	RABL6_MOUSE	Rab-like protein 6	Mus musculus	10090	Rabl6	1	2	S644	sp|Q5U3K5|RABL6_MOUSE-S644	-0.367859	0.0454745	-2.00818	0.0596944	0.730711	-4.38916	-1.88304
1182	Y.L - Y.R	sp|Q8BWJ3|KPB2_MOUSE	sp	Q8BWJ3	Q8BWJ3	KPB2_MOUSE	Phosphorylase b kinase regulatory subunit alpha, liver isoform	Mus musculus	10090	Phka2	1	1	S1015	sp|Q8BWJ3|KPB2_MOUSE-S1015	-0.246336	-0.00141476	-2.00726	0.0598006	0.730711	-4.38939	-1.88226
1183	Y.L - Y.R	sp|Q8R2U6|NUDT4_MOUSE	sp	Q8R2U6	Q8R2U6	NUDT4_MOUSE	Diphosphoinositol polyphosphate phosphohydrolase 2	Mus musculus	10090	Nudt4	1	1	S147	sp|Q8R2U6|NUDT4_MOUSE-S147	-0.376185	0.036159	-2.00712	0.0598175	0.730711	-4.38942	-1.88214
1184	Y.L - Y.R	tr|Q14BI5|Q14BI5_MOUSE	tr	Q14BI5	Q14BI5	Q14BI5_MOUSE	Myomesin 2	Mus musculus	10090	Myom2	1	1	Y500	tr|Q14BI5|Q14BI5_MOUSE-Y500	-0.411143	-0.0386521	-2.00695	0.0598363	0.730711	-4.38946	-1.882
1185	Y.L - Y.R	sp|Q922D4|PP6R3_MOUSE	sp	Q922D4	Q922D4	PP6R3_MOUSE	Serine/threonine-protein phosphatase 6 regulatory subunit 3	Mus musculus	10090	Ppp6r3	1	1	T602	sp|Q922D4|PP6R3_MOUSE-T602	-0.356376	-0.0599674	-2.00694	0.0598381	0.730711	-4.38947	-1.88198
1186	Y.L - Y.R	tr|A0A571BF58|A0A571BF58_MOUSE	tr	A0A571BF58	A0A571BF58	A0A571BF58_MOUSE	Nebulin	Mus musculus	10090	Neb	1	1	S5894	tr|A0A571BF58|A0A571BF58_MOUSE-S5894	-1.33003	-0.0251656	-2.00617	0.0599263	0.730711	-4.38966	-1.88134
1187	Y.L - Y.R	sp|Q9WTQ5|AKA12_MOUSE	sp	Q9WTQ5	Q9WTQ5	AKA12_MOUSE	A-kinase anchor protein 12	Mus musculus	10090	Akap12	1	1	T280;S282	sp|Q9WTQ5|AKA12_MOUSE-T280;S282	-0.414926	-0.0238405	-2.00608	0.0599377	0.730711	-4.38968	-1.88125
1188	Y.L - Y.R	sp|Q68FE2|ATG9A_MOUSE	sp	Q68FE2	Q68FE2	ATG9A_MOUSE	Autophagy-related protein 9A	Mus musculus	10090	Atg9a	1	2	S735	sp|Q68FE2|ATG9A_MOUSE-S735	-0.466361	-0.0433681	-2.00592	0.0599555	0.730711	-4.38972	-1.88112
1189	Y.L - Y.R	sp|P56480|ATPB_MOUSE	sp	P56480	P56480	ATPB_MOUSE	ATP synthase subunit beta, mitochondrial	Mus musculus	10090	Atp5f1b	1	2	S465	sp|P56480|ATPB_MOUSE-S465	-1.0383	0.0843309	-2.00575	0.0599752	0.730711	-4.38976	-1.88098
1190	Y.L - Y.R	sp|O88990|ACTN3_MOUSE	sp	O88990	O88990	ACTN3_MOUSE	Alpha-actinin-3	Mus musculus	10090	Actn3	2	1	T719	sp|O88990|ACTN3_MOUSE-T719	-0.532249	-0.0727329	-2.00533	0.0600237	0.730711	-4.38986	-1.88062
1191	Y.L - Y.R	sp|P82347|SGCD_MOUSE	sp	P82347	P82347	SGCD_MOUSE	Delta-sarcoglycan	Mus musculus	10090	Sgcd	1	1	S16	sp|P82347|SGCD_MOUSE-S16	-0.606426	0.0681594	-2.00483	0.0600822	0.730711	-4.38999	-1.88019
1192	Y.L - Y.R	sp|Q9JMH9|MY18A_MOUSE	sp	Q9JMH9	Q9JMH9	MY18A_MOUSE	Unconventional myosin-XVIIIa	Mus musculus	10090	Myo18a	1	2	S2006;S2016	sp|Q9JMH9|MY18A_MOUSE-S2006;S2016	-0.59187	0.0367211	-2.00474	0.0600925	0.730711	-4.39001	-1.88011
1193	Y.L - Y.R	sp|Q148W8|STYL2_MOUSE	sp	Q148W8	Q148W8	STYL2_MOUSE	Serine/threonine/tyrosine-interacting-like protein 2	Mus musculus	10090	Styxl2	1	1	S640	sp|Q148W8|STYL2_MOUSE-S640	-0.948449	0.0633256	-2.00462	0.0601065	0.730711	-4.39004	-1.88001
1194	Y.L - Y.R	sp|Q9Z2C8|YBOX2_MOUSE	sp	Q9Z2C8	Q9Z2C8	YBOX2_MOUSE	Y-box-binding protein 2	Mus musculus	10090	Ybx2	1	1	S210	sp|Q9Z2C8|YBOX2_MOUSE-S210	-0.599533	-0.0191722	-2.00436	0.0601363	0.730711	-4.3901	-1.87979
1195	Y.L - Y.R	sp|P68181|KAPCB_MOUSE	sp	P68181	P68181	KAPCB_MOUSE	cAMP-dependent protein kinase catalytic subunit beta	Mus musculus	10090	Prkacb	1	2	T341	sp|P68181|KAPCB_MOUSE-T341	-0.536635	0.105028	-2.00431	0.0601417	0.730711	-4.39012	-1.87975
1196	Y.L - Y.R	sp|Q8BLK9|KS6C1_MOUSE	sp	Q8BLK9	Q8BLK9	KS6C1_MOUSE	Ribosomal protein S6 kinase delta-1	Mus musculus	10090	Rps6kc1	1	2	S301	sp|Q8BLK9|KS6C1_MOUSE-S301	-0.412803	-0.0104469	-2.00371	0.0602115	0.730711	-4.39026	-1.87924
1197	Y.L - Y.R	sp|Q9JIF9|MYOTI_MOUSE	sp	Q9JIF9	Q9JIF9	MYOTI_MOUSE	Myotilin	Mus musculus	10090	Myot	1	1	S91	sp|Q9JIF9|MYOTI_MOUSE-S91	0.260053	-0.00960808	2.00336	0.0602519	0.730711	-4.39035	1.87895
1198	Y.L - Y.R	tr|A0A571BF58|A0A571BF58_MOUSE	tr	A0A571BF58	A0A571BF58	A0A571BF58_MOUSE	Nebulin	Mus musculus	10090	Neb	1	1	S7394;S7399;S7405	tr|A0A571BF58|A0A571BF58_MOUSE-S7394;S7399;S7405	-0.690488	0.00626779	-2.00326	0.0602645	0.730711	-4.39038	-1.87885
1199	Y.L - Y.R	sp|Q8C0Q2|ZHX3_MOUSE	sp	Q8C0Q2	Q8C0Q2	ZHX3_MOUSE	Zinc fingers and homeoboxes protein 3	Mus musculus	10090	Zhx3	1	2	S703	sp|Q8C0Q2|ZHX3_MOUSE-S703	-0.537922	0.0809794	-2.00269	0.0603307	0.730711	-4.39052	-1.87837
1200	Y.L - Y.R	sp|P62932|FBX40_MOUSE	sp	P62932	P62932	FBX40_MOUSE	F-box only protein 40	Mus musculus	10090	Fbxo40	1	1	S239	sp|P62932|FBX40_MOUSE-S239	-0.650862	0.0528944	-2.00259	0.0603415	0.730711	-4.39054	-1.87829
1201	Y.L - Y.R	sp|Q9CWK8|SNX2_MOUSE	sp	Q9CWK8	Q9CWK8	SNX2_MOUSE	Sorting nexin-2	Mus musculus	10090	Snx2	1	2	S119	sp|Q9CWK8|SNX2_MOUSE-S119	0.797743	-0.0200861	2.00208	0.0604016	0.730711	-4.39067	1.87785
1202	Y.L - Y.R	sp|Q8VC56|RNF8_MOUSE	sp	Q8VC56	Q8VC56	RNF8_MOUSE	E3 ubiquitin-protein ligase RNF8	Mus musculus	10090	Rnf8	1	1	S157	sp|Q8VC56|RNF8_MOUSE-S157	-0.358493	0.0627044	-2.00149	0.0604694	0.730711	-4.39081	-1.87736
1203	Y.L - Y.R	sp|Q6P9J5|KANK4_MOUSE	sp	Q6P9J5	Q6P9J5	KANK4_MOUSE	KN motif and ankyrin repeat domain-containing protein 4	Mus musculus	10090	Kank4	1	1	T103	sp|Q6P9J5|KANK4_MOUSE-T103	-0.447412	-0.0703904	-2.00104	0.0605222	0.730711	-4.39092	-1.87697
1204	Y.L - Y.R	sp|Q8BWW9|PKN2_MOUSE	sp	Q8BWW9	Q8BWW9	PKN2_MOUSE	Serine/threonine-protein kinase N2	Mus musculus	10090	Pkn2	1	3	S309	sp|Q8BWW9|PKN2_MOUSE-S309	-0.377452	0.0278376	-2.00097	0.0605308	0.730711	-4.39094	-1.87691
1205	Y.L - Y.R	sp|P59644|PI5PA_MOUSE	sp	P59644	P59644	PI5PA_MOUSE	Phosphatidylinositol 4,5-bisphosphate 5-phosphatase A	Mus musculus	10090	Inpp5j	1	2	S989	sp|P59644|PI5PA_MOUSE-S989	-0.562338	-0.0386186	-2.00071	0.0605605	0.730711	-4.391	-1.87669
1206	Y.L - Y.R	sp|Q62170|SELPL_MOUSE	sp	Q62170	Q62170	SELPL_MOUSE	P-selectin glycoprotein ligand 1	Mus musculus	10090	Selplg	1	2	T347	sp|Q62170|SELPL_MOUSE-T347	0.561562	-0.0881088	2.00053	0.0605825	0.730711	-4.39105	1.87653
1207	Y.L - Y.R	sp|Q8R3Z5|CACB1_MOUSE	sp	Q8R3Z5	Q8R3Z5	CACB1_MOUSE	Voltage-dependent L-type calcium channel subunit beta-1	Mus musculus	10090	Cacnb1	1	1	S186;S193	sp|Q8R3Z5|CACB1_MOUSE-S186;S193	-0.947184	-0.0898819	-2.00025	0.0606151	0.730711	-4.39112	-1.87629
1208	Y.L - Y.R	sp|Q8VHX6|FLNC_MOUSE	sp	Q8VHX6	Q8VHX6	FLNC_MOUSE	Filamin-C	Mus musculus	10090	Flnc	1	3	S2237	sp|Q8VHX6|FLNC_MOUSE-S2237	0.606515	0.120913	1.99999	0.0606454	0.730711	-4.39118	1.87607
1209	Y.L - Y.R	sp|A2ASS6|TITIN_MOUSE	sp	A2ASS6	A2ASS6	TITIN_MOUSE	Titin	Mus musculus	10090	Ttn	1	1	S14750	sp|A2ASS6|TITIN_MOUSE-S14750	-1.30241	-0.109251	-1.9999	0.060655	0.730711	-4.3912	-1.876
1210	Y.L - Y.R	sp|A2AKB9|DCA10_MOUSE	sp	A2AKB9	A2AKB9	DCA10_MOUSE	DDB1- and CUL4-associated factor 10	Mus musculus	10090	Dcaf10	1	1	S356	sp|A2AKB9|DCA10_MOUSE-S356	-0.298982	0.0213036	-1.99989	0.0606571	0.730711	-4.39121	-1.87599
1211	Y.L - Y.R	sp|Q921U8|SMTN_MOUSE	sp	Q921U8	Q921U8	SMTN_MOUSE	Smoothelin	Mus musculus	10090	Smtn	1	2	S713	sp|Q921U8|SMTN_MOUSE-S713	-0.359658	0.0114152	-1.99981	0.0606663	0.730711	-4.39123	-1.87592
1212	Y.L - Y.R	sp|Q9D7P6|ISCU_MOUSE	sp	Q9D7P6	Q9D7P6	ISCU_MOUSE	Iron-sulfur cluster assembly enzyme ISCU	Mus musculus	10090	Iscu	1	1	S15;S21	sp|Q9D7P6|ISCU_MOUSE-S15;S21	-0.287709	-0.00477742	-1.99965	0.0606849	0.730711	-4.39127	-1.87578
1213	Y.L - Y.R	sp|Q62417|SRBS1_MOUSE	sp	Q62417	Q62417	SRBS1_MOUSE	Sorbin and SH3 domain-containing protein 1	Mus musculus	10090	Sorbs1	1	2	S1209	sp|Q62417|SRBS1_MOUSE-S1209	-0.445793	-0.000789325	-1.99907	0.0607524	0.730711	-4.39141	-1.87529
1214	Y.L - Y.R	sp|Q3U1Y4|DEN4B_MOUSE	sp	Q3U1Y4	Q3U1Y4	DEN4B_MOUSE	DENN domain-containing protein 4B	Mus musculus	10090	Dennd4b	1	2	S1066	sp|Q3U1Y4|DEN4B_MOUSE-S1066	-0.592672	0.0276854	-1.99889	0.0607742	0.730711	-4.39146	-1.87513
1215	Y.L - Y.R	sp|Q8VCF0|MAVS_MOUSE	sp	Q8VCF0	Q8VCF0	MAVS_MOUSE	Mitochondrial antiviral-signaling protein	Mus musculus	10090	Mavs	1	1	S390	sp|Q8VCF0|MAVS_MOUSE-S390	-0.374647	-0.00883192	-1.99784	0.0608969	0.730711	-4.39171	-1.87424
1216	Y.L - Y.R	sp|Q8CI08|SLAI2_MOUSE	sp	Q8CI08	Q8CI08	SLAI2_MOUSE	SLAIN motif-containing protein 2	Mus musculus	10090	Slain2	1	2	S96	sp|Q8CI08|SLAI2_MOUSE-S96	-0.69847	-0.0785068	-1.99784	0.0608972	0.730711	-4.39171	-1.87424
1217	Y.L - Y.R	sp|Q3UHK8|TNR6A_MOUSE	sp	Q3UHK8	Q3UHK8	TNR6A_MOUSE	Trinucleotide repeat-containing gene 6A protein	Mus musculus	10090	Tnrc6a	1	2	S724	sp|Q3UHK8|TNR6A_MOUSE-S724	-0.393007	0.0309347	-1.99771	0.0609116	0.730711	-4.39174	-1.87414
1218	Y.L - Y.R	sp|Q8VDZ4|ZDHC5_MOUSE	sp	Q8VDZ4	Q8VDZ4	ZDHC5_MOUSE	Palmitoyltransferase ZDHHC5	Mus musculus	10090	Zdhhc5	1	1	S593	sp|Q8VDZ4|ZDHC5_MOUSE-S593	0.379613	0.0230434	1.99656	0.0610471	0.730711	-4.39203	1.87315
1219	Y.L - Y.R	sp|Q9Z2W1|STK25_MOUSE	sp	Q9Z2W1	Q9Z2W1	STK25_MOUSE	Serine/threonine-protein kinase 25	Mus musculus	10090	Stk25	1	2	S342	sp|Q9Z2W1|STK25_MOUSE-S342	-0.574396	-0.00338361	-1.99602	0.0611108	0.730711	-4.39216	-1.87269
1220	Y.L - Y.R	sp|Q58A65|JIP4_MOUSE	sp	Q58A65	Q58A65	JIP4_MOUSE	C-Jun-amino-terminal kinase-interacting protein 4	Mus musculus	10090	Spag9	1	2	S732;S733	sp|Q58A65|JIP4_MOUSE-S732;S733	-0.414982	0.0782909	-1.99574	0.0611431	0.730711	-4.39223	-1.87246
1221	Y.L - Y.R	sp|O88466|ZN106_MOUSE	sp	O88466	O88466	ZN106_MOUSE	Zinc finger protein 106	Mus musculus	10090	Znf106	1	3	S1218	sp|O88466|ZN106_MOUSE-S1218	0.428448	0.0346922	1.99543	0.0611805	0.730711	-4.39231	1.87219
1222	Y.L - Y.R	sp|O88990|ACTN3_MOUSE	sp	O88990	O88990	ACTN3_MOUSE	Alpha-actinin-3	Mus musculus	10090	Actn3	2	1	S158	sp|O88990|ACTN3_MOUSE-S158	0.296471	-0.0296057	1.99512	0.0612165	0.730711	-4.39238	1.87193
1223	Y.L - Y.R	sp|P57780|ACTN4_MOUSE	sp	P57780	P57780	ACTN4_MOUSE	Alpha-actinin-4	Mus musculus	10090	Actn4	1	1	S165	sp|P57780|ACTN4_MOUSE-S165	0.296471	-0.0296057	1.99512	0.0612165	0.730711	-4.39238	1.87193
1224	Y.L - Y.R	sp|Q7TPR4|ACTN1_MOUSE	sp	Q7TPR4	Q7TPR4	ACTN1_MOUSE	Alpha-actinin-1	Mus musculus	10090	Actn1	1	1	S145	sp|Q7TPR4|ACTN1_MOUSE-S145	0.296471	-0.0296057	1.99512	0.0612165	0.730711	-4.39238	1.87193
1225	Y.L - Y.R	sp|Q9JI91|ACTN2_MOUSE	sp	Q9JI91	Q9JI91	ACTN2_MOUSE	Alpha-actinin-2	Mus musculus	10090	Actn2	1	2	S152	sp|Q9JI91|ACTN2_MOUSE-S152	0.296471	-0.0296057	1.99512	0.0612165	0.730711	-4.39238	1.87193
1226	Y.L - Y.R	sp|Q3KNY0|IGFN1_MOUSE	sp	Q3KNY0	Q3KNY0	IGFN1_MOUSE	Immunoglobulin-like and fibronectin type III domain-containing protein 1	Mus musculus	10090	Igfn1	1	3	S1793	sp|Q3KNY0|IGFN1_MOUSE-S1793	0.659131	0.0374901	1.99499	0.0612317	0.730711	-4.39242	1.87182
1227	Y.L - Y.R	tr|A0A571BF58|A0A571BF58_MOUSE	tr	A0A571BF58	A0A571BF58	A0A571BF58_MOUSE	Nebulin	Mus musculus	10090	Neb	1	1	S7392;S7394	tr|A0A571BF58|A0A571BF58_MOUSE-S7392;S7394	-0.719028	-0.0173921	-1.99443	0.0612976	0.730711	-4.39255	-1.87134
1228	Y.L - Y.R	sp|Q4U4S6|XIRP2_MOUSE	sp	Q4U4S6	Q4U4S6	XIRP2_MOUSE	Xin actin-binding repeat-containing protein 2	Mus musculus	10090	Xirp2	1	1	S628	sp|Q4U4S6|XIRP2_MOUSE-S628	1.15402	0.124233	1.99432	0.0613105	0.730711	-4.39258	1.87125
1229	Y.L - Y.R	sp|Q148W8|STYL2_MOUSE	sp	Q148W8	Q148W8	STYL2_MOUSE	Serine/threonine/tyrosine-interacting-like protein 2	Mus musculus	10090	Styxl2	1	1	S862;T870	sp|Q148W8|STYL2_MOUSE-S862;T870	0.478153	-0.0745311	1.99388	0.0613629	0.730711	-4.39269	1.87087
1230	Y.L - Y.R	sp|Q6PIE5|AT1A2_MOUSE	sp	Q6PIE5	Q6PIE5	AT1A2_MOUSE	Sodium/potassium-transporting ATPase subunit alpha-2	Mus musculus	10090	Atp1a2	1	1	S489	sp|Q6PIE5|AT1A2_MOUSE-S489	-0.544549	0.0342206	-1.99299	0.0614683	0.730711	-4.39291	-1.87011
1231	Y.L - Y.R	sp|Q8BYH7|TBC17_MOUSE	sp	Q8BYH7	Q8BYH7	TBC17_MOUSE	TBC1 domain family member 17	Mus musculus	10090	Tbc1d17	1	2	S29	sp|Q8BYH7|TBC17_MOUSE-S29	-0.309161	-0.0138416	-1.99276	0.0614953	0.730711	-4.39297	-1.86992
1232	Y.L - Y.R	sp|Q61234|SNTA1_MOUSE	sp	Q61234	Q61234	SNTA1_MOUSE	Alpha-1-syntrophin	Mus musculus	10090	Snta1	1	1	S167	sp|Q61234|SNTA1_MOUSE-S167	-0.397461	0.0498983	-1.99262	0.0615114	0.730711	-4.393	-1.8698
1233	Y.L - Y.R	sp|Q02357|ANK1_MOUSE	sp	Q02357	Q02357	ANK1_MOUSE	Ankyrin-1	Mus musculus	10090	Ank1	1	2	S1482	sp|Q02357|ANK1_MOUSE-S1482	-0.901137	-0.141811	-1.99248	0.0615283	0.730711	-4.39303	-1.86968
1234	Y.L - Y.R	sp|Q3U6N9|CH033_MOUSE	sp	Q3U6N9	Q3U6N9	CH033_MOUSE	UPF0488 protein C8orf33 homolog	Mus musculus	10090	NA	2	1	S33	sp|Q3U6N9|CH033_MOUSE-S33	-0.330308	0.0134972	-1.99211	0.0615721	0.730711	-4.39313	-1.86936
1235	Y.L - Y.R	sp|Q61136|PRP4B_MOUSE	sp	Q61136	Q61136	PRP4B_MOUSE	Serine/threonine-protein kinase PRP4 homolog	Mus musculus	10090	Prpf4b	1	3	S292;S294	sp|Q61136|PRP4B_MOUSE-S292;S294	0.473491	0.0411011	1.99183	0.0616051	0.730711	-4.39319	1.86913
1236	Y.L - Y.R	sp|P18826|KPB1_MOUSE	sp	P18826	P18826	KPB1_MOUSE	Phosphorylase b kinase regulatory subunit alpha, skeletal muscle isoform	Mus musculus	10090	Phka1	1	3	S642	sp|P18826|KPB1_MOUSE-S642	-0.903613	0.0472859	-1.99174	0.0616162	0.730711	-4.39322	-1.86905
1237	Y.L - Y.R	sp|Q80Y56|RBNS5_MOUSE	sp	Q80Y56	Q80Y56	RBNS5_MOUSE	Rabenosyn-5	Mus musculus	10090	Rbsn	1	1	S235	sp|Q80Y56|RBNS5_MOUSE-S235	-0.465714	0.0548872	-1.9915	0.0616445	0.730711	-4.39328	-1.86884
1238	Y.L - Y.R	sp|Q80U58|PUM2_MOUSE	sp	Q80U58	Q80U58	PUM2_MOUSE	Pumilio homolog 2	Mus musculus	10090	Pum2	1	2	S177;S181	sp|Q80U58|PUM2_MOUSE-S177;S181	-0.393381	0.0694475	-1.99146	0.0616492	0.730711	-4.39329	-1.86881
1239	Y.L - Y.R	sp|O35615|FOG1_MOUSE	sp	O35615	O35615	FOG1_MOUSE	Zinc finger protein ZFPM1	Mus musculus	10090	Zfpm1	1	1	S822	sp|O35615|FOG1_MOUSE-S822	0.382345	-0.0387354	1.99126	0.0616733	0.730711	-4.39334	1.86864
1240	Y.L - Y.R	sp|P04370|MBP_MOUSE	sp	P04370	P04370	MBP_MOUSE	Myelin basic protein	Mus musculus	10090	Mbp	1	2	S245	sp|P04370|MBP_MOUSE-S245	-0.693151	0.0313097	-1.99106	0.0616968	0.730711	-4.39339	-1.86847
1241	Y.L - Y.R	sp|Q99MR9|PPR3A_MOUSE	sp	Q99MR9	Q99MR9	PPR3A_MOUSE	Protein phosphatase 1 regulatory subunit 3A	Mus musculus	10090	Ppp1r3a	1	2	S402	sp|Q99MR9|PPR3A_MOUSE-S402	-1.12746	-0.12916	-1.9907	0.0617389	0.730711	-4.39347	-1.86817
1242	Y.L - Y.R	sp|A2ASS6|TITIN_MOUSE	sp	A2ASS6	A2ASS6	TITIN_MOUSE	Titin	Mus musculus	10090	Ttn	1	1	S16320	sp|A2ASS6|TITIN_MOUSE-S16320	-0.968297	-0.0484568	-1.99009	0.0618124	0.730711	-4.39362	-1.86764
1243	Y.L - Y.R	tr|A0A571BEN1|A0A571BEN1_MOUSE	tr	A0A571BEN1	A0A571BEN1	A0A571BEN1_MOUSE	Myosin binding protein C, slow-type	Mus musculus	10090	Mybpc1	1	1	S149;T153	tr|A0A571BEN1|A0A571BEN1_MOUSE-S149;T153	-0.806912	0.00824928	-1.98994	0.0618299	0.730711	-4.39366	-1.86751
1244	Y.L - Y.R	tr|A0A571BF58|A0A571BF58_MOUSE	tr	A0A571BF58	A0A571BF58	A0A571BF58_MOUSE	Nebulin	Mus musculus	10090	Neb	1	1	S5504	tr|A0A571BF58|A0A571BF58_MOUSE-S5504	-0.937381	-0.0947771	-1.98954	0.0618768	0.730711	-4.39376	-1.86718
1245	Y.L - Y.R	sp|Q91ZP3|LPIN1_MOUSE	sp	Q91ZP3	Q91ZP3	LPIN1_MOUSE	Phosphatidate phosphatase LPIN1	Mus musculus	10090	Lpin1	1	1	S892	sp|Q91ZP3|LPIN1_MOUSE-S892	-0.390193	0.00904671	-1.9894	0.0618943	0.730711	-4.39379	-1.86705
1246	Y.L - Y.R	sp|P16879|FES_MOUSE	sp	P16879	P16879	FES_MOUSE	Tyrosine-protein kinase Fes/Fps	Mus musculus	10090	Fes	1	2	T421	sp|P16879|FES_MOUSE-T421	0.605884	0.0158549	1.98922	0.0619151	0.730711	-4.39384	1.8669
1247	Y.L - Y.R	sp|O70209|PDLI3_MOUSE	sp	O70209	O70209	PDLI3_MOUSE	PDZ and LIM domain protein 3	Mus musculus	10090	Pdlim3	1	1	S89;S93	sp|O70209|PDLI3_MOUSE-S89;S93	-0.68798	-0.128567	-1.9891	0.06193	0.730711	-4.39387	-1.8668
1248	Y.L - Y.R	sp|Q61026|NCOA2_MOUSE	sp	Q61026	Q61026	NCOA2_MOUSE	Nuclear receptor coactivator 2	Mus musculus	10090	Ncoa2	1	3	S469;S487	sp|Q61026|NCOA2_MOUSE-S469;S487	-0.34218	-0.0222677	-1.98813	0.0620459	0.730711	-4.39411	-1.86597
1249	Y.L - Y.R	tr|E9Q3G8|E9Q3G8_MOUSE	tr	E9Q3G8	E9Q3G8	E9Q3G8_MOUSE	Nucleoporin 153	Mus musculus	10090	Nup153	1	1	S927	tr|E9Q3G8|E9Q3G8_MOUSE-S927	-0.356378	0.00584474	-1.98805	0.0620545	0.730711	-4.39413	-1.86591
1250	Y.L - Y.R	sp|Q8VI36|PAXI_MOUSE	sp	Q8VI36	Q8VI36	PAXI_MOUSE	Paxillin	Mus musculus	10090	Pxn	1	1	S143	sp|Q8VI36|PAXI_MOUSE-S143	-0.357929	-0.0182276	-1.98792	0.0620707	0.730711	-4.39416	-1.86579
1251	Y.L - Y.R	sp|Q8R4R6|NUP35_MOUSE	sp	Q8R4R6	Q8R4R6	NUP35_MOUSE	Nucleoporin NUP35	Mus musculus	10090	Nup35	1	2	T106	sp|Q8R4R6|NUP35_MOUSE-T106	-0.471174	0.0953713	-1.98774	0.0620921	0.730711	-4.3942	-1.86564
1252	Y.L - Y.R	sp|O54916|REPS1_MOUSE	sp	O54916	O54916	REPS1_MOUSE	RalBP1-associated Eps domain-containing protein 1	Mus musculus	10090	Reps1	1	2	S561	sp|O54916|REPS1_MOUSE-S561	-0.733699	0.0410472	-1.98771	0.0620953	0.730711	-4.39421	-1.86561
1253	Y.L - Y.R	tr|G5E8J6|G5E8J6_MOUSE	tr	G5E8J6	G5E8J6	G5E8J6_MOUSE	Histidine rich calcium binding protein	Mus musculus	10090	Hrc	1	1	S516;S520	tr|G5E8J6|G5E8J6_MOUSE-S516;S520	-1.06582	0.0595562	-1.98718	0.0621583	0.730711	-4.39434	-1.86516
1254	Y.L - Y.R	sp|Q62407|SPEG_MOUSE	sp	Q62407	Q62407	SPEG_MOUSE	Striated muscle-specific serine/threonine-protein kinase	Mus musculus	10090	Speg	1	2	S2415	sp|Q62407|SPEG_MOUSE-S2415	-0.745229	0.139335	-1.98704	0.0621755	0.730711	-4.39438	-1.86504
1255	Y.L - Y.R	sp|A2ASS6|TITIN_MOUSE	sp	A2ASS6	A2ASS6	TITIN_MOUSE	Titin	Mus musculus	10090	Ttn	1	1	S35106	sp|A2ASS6|TITIN_MOUSE-S35106	-0.69521	0.088981	-1.98687	0.062196	0.730711	-4.39442	-1.8649
1256	Y.L - Y.R	sp|Q9EP53|TSC1_MOUSE	sp	Q9EP53	Q9EP53	TSC1_MOUSE	Hamartin	Mus musculus	10090	Tsc1	1	1	S508	sp|Q9EP53|TSC1_MOUSE-S508	-0.299371	0.031504	-1.98673	0.0622126	0.730711	-4.39445	-1.86478
1257	Y.L - Y.R	sp|Q9ERR1|NDEL1_MOUSE	sp	Q9ERR1	Q9ERR1	NDEL1_MOUSE	Nuclear distribution protein nudE-like 1	Mus musculus	10090	Ndel1	1	2	S198	sp|Q9ERR1|NDEL1_MOUSE-S198	0.606631	-0.167437	1.98606	0.0622932	0.730711	-4.39462	1.8642
1258	Y.L - Y.R	tr|Q6DFZ1|Q6DFZ1_MOUSE	tr	Q6DFZ1	Q6DFZ1	Q6DFZ1_MOUSE	Golgi-specific brefeldin A-resistance factor 1	Mus musculus	10090	Gbf1	1	1	S1783	tr|Q6DFZ1|Q6DFZ1_MOUSE-S1783	0.308788	-0.00998851	1.9859	0.0623123	0.730711	-4.39466	1.86407
1259	Y.L - Y.R	sp|Q8C2Q3|RBM14_MOUSE	sp	Q8C2Q3	Q8C2Q3	RBM14_MOUSE	RNA-binding protein 14	Mus musculus	10090	Rbm14	1	1	S220	sp|Q8C2Q3|RBM14_MOUSE-S220	-0.492888	0.00219644	-1.98572	0.062333	0.730711	-4.3947	-1.86392
1260	Y.L - Y.R	sp|A2AIV8|CARD9_MOUSE	sp	A2AIV8	A2AIV8	CARD9_MOUSE	Caspase recruitment domain-containing protein 9	Mus musculus	10090	Card9	1	1	S451	sp|A2AIV8|CARD9_MOUSE-S451	0.835688	-0.0241673	1.98562	0.0623453	0.730711	-4.39472	1.86383
1261	Y.L - Y.R	sp|Q9D9Z5|DDA1_MOUSE	sp	Q9D9Z5	Q9D9Z5	DDA1_MOUSE	DET1- and DDB1-associated protein 1	Mus musculus	10090	Dda1	1	1	S33	sp|Q9D9Z5|DDA1_MOUSE-S33	-0.410036	0.0147652	-1.98516	0.0624005	0.730711	-4.39484	-1.86344
1262	Y.L - Y.R	sp|Q9DC50|OCTC_MOUSE	sp	Q9DC50	Q9DC50	OCTC_MOUSE	Peroxisomal carnitine O-octanoyltransferase	Mus musculus	10090	Crot	1	1	S149	sp|Q9DC50|OCTC_MOUSE-S149	-0.822304	0.0302413	-1.98504	0.0624153	0.730711	-4.39487	-1.86333
1263	Y.L - Y.R	sp|Q91YX0|THMS2_MOUSE	sp	Q91YX0	Q91YX0	THMS2_MOUSE	Protein THEMIS2	Mus musculus	10090	Themis2	1	2	S401	sp|Q91YX0|THMS2_MOUSE-S401	1.176	-0.0332306	1.98469	0.0624575	0.730711	-4.39495	1.86303
1264	Y.L - Y.R	sp|Q9ES83|POPD1_MOUSE	sp	Q9ES83	Q9ES83	POPD1_MOUSE	Blood vessel epicardial substance	Mus musculus	10090	Bves	1	1	S295	sp|Q9ES83|POPD1_MOUSE-S295	-0.226981	-0.0146559	-1.98455	0.0624741	0.730711	-4.39499	-1.86292
1265	Y.L - Y.R	sp|A2ASS6|TITIN_MOUSE	sp	A2ASS6	A2ASS6	TITIN_MOUSE	Titin	Mus musculus	10090	Ttn	1	1	T12869	sp|A2ASS6|TITIN_MOUSE-T12869	0.630721	0.0232807	1.98451	0.062479	0.730711	-4.395	1.86288
1266	Y.L - Y.R	sp|Q7M760|ZRAN1_MOUSE	sp	Q7M760	Q7M760	ZRAN1_MOUSE	Ubiquitin thioesterase Zranb1	Mus musculus	10090	Zranb1	2	1	S216	sp|Q7M760|ZRAN1_MOUSE-S216	-0.443228	-0.0427979	-1.98417	0.0625192	0.730711	-4.39508	-1.8626
1267	Y.L - Y.R	sp|Q8BFX3|KCTD3_MOUSE	sp	Q8BFX3	Q8BFX3	KCTD3_MOUSE	BTB/POZ domain-containing protein KCTD3	Mus musculus	10090	Kctd3	1	1	S665	sp|Q8BFX3|KCTD3_MOUSE-S665	0.396327	0.00310801	1.98396	0.0625443	0.730711	-4.39513	1.86242
1268	Y.L - Y.R	sp|Q9QXD8|LIMD1_MOUSE	sp	Q9QXD8	Q9QXD8	LIMD1_MOUSE	LIM domain-containing protein 1	Mus musculus	10090	Limd1	1	2	S235	sp|Q9QXD8|LIMD1_MOUSE-S235	-0.438635	0.00399225	-1.98378	0.062566	0.730711	-4.39518	-1.86226
1269	Y.L - Y.R	sp|E9PYL2|PRR12_MOUSE	sp	E9PYL2	E9PYL2	PRR12_MOUSE	Proline-rich protein 12	Mus musculus	10090	Prr12	1	1	S859	sp|E9PYL2|PRR12_MOUSE-S859	-0.464423	0.0379501	-1.98353	0.0625961	0.730711	-4.39524	-1.86205
1270	Y.L - Y.R	sp|Q8R1S4|MTSS1_MOUSE	sp	Q8R1S4	Q8R1S4	MTSS1_MOUSE	Protein MTSS 1	Mus musculus	10090	Mtss1	1	1	T262;S266	sp|Q8R1S4|MTSS1_MOUSE-T262;S266	-0.326011	-0.00908166	-1.98343	0.062608	0.730711	-4.39526	-1.86197
1271	Y.L - Y.R	sp|A2AAJ9|OBSCN_MOUSE	sp	A2AAJ9	A2AAJ9	OBSCN_MOUSE	Obscurin	Mus musculus	10090	Obscn	1	3	T8181	sp|A2AAJ9|OBSCN_MOUSE-T8181	-0.625437	-0.00418334	-1.98306	0.062653	0.730711	-4.39536	-1.86165
1272	Y.L - Y.R	sp|Q3UE31|K0930_MOUSE	sp	Q3UE31	Q3UE31	K0930_MOUSE	Uncharacterized protein KIAA0930 homolog	Mus musculus	10090	NA	1	2	S351	sp|Q3UE31|K0930_MOUSE-S351	-0.437112	0.110108	-1.98299	0.0626617	0.730711	-4.39537	-1.86158
1273	Y.L - Y.R	sp|Q64314|CD34_MOUSE	sp	Q64314	Q64314	CD34_MOUSE	Hematopoietic progenitor cell antigen CD34	Mus musculus	10090	Cd34	1	1	S338;S343	sp|Q64314|CD34_MOUSE-S338;S343	0.800235	-0.0899939	1.98293	0.0626686	0.730711	-4.39539	1.86154
1274	Y.L - Y.R	sp|O08550|KMT2B_MOUSE	sp	O08550	O08550	KMT2B_MOUSE	Histone-lysine N-methyltransferase 2B	Mus musculus	10090	Kmt2b	1	3	S1098;S1101	sp|O08550|KMT2B_MOUSE-S1098;S1101	-0.372688	0.017709	-1.98249	0.0627208	0.730711	-4.39549	-1.86117
1275	Y.L - Y.R	sp|Q9WVE8|PACN2_MOUSE	sp	Q9WVE8	Q9WVE8	PACN2_MOUSE	Protein kinase C and casein kinase substrate in neurons protein 2	Mus musculus	10090	Pacsin2	1	1	S399;S425	sp|Q9WVE8|PACN2_MOUSE-S399;S425	0.652167	-0.124495	1.98234	0.0627392	0.730711	-4.39553	1.86104
1276	Y.L - Y.R	sp|Q18PE0|DOK7_MOUSE	sp	Q18PE0	Q18PE0	DOK7_MOUSE	Protein Dok-7	Mus musculus	10090	Dok7	1	1	S246	sp|Q18PE0|DOK7_MOUSE-S246	-0.638196	0.0935583	-1.98222	0.0627535	0.730711	-4.39556	-1.86093
1277	Y.L - Y.R	sp|Q61043|NIN_MOUSE	sp	Q61043	Q61043	NIN_MOUSE	Ninein	Mus musculus	10090	Nin	1	4	S152	sp|Q61043|NIN_MOUSE-S152	-0.479901	-0.0523474	-1.98204	0.062776	0.730711	-4.39561	-1.86077
1278	Y.L - Y.R	sp|O08736|CASPC_MOUSE	sp	O08736	O08736	CASPC_MOUSE	Caspase-12	Mus musculus	10090	Casp12	1	1	S104	sp|O08736|CASPC_MOUSE-S104	0.476524	0.00971388	1.98163	0.0628254	0.730711	-4.39571	1.86042
1279	Y.L - Y.R	sp|Q8BWB1|SYP2L_MOUSE	sp	Q8BWB1	Q8BWB1	SYP2L_MOUSE	Synaptopodin 2-like protein	Mus musculus	10090	Synpo2l	1	1	S163;Y173	sp|Q8BWB1|SYP2L_MOUSE-S163;Y173	-0.388523	0.0210457	-1.98132	0.0628619	0.730711	-4.39578	-1.86017
1280	Y.L - Y.R	sp|Q8VD12|Z385A_MOUSE	sp	Q8VD12	Q8VD12	Z385A_MOUSE	Zinc finger protein 385A	Mus musculus	10090	Znf385a	1	2	S162	sp|Q8VD12|Z385A_MOUSE-S162	0.438017	-0.00837307	1.98101	0.0629004	0.730711	-4.39586	1.8599
1281	Y.L - Y.R	sp|Q3MI48|JSPR1_MOUSE	sp	Q3MI48	Q3MI48	JSPR1_MOUSE	Junctional sarcoplasmic reticulum protein 1	Mus musculus	10090	Jsrp1	1	2	S175	sp|Q3MI48|JSPR1_MOUSE-S175	-0.660902	0.0391772	-1.98091	0.0629119	0.730711	-4.39588	-1.85981
1282	Y.L - Y.R	sp|P97358|TAF1B_MOUSE	sp	P97358	P97358	TAF1B_MOUSE	TATA box-binding protein-associated factor RNA polymerase I subunit B	Mus musculus	10090	Taf1b	1	2	S578	sp|P97358|TAF1B_MOUSE-S578	-0.547244	-0.0532548	-1.98087	0.0629164	0.730711	-4.39589	-1.85978
1283	Y.L - Y.R	sp|P05977|MYL1_MOUSE	sp	P05977	P05977	MYL1_MOUSE	Myosin light chain 1/3, skeletal muscle isoform	Mus musculus	10090	Myl1	1	2	T59	sp|P05977|MYL1_MOUSE-T59	-1.06599	0.0820226	-1.9808	0.0629255	0.730711	-4.39591	-1.85972
1284	Y.L - Y.R	sp|Q8BGD9|IF4B_MOUSE	sp	Q8BGD9	Q8BGD9	IF4B_MOUSE	Eukaryotic translation initiation factor 4B	Mus musculus	10090	Eif4b	1	1	S312	sp|Q8BGD9|IF4B_MOUSE-S312	-0.327284	-0.0130894	-1.97959	0.063072	0.730711	-4.39621	-1.85868
1285	Y.L - Y.R	sp|O88487|DC1I2_MOUSE	sp	O88487	O88487	DC1I2_MOUSE	Cytoplasmic dynein 1 intermediate chain 2	Mus musculus	10090	Dync1i2	1	1	S91	sp|O88487|DC1I2_MOUSE-S91	-0.585011	-0.0665027	-1.97899	0.0631446	0.730711	-4.39636	-1.85817
1286	Y.L - Y.R	sp|Q8R1C6|MET22_MOUSE	sp	Q8R1C6	Q8R1C6	MET22_MOUSE	Methyltransferase-like protein 22	Mus musculus	10090	Mettl22	2	1	S120	sp|Q8R1C6|MET22_MOUSE-S120	-0.468807	-0.0170029	-1.97825	0.0632337	0.730711	-4.39654	-1.85754
1287	Y.L - Y.R	sp|Q9JII6|AK1A1_MOUSE	sp	Q9JII6	Q9JII6	AK1A1_MOUSE	Aldo-keto reductase family 1 member A1	Mus musculus	10090	Akr1a1	1	3	S137	sp|Q9JII6|AK1A1_MOUSE-S137	-0.437052	-0.00463138	-1.97806	0.0632572	0.730711	-4.39658	-1.85738
1288	Y.L - Y.R	sp|E9Q9K5|TRDN_MOUSE	sp	E9Q9K5	E9Q9K5	TRDN_MOUSE	Triadin	Mus musculus	10090	Trdn	1	1	S611	sp|E9Q9K5|TRDN_MOUSE-S611	-2.08538	0.333812	-1.97753	0.063321	0.730711	-4.39671	-1.85693
1289	Y.L - Y.R	sp|P20029|BIP_MOUSE	sp	P20029	P20029	BIP_MOUSE	Endoplasmic reticulum chaperone BiP	Mus musculus	10090	Hspa5	1	3	T649	sp|P20029|BIP_MOUSE-T649	-0.503773	0.128344	-1.97731	0.0633481	0.730711	-4.39677	-1.85674
1290	Y.L - Y.R	sp|Q9DBG7|SRPRA_MOUSE	sp	Q9DBG7	Q9DBG7	SRPRA_MOUSE	Signal recognition particle receptor subunit alpha	Mus musculus	10090	Srpra	1	1	S297;T303;T306	sp|Q9DBG7|SRPRA_MOUSE-S297;T303;T306	-0.466033	-0.0356726	-1.97713	0.0633693	0.730711	-4.39681	-1.85659
1291	Y.L - Y.R	sp|Q9QZQ1|AFAD_MOUSE	sp	Q9QZQ1	Q9QZQ1	AFAD_MOUSE	Afadin	Mus musculus	10090	Afdn	1	3	S1719	sp|Q9QZQ1|AFAD_MOUSE-S1719	-0.501683	0.0454806	-1.9767	0.0634218	0.730711	-4.39692	-1.85622
1292	Y.L - Y.R	sp|O70624|MYOC_MOUSE	sp	O70624	O70624	MYOC_MOUSE	Myocilin	Mus musculus	10090	Myoc	1	1	S185	sp|O70624|MYOC_MOUSE-S185	0.587302	0.0987632	1.97668	0.0634244	0.730711	-4.39692	1.8562
1293	Y.L - Y.R	sp|Q62313|TGON1_MOUSE	sp	Q62313	Q62313	TGON1_MOUSE	Trans-Golgi network integral membrane protein 1	Mus musculus	10090	Tgoln1	1	1	T131	sp|Q62313|TGON1_MOUSE-T131	0.954064	-0.0484492	1.9758	0.0635312	0.730711	-4.39714	1.85546
1294	Y.L - Y.R	sp|Q01147|CREB1_MOUSE	sp	Q01147	Q01147	CREB1_MOUSE	Cyclic AMP-responsive element-binding protein 1	Mus musculus	10090	Creb1	1	2	S257	sp|Q01147|CREB1_MOUSE-S257	-0.540265	0.0652209	-1.9749	0.0636416	0.730711	-4.39736	-1.85468
1295	Y.L - Y.R	sp|Q8BGR5|FA53B_MOUSE	sp	Q8BGR5	Q8BGR5	FA53B_MOUSE	Protein FAM53B	Mus musculus	10090	Fam53b	1	1	S335	sp|Q8BGR5|FA53B_MOUSE-S335	-0.745897	0.0986142	-2.0572	0.0637083	0.730711	-4.4432	-1.85422
1296	Y.L - Y.R	sp|Q8CG76|ARK72_MOUSE	sp	Q8CG76	Q8CG76	ARK72_MOUSE	Aflatoxin B1 aldehyde reductase member 2	Mus musculus	10090	Akr7a2	1	3	S40	sp|Q8CG76|ARK72_MOUSE-S40	-0.551782	-0.0950765	-1.97426	0.06372	0.730711	-4.39752	-1.85413
1297	Y.L - Y.R	sp|P08553|NFM_MOUSE	sp	P08553	P08553	NFM_MOUSE	Neurofilament medium polypeptide	Mus musculus	10090	Nefm	1	4	S669	sp|P08553|NFM_MOUSE-S669	-0.940714	0.0448067	-1.97397	0.0637553	0.730711	-4.39759	-1.85389
1298	Y.L - Y.R	sp|Q9R0Z9|RHG07_MOUSE	sp	Q9R0Z9	Q9R0Z9	RHG07_MOUSE	Rho GTPase-activating protein 7	Mus musculus	10090	Dlc1	1	2	S89	sp|Q9R0Z9|RHG07_MOUSE-S89	0.474216	-0.0232338	1.97377	0.0637793	0.730711	-4.39764	1.85372
1299	Y.L - Y.R	sp|Q5XKE0|MYPC2_MOUSE	sp	Q5XKE0	Q5XKE0	MYPC2_MOUSE	Myosin-binding protein C, fast-type	Mus musculus	10090	Mybpc2	1	1	T463	sp|Q5XKE0|MYPC2_MOUSE-T463	-1.30954	0.0320332	-1.97352	0.0638096	0.730711	-4.3977	-1.85351
1300	Y.L - Y.R	tr|A2AUP5|A2AUP5_MOUSE	tr	A2AUP5	A2AUP5	A2AUP5_MOUSE	6-phosphofructo-2-kinase/fructose-2, 6-biphosphatase 3 splice variant 3	Mus musculus	10090	Pfkfb3	1	2	T463;S467	tr|A2AUP5|A2AUP5_MOUSE-T463;S467	-0.554157	-0.0556794	-1.97344	0.0638198	0.730711	-4.39772	-1.85344
1301	Y.L - Y.R	sp|P07356|ANXA2_MOUSE	sp	P07356	P07356	ANXA2_MOUSE	Annexin A2	Mus musculus	10090	Anxa2	1	2	Y318	sp|P07356|ANXA2_MOUSE-Y318	0.369221	-0.0422218	1.97321	0.0638476	0.730711	-4.39777	1.85324
1302	Y.L - Y.R	sp|D3YZP9|CCDC6_MOUSE	sp	D3YZP9	D3YZP9	CCDC6_MOUSE	Coiled-coil domain-containing protein 6	Mus musculus	10090	Ccdc6	1	1	S345;Y365	sp|D3YZP9|CCDC6_MOUSE-S345;Y365	-0.475697	-0.00223026	-1.97271	0.063909	0.730711	-4.3979	-1.85281
1303	Y.L - Y.R	sp|Q7TQF7|AMPH_MOUSE	sp	Q7TQF7	Q7TQF7	AMPH_MOUSE	Amphiphysin	Mus musculus	10090	Amph	1	1	S500	sp|Q7TQF7|AMPH_MOUSE-S500	-0.403892	0.0237336	-1.97258	0.0639254	0.730711	-4.39793	-1.8527
1304	Y.L - Y.R	sp|O35864|CSN5_MOUSE	sp	O35864	O35864	CSN5_MOUSE	COP9 signalosome complex subunit 5	Mus musculus	10090	Cops5	1	3	Y29	sp|O35864|CSN5_MOUSE-Y29	-0.561778	-0.0166339	-1.97244	0.0639427	0.730711	-4.39797	-1.85258
1305	Y.L - Y.R	sp|Q9JJG0|TACC2_MOUSE	sp	Q9JJG0	Q9JJG0	TACC2_MOUSE	Transforming acidic coiled-coil-containing protein 2	Mus musculus	10090	Tacc2	1	2	S590	sp|Q9JJG0|TACC2_MOUSE-S590	-0.464477	0.0422582	-1.97217	0.0639751	0.730711	-4.39803	-1.85235
1306	Y.L - Y.R	sp|Q9JIF7|COPB_MOUSE	sp	Q9JIF7	Q9JIF7	COPB_MOUSE	Coatomer subunit beta	Mus musculus	10090	Copb1	1	1	S933	sp|Q9JIF7|COPB_MOUSE-S933	-0.520105	0.117443	-1.97209	0.0639851	0.730711	-4.39805	-1.85228
1307	Y.L - Y.R	sp|Q924A2|CIC_MOUSE	sp	Q924A2	Q924A2	CIC_MOUSE	Protein capicua homolog	Mus musculus	10090	Cic	1	2	T996	sp|Q924A2|CIC_MOUSE-T996	0.701659	0.133369	1.97155	0.0640516	0.730711	-4.39818	1.85182
1308	Y.L - Y.R	sp|Q64337|SQSTM_MOUSE	sp	Q64337	Q64337	SQSTM_MOUSE	Sequestosome-1	Mus musculus	10090	Sqstm1	1	1	T271;T272;S277	sp|Q64337|SQSTM_MOUSE-T271;T272;S277	-0.389436	-0.0375111	-1.97129	0.064084	0.730711	-4.39825	-1.8516
1309	Y.L - Y.R	sp|Q9R123|NAA80_MOUSE	sp	Q9R123	Q9R123	NAA80_MOUSE	N-alpha-acetyltransferase 80	Mus musculus	10090	Naa80	2	1	S233	sp|Q9R123|NAA80_MOUSE-S233	-0.285625	0.0540492	-1.97094	0.064127	0.730711	-4.39833	-1.8513
1310	Y.L - Y.R	tr|A6ZI46|A6ZI46_MOUSE	tr	A6ZI46	A6ZI46	A6ZI46_MOUSE	Fructose-bisphosphate aldolase	Mus musculus	10090	Aldoart1	1	1	T107	tr|A6ZI46|A6ZI46_MOUSE-T107	-0.852745	0.0428755	-1.97087	0.0641345	0.730711	-4.39835	-1.85124
1311	Y.L - Y.R	sp|P04441|HG2A_MOUSE	sp	P04441	P04441	HG2A_MOUSE	H-2 class II histocompatibility antigen gamma chain	Mus musculus	10090	Cd74	1	3	S9	sp|P04441|HG2A_MOUSE-S9	0.497765	-0.0175282	1.97025	0.0642106	0.730711	-4.3985	1.85071
1312	Y.L - Y.R	sp|Q6P9S0|MTSS2_MOUSE	sp	Q6P9S0	Q6P9S0	MTSS2_MOUSE	Protein MTSS 2	Mus musculus	10090	Mtss2	1	1	T257;S261;S267	sp|Q6P9S0|MTSS2_MOUSE-T257;S261;S267	-0.564866	0.0722771	-1.96913	0.0643491	0.730711	-4.39878	-1.84975
1313	Y.L - Y.R	sp|Q60925|DBP_MOUSE	sp	Q60925	Q60925	DBP_MOUSE	D site-binding protein	Mus musculus	10090	Dbp	1	2	S151	sp|Q60925|DBP_MOUSE-S151	-1.07857	0.0144947	-1.96865	0.0644085	0.730711	-4.3989	-1.84934
1314	Y.L - Y.R	tr|A0A571BF58|A0A571BF58_MOUSE	tr	A0A571BF58	A0A571BF58	A0A571BF58_MOUSE	Nebulin	Mus musculus	10090	Neb	1	1	Y700	tr|A0A571BF58|A0A571BF58_MOUSE-Y700	-0.982225	-0.0389945	-1.96861	0.0644138	0.730711	-4.39891	-1.84931
1315	Y.L - Y.R	sp|Q3UHE1|PITM3_MOUSE	sp	Q3UHE1	Q3UHE1	PITM3_MOUSE	Membrane-associated phosphatidylinositol transfer protein 3	Mus musculus	10090	Pitpnm3	1	2	S907	sp|Q3UHE1|PITM3_MOUSE-S907	-0.828023	0.170206	-1.96851	0.0644258	0.730711	-4.39893	-1.84922
1316	Y.L - Y.R	sp|Q9CQS8|SC61B_MOUSE	sp	Q9CQS8	Q9CQS8	SC61B_MOUSE	Protein transport protein Sec61 subunit beta	Mus musculus	10090	Sec61b	1	3	S19	sp|Q9CQS8|SC61B_MOUSE-S19	0.952703	0.160435	1.96826	0.0644568	0.730711	-4.39899	1.84901
1317	Y.L - Y.R	sp|Q63918|CAVN2_MOUSE	sp	Q63918	Q63918	CAVN2_MOUSE	Caveolae-associated protein 2	Mus musculus	10090	Cavin2	1	3	S192;T196;S218	sp|Q63918|CAVN2_MOUSE-S192;T196;S218	0.521797	-0.0956885	1.96803	0.0644852	0.730711	-4.39905	1.84881
1318	Y.L - Y.R	sp|Q6IFT4|RHG20_MOUSE	sp	Q6IFT4	Q6IFT4	RHG20_MOUSE	Rho GTPase-activating protein 20	Mus musculus	10090	Arhgap20	1	1	S891	sp|Q6IFT4|RHG20_MOUSE-S891	-0.548576	-0.00124057	-1.96777	0.0645166	0.730711	-4.39911	-1.84859
1319	Y.L - Y.R	sp|Q7TSV4|PGM2_MOUSE	sp	Q7TSV4	Q7TSV4	PGM2_MOUSE	Phosphopentomutase	Mus musculus	10090	Pgm2	1	1	S173	sp|Q7TSV4|PGM2_MOUSE-S173	0.6043	0.0138115	1.96748	0.0645521	0.730711	-4.39918	1.84835
1320	Y.L - Y.R	sp|P59808|SASH1_MOUSE	sp	P59808	P59808	SASH1_MOUSE	SAM and SH3 domain-containing protein 1	Mus musculus	10090	Sash1	1	1	S692	sp|P59808|SASH1_MOUSE-S692	0.317181	0.0249288	1.96668	0.0646518	0.730711	-4.39938	1.84766
1321	Y.L - Y.R	sp|O35892|SP100_MOUSE	sp	O35892	O35892	SP100_MOUSE	Nuclear autoantigen Sp-100	Mus musculus	10090	Sp100	1	2	T182	sp|O35892|SP100_MOUSE-T182	0.588599	0.039121	1.9665	0.0646739	0.730711	-4.39942	1.84751
1322	Y.L - Y.R	sp|P19246|NFH_MOUSE	sp	P19246	P19246	NFH_MOUSE	Neurofilament heavy polypeptide	Mus musculus	10090	Nefh	1	3	S673;S679	sp|P19246|NFH_MOUSE-S673;S679	-0.793627	0.0143543	-1.96629	0.0647002	0.730711	-4.39948	-1.84732
1323	Y.L - Y.R	sp|P18654|KS6A3_MOUSE	sp	P18654	P18654	KS6A3_MOUSE	Ribosomal protein S6 kinase alpha-3	Mus musculus	10090	Rps6ka3	1	2	S415	sp|P18654|KS6A3_MOUSE-S415	-0.366686	0.0682228	-1.96628	0.0647006	0.730711	-4.39948	-1.84732
1324	Y.L - Y.R	tr|A0A571BF58|A0A571BF58_MOUSE	tr	A0A571BF58	A0A571BF58	A0A571BF58_MOUSE	Nebulin	Mus musculus	10090	Neb	1	1	S412	tr|A0A571BF58|A0A571BF58_MOUSE-S412	-0.931814	0.0282179	-1.96563	0.0647814	0.730711	-4.39964	-1.84676
1325	Y.L - Y.R	sp|O35215|DOPD_MOUSE	sp	O35215	O35215	DOPD_MOUSE	D-dopachrome decarboxylase	Mus musculus	10090	Ddt	1	3	S13	sp|O35215|DOPD_MOUSE-S13	-0.424181	-0.0192605	-1.96561	0.0647841	0.730711	-4.39964	-1.84674
1326	Y.L - Y.R	sp|A2AAJ9|OBSCN_MOUSE	sp	A2AAJ9	A2AAJ9	OBSCN_MOUSE	Obscurin	Mus musculus	10090	Obscn	1	3	S8328	sp|A2AAJ9|OBSCN_MOUSE-S8328	-0.609186	0.0972585	-1.96535	0.0648169	0.730711	-4.39971	-1.84652
1327	Y.L - Y.R	tr|A0A571BF58|A0A571BF58_MOUSE	tr	A0A571BF58	A0A571BF58	A0A571BF58_MOUSE	Nebulin	Mus musculus	10090	Neb	1	1	S5126	tr|A0A571BF58|A0A571BF58_MOUSE-S5126	-0.684166	0.0323648	-1.96526	0.0648272	0.730711	-4.39973	-1.84645
1328	Y.L - Y.R	sp|Q0P678|ZCH18_MOUSE	sp	Q0P678	Q0P678	ZCH18_MOUSE	Zinc finger CCCH domain-containing protein 18	Mus musculus	10090	Zc3h18	1	1	S483	sp|Q0P678|ZCH18_MOUSE-S483	0.592942	0.00833504	1.96384	0.0650038	0.730711	-4.40007	1.84523
1329	Y.L - Y.R	sp|Q91YE8|SYNP2_MOUSE	sp	Q91YE8	Q91YE8	SYNP2_MOUSE	Synaptopodin-2	Mus musculus	10090	Synpo2	1	2	S771	sp|Q91YE8|SYNP2_MOUSE-S771	-0.408354	-0.0683146	-1.96355	0.0650406	0.730711	-4.40015	-1.84498
1330	Y.L - Y.R	sp|P21619|LMNB2_MOUSE	sp	P21619	P21619	LMNB2_MOUSE	Lamin-B2	Mus musculus	10090	Lmnb2	1	2	S385	sp|P21619|LMNB2_MOUSE-S385	-0.676627	0.107415	-1.96346	0.0650511	0.730711	-4.40017	-1.84491
1331	Y.L - Y.R	sp|P19246|NFH_MOUSE	sp	P19246	P19246	NFH_MOUSE	Neurofilament heavy polypeptide	Mus musculus	10090	Nefh	1	3	S739	sp|P19246|NFH_MOUSE-S739	-1.00581	-0.0340919	-1.96334	0.0650658	0.730711	-4.4002	-1.84481
1332	Y.L - Y.R	sp|Q99104|MYO5A_MOUSE	sp	Q99104	Q99104	MYO5A_MOUSE	Unconventional myosin-Va	Mus musculus	10090	Myo5a	1	2	S1650	sp|Q99104|MYO5A_MOUSE-S1650	0.717045	-0.0475882	1.96211	0.0652194	0.730711	-4.4005	1.84375
1333	Y.L - Y.R	tr|E9PZP8|E9PZP8_MOUSE	tr	E9PZP8	E9PZP8	E9PZP8_MOUSE	HECT and RLD domain containing E3 ubiquitin protein ligase family member 1	Mus musculus	10090	Herc1	1	1	S1491	tr|E9PZP8|E9PZP8_MOUSE-S1491	-0.429181	-0.0116324	-1.9613	0.0653207	0.730711	-4.4007	-1.84306
1334	Y.L - Y.R	sp|Q8R0S1|ATF7_MOUSE	sp	Q8R0S1	Q8R0S1	ATF7_MOUSE	Cyclic AMP-dependent transcription factor ATF-7	Mus musculus	10090	Atf7	1	1	T51;T53	sp|Q8R0S1|ATF7_MOUSE-T51;T53	-0.413902	-0.0171249	-1.96115	0.0653397	0.730711	-4.40074	-1.84293
1335	Y.L - Y.R	sp|Q8BTV2|CPSF7_MOUSE	sp	Q8BTV2	Q8BTV2	CPSF7_MOUSE	Cleavage and polyadenylation specificity factor subunit 7	Mus musculus	10090	Cpsf7	1	2	T203	sp|Q8BTV2|CPSF7_MOUSE-T203	0.310262	-0.0181262	1.96077	0.0653862	0.730711	-4.40083	1.84261
1336	Y.L - Y.R	sp|Q8BRT1|CLAP2_MOUSE	sp	Q8BRT1	Q8BRT1	CLAP2_MOUSE	CLIP-associating protein 2	Mus musculus	10090	Clasp2	1	1	S28	sp|Q8BRT1|CLAP2_MOUSE-S28	-0.36566	0.0397006	-1.96068	0.065398	0.730711	-4.40085	-1.84253
1337	Y.L - Y.R	sp|O88343|S4A4_MOUSE	sp	O88343	O88343	S4A4_MOUSE	Electrogenic sodium bicarbonate cotransporter 1	Mus musculus	10090	Slc4a4	1	2	S257;S262	sp|O88343|S4A4_MOUSE-S257;S262	0.354562	-0.000539859	1.96052	0.0654185	0.730711	-4.40089	1.84239
1338	Y.L - Y.R	sp|Q75VT8|HIDE1_MOUSE	sp	Q75VT8	Q75VT8	HIDE1_MOUSE	Protein HIDE1	Mus musculus	10090	Hide1	1	1	S205;S208	sp|Q75VT8|HIDE1_MOUSE-S205;S208	-0.506093	-0.0254288	-1.95962	0.0655311	0.730711	-4.40111	-1.84162
1339	Y.L - Y.R	sp|Q03173|ENAH_MOUSE	sp	Q03173	Q03173	ENAH_MOUSE	Protein enabled homolog	Mus musculus	10090	Enah	1	2	S738;S740	sp|Q03173|ENAH_MOUSE-S738;S740	0.724453	0.0864212	1.95959	0.0655341	0.730711	-4.40112	1.8416
1340	Y.L - Y.R	sp|Q8CG79|ASPP2_MOUSE	sp	Q8CG79	Q8CG79	ASPP2_MOUSE	Apoptosis-stimulating of p53 protein 2	Mus musculus	10090	Tp53bp2	1	3	S296	sp|Q8CG79|ASPP2_MOUSE-S296	-0.357798	0.000869974	-1.95948	0.0655479	0.730711	-4.40114	-1.8415
1341	Y.L - Y.R	sp|A2ASS6|TITIN_MOUSE	sp	A2ASS6	A2ASS6	TITIN_MOUSE	Titin	Mus musculus	10090	Ttn	1	1	T5774	sp|A2ASS6|TITIN_MOUSE-T5774	-0.428699	0.0431798	-1.95902	0.0656058	0.730711	-4.40126	-1.84111
1342	Y.L - Y.R	sp|Q5SSM3|RHG44_MOUSE	sp	Q5SSM3	Q5SSM3	RHG44_MOUSE	Rho GTPase-activating protein 44	Mus musculus	10090	Arhgap44	1	1	S598	sp|Q5SSM3|RHG44_MOUSE-S598	-0.52693	-0.0968563	-1.959	0.0656087	0.730711	-4.40126	-1.84109
1343	Y.L - Y.R	sp|E9Q0S6|TENS1_MOUSE	sp	E9Q0S6	E9Q0S6	TENS1_MOUSE	Tensin-1	Mus musculus	10090	Tns1	1	1	S908	sp|E9Q0S6|TENS1_MOUSE-S908	-0.307141	-0.0214074	-1.95853	0.0656679	0.730711	-4.40138	-1.84068
1344	Y.L - Y.R	sp|Q8CC35|SYNPO_MOUSE	sp	Q8CC35	Q8CC35	SYNPO_MOUSE	Synaptopodin	Mus musculus	10090	Synpo	1	2	S839	sp|Q8CC35|SYNPO_MOUSE-S839	-0.608808	-0.104649	-1.95846	0.0656759	0.730711	-4.40139	-1.84063
1345	Y.L - Y.R	sp|Q61084|M3K3_MOUSE	sp	Q61084	Q61084	M3K3_MOUSE	Mitogen-activated protein kinase kinase kinase 3	Mus musculus	10090	Map3k3	1	1	S169;S176	sp|Q61084|M3K3_MOUSE-S169;S176	0.480438	-0.0967	1.95813	0.0657181	0.730711	-4.40148	1.84034
1346	Y.L - Y.R	sp|Q5DTX6|JCAD_MOUSE	sp	Q5DTX6	Q5DTX6	JCAD_MOUSE	Junctional cadherin 5-associated protein	Mus musculus	10090	Jcad	1	2	S866	sp|Q5DTX6|JCAD_MOUSE-S866	-0.331798	0.0023689	-1.95807	0.0657253	0.730711	-4.40149	-1.84029
1347	Y.L - Y.R	sp|Q69Z89|RADIL_MOUSE	sp	Q69Z89	Q69Z89	RADIL_MOUSE	Ras-associating and dilute domain-containing protein	Mus musculus	10090	Radil	1	2	S192	sp|Q69Z89|RADIL_MOUSE-S192	0.635188	0.0134951	1.95783	0.0657552	0.730711	-4.40155	1.84009
1348	Y.L - Y.R	sp|A2ASS6|TITIN_MOUSE	sp	A2ASS6	A2ASS6	TITIN_MOUSE	Titin	Mus musculus	10090	Ttn	1	1	S33333	sp|A2ASS6|TITIN_MOUSE-S33333	-0.479851	-0.0174681	-1.95774	0.0657665	0.730711	-4.40157	-1.84001
1349	Y.L - Y.R	sp|A2AAJ9|OBSCN_MOUSE	sp	A2AAJ9	A2AAJ9	OBSCN_MOUSE	Obscurin	Mus musculus	10090	Obscn	1	3	S6927	sp|A2AAJ9|OBSCN_MOUSE-S6927	-0.967032	0.0868504	-1.95754	0.0657919	0.730711	-4.40162	-1.83984
1350	Y.L - Y.R	sp|Q8K2Y9|CCM2_MOUSE	sp	Q8K2Y9	Q8K2Y9	CCM2_MOUSE	Cerebral cavernous malformations protein 2 homolog	Mus musculus	10090	Ccm2	1	1	T404;S405	sp|Q8K2Y9|CCM2_MOUSE-T404;S405	0.51579	-0.0177193	1.95737	0.0658132	0.730711	-4.40166	1.83969
1351	Y.L - Y.R	sp|Q811L6|MAST4_MOUSE	sp	Q811L6	Q811L6	MAST4_MOUSE	Microtubule-associated serine/threonine-protein kinase 4	Mus musculus	10090	Mast4	1	3	S1465	sp|Q811L6|MAST4_MOUSE-S1465	-0.535503	0.0118714	-1.9572	0.0658347	0.730711	-4.4017	-1.83955
1352	Y.L - Y.R	sp|P48455|PP2BC_MOUSE	sp	P48455	P48455	PP2BC_MOUSE	Serine/threonine-protein phosphatase 2B catalytic subunit gamma isoform	Mus musculus	10090	Ppp3cc	1	1	Y484	sp|P48455|PP2BC_MOUSE-Y484	-0.694714	0.00115296	-1.95719	0.0658353	0.730711	-4.4017	-1.83954
1353	Y.L - Y.R	sp|Q9R0P9|UCHL1_MOUSE	sp	Q9R0P9	Q9R0P9	UCHL1_MOUSE	Ubiquitin carboxyl-terminal hydrolase isozyme L1	Mus musculus	10090	Uchl1	1	1	S125	sp|Q9R0P9|UCHL1_MOUSE-S125	-0.512547	-0.012974	-1.95678	0.065887	0.730711	-4.4018	-1.83919
1354	Y.L - Y.R	sp|Q62407|SPEG_MOUSE	sp	Q62407	Q62407	SPEG_MOUSE	Striated muscle-specific serine/threonine-protein kinase	Mus musculus	10090	Speg	1	2	S2050;S2052	sp|Q62407|SPEG_MOUSE-S2050;S2052	-0.530138	-0.0576942	-1.95651	0.065921	0.730711	-4.40187	-1.83896
1355	Y.L - Y.R	sp|Q4LDD4|ARAP1_MOUSE	sp	Q4LDD4	Q4LDD4	ARAP1_MOUSE	Arf-GAP with Rho-GAP domain, ANK repeat and PH domain-containing protein 1	Mus musculus	10090	Arap1	1	2	S232	sp|Q4LDD4|ARAP1_MOUSE-S232	0.640758	0.00877349	1.95631	0.0659462	0.730711	-4.40192	1.83879
1356	Y.L - Y.R	sp|Q9DBX1|RGCC_MOUSE	sp	Q9DBX1	Q9DBX1	RGCC_MOUSE	Regulator of cell cycle RGCC	Mus musculus	10090	Rgcc	1	1	S65;S69	sp|Q9DBX1|RGCC_MOUSE-S65;S69	0.39043	-0.0538768	1.95624	0.0659553	0.730711	-4.40194	1.83873
1357	Y.L - Y.R	sp|Q9WV71|ASB4_MOUSE	sp	Q9WV71	Q9WV71	ASB4_MOUSE	Ankyrin repeat and SOCS box protein 4	Mus musculus	10090	Asb4	1	1	T383	sp|Q9WV71|ASB4_MOUSE-T383	-0.861834	0.114476	-1.95593	0.0659942	0.730711	-4.40201	-1.83846
1358	Y.L - Y.R	sp|Q8CBW3|ABI1_MOUSE	sp	Q8CBW3	Q8CBW3	ABI1_MOUSE	Abl interactor 1	Mus musculus	10090	Abi1	1	3	T297	sp|Q8CBW3|ABI1_MOUSE-T297	-0.663594	0.0160281	-1.95522	0.0660834	0.730711	-4.40219	-1.83786
1359	Y.L - Y.R	sp|A2ASS6|TITIN_MOUSE	sp	A2ASS6	A2ASS6	TITIN_MOUSE	Titin	Mus musculus	10090	Ttn	1	1	S848	sp|A2ASS6|TITIN_MOUSE-S848	-0.577192	-0.121296	-1.95503	0.0661083	0.730711	-4.40223	-1.83769
1360	Y.L - Y.R	sp|P59672|ANS1A_MOUSE	sp	P59672	P59672	ANS1A_MOUSE	Ankyrin repeat and SAM domain-containing protein 1A	Mus musculus	10090	Anks1a	1	3	S665	sp|P59672|ANS1A_MOUSE-S665	0.425041	-0.00858818	1.95478	0.0661399	0.730711	-4.4023	1.83747
1361	Y.L - Y.R	sp|Q80Y56|RBNS5_MOUSE	sp	Q80Y56	Q80Y56	RBNS5_MOUSE	Rabenosyn-5	Mus musculus	10090	Rbsn	1	1	S237;S238	sp|Q80Y56|RBNS5_MOUSE-S237;S238	-0.467756	0.0414335	-1.95428	0.0662027	0.730711	-4.40242	-1.83705
1362	Y.L - Y.R	sp|P59808|SASH1_MOUSE	sp	P59808	P59808	SASH1_MOUSE	SAM and SH3 domain-containing protein 1	Mus musculus	10090	Sash1	1	1	S1011	sp|P59808|SASH1_MOUSE-S1011	-0.378047	0.0557029	-1.95409	0.0662268	0.730711	-4.40246	-1.83689
1363	Y.L - Y.R	sp|Q8C4V1|RHG24_MOUSE	sp	Q8C4V1	Q8C4V1	RHG24_MOUSE	Rho GTPase-activating protein 24	Mus musculus	10090	Arhgap24	1	2	Y531	sp|Q8C4V1|RHG24_MOUSE-Y531	0.495071	-0.0502358	1.95377	0.0662667	0.730711	-4.40254	1.83662
1364	Y.L - Y.R	sp|P60335|PCBP1_MOUSE	sp	P60335	P60335	PCBP1_MOUSE	Poly(rC)-binding protein 1	Mus musculus	10090	Pcbp1	1	1	T285	sp|P60335|PCBP1_MOUSE-T285	-0.721258	-0.139527	-1.95336	0.0663195	0.730711	-4.40264	-1.83626
1365	Y.L - Y.R	tr|A0A571BF58|A0A571BF58_MOUSE	tr	A0A571BF58	A0A571BF58	A0A571BF58_MOUSE	Nebulin	Mus musculus	10090	Neb	1	1	T7450;S7456;S7457	tr|A0A571BF58|A0A571BF58_MOUSE-T7450;S7456;S7457	-0.734333	0.0797352	-1.95324	0.0663344	0.730711	-4.40267	-1.83616
1366	Y.L - Y.R	sp|P28867|KPCD_MOUSE	sp	P28867	P28867	KPCD_MOUSE	Protein kinase C delta type	Mus musculus	10090	Prkcd	1	3	T505	sp|P28867|KPCD_MOUSE-T505	1.08948	-0.0492304	1.95296	0.0663697	0.730711	-4.40274	1.83592
1367	Y.L - Y.R	sp|Q8VDU5|SNRK_MOUSE	sp	Q8VDU5	Q8VDU5	SNRK_MOUSE	SNF-related serine/threonine-protein kinase	Mus musculus	10090	Snrk	1	1	S351	sp|Q8VDU5|SNRK_MOUSE-S351	-0.332301	-0.00984456	-1.95241	0.0664389	0.730711	-4.40287	-1.83545
1368	Y.L - Y.R	sp|Q8BZT2|SH3R2_MOUSE	sp	Q8BZT2	Q8BZT2	SH3R2_MOUSE	E3 ubiquitin-protein ligase SH3RF2	Mus musculus	10090	Sh3rf2	1	2	S605	sp|Q8BZT2|SH3R2_MOUSE-S605	-0.655638	-0.0108881	-1.95199	0.0664924	0.730711	-4.40298	-1.83509
1369	Y.L - Y.R	sp|Q3UIA2|RHG17_MOUSE	sp	Q3UIA2	Q3UIA2	RHG17_MOUSE	Rho GTPase-activating protein 17	Mus musculus	10090	Arhgap17	1	1	T736;S739;T740	sp|Q3UIA2|RHG17_MOUSE-T736;S739;T740	-0.484449	0.0259912	-1.95175	0.0665226	0.730711	-4.40304	-1.83489
1370	Y.L - Y.R	sp|P10637|TAU_MOUSE	sp	P10637	P10637	TAU_MOUSE	Microtubule-associated protein tau	Mus musculus	10090	Mapt	1	3	T512	sp|P10637|TAU_MOUSE-T512	-0.444876	0.0158365	-1.95123	0.0665894	0.730711	-4.40316	-1.83444
1371	Y.L - Y.R	tr|E9Q238|E9Q238_MOUSE	tr	E9Q238	E9Q238	E9Q238_MOUSE	KN motif and ankyrin repeat domains 1	Mus musculus	10090	Kank1	1	1	S330	tr|E9Q238|E9Q238_MOUSE-S330	-0.802223	-0.0459451	-1.95098	0.0666208	0.730711	-4.40322	-1.83422
1372	Y.L - Y.R	sp|Q5DTJ9|MYPN_MOUSE	sp	Q5DTJ9	Q5DTJ9	MYPN_MOUSE	Myopalladin	Mus musculus	10090	Mypn	1	2	S208	sp|Q5DTJ9|MYPN_MOUSE-S208	-0.334271	0.0190433	-1.95012	0.0667304	0.730711	-4.40344	-1.83349
1373	Y.L - Y.R	sp|E9Q6J5|BD1L1_MOUSE	sp	E9Q6J5	E9Q6J5	BD1L1_MOUSE	Biorientation of chromosomes in cell division protein 1-like 1	Mus musculus	10090	Bod1l	1	1	S237;S240	sp|E9Q6J5|BD1L1_MOUSE-S237;S240	-0.316528	-0.00016298	-1.94998	0.0667484	0.730711	-4.40347	-1.83336
1374	Y.L - Y.R	sp|O54916|REPS1_MOUSE	sp	O54916	O54916	REPS1_MOUSE	RalBP1-associated Eps domain-containing protein 1	Mus musculus	10090	Reps1	1	2	S170;S174	sp|O54916|REPS1_MOUSE-S170;S174	-0.325553	0.0749726	-1.94992	0.0667562	0.730711	-4.40348	-1.83331
1375	Y.L - Y.R	sp|A2ASS6|TITIN_MOUSE	sp	A2ASS6	A2ASS6	TITIN_MOUSE	Titin	Mus musculus	10090	Ttn	1	1	S852	sp|A2ASS6|TITIN_MOUSE-S852	-0.467581	-0.00702698	-1.94937	0.0668253	0.730711	-4.40362	-1.83285
1376	Y.L - Y.R	sp|Q8R1A4|DOCK7_MOUSE	sp	Q8R1A4	Q8R1A4	DOCK7_MOUSE	Dedicator of cytokinesis protein 7	Mus musculus	10090	Dock7	1	3	S432	sp|Q8R1A4|DOCK7_MOUSE-S432	0.905286	-0.0615803	1.94933	0.0668305	0.730711	-4.40363	1.83281
1377	Y.L - Y.R	sp|Q8CGB3|UACA_MOUSE	sp	Q8CGB3	Q8CGB3	UACA_MOUSE	Uveal autoantigen with coiled-coil domains and ankyrin repeats	Mus musculus	10090	Uaca	1	2	S280	sp|Q8CGB3|UACA_MOUSE-S280	-0.373634	0.0576961	-1.94931	0.0668337	0.730711	-4.40363	-1.83279
1378	Y.L - Y.R	sp|Q62407|SPEG_MOUSE	sp	Q62407	Q62407	SPEG_MOUSE	Striated muscle-specific serine/threonine-protein kinase	Mus musculus	10090	Speg	1	2	T372	sp|Q62407|SPEG_MOUSE-T372	-0.468712	-0.0315747	-1.94919	0.0668485	0.730711	-4.40366	-1.83269
1379	Y.L - Y.R	sp|P51141|DVL1_MOUSE	sp	P51141	P51141	DVL1_MOUSE	Segment polarity protein dishevelled homolog DVL-1	Mus musculus	10090	Dvl1	1	2	S397	sp|P51141|DVL1_MOUSE-S397	-0.434145	0.10717	-1.94838	0.0669518	0.730711	-4.40386	-1.832
1380	Y.L - Y.R	tr|A0A571BF58|A0A571BF58_MOUSE	tr	A0A571BF58	A0A571BF58	A0A571BF58_MOUSE	Nebulin	Mus musculus	10090	Neb	1	1	S7457	tr|A0A571BF58|A0A571BF58_MOUSE-S7457	-0.732863	-0.0669566	-1.94833	0.0669588	0.730711	-4.40387	-1.83195
1381	Y.L - Y.R	sp|E9Q8I9|FRY_MOUSE	sp	E9Q8I9	E9Q8I9	FRY_MOUSE	Protein furry homolog	Mus musculus	10090	Fry	1	1	S2376	sp|E9Q8I9|FRY_MOUSE-S2376	-0.331437	-0.0114512	-1.94797	0.0670044	0.730711	-4.40396	-1.83164
1382	Y.L - Y.R	sp|Q5U4C3|SFR19_MOUSE	sp	Q5U4C3	Q5U4C3	SFR19_MOUSE	Splicing factor, arginine/serine-rich 19	Mus musculus	10090	Scaf1	1	1	S821	sp|Q5U4C3|SFR19_MOUSE-S821	0.47943	-0.055686	1.94796	0.0670056	0.730711	-4.40396	1.83164
1383	Y.L - Y.R	sp|Q6PAM0|AAKB2_MOUSE	sp	Q6PAM0	Q6PAM0	AAKB2_MOUSE	5'-AMP-activated protein kinase subunit beta-2	Mus musculus	10090	Prkab2	1	1	S107	sp|Q6PAM0|AAKB2_MOUSE-S107	-0.63967	0.01762	-1.94791	0.0670124	0.730711	-4.40398	-1.83159
1384	Y.L - Y.R	tr|A0A571BF58|A0A571BF58_MOUSE	tr	A0A571BF58	A0A571BF58	A0A571BF58_MOUSE	Nebulin	Mus musculus	10090	Neb	1	1	S6573	tr|A0A571BF58|A0A571BF58_MOUSE-S6573	-0.906356	-0.0419745	-1.94776	0.0670317	0.730711	-4.40401	-1.83146
1385	Y.L - Y.R	sp|Q9QYB5|ADDG_MOUSE	sp	Q9QYB5	Q9QYB5	ADDG_MOUSE	Gamma-adducin	Mus musculus	10090	Add3	1	2	S414	sp|Q9QYB5|ADDG_MOUSE-S414	0.587651	-0.0740676	1.94762	0.0670488	0.730711	-4.40405	1.83135
1386	Y.L - Y.R	sp|P13541|MYH3_MOUSE	sp	P13541	P13541	MYH3_MOUSE	Myosin-3	Mus musculus	10090	Myh3	2	2	S174	sp|P13541|MYH3_MOUSE-S174	-0.640142	-0.02866	-1.94705	0.0671218	0.730711	-4.40419	-1.83086
1387	Y.L - Y.R	sp|P13542|MYH8_MOUSE	sp	P13542	P13542	MYH8_MOUSE	Myosin-8	Mus musculus	10090	Myh8	2	2	S176	sp|P13542|MYH8_MOUSE-S176	-0.640142	-0.02866	-1.94705	0.0671218	0.730711	-4.40419	-1.83086
1388	Y.L - Y.R	sp|Q02566|MYH6_MOUSE	sp	Q02566	Q02566	MYH6_MOUSE	Myosin-6	Mus musculus	10090	Myh6	1	2	S173	sp|Q02566|MYH6_MOUSE-S173	-0.640142	-0.02866	-1.94705	0.0671218	0.730711	-4.40419	-1.83086
1389	Y.L - Y.R	sp|Q5SX39|MYH4_MOUSE	sp	Q5SX39	Q5SX39	MYH4_MOUSE	Myosin-4	Mus musculus	10090	Myh4	1	1	S174	sp|Q5SX39|MYH4_MOUSE-S174	-0.640142	-0.02866	-1.94705	0.0671218	0.730711	-4.40419	-1.83086
1390	Y.L - Y.R	sp|Q5SX40|MYH1_MOUSE	sp	Q5SX40	Q5SX40	MYH1_MOUSE	Myosin-1	Mus musculus	10090	Myh1	1	1	S174	sp|Q5SX40|MYH1_MOUSE-S174	-0.640142	-0.02866	-1.94705	0.0671218	0.730711	-4.40419	-1.83086
1391	Y.L - Y.R	sp|Q91Z83|MYH7_MOUSE	sp	Q91Z83	Q91Z83	MYH7_MOUSE	Myosin-7	Mus musculus	10090	Myh7	2	1	S173	sp|Q91Z83|MYH7_MOUSE-S173	-0.640142	-0.02866	-1.94705	0.0671218	0.730711	-4.40419	-1.83086
1392	Y.L - Y.R	tr|G3UW82|G3UW82_MOUSE	tr	G3UW82	G3UW82	G3UW82_MOUSE	Myosin, heavy polypeptide 2, skeletal muscle, adult	Mus musculus	10090	Myh2	1	1	S174	tr|G3UW82|G3UW82_MOUSE-S174	-0.640142	-0.02866	-1.94705	0.0671218	0.730711	-4.40419	-1.83086
1393	Y.L - Y.R	sp|A2ASS6|TITIN_MOUSE	sp	A2ASS6	A2ASS6	TITIN_MOUSE	Titin	Mus musculus	10090	Ttn	1	1	Y24100	sp|A2ASS6|TITIN_MOUSE-Y24100	-0.844431	-0.0374296	-1.94697	0.0671325	0.730711	-4.40421	-1.83079
1394	Y.L - Y.R	sp|O70306|TBX15_MOUSE	sp	O70306	O70306	TBX15_MOUSE	T-box transcription factor TBX15	Mus musculus	10090	Tbx15	1	2	S7	sp|O70306|TBX15_MOUSE-S7	-0.672234	0.141784	-1.94654	0.0671869	0.730711	-4.40431	-1.83042
1395	Y.L - Y.R	tr|A0A571BF58|A0A571BF58_MOUSE	tr	A0A571BF58	A0A571BF58	A0A571BF58_MOUSE	Nebulin	Mus musculus	10090	Neb	1	1	S7374	tr|A0A571BF58|A0A571BF58_MOUSE-S7374	-0.736964	-0.0751386	-1.94649	0.0671937	0.730711	-4.40432	-1.83038
1396	Y.L - Y.R	sp|Q4U4S6|XIRP2_MOUSE	sp	Q4U4S6	Q4U4S6	XIRP2_MOUSE	Xin actin-binding repeat-containing protein 2	Mus musculus	10090	Xirp2	1	1	T1896	sp|Q4U4S6|XIRP2_MOUSE-T1896	0.659433	-0.00512219	1.94605	0.0672498	0.730711	-4.40443	1.83
1397	Y.L - Y.R	sp|P61982|1433G_MOUSE	sp	P61982	P61982	1433G_MOUSE	14-3-3 protein gamma	Mus musculus	10090	Ywhag	1	2	S113	sp|P61982|1433G_MOUSE-S113	-0.880489	-0.0376912	-1.94605	0.0672504	0.730711	-4.40443	-1.83
1398	Y.L - Y.R	sp|Q8C9B9|DIDO1_MOUSE	sp	Q8C9B9	Q8C9B9	DIDO1_MOUSE	Death-inducer obliterator 1	Mus musculus	10090	Dido1	1	4	S2233;S2236	sp|Q8C9B9|DIDO1_MOUSE-S2233;S2236	0.266327	-0.0359066	1.94586	0.0672745	0.730711	-4.40448	1.82984
1399	Y.L - Y.R	sp|Q924C5|ALPK3_MOUSE	sp	Q924C5	Q924C5	ALPK3_MOUSE	Alpha-protein kinase 3	Mus musculus	10090	Alpk3	1	2	T1040	sp|Q924C5|ALPK3_MOUSE-T1040	-0.94596	-0.0538896	-1.94582	0.0672799	0.730711	-4.40449	-1.8298
1400	Y.L - Y.R	sp|Q5HZI1|MTUS1_MOUSE	sp	Q5HZI1	Q5HZI1	MTUS1_MOUSE	Microtubule-associated tumor suppressor 1 homolog	Mus musculus	10090	Mtus1	1	2	S1181;S1185	sp|Q5HZI1|MTUS1_MOUSE-S1181;S1185	-0.324392	0.0175338	-1.94577	0.0672858	0.730711	-4.4045	-1.82976
1401	Y.L - Y.R	sp|Q9JKN6|NOVA1_MOUSE	sp	Q9JKN6	Q9JKN6	NOVA1_MOUSE	RNA-binding protein Nova-1	Mus musculus	10090	Nova1	1	2	S154	sp|Q9JKN6|NOVA1_MOUSE-S154	0.625245	0.125247	1.94544	0.0673283	0.730711	-4.40458	1.82948
1402	Y.L - Y.R	sp|O89112|LANC1_MOUSE	sp	O89112	O89112	LANC1_MOUSE	Glutathione S-transferase LANCL1	Mus musculus	10090	Lancl1	1	1	S189	sp|O89112|LANC1_MOUSE-S189	-0.759304	-0.0821161	-1.9449	0.0673974	0.730711	-4.40471	-1.82901
1403	Y.L - Y.R	sp|Q8BX02|KANK2_MOUSE	sp	Q8BX02	Q8BX02	KANK2_MOUSE	KN motif and ankyrin repeat domain-containing protein 2	Mus musculus	10090	Kank2	1	1	T84;S86	sp|Q8BX02|KANK2_MOUSE-T84;S86	-0.349525	-0.0149974	-1.94445	0.0674549	0.730711	-4.40482	-1.82863
1404	Y.L - Y.R	sp|Q9EP53|TSC1_MOUSE	sp	Q9EP53	Q9EP53	TSC1_MOUSE	Hamartin	Mus musculus	10090	Tsc1	1	1	S428	sp|Q9EP53|TSC1_MOUSE-S428	-0.431696	-0.0544837	-1.94411	0.0674994	0.730711	-4.4049	-1.82833
1405	Y.L - Y.R	sp|Q9ESN9|JIP3_MOUSE	sp	Q9ESN9	Q9ESN9	JIP3_MOUSE	C-Jun-amino-terminal kinase-interacting protein 3	Mus musculus	10090	Mapk8ip3	1	1	S1261	sp|Q9ESN9|JIP3_MOUSE-S1261	-0.42378	0.0297492	-1.94369	0.0675538	0.730711	-4.40501	-1.82797
1406	Y.L - Y.R	tr|J3QMC5|J3QMC5_MOUSE	tr	J3QMC5	J3QMC5	J3QMC5_MOUSE	Midasin	Mus musculus	10090	Mdn1	1	1	S4822	tr|J3QMC5|J3QMC5_MOUSE-S4822	0.502601	-0.0655579	1.94362	0.0675621	0.730711	-4.40502	1.82792
1407	Y.L - Y.R	sp|Q64727|VINC_MOUSE	sp	Q64727	Q64727	VINC_MOUSE	Vinculin	Mus musculus	10090	Vcl	1	4	T602	sp|Q64727|VINC_MOUSE-T602	-0.27894	-0.00806889	-1.94334	0.067598	0.730711	-4.40509	-1.82768
1408	Y.L - Y.R	sp|Q9JIK5|DDX21_MOUSE	sp	Q9JIK5	Q9JIK5	DDX21_MOUSE	Nucleolar RNA helicase 2	Mus musculus	10090	Ddx21	1	3	S236	sp|Q9JIK5|DDX21_MOUSE-S236	-0.365359	0.0508374	-1.94279	0.0676686	0.730711	-4.40523	-1.82721
1409	Y.L - Y.R	sp|Q8R5G7|ARAP3_MOUSE	sp	Q8R5G7	Q8R5G7	ARAP3_MOUSE	Arf-GAP with Rho-GAP domain, ANK repeat and PH domain-containing protein 3	Mus musculus	10090	Arap3	1	3	S1387	sp|Q8R5G7|ARAP3_MOUSE-S1387	-0.431622	-0.0542653	-1.94272	0.0676781	0.730711	-4.40524	-1.82714
1410	Y.L - Y.R	sp|Q91VN4|MIC25_MOUSE	sp	Q91VN4	Q91VN4	MIC25_MOUSE	MICOS complex subunit Mic25	Mus musculus	10090	Chchd6	1	2	S13	sp|Q91VN4|MIC25_MOUSE-S13	-0.56208	0.108628	-1.9425	0.0677062	0.730711	-4.4053	-1.82696
1411	Y.L - Y.R	sp|Q8VE97|SRSF4_MOUSE	sp	Q8VE97	Q8VE97	SRSF4_MOUSE	Serine/arginine-rich splicing factor 4	Mus musculus	10090	Srsf4	2	1	S453;S455	sp|Q8VE97|SRSF4_MOUSE-S453;S455	0.598794	-0.01659	1.94243	0.0677154	0.730711	-4.40531	1.8269
1412	Y.L - Y.R	sp|Q9ES83|POPD1_MOUSE	sp	Q9ES83	Q9ES83	POPD1_MOUSE	Blood vessel epicardial substance	Mus musculus	10090	Bves	1	1	S300	sp|Q9ES83|POPD1_MOUSE-S300	-0.354373	-0.0114176	-1.94173	0.0678062	0.730711	-4.40549	-1.82629
1413	Y.L - Y.R	sp|Q62130|PTN14_MOUSE	sp	Q62130	Q62130	PTN14_MOUSE	Tyrosine-protein phosphatase non-receptor type 14	Mus musculus	10090	Ptpn14	1	2	S594	sp|Q62130|PTN14_MOUSE-S594	-0.46615	0.0806233	-1.94171	0.0678081	0.730711	-4.40549	-1.82628
1414	Y.L - Y.R	sp|Q8VBT6|APOBR_MOUSE	sp	Q8VBT6	Q8VBT6	APOBR_MOUSE	Apolipoprotein B receptor	Mus musculus	10090	Apobr	1	1	S398	sp|Q8VBT6|APOBR_MOUSE-S398	1.12954	0.0273741	1.94158	0.0678249	0.730711	-4.40552	1.82617
1415	Y.L - Y.R	sp|Q9Z1R2|BAG6_MOUSE	sp	Q9Z1R2	Q9Z1R2	BAG6_MOUSE	Large proline-rich protein BAG6	Mus musculus	10090	Bag6	1	1	S986	sp|Q9Z1R2|BAG6_MOUSE-S986	-0.276371	0.0114312	-1.94152	0.067833	0.730711	-4.40554	-1.82611
1416	Y.L - Y.R	sp|Q62313|TGON1_MOUSE	sp	Q62313	Q62313	TGON1_MOUSE	Trans-Golgi network integral membrane protein 1	Mus musculus	10090	Tgoln1	1	1	S28	sp|Q62313|TGON1_MOUSE-S28	-0.348357	0.0369369	-1.94101	0.0678984	0.730711	-4.40566	-1.82568
1417	Y.L - Y.R	sp|O54774|AP3D1_MOUSE	sp	O54774	O54774	AP3D1_MOUSE	AP-3 complex subunit delta-1	Mus musculus	10090	Ap3d1	1	1	T870;T883	sp|O54774|AP3D1_MOUSE-T870;T883	0.411626	-0.0154421	1.94093	0.0679093	0.730711	-4.40568	1.82561
1418	Y.L - Y.R	sp|P82347|SGCD_MOUSE	sp	P82347	P82347	SGCD_MOUSE	Delta-sarcoglycan	Mus musculus	10090	Sgcd	1	1	S7	sp|P82347|SGCD_MOUSE-S7	-0.500531	0.0122756	-1.93994	0.0680368	0.730711	-4.40592	-1.82476
1419	Y.L - Y.R	sp|Q8R4E4|MYOZ3_MOUSE	sp	Q8R4E4	Q8R4E4	MYOZ3_MOUSE	Myozenin-3	Mus musculus	10090	Myoz3	1	1	T191	sp|Q8R4E4|MYOZ3_MOUSE-T191	-0.833929	0.0639956	-1.93956	0.0680873	0.730711	-4.40602	-1.82443
1420	Y.L - Y.R	tr|Q6DFZ1|Q6DFZ1_MOUSE	tr	Q6DFZ1	Q6DFZ1	Q6DFZ1_MOUSE	Golgi-specific brefeldin A-resistance factor 1	Mus musculus	10090	Gbf1	1	1	S1311	tr|Q6DFZ1|Q6DFZ1_MOUSE-S1311	-0.44518	0.0638782	-1.93864	0.0682059	0.730711	-4.40624	-1.82364
1421	Y.L - Y.R	sp|Q9R0U0|SRS10_MOUSE	sp	Q9R0U0	Q9R0U0	SRS10_MOUSE	Serine/arginine-rich splicing factor 10	Mus musculus	10090	Srsf10	1	2	S158;S160	sp|Q9R0U0|SRS10_MOUSE-S158;S160	0.434044	-0.0462564	1.93776	0.0683208	0.730711	-4.40646	1.82289
1422	Y.L - Y.R	sp|A2ASS6|TITIN_MOUSE	sp	A2ASS6	A2ASS6	TITIN_MOUSE	Titin	Mus musculus	10090	Ttn	1	1	S14501	sp|A2ASS6|TITIN_MOUSE-S14501	-0.469568	0.0545115	-1.93762	0.068338	0.730711	-4.40649	-1.82277
1423	Y.L - Y.R	tr|Q68FM7|Q68FM7_MOUSE	tr	Q68FM7	Q68FM7	Q68FM7_MOUSE	Rho guanine nucleotide exchange factor (GEF) 11	Mus musculus	10090	Arhgef11	1	1	T698;T702	tr|Q68FM7|Q68FM7_MOUSE-T698;T702	-0.710672	0.00260137	-1.95272	0.068344	0.730711	-4.44522	-1.82273
1424	Y.L - Y.R	sp|Q5XJE5|LEO1_MOUSE	sp	Q5XJE5	Q5XJE5	LEO1_MOUSE	RNA polymerase-associated protein LEO1	Mus musculus	10090	Leo1	1	2	S29	sp|Q5XJE5|LEO1_MOUSE-S29	-0.669172	0.00485161	-2.06327	0.0684158	0.730711	-4.47904	-1.82226
1425	Y.L - Y.R	sp|Q9DBN4|P33MX_MOUSE	sp	Q9DBN4	Q9DBN4	P33MX_MOUSE	Putative monooxygenase p33MONOX	Mus musculus	10090	P33monox	1	1	S183	sp|Q9DBN4|P33MX_MOUSE-S183	-0.389869	-0.00235	-1.93696	0.0684248	0.730711	-4.40665	-1.8222
1426	Y.L - Y.R	sp|A2ASS6|TITIN_MOUSE	sp	A2ASS6	A2ASS6	TITIN_MOUSE	Titin	Mus musculus	10090	Ttn	1	1	S6037	sp|A2ASS6|TITIN_MOUSE-S6037	0.439485	-0.0318776	1.93677	0.0684492	0.730711	-4.4067	1.82204
1427	Y.L - Y.R	sp|Q3B7Z2|OSBP1_MOUSE	sp	Q3B7Z2	Q3B7Z2	OSBP1_MOUSE	Oxysterol-binding protein 1	Mus musculus	10090	Osbp	1	3	S333	sp|Q3B7Z2|OSBP1_MOUSE-S333	-0.445738	-0.0368331	-1.93567	0.0685927	0.730711	-4.40696	-1.82109
1428	Y.L - Y.R	sp|P36536|SAR1A_MOUSE	sp	P36536	P36536	SAR1A_MOUSE	GTP-binding protein SAR1a	Mus musculus	10090	Sar1a	1	1	T139	sp|P36536|SAR1A_MOUSE-T139	0.488594	-0.0805192	1.93566	0.0685945	0.730711	-4.40697	1.82108
1429	Y.L - Y.R	sp|Q80U30|CL16A_MOUSE	sp	Q80U30	Q80U30	CL16A_MOUSE	Protein CLEC16A	Mus musculus	10090	Clec16a	1	2	S7	sp|Q80U30|CL16A_MOUSE-S7	-0.478792	-0.0399587	-1.93562	0.0685985	0.730711	-4.40698	-1.82105
1430	Y.L - Y.R	sp|Q99MR1|GGYF1_MOUSE	sp	Q99MR1	Q99MR1	GGYF1_MOUSE	GRB10-interacting GYF protein 1	Mus musculus	10090	Gigyf1	1	2	S372	sp|Q99MR1|GGYF1_MOUSE-S372	-0.310757	0.0134414	-1.93555	0.0686087	0.730711	-4.40699	-1.82099
1431	Y.L - Y.R	sp|E9Q7D5|ARHG5_MOUSE	sp	E9Q7D5	E9Q7D5	ARHG5_MOUSE	Rho guanine nucleotide exchange factor 5	Mus musculus	10090	Arhgef5	1	1	S720	sp|E9Q7D5|ARHG5_MOUSE-S720	0.32274	0.00586441	1.93529	0.0686421	0.730711	-4.40706	1.82077
1432	Y.L - Y.R	tr|G5E8J6|G5E8J6_MOUSE	tr	G5E8J6	G5E8J6	G5E8J6_MOUSE	Histidine rich calcium binding protein	Mus musculus	10090	Hrc	1	1	S141	tr|G5E8J6|G5E8J6_MOUSE-S141	-0.474447	0.047405	-1.93521	0.0686523	0.730711	-4.40708	-1.8207
1433	Y.L - Y.R	sp|A2ASS6|TITIN_MOUSE	sp	A2ASS6	A2ASS6	TITIN_MOUSE	Titin	Mus musculus	10090	Ttn	1	1	S8469	sp|A2ASS6|TITIN_MOUSE-S8469	-1.03022	-0.0838544	-1.93517	0.0686572	0.730711	-4.40709	-1.82067
1434	Y.L - Y.R	sp|Q9D154|ILEUA_MOUSE	sp	Q9D154	Q9D154	ILEUA_MOUSE	Leukocyte elastase inhibitor A	Mus musculus	10090	Serpinb1a	1	1	S286	sp|Q9D154|ILEUA_MOUSE-S286	0.407572	0.00017431	1.93514	0.0686616	0.730711	-4.40709	1.82064
1435	Y.L - Y.R	sp|Q8K4L3|SVIL_MOUSE	sp	Q8K4L3	Q8K4L3	SVIL_MOUSE	Supervillin	Mus musculus	10090	Svil	1	1	T1183;S1184	sp|Q8K4L3|SVIL_MOUSE-T1183;S1184	-0.501332	-0.086602	-1.93503	0.0686764	0.730711	-4.40712	-1.82054
1436	Y.L - Y.R	sp|P15261|INGR1_MOUSE	sp	P15261	P15261	INGR1_MOUSE	Interferon gamma receptor 1	Mus musculus	10090	Ifngr1	1	3	T302	sp|P15261|INGR1_MOUSE-T302	0.670057	-0.00925474	1.93488	0.0686963	0.730711	-4.40716	1.82041
1437	Y.L - Y.R	sp|Q3US17|ZNF48_MOUSE	sp	Q3US17	Q3US17	ZNF48_MOUSE	Zinc finger protein 48	Mus musculus	10090	Znf48	1	2	S229	sp|Q3US17|ZNF48_MOUSE-S229	-0.554263	0.0413405	-1.93476	0.0687114	0.730711	-4.40719	-1.82031
1438	Y.L - Y.R	sp|Q6PGC1|DHX29_MOUSE	sp	Q6PGC1	Q6PGC1	DHX29_MOUSE	ATP-dependent RNA helicase DHX29	Mus musculus	10090	Dhx29	1	1	S818	sp|Q6PGC1|DHX29_MOUSE-S818	-0.526668	-0.0281426	-1.93442	0.0687558	0.730711	-4.40727	-1.82002
1439	Y.L - Y.R	sp|Q9QXM1|JMY_MOUSE	sp	Q9QXM1	Q9QXM1	JMY_MOUSE	Junction-mediating and -regulatory protein	Mus musculus	10090	Jmy	1	1	S94	sp|Q9QXM1|JMY_MOUSE-S94	-0.307748	-0.000988496	-1.93401	0.0688091	0.730711	-4.40737	-1.81967
1440	Y.L - Y.R	sp|P60840|ENSA_MOUSE	sp	P60840	P60840	ENSA_MOUSE	Alpha-endosulfine	Mus musculus	10090	Ensa	1	1	S109	sp|P60840|ENSA_MOUSE-S109	-0.549364	0.0118604	-1.93395	0.0688169	0.730711	-4.40738	-1.81962
1441	Y.L - Y.R	sp|O70400|PDLI1_MOUSE	sp	O70400	O70400	PDLI1_MOUSE	PDZ and LIM domain protein 1	Mus musculus	10090	Pdlim1	1	4	S211	sp|O70400|PDLI1_MOUSE-S211	0.395884	-0.0449312	1.93394	0.068818	0.730711	-4.40739	1.81961
1442	Y.L - Y.R	sp|Q6P5E4|UGGG1_MOUSE	sp	Q6P5E4	Q6P5E4	UGGG1_MOUSE	UDP-glucose:glycoprotein glucosyltransferase 1	Mus musculus	10090	Uggt1	1	4	T1538	sp|Q6P5E4|UGGG1_MOUSE-T1538	-1.0962	0.177816	-1.93366	0.0688549	0.730711	-4.40745	-1.81937
1443	Y.L - Y.R	tr|E9Q616|E9Q616_MOUSE	tr	E9Q616	E9Q616	E9Q616_MOUSE	AHNAK nucleoprotein (desmoyokin)	Mus musculus	10090	Ahnak	1	1	S4966	tr|E9Q616|E9Q616_MOUSE-S4966	0.345351	0.0265468	1.93313	0.0689251	0.730711	-4.40758	1.81891
1444	Y.L - Y.R	sp|P13542|MYH8_MOUSE	sp	P13542	P13542	MYH8_MOUSE	Myosin-8	Mus musculus	10090	Myh8	2	2	Y1855	sp|P13542|MYH8_MOUSE-Y1855	-1.30263	-0.00746686	-1.93299	0.0689429	0.730711	-4.40762	-1.81879
1445	Y.L - Y.R	sp|Q5SX39|MYH4_MOUSE	sp	Q5SX39	Q5SX39	MYH4_MOUSE	Myosin-4	Mus musculus	10090	Myh4	1	1	Y1856	sp|Q5SX39|MYH4_MOUSE-Y1856	-1.30263	-0.00746686	-1.93299	0.0689429	0.730711	-4.40762	-1.81879
1446	Y.L - Y.R	sp|Q5SX40|MYH1_MOUSE	sp	Q5SX40	Q5SX40	MYH1_MOUSE	Myosin-1	Mus musculus	10090	Myh1	1	1	Y1859	sp|Q5SX40|MYH1_MOUSE-Y1859	-1.30263	-0.00746686	-1.93299	0.0689429	0.730711	-4.40762	-1.81879
1447	Y.L - Y.R	sp|Q91Z83|MYH7_MOUSE	sp	Q91Z83	Q91Z83	MYH7_MOUSE	Myosin-7	Mus musculus	10090	Myh7	2	1	Y1852	sp|Q91Z83|MYH7_MOUSE-Y1852	-1.30263	-0.00746686	-1.93299	0.0689429	0.730711	-4.40762	-1.81879
1448	Y.L - Y.R	tr|G3UW82|G3UW82_MOUSE	tr	G3UW82	G3UW82	G3UW82_MOUSE	Myosin, heavy polypeptide 2, skeletal muscle, adult	Mus musculus	10090	Myh2	1	1	Y1859	tr|G3UW82|G3UW82_MOUSE-Y1859	-1.30263	-0.00746686	-1.93299	0.0689429	0.730711	-4.40762	-1.81879
1449	Y.L - Y.R	sp|Q9WUZ7|SH3BG_MOUSE	sp	Q9WUZ7	Q9WUZ7	SH3BG_MOUSE	SH3 domain-binding glutamic acid-rich protein	Mus musculus	10090	Sh3bgr	1	1	S108;S113	sp|Q9WUZ7|SH3BG_MOUSE-S108;S113	-1.03778	-0.0873545	-1.93266	0.0689864	0.730711	-4.4077	-1.81851
1450	Y.L - Y.R	sp|P70399|TP53B_MOUSE	sp	P70399	P70399	TP53B_MOUSE	TP53-binding protein 1	Mus musculus	10090	Tp53bp1	1	3	S632	sp|P70399|TP53B_MOUSE-S632	-0.335182	0.0175796	-1.93259	0.068996	0.730711	-4.40772	-1.81845
1451	Y.L - Y.R	sp|Q8R1S4|MTSS1_MOUSE	sp	Q8R1S4	Q8R1S4	MTSS1_MOUSE	Protein MTSS 1	Mus musculus	10090	Mtss1	1	1	T599	sp|Q8R1S4|MTSS1_MOUSE-T599	0.31095	0.0378429	1.93252	0.0690043	0.730711	-4.40773	1.81839
1452	Y.L - Y.R	sp|A2AAJ9|OBSCN_MOUSE	sp	A2AAJ9	A2AAJ9	OBSCN_MOUSE	Obscurin	Mus musculus	10090	Obscn	1	3	S141	sp|A2AAJ9|OBSCN_MOUSE-S141	-0.328565	0.0208539	-1.93205	0.069066	0.730711	-4.40785	-1.81799
1453	Y.L - Y.R	sp|P35278|RAB5C_MOUSE	sp	P35278	P35278	RAB5C_MOUSE	Ras-related protein Rab-5C	Mus musculus	10090	Rab5c	1	2	S85	sp|P35278|RAB5C_MOUSE-S85	0.506704	-0.00196695	1.93169	0.0691133	0.730711	-4.40793	1.81768
1454	Y.L - Y.R	sp|P61021|RAB5B_MOUSE	sp	P61021	P61021	RAB5B_MOUSE	Ras-related protein Rab-5B	Mus musculus	10090	Rab5b	1	1	S84	sp|P61021|RAB5B_MOUSE-S84	0.506704	-0.00196695	1.93169	0.0691133	0.730711	-4.40793	1.81768
1455	Y.L - Y.R	sp|Q9CQD1|RAB5A_MOUSE	sp	Q9CQD1	Q9CQD1	RAB5A_MOUSE	Ras-related protein Rab-5A	Mus musculus	10090	Rab5a	1	1	S84	sp|Q9CQD1|RAB5A_MOUSE-S84	0.506704	-0.00196695	1.93169	0.0691133	0.730711	-4.40793	1.81768
1456	Y.L - Y.R	sp|Q4U4S6|XIRP2_MOUSE	sp	Q4U4S6	Q4U4S6	XIRP2_MOUSE	Xin actin-binding repeat-containing protein 2	Mus musculus	10090	Xirp2	1	1	S2860	sp|Q4U4S6|XIRP2_MOUSE-S2860	0.503961	0.00270075	1.93151	0.0691371	0.730711	-4.40798	1.81752
1457	Y.L - Y.R	sp|Q921Q7|RIN1_MOUSE	sp	Q921Q7	Q921Q7	RIN1_MOUSE	Ras and Rab interactor 1	Mus musculus	10090	Rin1	1	1	S340	sp|Q921Q7|RIN1_MOUSE-S340	0.582208	0.0050229	1.93145	0.0691452	0.730711	-4.40799	1.81747
1458	Y.L - Y.R	sp|Q9JKS5|HABP4_MOUSE	sp	Q9JKS5	Q9JKS5	HABP4_MOUSE	Intracellular hyaluronan-binding protein 4	Mus musculus	10090	Habp4	1	2	S206	sp|Q9JKS5|HABP4_MOUSE-S206	-0.527203	0.02725	-1.93125	0.0691712	0.730711	-4.40804	-1.8173
1459	Y.L - Y.R	sp|B1AWL2|ZN462_MOUSE	sp	B1AWL2	B1AWL2	ZN462_MOUSE	Zinc finger protein 462	Mus musculus	10090	Znf462	1	1	S1346	sp|B1AWL2|ZN462_MOUSE-S1346	-0.373914	0.0511185	-1.93117	0.0691822	0.730711	-4.40806	-1.81723
1460	Y.L - Y.R	sp|A2ABU4|MYOM3_MOUSE	sp	A2ABU4	A2ABU4	MYOM3_MOUSE	Myomesin-3	Mus musculus	10090	Myom3	1	1	T291	sp|A2ABU4|MYOM3_MOUSE-T291	-1.14569	-0.050398	-1.93092	0.0692151	0.730711	-4.40812	-1.81701
1461	Y.L - Y.R	sp|P23881|TCEA3_MOUSE	sp	P23881	P23881	TCEA3_MOUSE	Transcription elongation factor A protein 3	Mus musculus	10090	Tcea3	1	3	T168	sp|P23881|TCEA3_MOUSE-T168	-0.398882	0.0213787	-1.93068	0.0692462	0.730711	-4.40818	-1.81681
1462	Y.L - Y.R	sp|Q9QWW1|HOME2_MOUSE	sp	Q9QWW1	Q9QWW1	HOME2_MOUSE	Homer protein homolog 2	Mus musculus	10090	Homer2	1	1	T160	sp|Q9QWW1|HOME2_MOUSE-T160	-0.645072	0.0961132	-1.9306	0.069257	0.730711	-4.4082	-1.81674
1463	Y.L - Y.R	sp|Q61464|ZN638_MOUSE	sp	Q61464	Q61464	ZN638_MOUSE	Zinc finger protein 638	Mus musculus	10090	Znf638	1	2	S1400	sp|Q61464|ZN638_MOUSE-S1400	-0.3131	0.0328717	-1.92981	0.0693602	0.730711	-4.40839	-1.81607
1464	Y.L - Y.R	sp|Q5DTJ9|MYPN_MOUSE	sp	Q5DTJ9	Q5DTJ9	MYPN_MOUSE	Myopalladin	Mus musculus	10090	Mypn	1	2	S248;S253	sp|Q5DTJ9|MYPN_MOUSE-S248;S253	-0.605058	0.0653944	-1.9297	0.0693751	0.730711	-4.40842	-1.81597
1465	Y.L - Y.R	sp|G5E8K5|ANK3_MOUSE	sp	G5E8K5	G5E8K5	ANK3_MOUSE	Ankyrin-3	Mus musculus	10090	Ank3	1	1	Y1463;S1470	sp|G5E8K5|ANK3_MOUSE-Y1463;S1470	-0.315385	0.0238462	-1.92951	0.069401	0.730711	-4.40847	-1.8158
1466	Y.L - Y.R	tr|A0A571BF58|A0A571BF58_MOUSE	tr	A0A571BF58	A0A571BF58	A0A571BF58_MOUSE	Nebulin	Mus musculus	10090	Neb	1	1	T399	tr|A0A571BF58|A0A571BF58_MOUSE-T399	-0.800115	-0.0423665	-1.92943	0.0694113	0.730711	-4.40849	-1.81573
1467	Y.L - Y.R	tr|A0A571BEN1|A0A571BEN1_MOUSE	tr	A0A571BEN1	A0A571BEN1	A0A571BEN1_MOUSE	Myosin binding protein C, slow-type	Mus musculus	10090	Mybpc1	1	1	T150;T152	tr|A0A571BEN1|A0A571BEN1_MOUSE-T150;T152	-0.509368	0.0125293	-1.92918	0.0694434	0.730711	-4.40855	-1.81552
1468	Y.L - Y.R	tr|G5E8J6|G5E8J6_MOUSE	tr	G5E8J6	G5E8J6	G5E8J6_MOUSE	Histidine rich calcium binding protein	Mus musculus	10090	Hrc	1	1	S474	tr|G5E8J6|G5E8J6_MOUSE-S474	-0.768334	0.00776374	-1.92873	0.0695027	0.730711	-4.40866	-1.81514
1469	Y.L - Y.R	sp|A2ASS6|TITIN_MOUSE	sp	A2ASS6	A2ASS6	TITIN_MOUSE	Titin	Mus musculus	10090	Ttn	1	1	T12785	sp|A2ASS6|TITIN_MOUSE-T12785	-0.375537	0.0166221	-1.92866	0.069512	0.730711	-4.40867	-1.81508
1470	Y.L - Y.R	sp|Q8BZ03|KPCD2_MOUSE	sp	Q8BZ03	Q8BZ03	KPCD2_MOUSE	Serine/threonine-protein kinase D2	Mus musculus	10090	Prkd2	1	1	S211	sp|Q8BZ03|KPCD2_MOUSE-S211	0.409626	-0.0783411	1.9284	0.0695468	0.730711	-4.40874	1.81485
1471	Y.L - Y.R	sp|P70268|PKN1_MOUSE	sp	P70268	P70268	PKN1_MOUSE	Serine/threonine-protein kinase N1	Mus musculus	10090	Pkn1	1	3	T929	sp|P70268|PKN1_MOUSE-T929	0.442716	0.0496696	1.92837	0.0695512	0.730711	-4.40874	1.81482
1472	Y.L - Y.R	sp|Q8CIG3|KDM1B_MOUSE	sp	Q8CIG3	Q8CIG3	KDM1B_MOUSE	Lysine-specific histone demethylase 1B	Mus musculus	10090	Kdm1b	1	1	S253	sp|Q8CIG3|KDM1B_MOUSE-S253	0.341768	-0.0524731	1.92791	0.069612	0.730711	-4.40886	1.81443
1473	Y.L - Y.R	sp|Q6A065|CE170_MOUSE	sp	Q6A065	Q6A065	CE170_MOUSE	Centrosomal protein of 170 kDa	Mus musculus	10090	Cep170	1	2	S1152;S1155	sp|Q6A065|CE170_MOUSE-S1152;S1155	0.312003	-0.00909109	1.92761	0.0696513	0.730711	-4.40893	1.81417
1474	Y.L - Y.R	sp|Q14AX6|CDK12_MOUSE	sp	Q14AX6	Q14AX6	CDK12_MOUSE	Cyclin-dependent kinase 12	Mus musculus	10090	Cdk12	1	2	S1079	sp|Q14AX6|CDK12_MOUSE-S1079	0.614318	0.0100405	1.92753	0.069662	0.730711	-4.40895	1.8141
1475	Y.L - Y.R	sp|Q8K1R7|NEK9_MOUSE	sp	Q8K1R7	Q8K1R7	NEK9_MOUSE	Serine/threonine-protein kinase Nek9	Mus musculus	10090	Nek9	1	2	S13	sp|Q8K1R7|NEK9_MOUSE-S13	-0.353563	-0.0660392	-1.92752	0.0696637	0.730711	-4.40895	-1.81409
1476	Y.L - Y.R	sp|Q9ET80|JPH1_MOUSE	sp	Q9ET80	Q9ET80	JPH1_MOUSE	Junctophilin-1	Mus musculus	10090	Jph1	1	1	S627	sp|Q9ET80|JPH1_MOUSE-S627	0.586491	-0.0444824	1.92732	0.0696902	0.730711	-4.409	1.81392
1477	Y.L - Y.R	sp|Q9R111|GUAD_MOUSE	sp	Q9R111	Q9R111	GUAD_MOUSE	Guanine deaminase	Mus musculus	10090	Gda	1	1	S116	sp|Q9R111|GUAD_MOUSE-S116	0.394632	-0.0594715	1.92677	0.0697623	0.730711	-4.40913	1.81345
1478	Y.L - Y.R	sp|Q9JIK5|DDX21_MOUSE	sp	Q9JIK5	Q9JIK5	DDX21_MOUSE	Nucleolar RNA helicase 2	Mus musculus	10090	Ddx21	1	3	S155	sp|Q9JIK5|DDX21_MOUSE-S155	-0.858555	-0.00204123	-1.92633	0.069821	0.730711	-4.40924	-1.81307
1479	Y.L - Y.R	sp|Q99L88|SNTB1_MOUSE	sp	Q99L88	Q99L88	SNTB1_MOUSE	Beta-1-syntrophin	Mus musculus	10090	Sntb1	1	4	T73	sp|Q99L88|SNTB1_MOUSE-T73	-0.251264	0.0361828	-1.92548	0.0699334	0.730711	-4.40945	-1.81234
1480	Y.L - Y.R	sp|Q63918|CAVN2_MOUSE	sp	Q63918	Q63918	CAVN2_MOUSE	Caveolae-associated protein 2	Mus musculus	10090	Cavin2	1	3	T196;S203	sp|Q63918|CAVN2_MOUSE-T196;S203	0.439358	0.00426104	1.92493	0.0700064	0.730711	-4.40958	1.81187
1481	Y.L - Y.R	tr|A0A571BF58|A0A571BF58_MOUSE	tr	A0A571BF58	A0A571BF58	A0A571BF58_MOUSE	Nebulin	Mus musculus	10090	Neb	1	1	S7399;S7405	tr|A0A571BF58|A0A571BF58_MOUSE-S7399;S7405	-0.583396	-0.013869	-1.92479	0.0700249	0.730711	-4.40962	-1.81175
1482	Y.L - Y.R	sp|Q63918|CAVN2_MOUSE	sp	Q63918	Q63918	CAVN2_MOUSE	Caveolae-associated protein 2	Mus musculus	10090	Cavin2	1	3	S27;T33	sp|Q63918|CAVN2_MOUSE-S27;T33	0.451286	-0.0356934	1.92447	0.0700676	0.730711	-4.40969	1.81147
1483	Y.L - Y.R	sp|A2ASS6|TITIN_MOUSE	sp	A2ASS6	A2ASS6	TITIN_MOUSE	Titin	Mus musculus	10090	Ttn	1	1	S1599	sp|A2ASS6|TITIN_MOUSE-S1599	-0.9083	-0.0943827	-1.92442	0.0700738	0.730711	-4.4097	-1.81143
1484	Y.L - Y.R	sp|Q6P2L6|NSD3_MOUSE	sp	Q6P2L6	Q6P2L6	NSD3_MOUSE	Histone-lysine N-methyltransferase NSD3	Mus musculus	10090	Nsd3	1	2	S673	sp|Q6P2L6|NSD3_MOUSE-S673	-0.601692	0.155554	-1.9244	0.0700769	0.730711	-4.40971	-1.81141
1485	Y.L - Y.R	sp|Q9WTP9|VAX2_MOUSE	sp	Q9WTP9	Q9WTP9	VAX2_MOUSE	Ventral anterior homeobox 2	Mus musculus	10090	Vax2	1	1	S53	sp|Q9WTP9|VAX2_MOUSE-S53	0.567415	-0.109919	1.92435	0.0700842	0.730711	-4.40972	1.81137
1486	Y.L - Y.R	sp|Q99K90|TAB2_MOUSE	sp	Q99K90	Q99K90	TAB2_MOUSE	TGF-beta-activated kinase 1 and MAP3K7-binding protein 2	Mus musculus	10090	Tab2	1	1	S582	sp|Q99K90|TAB2_MOUSE-S582	-0.584179	-0.0251639	-1.92419	0.070105	0.730711	-4.40976	-1.81123
1487	Y.L - Y.R	sp|P19246|NFH_MOUSE	sp	P19246	P19246	NFH_MOUSE	Neurofilament heavy polypeptide	Mus musculus	10090	Nefh	1	3	S500;S508	sp|P19246|NFH_MOUSE-S500;S508	-0.481402	0.0158547	-1.92398	0.0701322	0.730711	-4.40981	-1.81106
1488	Y.L - Y.R	sp|Q78ZA7|NP1L4_MOUSE	sp	Q78ZA7	Q78ZA7	NP1L4_MOUSE	Nucleosome assembly protein 1-like 4	Mus musculus	10090	Nap1l4	1	1	S125	sp|Q78ZA7|NP1L4_MOUSE-S125	-0.284952	-0.0158734	-1.92394	0.0701378	0.730711	-4.40982	-1.81102
1489	Y.L - Y.R	tr|A0A571BEN1|A0A571BEN1_MOUSE	tr	A0A571BEN1	A0A571BEN1	A0A571BEN1_MOUSE	Myosin binding protein C, slow-type	Mus musculus	10090	Mybpc1	1	1	T150;T153	tr|A0A571BEN1|A0A571BEN1_MOUSE-T150;T153	-0.807772	0.0132554	-1.92381	0.0701557	0.730711	-4.40985	-1.8109
1490	Y.L - Y.R	sp|P59808|SASH1_MOUSE	sp	P59808	P59808	SASH1_MOUSE	SAM and SH3 domain-containing protein 1	Mus musculus	10090	Sash1	1	1	S714;S718	sp|P59808|SASH1_MOUSE-S714;S718	0.790604	0.0907093	1.92353	0.0701925	0.730711	-4.40992	1.81067
1491	Y.L - Y.R	sp|O08529|CAN2_MOUSE	sp	O08529	O08529	CAN2_MOUSE	Calpain-2 catalytic subunit	Mus musculus	10090	Capn2	1	4	S369	sp|O08529|CAN2_MOUSE-S369	-0.866316	0.162001	-1.92321	0.070235	0.730711	-4.41	-1.81039
1492	Y.L - Y.R	sp|O35350|CAN1_MOUSE	sp	O35350	O35350	CAN1_MOUSE	Calpain-1 catalytic subunit	Mus musculus	10090	Capn1	1	1	S379	sp|O35350|CAN1_MOUSE-S379	-0.866316	0.162001	-1.92321	0.070235	0.730711	-4.41	-1.81039
1493	Y.L - Y.R	sp|Q3MI48|JSPR1_MOUSE	sp	Q3MI48	Q3MI48	JSPR1_MOUSE	Junctional sarcoplasmic reticulum protein 1	Mus musculus	10090	Jsrp1	1	2	S223;S240	sp|Q3MI48|JSPR1_MOUSE-S223;S240	-0.599889	0.126238	-1.92315	0.070243	0.730711	-4.41001	-1.81034
1494	Y.L - Y.R	sp|Q8VC03|EMAL3_MOUSE	sp	Q8VC03	Q8VC03	EMAL3_MOUSE	Echinoderm microtubule-associated protein-like 3	Mus musculus	10090	Eml3	1	1	S177	sp|Q8VC03|EMAL3_MOUSE-S177	0.79836	0.00321284	1.92303	0.070259	0.730711	-4.41004	1.81024
1495	Y.L - Y.R	sp|A2ASS6|TITIN_MOUSE	sp	A2ASS6	A2ASS6	TITIN_MOUSE	Titin	Mus musculus	10090	Ttn	1	1	Y15238	sp|A2ASS6|TITIN_MOUSE-Y15238	-0.843594	0.102092	-2.04678	0.0702809	0.730711	-4.46415	-1.8101
1496	Y.L - Y.R	tr|Q14BI5|Q14BI5_MOUSE	tr	Q14BI5	Q14BI5	Q14BI5_MOUSE	Myomesin 2	Mus musculus	10090	Myom2	1	1	S1057	tr|Q14BI5|Q14BI5_MOUSE-S1057	-1.40893	-0.0274864	-1.92264	0.0703115	0.730711	-4.41014	-1.8099
1497	Y.L - Y.R	sp|Q61554|FBN1_MOUSE	sp	Q61554	Q61554	FBN1_MOUSE	Fibrillin-1	Mus musculus	10090	Fbn1	1	2	S2704;S2705	sp|Q61554|FBN1_MOUSE-S2704;S2705	-0.298247	0.00304737	-1.92215	0.0703771	0.730711	-4.41026	-1.80948
1498	Y.L - Y.R	sp|Q99MR9|PPR3A_MOUSE	sp	Q99MR9	Q99MR9	PPR3A_MOUSE	Protein phosphatase 1 regulatory subunit 3A	Mus musculus	10090	Ppp1r3a	1	2	S818;S826	sp|Q99MR9|PPR3A_MOUSE-S818;S826	-0.872142	-0.0735912	-1.92215	0.0703771	0.730711	-4.41026	-1.80948
1499	Y.L - Y.R	sp|Q8CGB3|UACA_MOUSE	sp	Q8CGB3	Q8CGB3	UACA_MOUSE	Uveal autoantigen with coiled-coil domains and ankyrin repeats	Mus musculus	10090	Uaca	1	2	S1342	sp|Q8CGB3|UACA_MOUSE-S1342	-0.427147	-0.00898017	-1.92194	0.0704045	0.730711	-4.41031	-1.8093
1500	Y.L - Y.R	sp|Q5FW52|MLIP_MOUSE	sp	Q5FW52	Q5FW52	MLIP_MOUSE	Muscular LMNA-interacting protein	Mus musculus	10090	Mlip	1	1	S219	sp|Q5FW52|MLIP_MOUSE-S219	-0.274299	0.0384661	-1.92192	0.0704077	0.730711	-4.41031	-1.80928
1501	Y.L - Y.R	sp|Q9D0L7|ARM10_MOUSE	sp	Q9D0L7	Q9D0L7	ARM10_MOUSE	Armadillo repeat-containing protein 10	Mus musculus	10090	Armc10	1	1	S43	sp|Q9D0L7|ARM10_MOUSE-S43	0.457087	-0.00247266	1.92179	0.0704241	0.730711	-4.41034	1.80917
1502	Y.L - Y.R	tr|E9PVC2|E9PVC2_MOUSE	tr	E9PVC2	E9PVC2	E9PVC2_MOUSE	Zinc finger protein 282	Mus musculus	10090	Zfp282	4	1	S319	tr|E9PVC2|E9PVC2_MOUSE-S319	0.361937	-0.0260843	1.92166	0.0704425	0.730711	-4.41038	1.80905
1503	Y.L - Y.R	sp|Q80WJ7|LYRIC_MOUSE	sp	Q80WJ7	Q80WJ7	LYRIC_MOUSE	Protein LYRIC	Mus musculus	10090	Mtdh	1	1	S359	sp|Q80WJ7|LYRIC_MOUSE-S359	-0.440995	-0.0273102	-1.92144	0.0704714	0.730711	-4.41043	-1.80887
1504	Y.L - Y.R	sp|P56960|EXOSX_MOUSE	sp	P56960	P56960	EXOSX_MOUSE	Exosome component 10	Mus musculus	10090	Exosc10	1	2	S636	sp|P56960|EXOSX_MOUSE-S636	-0.517492	0.0377843	-1.92143	0.070473	0.730711	-4.41043	-1.80886
1505	Y.L - Y.R	sp|P53564|CUX1_MOUSE	sp	P53564	P53564	CUX1_MOUSE	Homeobox protein cut-like 1	Mus musculus	10090	Cux1	1	3	S1467	sp|P53564|CUX1_MOUSE-S1467	-0.328078	-0.00378386	-1.92128	0.0704925	0.730711	-4.41047	-1.80873
1506	Y.L - Y.R	sp|Q04447|KCRB_MOUSE	sp	Q04447	Q04447	KCRB_MOUSE	Creatine kinase B-type	Mus musculus	10090	Ckb	1	1	S205	sp|Q04447|KCRB_MOUSE-S205	-0.94615	0.076526	-1.92128	0.0704931	0.730711	-4.41047	-1.80873
1507	Y.L - Y.R	tr|E9PZM7|E9PZM7_MOUSE	tr	E9PZM7	E9PZM7	E9PZM7_MOUSE	SR-related CTD-associated factor 11	Mus musculus	10090	Scaf11	1	1	S843;T848	tr|E9PZM7|E9PZM7_MOUSE-S843;T848	0.474133	-0.0210061	1.92087	0.0705472	0.730711	-4.41057	1.80838
1508	Y.L - Y.R	sp|Q2TJ95|RSPO3_MOUSE	sp	Q2TJ95	Q2TJ95	RSPO3_MOUSE	R-spondin-3	Mus musculus	10090	Rspo3	1	2	S243	sp|Q2TJ95|RSPO3_MOUSE-S243	-0.382929	-0.0240362	-1.92069	0.0705722	0.730711	-4.41061	-1.80822
1509	Y.L - Y.R	sp|Q8VC03|EMAL3_MOUSE	sp	Q8VC03	Q8VC03	EMAL3_MOUSE	Echinoderm microtubule-associated protein-like 3	Mus musculus	10090	Eml3	1	1	S199	sp|Q8VC03|EMAL3_MOUSE-S199	-0.349041	0.0169528	-1.9205	0.0705977	0.730711	-4.41066	-1.80806
1510	Y.L - Y.R	sp|Q9R0U0|SRS10_MOUSE	sp	Q9R0U0	Q9R0U0	SRS10_MOUSE	Serine/arginine-rich splicing factor 10	Mus musculus	10090	Srsf10	1	2	S129;S131;S133	sp|Q9R0U0|SRS10_MOUSE-S129;S131;S133	0.465956	-0.0600126	1.92027	0.0706277	0.730711	-4.41071	1.80786
1511	Y.L - Y.R	sp|E9PYL2|PRR12_MOUSE	sp	E9PYL2	E9PYL2	PRR12_MOUSE	Proline-rich protein 12	Mus musculus	10090	Prr12	1	1	S648	sp|E9PYL2|PRR12_MOUSE-S648	-0.305471	-0.0378943	-1.92026	0.0706295	0.730711	-4.41072	-1.80785
1512	Y.L - Y.R	sp|E9Q7X6|HEG1_MOUSE	sp	E9Q7X6	E9Q7X6	HEG1_MOUSE	Protein HEG homolog 1	Mus musculus	10090	Heg1	1	1	S401	sp|E9Q7X6|HEG1_MOUSE-S401	1.04391	0.00316075	1.92022	0.0706353	0.730711	-4.41073	1.80781
1513	Y.L - Y.R	sp|P58058|NADK_MOUSE	sp	P58058	P58058	NADK_MOUSE	NAD kinase	Mus musculus	10090	Nadk	1	2	S64	sp|P58058|NADK_MOUSE-S64	0.661558	-0.0471094	1.92017	0.0706408	0.730711	-4.41074	1.80778
1514	Y.L - Y.R	sp|Q9Z2H5|E41L1_MOUSE	sp	Q9Z2H5	Q9Z2H5	E41L1_MOUSE	Band 4.1-like protein 1	Mus musculus	10090	Epb41l1	1	2	S510	sp|Q9Z2H5|E41L1_MOUSE-S510	0.467669	-0.0257934	1.92016	0.0706422	0.730711	-4.41074	1.80777
1515	Y.L - Y.R	sp|P10637|TAU_MOUSE	sp	P10637	P10637	TAU_MOUSE	Microtubule-associated protein tau	Mus musculus	10090	Mapt	1	3	S696	sp|P10637|TAU_MOUSE-S696	-0.44624	0.0848777	-1.92005	0.0706581	0.730711	-4.41077	-1.80767
1516	Y.L - Y.R	sp|Q8JZZ7|AGRL2_MOUSE	sp	Q8JZZ7	Q8JZZ7	AGRL2_MOUSE	Adhesion G protein-coupled receptor L2	Mus musculus	10090	Adgrl2	1	3	S1402	sp|Q8JZZ7|AGRL2_MOUSE-S1402	-0.336034	-0.054415	-1.91988	0.0706804	0.730711	-4.41081	-1.80753
1517	Y.L - Y.R	sp|A2ASS6|TITIN_MOUSE	sp	A2ASS6	A2ASS6	TITIN_MOUSE	Titin	Mus musculus	10090	Ttn	1	1	S24400	sp|A2ASS6|TITIN_MOUSE-S24400	-0.829208	0.0135221	-1.91977	0.0706955	0.730711	-4.41084	-1.80743
1518	Y.L - Y.R	sp|P05064|ALDOA_MOUSE	sp	P05064	P05064	ALDOA_MOUSE	Fructose-bisphosphate aldolase A	Mus musculus	10090	Aldoa	1	2	T124	sp|P05064|ALDOA_MOUSE-T124	-0.795183	0.019466	-1.91967	0.0707086	0.730711	-4.41086	-1.80734
1519	Y.L - Y.R	tr|A6ZI46|A6ZI46_MOUSE	tr	A6ZI46	A6ZI46	A6ZI46_MOUSE	Fructose-bisphosphate aldolase	Mus musculus	10090	Aldoart1	1	1	T179	tr|A6ZI46|A6ZI46_MOUSE-T179	-0.795183	0.019466	-1.91967	0.0707086	0.730711	-4.41086	-1.80734
1520	Y.L - Y.R	sp|Q9QXS1|PLEC_MOUSE	sp	Q9QXS1	Q9QXS1	PLEC_MOUSE	Plectin	Mus musculus	10090	Plec	1	3	S4633	sp|Q9QXS1|PLEC_MOUSE-S4633	-0.470324	0.116205	-1.91903	0.0707947	0.730711	-4.41102	-1.80679
1521	Y.L - Y.R	sp|Q9D2V7|CORO7_MOUSE	sp	Q9D2V7	Q9D2V7	CORO7_MOUSE	Coronin-7	Mus musculus	10090	Coro7	1	2	S431	sp|Q9D2V7|CORO7_MOUSE-S431	-0.396325	-0.0249409	-1.91896	0.0708034	0.730711	-4.41103	-1.80674
1522	Y.L - Y.R	sp|Q8K019|BCLF1_MOUSE	sp	Q8K019	Q8K019	BCLF1_MOUSE	Bcl-2-associated transcription factor 1	Mus musculus	10090	Bclaf1	1	2	S752	sp|Q8K019|BCLF1_MOUSE-S752	-0.497327	0.076473	-1.91883	0.0708212	0.730711	-4.41107	-1.80662
1523	Y.L - Y.R	sp|Q9CQV8|1433B_MOUSE	sp	Q9CQV8	Q9CQV8	1433B_MOUSE	14-3-3 protein beta/alpha	Mus musculus	10090	Ywhab	1	3	Y130	sp|Q9CQV8|1433B_MOUSE-Y130	-0.610845	-0.0138537	-1.91881	0.0708232	0.730711	-4.41107	-1.80661
1524	Y.L - Y.R	sp|Q8CCN5|BCAS3_MOUSE	sp	Q8CCN5	Q8CCN5	BCAS3_MOUSE	BCAS3 microtubule associated cell migration factor	Mus musculus	10090	Bcas3	1	2	S712	sp|Q8CCN5|BCAS3_MOUSE-S712	-0.749309	-0.0403621	-1.91859	0.0708534	0.730711	-4.41112	-1.80642
1525	Y.L - Y.R	sp|Q62234|MYOM1_MOUSE	sp	Q62234	Q62234	MYOM1_MOUSE	Myomesin-1	Mus musculus	10090	Myom1	1	2	S36	sp|Q62234|MYOM1_MOUSE-S36	-0.579712	0.0260467	-1.91832	0.0708896	0.730711	-4.41119	-1.80618
1526	Y.L - Y.R	tr|A2AQ92|A2AQ92_MOUSE	tr	A2AQ92	A2AQ92	A2AQ92_MOUSE	NAD(P)H oxidase (H2O2-forming)	Mus musculus	10090	Duox1	1	1	S955	tr|A2AQ92|A2AQ92_MOUSE-S955	1.2899	0.0549062	1.9183	0.0708918	0.730711	-4.41119	1.80617
1527	Y.L - Y.R	sp|B1AVY7|KI16B_MOUSE	sp	B1AVY7	B1AVY7	KI16B_MOUSE	Kinesin-like protein KIF16B	Mus musculus	10090	Kif16b	1	1	T1021	sp|B1AVY7|KI16B_MOUSE-T1021	-0.392046	0.0529515	-1.91767	0.0709764	0.730711	-4.41135	-1.80563
1528	Y.L - Y.R	sp|Q920Q8|NS1BP_MOUSE	sp	Q920Q8	Q920Q8	NS1BP_MOUSE	Influenza virus NS1A-binding protein homolog	Mus musculus	10090	Ivns1abp	1	2	T330	sp|Q920Q8|NS1BP_MOUSE-T330	-0.488397	-0.0197262	-1.91741	0.0710113	0.730711	-4.41141	-1.80541
1529	Y.L - Y.R	sp|Q8BGT6|MILK1_MOUSE	sp	Q8BGT6	Q8BGT6	MILK1_MOUSE	MICAL-like protein 1	Mus musculus	10090	Micall1	1	3	S494;S496	sp|Q8BGT6|MILK1_MOUSE-S494;S496	-0.366237	0.016827	-1.91737	0.0710172	0.730711	-4.41142	-1.80537
1530	Y.L - Y.R	sp|Q9CYR6|AGM1_MOUSE	sp	Q9CYR6	Q9CYR6	AGM1_MOUSE	Phosphoacetylglucosamine mutase	Mus musculus	10090	Pgm3	1	1	S64	sp|Q9CYR6|AGM1_MOUSE-S64	-0.443075	0.0959389	-1.9172	0.0710399	0.730711	-4.41146	-1.80522
1531	Y.L - Y.R	sp|Q80YT7|MYOME_MOUSE	sp	Q80YT7	Q80YT7	MYOME_MOUSE	Myomegalin	Mus musculus	10090	Pde4dip	1	2	S1855	sp|Q80YT7|MYOME_MOUSE-S1855	-0.479682	0.00683433	-1.9172	0.0710402	0.730711	-4.41146	-1.80522
1532	Y.L - Y.R	sp|P63141|KCNA2_MOUSE	sp	P63141	P63141	KCNA2_MOUSE	Potassium voltage-gated channel subfamily A member 2	Mus musculus	10090	Kcna2	1	1	S440;S441	sp|P63141|KCNA2_MOUSE-S440;S441	-0.665722	0.0419966	-1.91712	0.0710507	0.730711	-4.41148	-1.80515
1533	Y.L - Y.R	sp|A2ASS6|TITIN_MOUSE	sp	A2ASS6	A2ASS6	TITIN_MOUSE	Titin	Mus musculus	10090	Ttn	1	1	S35079	sp|A2ASS6|TITIN_MOUSE-S35079	0.369868	-0.0244773	1.91708	0.0710558	0.730711	-4.41149	1.80512
1534	Y.L - Y.R	sp|P54103|DNJC2_MOUSE	sp	P54103	P54103	DNJC2_MOUSE	DnaJ homolog subfamily C member 2	Mus musculus	10090	Dnajc2	1	2	S183	sp|P54103|DNJC2_MOUSE-S183	-1.08206	-0.0505821	-1.91707	0.0710578	0.730711	-4.41149	-1.80511
1535	Y.L - Y.R	sp|Q8C2K5|RASL3_MOUSE	sp	Q8C2K5	Q8C2K5	RASL3_MOUSE	RAS protein activator like-3	Mus musculus	10090	Rasal3	1	1	S190	sp|Q8C2K5|RASL3_MOUSE-S190	-0.591723	0.121609	-1.9169	0.0710809	0.730711	-4.41154	-1.80496
1536	Y.L - Y.R	sp|Q6ZPZ3|ZC3H4_MOUSE	sp	Q6ZPZ3	Q6ZPZ3	ZC3H4_MOUSE	Zinc finger CCCH domain-containing protein 4	Mus musculus	10090	Zc3h4	1	2	S817;S824	sp|Q6ZPZ3|ZC3H4_MOUSE-S817;S824	0.313026	-0.00972152	1.91683	0.0710894	0.730711	-4.41155	1.80491
1537	Y.L - Y.R	sp|Q6QD59|SEC20_MOUSE	sp	Q6QD59	Q6QD59	SEC20_MOUSE	Vesicle transport protein SEC20	Mus musculus	10090	Bnip1	1	1	S120	sp|Q6QD59|SEC20_MOUSE-S120	0.390363	-0.033119	1.91629	0.0711623	0.730711	-4.41168	1.80444
1538	Y.L - Y.R	sp|P62046|LRCH1_MOUSE	sp	P62046	P62046	LRCH1_MOUSE	Leucine-rich repeat and calponin homology domain-containing protein 1	Mus musculus	10090	Lrch1	1	2	T327	sp|P62046|LRCH1_MOUSE-T327	0.590492	0.0351254	1.9157	0.0712421	0.730711	-4.41183	1.80393
1539	Y.L - Y.R	tr|E9Q777|E9Q777_MOUSE	tr	E9Q777	E9Q777	E9Q777_MOUSE	A kinase (PRKA) anchor protein 11	Mus musculus	10090	Akap11	1	2	S912	tr|E9Q777|E9Q777_MOUSE-S912	-0.292475	-0.0166149	-1.91524	0.0713046	0.730711	-4.41194	-1.80353
1540	Y.L - Y.R	sp|P20152|VIME_MOUSE	sp	P20152	P20152	VIME_MOUSE	Vimentin	Mus musculus	10090	Vim	1	3	S325	sp|P20152|VIME_MOUSE-S325	0.290539	-0.0260165	1.91522	0.0713076	0.730711	-4.41194	1.80351
1541	Y.L - Y.R	sp|Q91Z96|BMP2K_MOUSE	sp	Q91Z96	Q91Z96	BMP2K_MOUSE	BMP-2-inducible protein kinase	Mus musculus	10090	Bmp2k	1	1	S13	sp|Q91Z96|BMP2K_MOUSE-S13	-0.256902	0.00974023	-1.91515	0.0713163	0.730711	-4.41196	-1.80346
1542	Y.L - Y.R	tr|G5E8J6|G5E8J6_MOUSE	tr	G5E8J6	G5E8J6	G5E8J6_MOUSE	Histidine rich calcium binding protein	Mus musculus	10090	Hrc	1	1	S542;S565;S569	tr|G5E8J6|G5E8J6_MOUSE-S542;S565;S569	-1.05303	0.023315	-1.91506	0.071329	0.730711	-4.41198	-1.80338
1543	Y.L - Y.R	sp|O08638|MYH11_MOUSE	sp	O08638	O08638	MYH11_MOUSE	Myosin-11	Mus musculus	10090	Myh11	1	1	S240	sp|O08638|MYH11_MOUSE-S240	-0.936488	0.0851981	-1.91494	0.071345	0.730711	-4.41201	-1.80328
1544	Y.L - Y.R	sp|Q61879|MYH10_MOUSE	sp	Q61879	Q61879	MYH10_MOUSE	Myosin-10	Mus musculus	10090	Myh10	1	2	S240	sp|Q61879|MYH10_MOUSE-S240	-0.936488	0.0851981	-1.91494	0.071345	0.730711	-4.41201	-1.80328
1545	Y.L - Y.R	sp|Q6URW6|MYH14_MOUSE	sp	Q6URW6	Q6URW6	MYH14_MOUSE	Myosin-14	Mus musculus	10090	Myh14	1	1	S264	sp|Q6URW6|MYH14_MOUSE-S264	-0.936488	0.0851981	-1.91494	0.071345	0.730711	-4.41201	-1.80328
1546	Y.L - Y.R	sp|Q8VDD5|MYH9_MOUSE	sp	Q8VDD5	Q8VDD5	MYH9_MOUSE	Myosin-9	Mus musculus	10090	Myh9	1	4	S233	sp|Q8VDD5|MYH9_MOUSE-S233	-0.936488	0.0851981	-1.91494	0.071345	0.730711	-4.41201	-1.80328
1547	Y.L - Y.R	sp|Q9CXS4|CENPV_MOUSE	sp	Q9CXS4	Q9CXS4	CENPV_MOUSE	Centromere protein V	Mus musculus	10090	Cenpv	1	2	S6	sp|Q9CXS4|CENPV_MOUSE-S6	-0.790644	0.143707	-1.91487	0.0713538	0.730711	-4.41203	-1.80322
1548	Y.L - Y.R	sp|Q8BJS4|SUN2_MOUSE	sp	Q8BJS4	Q8BJS4	SUN2_MOUSE	SUN domain-containing protein 2	Mus musculus	10090	Sun2	1	3	S39	sp|Q8BJS4|SUN2_MOUSE-S39	0.608689	-0.11136	1.91467	0.0713809	0.730711	-4.41208	1.80305
1549	Y.L - Y.R	sp|Q80U58|PUM2_MOUSE	sp	Q80U58	Q80U58	PUM2_MOUSE	Pumilio homolog 2	Mus musculus	10090	Pum2	1	2	S136	sp|Q80U58|PUM2_MOUSE-S136	0.463486	0.0231294	1.91467	0.0713819	0.730711	-4.41208	1.80304
1550	Y.L - Y.R	sp|Q70KF4|CMYA5_MOUSE	sp	Q70KF4	Q70KF4	CMYA5_MOUSE	Cardiomyopathy-associated protein 5	Mus musculus	10090	Cmya5	1	2	T1104;S1130	sp|Q70KF4|CMYA5_MOUSE-T1104;S1130	-0.448265	-0.0404312	-1.91463	0.0713863	0.730711	-4.41209	-1.80301
1551	Y.L - Y.R	sp|Q9ET78|JPH2_MOUSE	sp	Q9ET78	Q9ET78	JPH2_MOUSE	Junctophilin-2	Mus musculus	10090	Jph2	1	2	S168;T174	sp|Q9ET78|JPH2_MOUSE-S168;T174	-0.671814	0.0138789	-1.91418	0.0714481	0.730711	-4.4122	-1.80262
1552	Y.L - Y.R	sp|Q5SX39|MYH4_MOUSE	sp	Q5SX39	Q5SX39	MYH4_MOUSE	Myosin-4	Mus musculus	10090	Myh4	1	1	S46	sp|Q5SX39|MYH4_MOUSE-S46	-1.04753	0.191433	-1.91417	0.0714488	0.730711	-4.4122	-1.80261
1553	Y.L - Y.R	sp|Q9DBR4|APBB2_MOUSE	sp	Q9DBR4	Q9DBR4	APBB2_MOUSE	Amyloid beta precursor protein binding family B member 2	Mus musculus	10090	Apbb2	1	2	S718	sp|Q9DBR4|APBB2_MOUSE-S718	-0.490798	-0.00175496	-1.91352	0.0715365	0.730711	-4.41236	-1.80206
1554	Y.L - Y.R	sp|Q8BWB1|SYP2L_MOUSE	sp	Q8BWB1	Q8BWB1	SYP2L_MOUSE	Synaptopodin 2-like protein	Mus musculus	10090	Synpo2l	1	1	S163;S175;S177	sp|Q8BWB1|SYP2L_MOUSE-S163;S175;S177	-0.42227	-0.00496859	-1.91351	0.0715385	0.730711	-4.41236	-1.80204
1555	Y.L - Y.R	sp|Q6A065|CE170_MOUSE	sp	Q6A065	Q6A065	CE170_MOUSE	Centrosomal protein of 170 kDa	Mus musculus	10090	Cep170	1	2	S226	sp|Q6A065|CE170_MOUSE-S226	-0.295841	-0.0273644	-1.91342	0.0715506	0.730711	-4.41238	-1.80197
1556	Y.L - Y.R	sp|P70255|NFIC_MOUSE	sp	P70255	P70255	NFIC_MOUSE	Nuclear factor 1 C-type	Mus musculus	10090	Nfic	1	1	S286;S305	sp|P70255|NFIC_MOUSE-S286;S305	-0.314518	-0.00716576	-1.91295	0.0716142	0.730711	-4.41249	-1.80156
1557	Y.L - Y.R	sp|Q811M1|RHG15_MOUSE	sp	Q811M1	Q811M1	RHG15_MOUSE	Rho GTPase-activating protein 15	Mus musculus	10090	Arhgap15	1	1	S247	sp|Q811M1|RHG15_MOUSE-S247	-0.433754	0.00407174	-1.91282	0.0716317	0.730711	-4.41253	-1.80145
1558	Y.L - Y.R	sp|A2A863|ITB4_MOUSE	sp	A2A863	A2A863	ITB4_MOUSE	Integrin beta-4	Mus musculus	10090	Itgb4	1	1	S1451	sp|A2A863|ITB4_MOUSE-S1451	-0.622433	0.0025582	-1.91282	0.0716319	0.730711	-4.41253	-1.80145
1559	Y.L - Y.R	sp|Q99K74|MED24_MOUSE	sp	Q99K74	Q99K74	MED24_MOUSE	Mediator of RNA polymerase II transcription subunit 24	Mus musculus	10090	Med24	1	1	S860	sp|Q99K74|MED24_MOUSE-S860	-0.421551	-0.00401807	-1.91259	0.0716626	0.730711	-4.41258	-1.80126
1560	Y.L - Y.R	sp|Q02566|MYH6_MOUSE	sp	Q02566	Q02566	MYH6_MOUSE	Myosin-6	Mus musculus	10090	Myh6	1	2	S1720	sp|Q02566|MYH6_MOUSE-S1720	-0.625111	0.0603479	-1.91256	0.071667	0.730711	-4.41259	-1.80123
1561	Y.L - Y.R	sp|Q91Z83|MYH7_MOUSE	sp	Q91Z83	Q91Z83	MYH7_MOUSE	Myosin-7	Mus musculus	10090	Myh7	2	1	S1718	sp|Q91Z83|MYH7_MOUSE-S1718	-0.625111	0.0603479	-1.91256	0.071667	0.730711	-4.41259	-1.80123
1562	Y.L - Y.R	sp|Q8BGU5|CCNY_MOUSE	sp	Q8BGU5	Q8BGU5	CCNY_MOUSE	Cyclin-Y	Mus musculus	10090	Ccny	1	1	S280	sp|Q8BGU5|CCNY_MOUSE-S280	-0.605955	0.0252548	-1.91239	0.0716898	0.730711	-4.41263	-1.80108
1563	Y.L - Y.R	sp|Q3U2P1|SC24A_MOUSE	sp	Q3U2P1	Q3U2P1	SC24A_MOUSE	Protein transport protein Sec24A	Mus musculus	10090	Sec24a	1	1	T227	sp|Q3U2P1|SC24A_MOUSE-T227	-0.598709	-0.178025	-1.91183	0.0717667	0.730711	-4.41277	-1.8006
1564	Y.L - Y.R	sp|A2AAJ9|OBSCN_MOUSE	sp	A2AAJ9	A2AAJ9	OBSCN_MOUSE	Obscurin	Mus musculus	10090	Obscn	1	3	S117	sp|A2AAJ9|OBSCN_MOUSE-S117	-0.378159	0.00171651	-1.91171	0.071782	0.730711	-4.41279	-1.8005
1565	Y.L - Y.R	sp|P47809|MP2K4_MOUSE	sp	P47809	P47809	MP2K4_MOUSE	Dual specificity mitogen-activated protein kinase kinase 4	Mus musculus	10090	Map2k4	1	2	S255	sp|P47809|MP2K4_MOUSE-S255	0.405331	-0.0778429	1.91134	0.0718332	0.730711	-4.41289	1.80017
1566	Y.L - Y.R	sp|Q9Z1Z0|USO1_MOUSE	sp	Q9Z1Z0	Q9Z1Z0	USO1_MOUSE	General vesicular transport factor p115	Mus musculus	10090	Uso1	1	2	S940	sp|Q9Z1Z0|USO1_MOUSE-S940	0.539677	-0.0689241	1.91124	0.0718469	0.730711	-4.41291	1.80009
1567	Y.L - Y.R	sp|Q9CRD0|OCAD1_MOUSE	sp	Q9CRD0	Q9CRD0	OCAD1_MOUSE	OCIA domain-containing protein 1	Mus musculus	10090	Ociad1	1	1	T146	sp|Q9CRD0|OCAD1_MOUSE-T146	-0.531159	-0.0469697	-1.91116	0.0718574	0.730711	-4.41293	-1.80002
1568	Y.L - Y.R	sp|E9Q309|CE350_MOUSE	sp	E9Q309	E9Q309	CE350_MOUSE	Centrosome-associated protein 350	Mus musculus	10090	Cep350	1	1	S1641	sp|E9Q309|CE350_MOUSE-S1641	-0.333466	0.0392064	-1.91099	0.0718799	0.730711	-4.41297	-1.79988
1569	Y.L - Y.R	sp|Q7TQ48|SRCA_MOUSE	sp	Q7TQ48	Q7TQ48	SRCA_MOUSE	Sarcalumenin	Mus musculus	10090	Srl	1	2	T85	sp|Q7TQ48|SRCA_MOUSE-T85	-0.652618	0.126513	-1.91095	0.0718854	0.730711	-4.41298	-1.79984
1570	Y.L - Y.R	sp|P42082|CD86_MOUSE	sp	P42082	P42082	CD86_MOUSE	T-lymphocyte activation antigen CD86	Mus musculus	10090	Cd86	1	1	S285	sp|P42082|CD86_MOUSE-S285	0.687956	0.0365482	1.91081	0.0719047	0.730711	-4.41301	1.79972
1571	Y.L - Y.R	sp|Q62234|MYOM1_MOUSE	sp	Q62234	Q62234	MYOM1_MOUSE	Myomesin-1	Mus musculus	10090	Myom1	1	2	S9	sp|Q62234|MYOM1_MOUSE-S9	-0.742544	-0.0884631	-1.91072	0.071917	0.730711	-4.41304	-1.79964
1572	Y.L - Y.R	sp|B9EJ86|OSBL8_MOUSE	sp	B9EJ86	B9EJ86	OSBL8_MOUSE	Oxysterol-binding protein-related protein 8	Mus musculus	10090	Osbpl8	1	1	S328;S331	sp|B9EJ86|OSBL8_MOUSE-S328;S331	0.5172	-0.0589917	1.91044	0.0719559	0.730711	-4.41311	1.7994
1573	Y.L - Y.R	sp|Q5SNZ0|GRDN_MOUSE	sp	Q5SNZ0	Q5SNZ0	GRDN_MOUSE	Girdin	Mus musculus	10090	Ccdc88a	1	2	T458;S459;S460	sp|Q5SNZ0|GRDN_MOUSE-T458;S459;S460	-0.45793	-0.0613187	-1.91036	0.0719663	0.730711	-4.41312	-1.79933
1574	Y.L - Y.R	sp|Q61214|DYR1A_MOUSE	sp	Q61214	Q61214	DYR1A_MOUSE	Dual specificity tyrosine-phosphorylation-regulated kinase 1A	Mus musculus	10090	Dyrk1a	1	1	S54	sp|Q61214|DYR1A_MOUSE-S54	-0.3257	0.058512	-1.91021	0.0719861	0.730711	-4.41316	-1.79921
1575	Y.L - Y.R	sp|Q8K4G5|ABLM1_MOUSE	sp	Q8K4G5	Q8K4G5	ABLM1_MOUSE	Actin-binding LIM protein 1	Mus musculus	10090	Ablim1	1	1	S499	sp|Q8K4G5|ABLM1_MOUSE-S499	-0.293275	0.0279621	-1.91017	0.0719922	0.730711	-4.41317	-1.79917
1576	Y.L - Y.R	sp|Q4JIM5|ABL2_MOUSE	sp	Q4JIM5	Q4JIM5	ABL2_MOUSE	Tyrosine-protein kinase ABL2	Mus musculus	10090	Abl2	1	1	S819	sp|Q4JIM5|ABL2_MOUSE-S819	-0.553618	0.022382	-1.90996	0.0720203	0.730711	-4.41322	-1.79899
1577	Y.L - Y.R	sp|Q2NL51|GSK3A_MOUSE	sp	Q2NL51	Q2NL51	GSK3A_MOUSE	Glycogen synthase kinase-3 alpha	Mus musculus	10090	Gsk3a	1	2	S39	sp|Q2NL51|GSK3A_MOUSE-S39	-0.559082	0.0658546	-1.90978	0.0720452	0.730711	-4.41326	-1.79883
1578	Y.L - Y.R	sp|Q4JIM5|ABL2_MOUSE	sp	Q4JIM5	Q4JIM5	ABL2_MOUSE	Tyrosine-protein kinase ABL2	Mus musculus	10090	Abl2	1	1	S621	sp|Q4JIM5|ABL2_MOUSE-S621	-0.399213	0.04942	-1.90945	0.0720908	0.730711	-4.41335	-1.79854
1579	Y.L - Y.R	sp|Q70FJ1|AKAP9_MOUSE	sp	Q70FJ1	Q70FJ1	AKAP9_MOUSE	A-kinase anchor protein 9	Mus musculus	10090	Akap9	1	2	S1526	sp|Q70FJ1|AKAP9_MOUSE-S1526	-0.4869	0.0452284	-1.90919	0.0721252	0.730711	-4.41341	-1.79833
1580	Y.L - Y.R	sp|Q8BQZ4|RLGPB_MOUSE	sp	Q8BQZ4	Q8BQZ4	RLGPB_MOUSE	Ral GTPase-activating protein subunit beta	Mus musculus	10090	Ralgapb	1	2	T363	sp|Q8BQZ4|RLGPB_MOUSE-T363	-0.264092	-0.0123618	-1.90918	0.0721271	0.730711	-4.41341	-1.79832
1581	Y.L - Y.R	sp|Q91VJ2|CAVN3_MOUSE	sp	Q91VJ2	Q91VJ2	CAVN3_MOUSE	Caveolae-associated protein 3	Mus musculus	10090	Cavin3	1	1	T245	sp|Q91VJ2|CAVN3_MOUSE-T245	0.475136	-0.0916954	1.90896	0.0721565	0.730711	-4.41346	1.79813
1582	Y.L - Y.R	sp|Q6PDH0|PHLB1_MOUSE	sp	Q6PDH0	Q6PDH0	PHLB1_MOUSE	Pleckstrin homology-like domain family B member 1	Mus musculus	10090	Phldb1	1	1	S537;S541;S557	sp|Q6PDH0|PHLB1_MOUSE-S537;S541;S557	0.382976	-0.0879519	1.9089	0.0721656	0.730711	-4.41348	1.79807
1583	Y.L - Y.R	sp|Q9D0E1|HNRPM_MOUSE	sp	Q9D0E1	Q9D0E1	HNRPM_MOUSE	Heterogeneous nuclear ribonucleoprotein M	Mus musculus	10090	Hnrnpm	1	3	S632;S636	sp|Q9D0E1|HNRPM_MOUSE-S632;S636	-0.378988	0.0606314	-1.90832	0.0722443	0.730711	-4.41362	-1.79758
1584	Y.L - Y.R	sp|Q9Z0U0|XPR1_MOUSE	sp	Q9Z0U0	Q9Z0U0	XPR1_MOUSE	Xenotropic and polytropic retrovirus receptor 1	Mus musculus	10090	Xpr1	1	1	S667	sp|Q9Z0U0|XPR1_MOUSE-S667	-0.529726	0.0258694	-1.9083	0.0722476	0.730711	-4.41362	-1.79755
1585	Y.L - Y.R	sp|Q9QXS1|PLEC_MOUSE	sp	Q9QXS1	Q9QXS1	PLEC_MOUSE	Plectin	Mus musculus	10090	Plec	1	3	Y4622;S4627;S4637	sp|Q9QXS1|PLEC_MOUSE-Y4622;S4627;S4637	-0.487754	0.0320347	-1.90749	0.0723572	0.730711	-4.41382	-1.79686
1586	Y.L - Y.R	sp|Q62234|MYOM1_MOUSE	sp	Q62234	Q62234	MYOM1_MOUSE	Myomesin-1	Mus musculus	10090	Myom1	1	2	Y13	sp|Q62234|MYOM1_MOUSE-Y13	-0.723815	0.151057	-1.90724	0.0723915	0.730711	-4.41388	-1.79665
1587	Y.L - Y.R	sp|Q8VCE9|PKHH3_MOUSE	sp	Q8VCE9	Q8VCE9	PKHH3_MOUSE	Pleckstrin homology domain-containing family H member 3	Mus musculus	10090	Plekhh3	2	1	S48	sp|Q8VCE9|PKHH3_MOUSE-S48	-0.310917	0.00401469	-1.90711	0.0724102	0.730711	-4.41391	-1.79653
1588	Y.L - Y.R	sp|A2ASS6|TITIN_MOUSE	sp	A2ASS6	A2ASS6	TITIN_MOUSE	Titin	Mus musculus	10090	Ttn	1	1	T1919	sp|A2ASS6|TITIN_MOUSE-T1919	-0.795131	0.0350081	-1.9068	0.0724523	0.730711	-4.41399	-1.79627
1589	Y.L - Y.R	sp|Q91YD3|DCP1A_MOUSE	sp	Q91YD3	Q91YD3	DCP1A_MOUSE	mRNA-decapping enzyme 1A	Mus musculus	10090	Dcp1a	1	1	S200	sp|Q91YD3|DCP1A_MOUSE-S200	0.531206	-0.0511107	1.90655	0.0724863	0.730711	-4.41405	1.79605
1590	Y.L - Y.R	sp|Q80YS6|AFAP1_MOUSE	sp	Q80YS6	Q80YS6	AFAP1_MOUSE	Actin filament-associated protein 1	Mus musculus	10090	Afap1	1	1	S669	sp|Q80YS6|AFAP1_MOUSE-S669	0.981625	-0.0367626	1.90637	0.0725113	0.730711	-4.41409	1.79589
1591	Y.L - Y.R	sp|P48725|PCNT_MOUSE	sp	P48725	P48725	PCNT_MOUSE	Pericentrin	Mus musculus	10090	Pcnt	1	2	S1959	sp|P48725|PCNT_MOUSE-S1959	0.306323	-0.00107261	1.9056	0.0726164	0.730711	-4.41428	1.79523
1592	Y.L - Y.R	sp|P70121|ZHX1_MOUSE	sp	P70121	P70121	ZHX1_MOUSE	Zinc fingers and homeoboxes protein 1	Mus musculus	10090	Zhx1	1	2	T9	sp|P70121|ZHX1_MOUSE-T9	-0.515664	-0.0755593	-1.91237	0.0726234	0.730711	-4.41427	-1.79519
1593	Y.L - Y.R	sp|P97820|M4K4_MOUSE	sp	P97820	P97820	M4K4_MOUSE	Mitogen-activated protein kinase kinase kinase kinase 4	Mus musculus	10090	Map4k4	1	1	S894	sp|P97820|M4K4_MOUSE-S894	0.675637	-0.0778501	1.90508	0.0726877	0.730711	-4.4144	1.79479
1594	Y.L - Y.R	sp|Q9EQN3|T22D4_MOUSE	sp	Q9EQN3	Q9EQN3	T22D4_MOUSE	Sperm acrosome developmental regulator	Mus musculus	10090	Spacdr	1	2	S254;S258	sp|Q9EQN3|T22D4_MOUSE-S254;S258	0.372695	-0.023605	1.90472	0.0727383	0.730711	-4.41449	1.79447
1595	Y.L - Y.R	sp|A4Q9F0|TTLL7_MOUSE	sp	A4Q9F0	A4Q9F0	TTLL7_MOUSE	Tubulin polyglutamylase TTLL7	Mus musculus	10090	Ttll7	1	1	S649	sp|A4Q9F0|TTLL7_MOUSE-S649	-0.402189	-0.00651819	-1.9047	0.0727402	0.730711	-4.4145	-1.79446
1596	Y.L - Y.R	sp|E9Q1P8|I2BP2_MOUSE	sp	E9Q1P8	E9Q1P8	I2BP2_MOUSE	Interferon regulatory factor 2-binding protein 2	Mus musculus	10090	Irf2bp2	1	1	S439;S440;S443	sp|E9Q1P8|I2BP2_MOUSE-S439;S440;S443	-0.480562	-0.0369974	-1.90452	0.0727646	0.730711	-4.41454	-1.7943
1597	Y.L - Y.R	sp|Q8VEE1|LMCD1_MOUSE	sp	Q8VEE1	Q8VEE1	LMCD1_MOUSE	LIM and cysteine-rich domains protein 1	Mus musculus	10090	Lmcd1	1	1	S231	sp|Q8VEE1|LMCD1_MOUSE-S231	0.678731	0.0697589	1.904	0.0728373	0.730711	-4.41467	1.79385
1598	Y.L - Y.R	sp|Q80WG5|LRC8A_MOUSE	sp	Q80WG5	Q80WG5	LRC8A_MOUSE	Volume-regulated anion channel subunit LRRC8A	Mus musculus	10090	Lrrc8a	1	1	S199	sp|Q80WG5|LRC8A_MOUSE-S199	0.258278	0.0408991	1.9036	0.0728912	0.730711	-4.41476	1.79351
1599	Y.L - Y.R	sp|Q6Y7W8|GGYF2_MOUSE	sp	Q6Y7W8	Q6Y7W8	GGYF2_MOUSE	GRB10-interacting GYF protein 2	Mus musculus	10090	Gigyf2	1	2	S594	sp|Q6Y7W8|GGYF2_MOUSE-S594	-0.341715	-0.00714063	-1.90298	0.0729778	0.730711	-4.41491	-1.79297
1600	Y.L - Y.R	sp|Q80U59|K0232_MOUSE	sp	Q80U59	Q80U59	K0232_MOUSE	Uncharacterized protein KIAA0232	Mus musculus	10090	Kiaa0232	1	2	S155	sp|Q80U59|K0232_MOUSE-S155	-0.34356	0.0552793	-1.90257	0.0730341	0.730711	-4.41501	-1.79262
1601	Y.L - Y.R	sp|Q148W8|STYL2_MOUSE	sp	Q148W8	Q148W8	STYL2_MOUSE	Serine/threonine/tyrosine-interacting-like protein 2	Mus musculus	10090	Styxl2	1	1	S885	sp|Q148W8|STYL2_MOUSE-S885	-0.298711	0.00696404	-1.90244	0.0730514	0.730711	-4.41504	-1.79251
1602	Y.L - Y.R	sp|P62996|TRA2B_MOUSE	sp	P62996	P62996	TRA2B_MOUSE	Transformer-2 protein homolog beta	Mus musculus	10090	Tra2b	1	1	T201	sp|P62996|TRA2B_MOUSE-T201	-0.490773	-0.136459	-1.90201	0.0731115	0.730711	-4.41515	-1.79213
1603	Y.L - Y.R	sp|E9Q394|AKP13_MOUSE	sp	E9Q394	E9Q394	AKP13_MOUSE	A-kinase anchor protein 13	Mus musculus	10090	Akap13	1	1	S1473	sp|E9Q394|AKP13_MOUSE-S1473	-0.383034	0.0709978	-1.90093	0.0732607	0.730711	-4.41541	-1.7912
1604	Y.L - Y.R	sp|B7ZNG0|KIF7_MOUSE	sp	B7ZNG0	B7ZNG0	KIF7_MOUSE	Kinesin-like protein KIF7	Mus musculus	10090	Kif7	1	1	S900	sp|B7ZNG0|KIF7_MOUSE-S900	0.707899	0.022768	1.90085	0.0732717	0.730711	-4.41543	1.79113
1605	Y.L - Y.R	sp|Q8R5G7|ARAP3_MOUSE	sp	Q8R5G7	Q8R5G7	ARAP3_MOUSE	Arf-GAP with Rho-GAP domain, ANK repeat and PH domain-containing protein 3	Mus musculus	10090	Arap3	1	3	S1474	sp|Q8R5G7|ARAP3_MOUSE-S1474	-0.946529	-0.120214	-1.90042	0.0733313	0.730711	-4.41553	-1.79076
1606	Y.L - Y.R	tr|G5E8J6|G5E8J6_MOUSE	tr	G5E8J6	G5E8J6	G5E8J6_MOUSE	Histidine rich calcium binding protein	Mus musculus	10090	Hrc	1	1	S517;S520	tr|G5E8J6|G5E8J6_MOUSE-S517;S520	-1.08727	0.139249	-1.90027	0.0733516	0.730711	-4.41557	-1.79064
1607	Y.L - Y.R	sp|Q80X90|FLNB_MOUSE	sp	Q80X90	Q80X90	FLNB_MOUSE	Filamin-B	Mus musculus	10090	Flnb	1	3	S1902	sp|Q80X90|FLNB_MOUSE-S1902	0.930064	-0.104999	1.89933	0.0734825	0.730711	-4.4158	1.78982
1608	Y.L - Y.R	sp|Q8VHX6|FLNC_MOUSE	sp	Q8VHX6	Q8VHX6	FLNC_MOUSE	Filamin-C	Mus musculus	10090	Flnc	1	3	S1941	sp|Q8VHX6|FLNC_MOUSE-S1941	0.930064	-0.104999	1.89933	0.0734825	0.730711	-4.4158	1.78982
1609	Y.L - Y.R	sp|A2AJI0|MA7D1_MOUSE	sp	A2AJI0	A2AJI0	MA7D1_MOUSE	MAP7 domain-containing protein 1	Mus musculus	10090	Map7d1	1	1	T101	sp|A2AJI0|MA7D1_MOUSE-T101	-0.386674	0.0161623	-1.89906	0.073519	0.730711	-4.41586	-1.7896
1610	Y.L - Y.R	sp|Q3B7Z2|OSBP1_MOUSE	sp	Q3B7Z2	Q3B7Z2	OSBP1_MOUSE	Oxysterol-binding protein 1	Mus musculus	10090	Osbp	1	3	S380;S383	sp|Q3B7Z2|OSBP1_MOUSE-S380;S383	-0.57013	0.13977	-1.89905	0.0735203	0.730711	-4.41586	-1.78959
1611	Y.L - Y.R	sp|Q9ER69|FL2D_MOUSE	sp	Q9ER69	Q9ER69	FL2D_MOUSE	Pre-mRNA-splicing regulator WTAP	Mus musculus	10090	Wtap	1	3	T298	sp|Q9ER69|FL2D_MOUSE-T298	-0.25969	0.0122272	-1.89877	0.0735601	0.730711	-4.41593	-1.78934
1612	Y.L - Y.R	sp|Q6P5H2|NEST_MOUSE	sp	Q6P5H2	Q6P5H2	NEST_MOUSE	Nestin	Mus musculus	10090	Nes	1	1	S880	sp|Q6P5H2|NEST_MOUSE-S880	-0.500263	-0.116166	-1.89801	0.0736657	0.730711	-4.41612	-1.78868
1613	Y.L - Y.R	sp|Q8BTI8|SRRM2_MOUSE	sp	Q8BTI8	Q8BTI8	SRRM2_MOUSE	Serine/arginine repetitive matrix protein 2	Mus musculus	10090	Srrm2	1	3	T1370;S1372	sp|Q8BTI8|SRRM2_MOUSE-T1370;S1372	-0.612608	0.168268	-1.89776	0.0736994	0.730711	-4.41618	-1.78848
1614	Y.L - Y.R	sp|Q924H7|WAC_MOUSE	sp	Q924H7	Q924H7	WAC_MOUSE	WW domain-containing adapter protein with coiled-coil	Mus musculus	10090	Wac	1	2	S523;T531	sp|Q924H7|WAC_MOUSE-S523;T531	0.524287	-0.0834165	1.89738	0.073753	0.730711	-4.41627	1.78814
1615	Y.L - Y.R	sp|Q8BWB1|SYP2L_MOUSE	sp	Q8BWB1	Q8BWB1	SYP2L_MOUSE	Synaptopodin 2-like protein	Mus musculus	10090	Synpo2l	1	1	T710;T715;T718	sp|Q8BWB1|SYP2L_MOUSE-T710;T715;T718	-0.549399	-0.112845	-1.897	0.0738053	0.730711	-4.41636	-1.78782
1616	Y.L - Y.R	sp|Q8BWW9|PKN2_MOUSE	sp	Q8BWW9	Q8BWW9	PKN2_MOUSE	Serine/threonine-protein kinase N2	Mus musculus	10090	Pkn2	1	3	T815	sp|Q8BWW9|PKN2_MOUSE-T815	0.291236	0.00945748	1.89691	0.0738186	0.730711	-4.41638	1.78774
1617	Y.L - Y.R	sp|Q3UHC0|TNR6C_MOUSE	sp	Q3UHC0	Q3UHC0	TNR6C_MOUSE	Trinucleotide repeat-containing gene 6C protein	Mus musculus	10090	Tnrc6c	1	2	S714	sp|Q3UHC0|TNR6C_MOUSE-S714	-0.419164	0.0997408	-1.8967	0.0738472	0.730711	-4.41643	-1.78756
1618	Y.L - Y.R	sp|Q9EQN3|T22D4_MOUSE	sp	Q9EQN3	Q9EQN3	T22D4_MOUSE	Sperm acrosome developmental regulator	Mus musculus	10090	Spacdr	1	2	S187;S189	sp|Q9EQN3|T22D4_MOUSE-S187;S189	0.412049	0.00630659	1.89651	0.0738739	0.730711	-4.41648	1.78739
1619	Y.L - Y.R	sp|Q8BK64|AHSA1_MOUSE	sp	Q8BK64	Q8BK64	AHSA1_MOUSE	Activator of 90 kDa heat shock protein ATPase homolog 1	Mus musculus	10090	Ahsa1	1	2	S172	sp|Q8BK64|AHSA1_MOUSE-S172	-0.521289	-0.0272108	-1.89638	0.073892	0.730711	-4.41651	-1.78728
1620	Y.L - Y.R	sp|Q9JHU2|PALMD_MOUSE	sp	Q9JHU2	Q9JHU2	PALMD_MOUSE	Palmdelphin	Mus musculus	10090	Palmd	1	1	S252	sp|Q9JHU2|PALMD_MOUSE-S252	-0.300052	-0.00619487	-1.89633	0.0738988	0.730711	-4.41652	-1.78724
1621	Y.L - Y.R	sp|Q80U59|K0232_MOUSE	sp	Q80U59	Q80U59	K0232_MOUSE	Uncharacterized protein KIAA0232	Mus musculus	10090	Kiaa0232	1	2	S714	sp|Q80U59|K0232_MOUSE-S714	-0.357338	0.0455523	-1.89614	0.0739256	0.730711	-4.41657	-1.78707
1622	Y.L - Y.R	sp|Q9DCL8|IPP2_MOUSE	sp	Q9DCL8	Q9DCL8	IPP2_MOUSE	Protein phosphatase inhibitor 2	Mus musculus	10090	Ppp1r2	1	3	Y76;S90	sp|Q9DCL8|IPP2_MOUSE-Y76;S90	0.588163	-0.0421823	1.89609	0.0739329	0.730711	-4.41658	1.78703
1623	Y.L - Y.R	sp|P46935|NEDD4_MOUSE	sp	P46935	P46935	NEDD4_MOUSE	E3 ubiquitin-protein ligase NEDD4	Mus musculus	10090	Nedd4	1	3	S377	sp|P46935|NEDD4_MOUSE-S377	-0.323564	0.033256	-1.89604	0.0739389	0.730711	-4.41659	-1.78699
1624	Y.L - Y.R	sp|Q60780|GAS7_MOUSE	sp	Q60780	Q60780	GAS7_MOUSE	Growth arrest-specific protein 7	Mus musculus	10090	Gas7	1	1	S108	sp|Q60780|GAS7_MOUSE-S108	0.86988	0.0609496	1.89592	0.073956	0.730711	-4.41662	1.78689
1625	Y.L - Y.R	sp|P05064|ALDOA_MOUSE	sp	P05064	P05064	ALDOA_MOUSE	Fructose-bisphosphate aldolase A	Mus musculus	10090	Aldoa	1	2	T49	sp|P05064|ALDOA_MOUSE-T49	-0.639441	0.105244	-1.89588	0.0739622	0.730711	-4.41663	-1.78685
1626	Y.L - Y.R	tr|A6ZI47|A6ZI47_MOUSE	tr	A6ZI47	A6ZI47	A6ZI47_MOUSE	Fructose-bisphosphate aldolase	Mus musculus	10090	Aldoart2	1	1	T49	tr|A6ZI47|A6ZI47_MOUSE-T49	-0.639441	0.105244	-1.89588	0.0739622	0.730711	-4.41663	-1.78685
1627	Y.L - Y.R	sp|Q8BZ60|STON2_MOUSE	sp	Q8BZ60	Q8BZ60	STON2_MOUSE	Stonin-2	Mus musculus	10090	Ston2	1	1	T253	sp|Q8BZ60|STON2_MOUSE-T253	-0.338819	-0.0578335	-1.89571	0.0739858	0.730711	-4.41667	-1.7867
1628	Y.L - Y.R	tr|G5E8J6|G5E8J6_MOUSE	tr	G5E8J6	G5E8J6	G5E8J6_MOUSE	Histidine rich calcium binding protein	Mus musculus	10090	Hrc	1	1	S390;S402	tr|G5E8J6|G5E8J6_MOUSE-S390;S402	-0.788649	0.0512854	-1.89549	0.0740158	0.730711	-4.41673	-1.78652
1629	Y.L - Y.R	sp|Q9JJF3|RIOX1_MOUSE	sp	Q9JJF3	Q9JJF3	RIOX1_MOUSE	Ribosomal oxygenase 1	Mus musculus	10090	Riox1	1	2	S107	sp|Q9JJF3|RIOX1_MOUSE-S107	-0.287201	0.0314206	-1.895	0.0740848	0.730711	-4.41685	-1.78609
1630	Y.L - Y.R	sp|Q60876|4EBP1_MOUSE	sp	Q60876	Q60876	4EBP1_MOUSE	Eukaryotic translation initiation factor 4E-binding protein 1	Mus musculus	10090	Eif4ebp1	1	3	S82;S85	sp|Q60876|4EBP1_MOUSE-S82;S85	-1.12832	-0.131873	-1.89446	0.0741598	0.730711	-4.41698	-1.78563
1631	Y.L - Y.R	sp|Q8K327|CHAP1_MOUSE	sp	Q8K327	Q8K327	CHAP1_MOUSE	Chromosome alignment-maintaining phosphoprotein 1	Mus musculus	10090	Champ1	1	1	S416	sp|Q8K327|CHAP1_MOUSE-S416	-0.620764	-0.0849467	-1.89439	0.0741693	0.730711	-4.41699	-1.78557
1632	Y.L - Y.R	sp|A2ASS6|TITIN_MOUSE	sp	A2ASS6	A2ASS6	TITIN_MOUSE	Titin	Mus musculus	10090	Ttn	1	1	Y34089;S34097	sp|A2ASS6|TITIN_MOUSE-Y34089;S34097	-0.842221	-0.0348348	-1.8941	0.0742099	0.730711	-4.41706	-1.78532
1633	Y.L - Y.R	sp|Q61115|PTC1_MOUSE	sp	Q61115	Q61115	PTC1_MOUSE	Protein patched homolog 1	Mus musculus	10090	Ptch1	1	1	Y1302	sp|Q61115|PTC1_MOUSE-Y1302	-0.542934	0.0311491	-1.89395	0.0742312	0.730711	-4.4171	-1.78519
1634	Y.L - Y.R	sp|Q6GQT9|NOMO1_MOUSE	sp	Q6GQT9	Q6GQT9	NOMO1_MOUSE	BOS complex subunit NOMO1	Mus musculus	10090	Nomo1	1	1	S816	sp|Q6GQT9|NOMO1_MOUSE-S816	-0.905231	0.0755953	-1.89382	0.0742489	0.730711	-4.41713	-1.78508
1635	Y.L - Y.R	sp|Q8K4I3|ARHG6_MOUSE	sp	Q8K4I3	Q8K4I3	ARHG6_MOUSE	Rho guanine nucleotide exchange factor 6	Mus musculus	10090	Arhgef6	1	1	S487	sp|Q8K4I3|ARHG6_MOUSE-S487	0.357601	-0.0486705	1.89336	0.0743141	0.730711	-4.41724	1.78467
1636	Y.L - Y.R	sp|Q569Z6|TR150_MOUSE	sp	Q569Z6	Q569Z6	TR150_MOUSE	Thyroid hormone receptor-associated protein 3	Mus musculus	10090	Thrap3	1	1	S924;S935	sp|Q569Z6|TR150_MOUSE-S924;S935	0.446884	0.00737159	1.89325	0.0743294	0.730711	-4.41727	1.78458
1637	Y.L - Y.R	sp|A2AB59|RHG27_MOUSE	sp	A2AB59	A2AB59	RHG27_MOUSE	Rho GTPase-activating protein 27	Mus musculus	10090	Arhgap27	1	1	S133	sp|A2AB59|RHG27_MOUSE-S133	-0.811133	0.00947881	-1.89287	0.0743823	0.730711	-4.41736	-1.78425
1638	Y.L - Y.R	sp|Q9QXS1|PLEC_MOUSE	sp	Q9QXS1	Q9QXS1	PLEC_MOUSE	Plectin	Mus musculus	10090	Plec	1	3	Y4622;S4625	sp|Q9QXS1|PLEC_MOUSE-Y4622;S4625	-0.608804	-0.0917333	-1.89287	0.0743825	0.730711	-4.41736	-1.78425
1639	Y.L - Y.R	sp|Q91VY5|KDM4B_MOUSE	sp	Q91VY5	Q91VY5	KDM4B_MOUSE	Lysine-specific demethylase 4B	Mus musculus	10090	Kdm4b	2	1	S1053	sp|Q91VY5|KDM4B_MOUSE-S1053	-0.337717	-0.0201585	-1.89269	0.0744076	0.730711	-4.4174	-1.7841
1640	Y.L - Y.R	sp|A2ASS6|TITIN_MOUSE	sp	A2ASS6	A2ASS6	TITIN_MOUSE	Titin	Mus musculus	10090	Ttn	1	1	Y16353	sp|A2ASS6|TITIN_MOUSE-Y16353	-0.945777	-0.0238226	-1.89246	0.0744403	0.730711	-4.41746	-1.7839
1641	Y.L - Y.R	tr|B1AWC9|B1AWC9_MOUSE	tr	B1AWC9	B1AWC9	B1AWC9_MOUSE	Phosphodiesterase	Mus musculus	10090	Pde4b	1	1	S718	tr|B1AWC9|B1AWC9_MOUSE-S718	-0.311591	0.017118	-1.89243	0.0744444	0.730711	-4.41747	-1.78387
1642	Y.L - Y.R	tr|Q3UQ17|Q3UQ17_MOUSE	tr	Q3UQ17	Q3UQ17	Q3UQ17_MOUSE	Zinc finger and BTB domain containing 16	Mus musculus	10090	Zbtb16	1	1	S307	tr|Q3UQ17|Q3UQ17_MOUSE-S307	-0.333274	0.019545	-1.89232	0.0744599	0.730711	-4.41749	-1.78378
1643	Y.L - Y.R	sp|Q5NCR9|NSRP1_MOUSE	sp	Q5NCR9	Q5NCR9	NSRP1_MOUSE	Nuclear speckle splicing regulatory protein 1	Mus musculus	10090	Nsrp1	1	1	S31;S33	sp|Q5NCR9|NSRP1_MOUSE-S31;S33	-0.437526	0.0136655	-1.89208	0.074493	0.730711	-4.41755	-1.78357
1644	Y.L - Y.R	sp|Q9QXS1|PLEC_MOUSE	sp	Q9QXS1	Q9QXS1	PLEC_MOUSE	Plectin	Mus musculus	10090	Plec	1	3	S2841	sp|Q9QXS1|PLEC_MOUSE-S2841	-0.972016	-0.0563354	-1.89179	0.0745342	0.730711	-4.41762	-1.78332
1645	Y.L - Y.R	tr|A0A571BF58|A0A571BF58_MOUSE	tr	A0A571BF58	A0A571BF58	A0A571BF58_MOUSE	Nebulin	Mus musculus	10090	Neb	1	1	S6368	tr|A0A571BF58|A0A571BF58_MOUSE-S6368	-0.923017	-0.0698499	-1.89172	0.0745433	0.730711	-4.41764	-1.78326
1646	Y.L - Y.R	sp|P59017|B2L13_MOUSE	sp	P59017	P59017	B2L13_MOUSE	Bcl-2-like protein 13	Mus musculus	10090	Bcl2l13	1	2	S343	sp|P59017|B2L13_MOUSE-S343	0.996795	-0.0795535	1.89162	0.0745577	0.730711	-4.41766	1.78318
1647	Y.L - Y.R	sp|Q64727|VINC_MOUSE	sp	Q64727	Q64727	VINC_MOUSE	Vinculin	Mus musculus	10090	Vcl	1	4	S260	sp|Q64727|VINC_MOUSE-S260	-0.323137	0.0235507	-1.8914	0.0745883	0.730711	-4.41772	-1.78299
1648	Y.L - Y.R	sp|Q3UH68|LIMC1_MOUSE	sp	Q3UH68	Q3UH68	LIMC1_MOUSE	LIM and calponin homology domains-containing protein 1	Mus musculus	10090	Limch1	1	2	S672;S682	sp|Q3UH68|LIMC1_MOUSE-S672;S682	-0.638822	-0.01872	-1.89089	0.0746601	0.730711	-4.41784	-1.78255
1649	Y.L - Y.R	sp|P20152|VIME_MOUSE	sp	P20152	P20152	VIME_MOUSE	Vimentin	Mus musculus	10090	Vim	1	3	T48	sp|P20152|VIME_MOUSE-T48	0.967207	-0.0743409	1.89068	0.0746896	0.730711	-4.41789	1.78237
1650	Y.L - Y.R	tr|G5E8J6|G5E8J6_MOUSE	tr	G5E8J6	G5E8J6	G5E8J6_MOUSE	Histidine rich calcium binding protein	Mus musculus	10090	Hrc	1	1	S591;S595	tr|G5E8J6|G5E8J6_MOUSE-S591;S595	-1.15845	0.0986101	-1.89057	0.0747058	0.730711	-4.41792	-1.78227
1651	Y.L - Y.R	sp|Q8C8R3|ANK2_MOUSE	sp	Q8C8R3	Q8C8R3	ANK2_MOUSE	Ankyrin-2	Mus musculus	10090	Ank2	1	2	S3774;S3781	sp|Q8C8R3|ANK2_MOUSE-S3774;S3781	-0.525312	-0.0282603	-1.88994	0.0747941	0.730711	-4.41807	-1.78172
1652	Y.L - Y.R	sp|P24529|TY3H_MOUSE	sp	P24529	P24529	TY3H_MOUSE	Tyrosine 3-monooxygenase	Mus musculus	10090	Th	1	3	S31	sp|P24529|TY3H_MOUSE-S31	-0.350276	-0.0428274	-1.88989	0.074801	0.730711	-4.41808	-1.78168
1653	Y.L - Y.R	tr|A0A571BF58|A0A571BF58_MOUSE	tr	A0A571BF58	A0A571BF58	A0A571BF58_MOUSE	Nebulin	Mus musculus	10090	Neb	1	1	S1531	tr|A0A571BF58|A0A571BF58_MOUSE-S1531	-0.866042	-0.0365254	-1.88974	0.0748224	0.730711	-4.41812	-1.78155
1654	Y.L - Y.R	sp|Q8BJ05|ZC3HE_MOUSE	sp	Q8BJ05	Q8BJ05	ZC3HE_MOUSE	Zinc finger CCCH domain-containing protein 14	Mus musculus	10090	Zc3h14	1	1	S343	sp|Q8BJ05|ZC3HE_MOUSE-S343	-0.264081	-0.015636	-1.88939	0.0748726	0.730711	-4.4182	-1.78124
1655	Y.L - Y.R	sp|Q9QUN3|BLNK_MOUSE	sp	Q9QUN3	Q9QUN3	BLNK_MOUSE	B-cell linker protein	Mus musculus	10090	Blnk	1	1	S129	sp|Q9QUN3|BLNK_MOUSE-S129	-0.570962	-0.0156024	-1.88937	0.0748741	0.730711	-4.41821	-1.78124
1656	Y.L - Y.R	sp|Q8BL66|EEA1_MOUSE	sp	Q8BL66	Q8BL66	EEA1_MOUSE	Early endosome antigen 1	Mus musculus	10090	Eea1	1	2	S18	sp|Q8BL66|EEA1_MOUSE-S18	0.514257	-0.0532768	1.88932	0.0748818	0.730711	-4.41822	1.78119
1657	Y.L - Y.R	sp|Q923M0|PP16A_MOUSE	sp	Q923M0	Q923M0	PP16A_MOUSE	Protein phosphatase 1 regulatory subunit 16A	Mus musculus	10090	Ppp1r16a	1	1	S353	sp|Q923M0|PP16A_MOUSE-S353	-0.35738	-0.0245279	-1.88922	0.0748954	0.730711	-4.41824	-1.7811
1658	Y.L - Y.R	sp|A2ASS6|TITIN_MOUSE	sp	A2ASS6	A2ASS6	TITIN_MOUSE	Titin	Mus musculus	10090	Ttn	1	1	S34358	sp|A2ASS6|TITIN_MOUSE-S34358	-0.655964	-0.0230982	-1.88918	0.0749018	0.730711	-4.41825	-1.78106
1659	Y.L - Y.R	sp|O09174|AMACR_MOUSE	sp	O09174	O09174	AMACR_MOUSE	Alpha-methylacyl-CoA racemase	Mus musculus	10090	Amacr	1	4	S59	sp|O09174|AMACR_MOUSE-S59	-0.512357	0.0443854	-1.88916	0.0749044	0.730711	-4.41826	-1.78105
1660	Y.L - Y.R	sp|Q9DCT8|CRIP2_MOUSE	sp	Q9DCT8	Q9DCT8	CRIP2_MOUSE	Cysteine-rich protein 2	Mus musculus	10090	Crip2	1	1	S74	sp|Q9DCT8|CRIP2_MOUSE-S74	0.379624	0.0164208	1.8889	0.0749417	0.730711	-4.41832	1.78082
1661	Y.L - Y.R	sp|Q6W8Q3|PC4L1_MOUSE	sp	Q6W8Q3	Q6W8Q3	PC4L1_MOUSE	Purkinje cell protein 4-like protein 1	Mus musculus	10090	Pcp4l1	1	1	S16	sp|Q6W8Q3|PC4L1_MOUSE-S16	-0.54847	0.0106253	-1.88888	0.0749441	0.730711	-4.41833	-1.78081
1662	Y.L - Y.R	sp|Q8BX02|KANK2_MOUSE	sp	Q8BX02	Q8BX02	KANK2_MOUSE	KN motif and ankyrin repeat domain-containing protein 2	Mus musculus	10090	Kank2	1	1	S159	sp|Q8BX02|KANK2_MOUSE-S159	-0.567405	-0.0402034	-1.88888	0.0749443	0.730711	-4.41833	-1.7808
1663	Y.L - Y.R	sp|D3Z1D3|CEFIP_MOUSE	sp	D3Z1D3	D3Z1D3	CEFIP_MOUSE	Cardiac-enriched FHL2-interacting protein	Mus musculus	10090	CEFIP	1	1	S1335	sp|D3Z1D3|CEFIP_MOUSE-S1335	-0.554159	0.0181559	-1.88869	0.0749709	0.730711	-4.41837	-1.78064
1664	Y.L - Y.R	sp|P45591|COF2_MOUSE	sp	P45591	P45591	COF2_MOUSE	Cofilin-2	Mus musculus	10090	Cfl2	1	1	S70	sp|P45591|COF2_MOUSE-S70	-0.523727	0.0741845	-1.88845	0.0750049	0.730711	-4.41843	-1.78043
1665	Y.L - Y.R	tr|A0A571BF58|A0A571BF58_MOUSE	tr	A0A571BF58	A0A571BF58	A0A571BF58_MOUSE	Nebulin	Mus musculus	10090	Neb	1	1	T5476	tr|A0A571BF58|A0A571BF58_MOUSE-T5476	-0.952793	0.100241	-1.88821	0.0750379	0.730711	-4.41849	-1.78023
1666	Y.L - Y.R	sp|Q920Q8|NS1BP_MOUSE	sp	Q920Q8	Q920Q8	NS1BP_MOUSE	Influenza virus NS1A-binding protein homolog	Mus musculus	10090	Ivns1abp	1	2	S322	sp|Q920Q8|NS1BP_MOUSE-S322	-0.534641	0.0710435	-1.88811	0.0750519	0.730711	-4.41851	-1.78015
1667	Y.L - Y.R	sp|Q7TSH2|KPBB_MOUSE	sp	Q7TSH2	Q7TSH2	KPBB_MOUSE	Phosphorylase b kinase regulatory subunit beta	Mus musculus	10090	Phkb	1	1	S19	sp|Q7TSH2|KPBB_MOUSE-S19	-1.2533	0.247181	-1.88804	0.0750626	0.730711	-4.41853	-1.78008
1668	Y.L - Y.R	sp|Q922J3|CLIP1_MOUSE	sp	Q922J3	Q922J3	CLIP1_MOUSE	CAP-Gly domain-containing linker protein 1	Mus musculus	10090	Clip1	1	1	T144	sp|Q922J3|CLIP1_MOUSE-T144	-0.374138	0.0323246	-1.88796	0.0750737	0.730711	-4.41855	-1.78001
1669	Y.L - Y.R	sp|Q8CI08|SLAI2_MOUSE	sp	Q8CI08	Q8CI08	SLAI2_MOUSE	SLAIN motif-containing protein 2	Mus musculus	10090	Slain2	1	2	S59;S63	sp|Q8CI08|SLAI2_MOUSE-S59;S63	-0.296106	-0.0243755	-1.88779	0.0750982	0.730711	-4.41859	-1.77986
1670	Y.L - Y.R	sp|Q80U62|RUBIC_MOUSE	sp	Q80U62	Q80U62	RUBIC_MOUSE	Run domain Beclin-1-interacting and cysteine-rich domain-containing protein	Mus musculus	10090	Rubcn	1	2	S513	sp|Q80U62|RUBIC_MOUSE-S513	0.332941	0.00603409	1.88742	0.0751496	0.730711	-4.41868	1.77955
1671	Y.L - Y.R	sp|Q3TYD6|LMTK2_MOUSE	sp	Q3TYD6	Q3TYD6	LMTK2_MOUSE	Serine/threonine-protein kinase LMTK2	Mus musculus	10090	Lmtk2	1	3	T783;S784	sp|Q3TYD6|LMTK2_MOUSE-T783;S784	-0.309063	0.0380491	-1.887	0.0752096	0.730711	-4.41878	-1.77918
1672	Y.L - Y.R	sp|Q8R1C0|KCNC4_MOUSE	sp	Q8R1C0	Q8R1C0	KCNC4_MOUSE	Potassium voltage-gated channel subfamily C member 4	Mus musculus	10090	Kcnc4	2	1	S544	sp|Q8R1C0|KCNC4_MOUSE-S544	-0.653894	-0.0738476	-1.8861	0.0753373	0.730711	-4.419	-1.77841
1673	Y.L - Y.R	sp|Q9WV06|ANKR2_MOUSE	sp	Q9WV06	Q9WV06	ANKR2_MOUSE	Ankyrin repeat domain-containing protein 2	Mus musculus	10090	Ankrd2	1	3	S317	sp|Q9WV06|ANKR2_MOUSE-S317	0.598368	0.131012	1.88573	0.07539	0.730711	-4.41909	1.77808
1674	Y.L - Y.R	sp|P70271|PDLI4_MOUSE	sp	P70271	P70271	PDLI4_MOUSE	PDZ and LIM domain protein 4	Mus musculus	10090	Pdlim4	1	3	S134	sp|P70271|PDLI4_MOUSE-S134	-0.45061	0.0469191	-1.88566	0.0754	0.730711	-4.4191	-1.77802
1675	Y.L - Y.R	sp|Q8CC35|SYNPO_MOUSE	sp	Q8CC35	Q8CC35	SYNPO_MOUSE	Synaptopodin	Mus musculus	10090	Synpo	1	2	T573	sp|Q8CC35|SYNPO_MOUSE-T573	-0.406787	0.00715178	-1.88506	0.0754846	0.730711	-4.41925	-1.77751
1676	Y.L - Y.R	sp|Q4U4S6|XIRP2_MOUSE	sp	Q4U4S6	Q4U4S6	XIRP2_MOUSE	Xin actin-binding repeat-containing protein 2	Mus musculus	10090	Xirp2	1	1	S2068;S2072	sp|Q4U4S6|XIRP2_MOUSE-S2068;S2072	0.574768	-0.0459448	1.8849	0.075508	0.730711	-4.41929	1.77737
1677	Y.L - Y.R	sp|Q3UH68|LIMC1_MOUSE	sp	Q3UH68	Q3UH68	LIMC1_MOUSE	LIM and calponin homology domains-containing protein 1	Mus musculus	10090	Limch1	1	2	S231;S233	sp|Q3UH68|LIMC1_MOUSE-S231;S233	-0.378783	0.0972572	-1.88488	0.075511	0.730711	-4.41929	-1.77735
1678	Y.L - Y.R	sp|Q80TH2|ERBIN_MOUSE	sp	Q80TH2	Q80TH2	ERBIN_MOUSE	Erbin	Mus musculus	10090	Erbin	1	3	T914;S930	sp|Q80TH2|ERBIN_MOUSE-T914;S930	0.913617	-0.0946712	1.88481	0.0755197	0.730711	-4.41931	1.77729
1679	Y.L - Y.R	sp|Q8K0L0|ASB2_MOUSE	sp	Q8K0L0	Q8K0L0	ASB2_MOUSE	Ankyrin repeat and SOCS box protein 2	Mus musculus	10090	Asb2	1	1	S72	sp|Q8K0L0|ASB2_MOUSE-S72	-0.713183	-0.16818	-1.88443	0.0755738	0.730711	-4.4194	-1.77697
1680	Y.L - Y.R	sp|Q9QXM1|JMY_MOUSE	sp	Q9QXM1	Q9QXM1	JMY_MOUSE	Junction-mediating and -regulatory protein	Mus musculus	10090	Jmy	1	1	S58	sp|Q9QXM1|JMY_MOUSE-S58	-0.568072	0.117444	-1.88431	0.0755915	0.730711	-4.41943	-1.77686
1681	Y.L - Y.R	sp|Q80TF3|PCD19_MOUSE	sp	Q80TF3	Q80TF3	PCD19_MOUSE	Protocadherin-19	Mus musculus	10090	Pcdh19	1	3	S828	sp|Q80TF3|PCD19_MOUSE-S828	-0.284118	-0.0144229	-1.88417	0.0756106	0.730711	-4.41946	-1.77674
1682	Y.L - Y.R	sp|Q80T85|DCAF5_MOUSE	sp	Q80T85	Q80T85	DCAF5_MOUSE	DDB1- and CUL4-associated factor 5	Mus musculus	10090	Dcaf5	1	2	S799	sp|Q80T85|DCAF5_MOUSE-S799	-0.214595	-0.00204033	-1.88355	0.0757	0.730711	-4.41961	-1.7762
1683	Y.L - Y.R	sp|Q52KI8|SRRM1_MOUSE	sp	Q52KI8	Q52KI8	SRRM1_MOUSE	Serine/arginine repetitive matrix protein 1	Mus musculus	10090	Srrm1	1	2	S450	sp|Q52KI8|SRRM1_MOUSE-S450	-0.664478	0.000185492	-1.88342	0.0757186	0.730711	-4.41965	-1.77609
1684	Y.L - Y.R	sp|Q91YE8|SYNP2_MOUSE	sp	Q91YE8	Q91YE8	SYNP2_MOUSE	Synaptopodin-2	Mus musculus	10090	Synpo2	1	2	T685	sp|Q91YE8|SYNP2_MOUSE-T685	-0.916014	-0.10638	-1.8832	0.0757491	0.730711	-4.4197	-1.7759
1685	Y.L - Y.R	sp|Q923T9|KCC2G_MOUSE	sp	Q923T9	Q923T9	KCC2G_MOUSE	Calcium/calmodulin-dependent protein kinase type II subunit gamma	Mus musculus	10090	Camk2g	1	1	S381	sp|Q923T9|KCC2G_MOUSE-S381	-0.483892	-0.0509665	-1.88913	0.0758472	0.730711	-4.41982	-1.77531
1686	Y.L - Y.R	sp|Q5DTX6|JCAD_MOUSE	sp	Q5DTX6	Q5DTX6	JCAD_MOUSE	Junctional cadherin 5-associated protein	Mus musculus	10090	Jcad	1	2	S1248	sp|Q5DTX6|JCAD_MOUSE-S1248	-0.383544	-0.10043	-1.88236	0.0758684	0.730711	-4.4199	-1.77518
1687	Y.L - Y.R	sp|A2ASS6|TITIN_MOUSE	sp	A2ASS6	A2ASS6	TITIN_MOUSE	Titin	Mus musculus	10090	Ttn	1	1	S34322	sp|A2ASS6|TITIN_MOUSE-S34322	-0.543863	0.0593401	-1.88235	0.0758712	0.730711	-4.4199	-1.77516
1688	Y.L - Y.R	sp|D3Z1D3|CEFIP_MOUSE	sp	D3Z1D3	D3Z1D3	CEFIP_MOUSE	Cardiac-enriched FHL2-interacting protein	Mus musculus	10090	CEFIP	1	1	T1193	sp|D3Z1D3|CEFIP_MOUSE-T1193	-0.595719	0.0233935	-1.88217	0.0758968	0.730711	-4.41995	-1.77501
1689	Y.L - Y.R	sp|Q9D0R8|LSM12_MOUSE	sp	Q9D0R8	Q9D0R8	LSM12_MOUSE	Protein LSM12	Mus musculus	10090	Lsm12	1	1	T75	sp|Q9D0R8|LSM12_MOUSE-T75	-0.343873	-0.00338736	-1.88212	0.0759036	0.730711	-4.41996	-1.77497
1690	Y.L - Y.R	sp|A2ASS6|TITIN_MOUSE	sp	A2ASS6	A2ASS6	TITIN_MOUSE	Titin	Mus musculus	10090	Ttn	1	1	S26973	sp|A2ASS6|TITIN_MOUSE-S26973	-0.66978	0.0146394	-1.88172	0.0759609	0.730711	-4.42006	-1.77462
1691	Y.L - Y.R	sp|D3YXK2|SAFB1_MOUSE	sp	D3YXK2	D3YXK2	SAFB1_MOUSE	Scaffold attachment factor B1	Mus musculus	10090	Safb	1	2	S783	sp|D3YXK2|SAFB1_MOUSE-S783	-0.340291	0.0507107	-1.88169	0.0759641	0.730711	-4.42006	-1.7746
1692	Y.L - Y.R	sp|P26638|SYSC_MOUSE	sp	P26638	P26638	SYSC_MOUSE	Serine--tRNA ligase, cytoplasmic	Mus musculus	10090	Sars1	1	3	S258	sp|P26638|SYSC_MOUSE-S258	-0.405942	0.0216812	-1.88154	0.0759861	0.730711	-4.4201	-1.77447
1693	Y.L - Y.R	sp|Q9Z2Z9|GFPT2_MOUSE	sp	Q9Z2Z9	Q9Z2Z9	GFPT2_MOUSE	Glutamine--fructose-6-phosphate aminotransferase [isomerizing] 2	Mus musculus	10090	Gfpt2	1	3	S244	sp|Q9Z2Z9|GFPT2_MOUSE-S244	1.61228	-0.0953983	1.88144	0.0760008	0.730711	-4.42012	1.77438
1694	Y.L - Y.R	sp|Q5Y5T5|ZDHC8_MOUSE	sp	Q5Y5T5	Q5Y5T5	ZDHC8_MOUSE	Palmitoyltransferase ZDHHC8	Mus musculus	10090	Zdhhc8	1	1	S335	sp|Q5Y5T5|ZDHC8_MOUSE-S335	-0.420053	0.0302087	-1.88123	0.0760298	0.730711	-4.42017	-1.7742
1695	Y.L - Y.R	sp|Q6ZQ58|LARP1_MOUSE	sp	Q6ZQ58	Q6ZQ58	LARP1_MOUSE	La-related protein 1	Mus musculus	10090	Larp1	1	3	S1032	sp|Q6ZQ58|LARP1_MOUSE-S1032	-0.33108	-0.0310696	-1.88082	0.0760895	0.730711	-4.42027	-1.77384
1696	Y.L - Y.R	sp|P20357|MTAP2_MOUSE	sp	P20357	P20357	MTAP2_MOUSE	Microtubule-associated protein 2	Mus musculus	10090	Map2	1	2	T1160	sp|P20357|MTAP2_MOUSE-T1160	-0.416655	-0.0361876	-1.88076	0.0760982	0.730711	-4.42029	-1.77379
1697	Y.L - Y.R	sp|A2ASS6|TITIN_MOUSE	sp	A2ASS6	A2ASS6	TITIN_MOUSE	Titin	Mus musculus	10090	Ttn	1	1	S57	sp|A2ASS6|TITIN_MOUSE-S57	-0.662332	-0.0176568	-1.88063	0.0761169	0.730711	-4.42032	-1.77367
1698	Y.L - Y.R	sp|Q9D279|MISP_MOUSE	sp	Q9D279	Q9D279	MISP_MOUSE	Mitotic interactor and substrate of PLK1	Mus musculus	10090	Misp	1	1	S365	sp|Q9D279|MISP_MOUSE-S365	-0.518151	-0.0359626	-1.88038	0.0761515	0.730711	-4.42038	-1.77347
1699	Y.L - Y.R	sp|O35153|BET1L_MOUSE	sp	O35153	O35153	BET1L_MOUSE	BET1-like protein	Mus musculus	10090	Bet1l	3	1	S10	sp|O35153|BET1L_MOUSE-S10	0.541092	-0.113482	1.87999	0.0762076	0.730711	-4.42047	1.77313
1700	Y.L - Y.R	sp|P25446|TNR6_MOUSE	sp	P25446	P25446	TNR6_MOUSE	Tumor necrosis factor receptor superfamily member 6	Mus musculus	10090	Fas	1	2	T211;S220	sp|P25446|TNR6_MOUSE-T211;S220	0.360561	-0.0183216	1.8799	0.0762205	0.730711	-4.42049	1.77305
1701	Y.L - Y.R	sp|Q08642|PADI2_MOUSE	sp	Q08642	Q08642	PADI2_MOUSE	Protein-arginine deiminase type-2	Mus musculus	10090	Padi2	1	2	S88	sp|Q08642|PADI2_MOUSE-S88	-0.545674	0.0566339	-1.87911	0.0763347	0.730711	-4.42069	-1.77236
1702	Y.L - Y.R	sp|Q69ZX6|MOR2A_MOUSE	sp	Q69ZX6	Q69ZX6	MOR2A_MOUSE	ATPase MORC2A	Mus musculus	10090	Morc2a	1	2	S777	sp|Q69ZX6|MOR2A_MOUSE-S777	-0.285473	-0.0276331	-1.8789	0.0763637	0.730711	-4.42073	-1.77219
1703	Y.L - Y.R	sp|Q6DFV3|RHG21_MOUSE	sp	Q6DFV3	Q6DFV3	RHG21_MOUSE	Rho GTPase-activating protein 21	Mus musculus	10090	Arhgap21	1	2	Y876	sp|Q6DFV3|RHG21_MOUSE-Y876	0.391862	0.0371871	1.8789	0.0763639	0.730711	-4.42073	1.77218
1704	Y.L - Y.R	sp|A2AAJ9|OBSCN_MOUSE	sp	A2AAJ9	A2AAJ9	OBSCN_MOUSE	Obscurin	Mus musculus	10090	Obscn	1	3	S5699	sp|A2AAJ9|OBSCN_MOUSE-S5699	-0.524382	0.0988537	-1.87884	0.0763731	0.730711	-4.42075	-1.77213
1705	Y.L - Y.R	sp|P26645|MARCS_MOUSE	sp	P26645	P26645	MARCS_MOUSE	Myristoylated alanine-rich C-kinase substrate	Mus musculus	10090	Marcks	1	2	S246	sp|P26645|MARCS_MOUSE-S246	1.20728	-0.179991	1.87858	0.0764096	0.730711	-4.42081	1.77191
1706	Y.L - Y.R	sp|A2ASS6|TITIN_MOUSE	sp	A2ASS6	A2ASS6	TITIN_MOUSE	Titin	Mus musculus	10090	Ttn	1	1	S27961	sp|A2ASS6|TITIN_MOUSE-S27961	-0.619666	-0.0505125	-1.87828	0.0764534	0.730711	-4.42089	-1.77165
1707	Y.L - Y.R	sp|B2RRD7|BRPF1_MOUSE	sp	B2RRD7	B2RRD7	BRPF1_MOUSE	Peregrin	Mus musculus	10090	Brpf1	1	1	S945;S956	sp|B2RRD7|BRPF1_MOUSE-S945;S956	0.688427	-0.0905269	1.87816	0.0764702	0.730711	-4.42091	1.77154
1708	Y.L - Y.R	sp|P49722|PSA2_MOUSE	sp	P49722	P49722	PSA2_MOUSE	Proteasome subunit alpha type-2	Mus musculus	10090	Psma2	1	3	T12	sp|P49722|PSA2_MOUSE-T12	-0.856838	0.201107	-1.87785	0.0765156	0.730711	-4.42099	-1.77127
1709	Y.L - Y.R	sp|Q9JIF9|MYOTI_MOUSE	sp	Q9JIF9	Q9JIF9	MYOTI_MOUSE	Myotilin	Mus musculus	10090	Myot	1	1	S113;S133	sp|Q9JIF9|MYOTI_MOUSE-S113;S133	0.464664	0.000145438	1.87748	0.0765686	0.730711	-4.42108	1.77095
1710	Y.L - Y.R	sp|Q8CIE6|COPA_MOUSE	sp	Q8CIE6	Q8CIE6	COPA_MOUSE	Coatomer subunit alpha	Mus musculus	10090	Copa	1	2	Y759	sp|Q8CIE6|COPA_MOUSE-Y759	-0.565635	0.0286045	-1.8773	0.0765945	0.730711	-4.42112	-1.7708
1711	Y.L - Y.R	sp|P70257|NFIX_MOUSE	sp	P70257	P70257	NFIX_MOUSE	Nuclear factor 1 X-type	Mus musculus	10090	Nfix	1	2	S301	sp|P70257|NFIX_MOUSE-S301	0.460909	-0.0174757	1.87725	0.0766009	0.730711	-4.42113	1.77076
1712	Y.L - Y.R	sp|Q62234|MYOM1_MOUSE	sp	Q62234	Q62234	MYOM1_MOUSE	Myomesin-1	Mus musculus	10090	Myom1	1	2	S43	sp|Q62234|MYOM1_MOUSE-S43	-0.379214	0.00879475	-1.87719	0.0766095	0.730711	-4.42115	-1.77071
1713	Y.L - Y.R	sp|Q6A039|TBC12_MOUSE	sp	Q6A039	Q6A039	TBC12_MOUSE	TBC1 domain family member 12	Mus musculus	10090	Tbc1d12	1	2	S307	sp|Q6A039|TBC12_MOUSE-S307	0.533777	0.0134686	1.87719	0.0766096	0.730711	-4.42115	1.77071
1714	Y.L - Y.R	sp|Q9Z1E4|GYS1_MOUSE	sp	Q9Z1E4	Q9Z1E4	GYS1_MOUSE	Glycogen [starch] synthase, muscle	Mus musculus	10090	Gys1	1	2	S652;S653;S657	sp|Q9Z1E4|GYS1_MOUSE-S652;S653;S657	-0.535287	-0.0481322	-1.87716	0.0766138	0.730711	-4.42115	-1.77068
1715	Y.L - Y.R	sp|Q3UH60|DIP2B_MOUSE	sp	Q3UH60	Q3UH60	DIP2B_MOUSE	Disco-interacting protein 2 homolog B	Mus musculus	10090	Dip2b	1	1	S202	sp|Q3UH60|DIP2B_MOUSE-S202	0.413485	0.0231047	1.8771	0.0766229	0.730711	-4.42117	1.77063
1716	Y.L - Y.R	sp|A2ASS6|TITIN_MOUSE	sp	A2ASS6	A2ASS6	TITIN_MOUSE	Titin	Mus musculus	10090	Ttn	1	1	Y18576	sp|A2ASS6|TITIN_MOUSE-Y18576	-0.996519	-0.0236412	-1.87698	0.0766407	0.730711	-4.4212	-1.77052
1717	Y.L - Y.R	sp|Q56A10|ZN608_MOUSE	sp	Q56A10	Q56A10	ZN608_MOUSE	Zinc finger protein 608	Mus musculus	10090	Znf608	1	1	S472	sp|Q56A10|ZN608_MOUSE-S472	0.895135	-0.0780043	1.8768	0.076666	0.730711	-4.42124	1.77037
1718	Y.L - Y.R	sp|Q6P1C6|LRIG3_MOUSE	sp	Q6P1C6	Q6P1C6	LRIG3_MOUSE	Leucine-rich repeats and immunoglobulin-like domains protein 3	Mus musculus	10090	Lrig3	1	1	S1077	sp|Q6P1C6|LRIG3_MOUSE-S1077	0.36597	0.0349351	1.8766	0.0766943	0.730711	-4.42129	1.7702
1719	Y.L - Y.R	sp|Q70KF4|CMYA5_MOUSE	sp	Q70KF4	Q70KF4	CMYA5_MOUSE	Cardiomyopathy-associated protein 5	Mus musculus	10090	Cmya5	1	2	T2752	sp|Q70KF4|CMYA5_MOUSE-T2752	-0.535057	0.0573622	-1.87658	0.0766974	0.730711	-4.42129	-1.77018
1720	Y.L - Y.R	tr|A0A6I8MWX0|A0A6I8MWX0_MOUSE	tr	A0A6I8MWX0	A0A6I8MWX0	A0A6I8MWX0_MOUSE	Fibronectin type III domain containing 1	Mus musculus	10090	Fndc1	1	1	S460	tr|A0A6I8MWX0|A0A6I8MWX0_MOUSE-S460	-0.417452	0.0915433	-1.87654	0.0767041	0.730711	-4.42131	-1.77014
1721	Y.L - Y.R	sp|Q9D4H4|AMOL1_MOUSE	sp	Q9D4H4	Q9D4H4	AMOL1_MOUSE	Angiomotin-like protein 1	Mus musculus	10090	Amotl1	1	2	S804	sp|Q9D4H4|AMOL1_MOUSE-S804	-0.718842	0.072885	-1.8761	0.076767	0.730711	-4.42141	-1.76976
1722	Y.L - Y.R	sp|Q3MI48|JSPR1_MOUSE	sp	Q3MI48	Q3MI48	JSPR1_MOUSE	Junctional sarcoplasmic reticulum protein 1	Mus musculus	10090	Jsrp1	1	2	S223;S232;S240	sp|Q3MI48|JSPR1_MOUSE-S223;S232;S240	-1.11793	0.29905	-1.87574	0.0768193	0.730711	-4.4215	-1.76945
1723	Y.L - Y.R	sp|Q9R0M4|PODXL_MOUSE	sp	Q9R0M4	Q9R0M4	PODXL_MOUSE	Podocalyxin	Mus musculus	10090	Podxl	1	2	T442	sp|Q9R0M4|PODXL_MOUSE-T442	-0.555109	-0.0794556	-1.87516	0.076902	0.730711	-4.42164	-1.76895
1724	Y.L - Y.R	sp|Q8VIJ6|SFPQ_MOUSE	sp	Q8VIJ6	Q8VIJ6	SFPQ_MOUSE	Splicing factor, proline- and glutamine-rich	Mus musculus	10090	Sfpq	1	1	S265	sp|Q8VIJ6|SFPQ_MOUSE-S265	-0.422907	0.0129947	-1.87494	0.0769338	0.730711	-4.42169	-1.76876
1725	Y.L - Y.R	sp|Q9QXS1|PLEC_MOUSE	sp	Q9QXS1	Q9QXS1	PLEC_MOUSE	Plectin	Mus musculus	10090	Plec	1	3	T4037	sp|Q9QXS1|PLEC_MOUSE-T4037	-0.564062	0.0520247	-1.87472	0.0769658	0.730711	-4.42174	-1.76857
1726	Y.L - Y.R	sp|P97457|MYL11_MOUSE	sp	P97457	P97457	MYL11_MOUSE	Myosin regulatory light chain 11	Mus musculus	10090	Myl11	1	3	T25	sp|P97457|MYL11_MOUSE-T25	-0.582157	-0.0390118	-1.8743	0.0770261	0.730711	-4.42184	-1.76821
1727	Y.L - Y.R	tr|E9Q616|E9Q616_MOUSE	tr	E9Q616	E9Q616	E9Q616_MOUSE	AHNAK nucleoprotein (desmoyokin)	Mus musculus	10090	Ahnak	1	1	S290	tr|E9Q616|E9Q616_MOUSE-S290	-0.652806	0.00423868	-1.87424	0.0770349	0.730711	-4.42186	-1.76816
1728	Y.L - Y.R	tr|F8VQ05|F8VQ05_MOUSE	tr	F8VQ05	F8VQ05	F8VQ05_MOUSE	FRY like transcription coactivator	Mus musculus	10090	Fryl	1	1	S1536	tr|F8VQ05|F8VQ05_MOUSE-S1536	-0.487849	-0.0349879	-1.87301	0.0772129	0.730711	-4.42215	-1.76709
1729	Y.L - Y.R	sp|A2AQ19|RTF1_MOUSE	sp	A2AQ19	A2AQ19	RTF1_MOUSE	RNA polymerase-associated protein RTF1 homolog	Mus musculus	10090	Rtf1	1	1	S702	sp|A2AQ19|RTF1_MOUSE-S702	-0.496837	0.0883629	-1.87282	0.0772413	0.730711	-4.4222	-1.76692
1730	Y.L - Y.R	sp|P19246|NFH_MOUSE	sp	P19246	P19246	NFH_MOUSE	Neurofilament heavy polypeptide	Mus musculus	10090	Nefh	1	3	S703;S709;S715	sp|P19246|NFH_MOUSE-S703;S709;S715	-0.804713	0.0751093	-1.87213	0.0773416	0.730711	-4.42237	-1.76632
1731	Y.L - Y.R	sp|E9Q6J5|BD1L1_MOUSE	sp	E9Q6J5	E9Q6J5	BD1L1_MOUSE	Biorientation of chromosomes in cell division protein 1-like 1	Mus musculus	10090	Bod1l	1	1	S1470	sp|E9Q6J5|BD1L1_MOUSE-S1470	-0.297715	-0.0164916	-1.87207	0.0773498	0.730711	-4.42238	-1.76627
1732	Y.L - Y.R	tr|A0A6I8MWX0|A0A6I8MWX0_MOUSE	tr	A0A6I8MWX0	A0A6I8MWX0	A0A6I8MWX0_MOUSE	Fibronectin type III domain containing 1	Mus musculus	10090	Fndc1	1	1	T535;S542	tr|A0A6I8MWX0|A0A6I8MWX0_MOUSE-T535;S542	-0.288482	0.0318551	-1.87127	0.0774659	0.730711	-4.42257	-1.76558
1733	Y.L - Y.R	sp|Q8K4L3|SVIL_MOUSE	sp	Q8K4L3	Q8K4L3	SVIL_MOUSE	Supervillin	Mus musculus	10090	Svil	1	1	S234;S241;S248	sp|Q8K4L3|SVIL_MOUSE-S234;S241;S248	-0.311762	0.023363	-1.87098	0.0775085	0.730711	-4.42264	-1.76533
1734	Y.L - Y.R	sp|Q99LG0|UBP16_MOUSE	sp	Q99LG0	Q99LG0	UBP16_MOUSE	Ubiquitin carboxyl-terminal hydrolase 16	Mus musculus	10090	Usp16	1	2	S414	sp|Q99LG0|UBP16_MOUSE-S414	0.437071	0.043658	1.87089	0.0775209	0.730711	-4.42266	1.76526
1735	Y.L - Y.R	sp|Q99K51|PLST_MOUSE	sp	Q99K51	Q99K51	PLST_MOUSE	Plastin-3	Mus musculus	10090	Pls3	1	3	T117	sp|Q99K51|PLST_MOUSE-T117	-0.363149	0.0685162	-1.87088	0.0775221	0.730711	-4.42267	-1.76525
1736	Y.L - Y.R	sp|O35685|NUDC_MOUSE	sp	O35685	O35685	NUDC_MOUSE	Nuclear migration protein nudC	Mus musculus	10090	Nudc	1	1	S299	sp|O35685|NUDC_MOUSE-S299	-0.391822	0.0371248	-1.87085	0.0775271	0.730711	-4.42268	-1.76522
1737	Y.L - Y.R	sp|Q8BKX1|BAIP2_MOUSE	sp	Q8BKX1	Q8BKX1	BAIP2_MOUSE	Brain-specific angiogenesis inhibitor 1-associated protein 2	Mus musculus	10090	Baiap2	1	2	S455	sp|Q8BKX1|BAIP2_MOUSE-S455	0.824507	0.119083	1.87059	0.0775655	0.730711	-4.42274	1.76499
1738	Y.L - Y.R	sp|Q8BVI5|STX16_MOUSE	sp	Q8BVI5	Q8BVI5	STX16_MOUSE	Syntaxin-16	Mus musculus	10090	Stx16	1	3	S41	sp|Q8BVI5|STX16_MOUSE-S41	-0.613929	0.0559443	-1.87051	0.0775768	0.730711	-4.42276	-1.76492
1739	Y.L - Y.R	sp|O88448|KLC2_MOUSE	sp	O88448	O88448	KLC2_MOUSE	Kinesin light chain 2	Mus musculus	10090	Klc2	1	1	S515	sp|O88448|KLC2_MOUSE-S515	-0.232936	0.00139125	-1.87005	0.0776434	0.730711	-4.42287	-1.76453
1740	Y.L - Y.R	sp|Q63943|MEF2D_MOUSE	sp	Q63943	Q63943	MEF2D_MOUSE	Myocyte-specific enhancer factor 2D	Mus musculus	10090	Mef2d	1	2	S251	sp|Q63943|MEF2D_MOUSE-S251	-0.523255	-0.0311404	-1.86979	0.0776813	0.730711	-4.42293	-1.7643
1741	Y.L - Y.R	sp|Q9Z1E4|GYS1_MOUSE	sp	Q9Z1E4	Q9Z1E4	GYS1_MOUSE	Glycogen [starch] synthase, muscle	Mus musculus	10090	Gys1	1	2	S573	sp|Q9Z1E4|GYS1_MOUSE-S573	0.553749	0.0822966	1.86953	0.0777193	0.730711	-4.42299	1.76408
1742	Y.L - Y.R	sp|P97468|CML1_MOUSE	sp	P97468	P97468	CML1_MOUSE	Chemerin-like receptor 1	Mus musculus	10090	Cmklr1	1	1	S355	sp|P97468|CML1_MOUSE-S355	0.324177	0.0122193	1.86951	0.0777218	0.730711	-4.423	1.76406
1743	Y.L - Y.R	sp|Q99MS7|EH1L1_MOUSE	sp	Q99MS7	Q99MS7	EH1L1_MOUSE	EH domain-binding protein 1-like protein 1	Mus musculus	10090	Ehbp1l1	1	1	T291	sp|Q99MS7|EH1L1_MOUSE-T291	-0.397036	0.00527907	-1.86951	0.0777219	0.730711	-4.423	-1.76406
1744	Y.L - Y.R	sp|Q60598|SRC8_MOUSE	sp	Q60598	Q60598	SRC8_MOUSE	Src substrate cortactin	Mus musculus	10090	Cttn	1	2	T401;S418;Y421	sp|Q60598|SRC8_MOUSE-T401;S418;Y421	0.580161	-0.0826761	1.86941	0.077737	0.730711	-4.42302	1.76397
1745	Y.L - Y.R	sp|Q62417|SRBS1_MOUSE	sp	Q62417	Q62417	SRBS1_MOUSE	Sorbin and SH3 domain-containing protein 1	Mus musculus	10090	Sorbs1	1	2	S397;T409	sp|Q62417|SRBS1_MOUSE-S397;T409	0.374997	0.0181361	1.86921	0.0777653	0.730711	-4.42307	1.7638
1746	Y.L - Y.R	sp|Q7TQ48|SRCA_MOUSE	sp	Q7TQ48	Q7TQ48	SRCA_MOUSE	Sarcalumenin	Mus musculus	10090	Srl	1	2	S131;T134	sp|Q7TQ48|SRCA_MOUSE-S131;T134	-0.711901	0.0156665	-1.86919	0.0777687	0.730711	-4.42307	-1.76378
1747	Y.L - Y.R	sp|Q60598|SRC8_MOUSE	sp	Q60598	Q60598	SRC8_MOUSE	Src substrate cortactin	Mus musculus	10090	Cttn	1	2	S407;S417;S418	sp|Q60598|SRC8_MOUSE-S407;S417;S418	0.571044	0.0480434	1.86913	0.0777776	0.730711	-4.42309	1.76373
1748	Y.L - Y.R	sp|Q99MB2|MTFR1_MOUSE	sp	Q99MB2	Q99MB2	MTFR1_MOUSE	Mitochondrial fission regulator 1	Mus musculus	10090	Mtfr1	1	1	S124	sp|Q99MB2|MTFR1_MOUSE-S124	-0.467186	0.102171	-1.86848	0.0778726	0.730711	-4.42325	-1.76317
1749	Y.L - Y.R	sp|Q9JKF6|NECT1_MOUSE	sp	Q9JKF6	Q9JKF6	NECT1_MOUSE	Nectin-1	Mus musculus	10090	Nectin1	1	3	S434;Y435	sp|Q9JKF6|NECT1_MOUSE-S434;Y435	0.870952	-0.0270655	1.86837	0.077889	0.730711	-4.42327	1.76307
1750	Y.L - Y.R	sp|Q8JZW5|SH2D5_MOUSE	sp	Q8JZW5	Q8JZW5	SH2D5_MOUSE	SH2 domain-containing protein 5	Mus musculus	10090	Sh2d5	1	3	S12	sp|Q8JZW5|SH2D5_MOUSE-S12	-0.415325	0.00272364	-1.86824	0.0779073	0.730711	-4.4233	-1.76296
1751	Y.L - Y.R	sp|E9PV82|FA53A_MOUSE	sp	E9PV82	E9PV82	FA53A_MOUSE	Protein FAM53A	Mus musculus	10090	Fam53a	1	1	T339;S343	sp|E9PV82|FA53A_MOUSE-T339;S343	-0.46183	0.152869	-1.86776	0.077977	0.730711	-4.42342	-1.76255
1752	Y.L - Y.R	sp|P98203|ARVC_MOUSE	sp	P98203	P98203	ARVC_MOUSE	Splicing regulator ARVCF	Mus musculus	10090	Arvcf	1	2	S347	sp|P98203|ARVC_MOUSE-S347	-0.31489	0.0602548	-1.86766	0.0779918	0.730711	-4.42344	-1.76246
[truncated: 114,308 more rows]
